# Supplementary material for: Gene Dosage- and Age-Dependent Differential Transcriptomic Changes in the Prefrontal Cortex of Shank2-Mutant Mice
Source: Front Mol Neurosci. 2021 Jun 11;14:683196. doi: 10.3389/fnmol.2021.683196 (PMC8226033; doi:10.3389/fnmol.2021.683196)
Supplement: Supplementary Table 1 — Whole RNA-Seq results for the prefrontal cortex of W3-HT, W3-HM, W12-HT, and W12-HM Shank2-mutant mice. [file Table_1.XLSX]

## Sheet: 3W-HT
Supplementary Table 1. Whole RNA-Seq results for the prefrontal cortex of W3-HT, W3-HM, W12-HT, and W12-HM mice.
Gene Information			Deseq2 Results					HT					WT
HGNC symbol	Mouse symbol	Ensemble ID	baseMean	log2FC	FC	p-value	adjusted p-value	HT1	HT2	HT3	HT4	HT5	WT1	WT2	WT3	WT4	WT5
SHANK2	Shank2	ENSMUSG00000037541	6705.75	-0.498995	-1.41323	2.56062e-09	2.38509e-05	6167.02	6970.17	6503.15	6756.09	7139.78	9356.94	9144.55	8583.97	9354.29	10950
MDP1	Mdp1	ENSMUSG00000002329	878.064	-0.234264	-1.17631	3.26061e-06	0.0141935	847.921	795.825	804.354	784.55	796.433	878.234	962.27	936.598	1001.73	960.577
CP	Cp	ENSMUSG00000003617	380.069	0.471499	1.38655	3.80953e-06	0.0141935	548.67	488.395	446.249	382.743	457.794	361.647	320.889	346.238	294.96	352.497
C14orf93	4931414P19Rik	ENSMUSG00000022179	109.838	0.839199	1.78906	6.43964e-06	0.019994	158.661	169.79	118.934	126.769	132.514	62.5073	86.3068	78.0279	97.5029	70.9477
CEP350	Cep350	ENSMUSG00000033671	1911.02	0.296934	1.22853	8.11783e-06	0.0216039	1868.9	2249.09	2359.42	2122.69	2141.16	1816.32	1712.7	1717.87	1833.65	1659.74
CLOCK	Clock	ENSMUSG00000029238	3184.39	0.202493	1.15069	1.2015e-05	0.0279784	3217.71	3415.58	3532.65	3570.33	3415.45	2920.72	3034.93	2967.89	3005.07	2971.49
NFIB	Nfib	ENSMUSG00000008575	3604.11	0.139697	1.10167	1.41165e-05	0.0292196	3760.61	3694.59	3725.31	3550.22	3613.71	3200.05	3398.33	3272.6	3449.53	3330.53
SBNO1	Sbno1	ENSMUSG00000038095	5713.3	0.207046	1.15432	1.95739e-05	0.0331494	6083.97	6234.77	6416.03	6351.88	6131.76	5581.36	5462.21	5798.12	5223.02	4984.6
CCND1	Ccnd1	ENSMUSG00000070348	1040.99	-0.313798	-1.24298	4.15629e-05	0.0640297	1123.42	975.298	903.43	964.715	959.187	1303.15	1188.5	1234.96	1216.31	1185.73
STXBP5L	Stxbp5l	ENSMUSG00000022829	1590.35	0.305622	1.23595	4.46823e-05	0.0640297	1608.42	1838.15	1936.3	1828.4	1788.08	1498.04	1636.02	1547.04	1380.99	1220.27
ZNF329	Zfp329	ENSMUSG00000057894	993.922	0.290721	1.22325	9.95632e-05	0.127354	1042.22	1130.26	1111.34	1121.41	1116.04	840.635	785.382	943.669	975.754	970.681
EFCAB3	Efcab3	ENSMUSG00000020690	18.8486	-1.49328	-2.81529	0.000102545	0.127354	8.46569	4.4729	14.9938	9.26173	13.9619	29.7865	21.3465	35.1117	21.3843	32.6603
CACNB4	Cacnb4	ENSMUSG00000017412	8843.72	0.197479	1.14669	0.000115961	0.135015	8861.04	9656.43	9976.55	9544.36	9686.31	7761.21	8733.42	9080.17	8513.29	7530.95
SNTG1	Sntg1	ENSMUSG00000025909	719.715	0.249986	1.1892	0.000135849	0.147787	809.949	771.88	788.998	765.301	841.115	675.537	727.351	663.925	694.709	586.305
EFR3A	Efr3a	ENSMUSG00000015002	3458.58	0.243139	1.18356	0.000142797	0.147787	3682.88	3785.36	3566.68	3708.7	4152.45	3319.75	3215.78	3347.07	3230.44	2855.71
TTBK2	Ttbk2	ENSMUSG00000090100	3495.47	0.190727	1.14134	0.000153676	0.150675	3520.95	3733.31	3869	3603.79	4065.9	3317.93	3418.23	3440.01	3309	2980.17
DMD	Dmd	ENSMUSG00000045103	2114.29	0.146314	1.10674	0.000173869	0.156332	2137.5	2191.58	2255.91	2279.05	2182.03	2044.49	1870.98	2009.88	2056.88	1999.32
R3HCC1L	R3hcc1l	ENSMUSG00000025184	378.218	-0.37764	-1.29921	0.000176229	0.156332	366.64	283.16	349.131	330.901	356.633	375.234	481.974	401.5	498.084	431.781
HDHD2	Hdhd2	ENSMUSG00000025421	2032.08	-0.12722	-1.09219	0.000192876	0.163322	1967.37	1961.59	1947.03	1959.45	1874.1	2148.22	2028.95	2124.81	2174.62	2132.17
SLC4A8	Slc4a8	ENSMUSG00000023032	5123.29	0.220799	1.16538	0.000215963	0.17492	5275.63	5550.8	5629.64	5874.17	5527.98	4653.31	4843.21	4930.34	4569.48	4905.24
ADAM15	Adam15	ENSMUSG00000028041	2831.1	-0.144467	-1.10532	0.000226115	0.175513	2643.25	2753.69	2588.21	2722.23	2607.38	2901.85	2797.65	2895.2	3020.19	3101.15
RBMS1	Rbms1	ENSMUSG00000026970	611.444	0.249207	1.18855	0.000291315	0.193566	631.49	634.743	733.444	701.451	707.31	577.149	625.591	532.593	547.724	579.664
ALDH18A1	Aldh18a1	ENSMUSG00000025007	690.669	0.2675	1.20372	0.000299706	0.193566	703.975	734.51	771.534	737.209	830.098	590.434	630.698	600.137	654.895	656.463
NPY	Npy	ENSMUSG00000029819	1672.86	-0.228773	-1.17184	0.000301327	0.193566	1612.66	1520.39	1436.04	1616.23	1486.17	1758.77	1645.56	1844.11	1878.45	1862.04
NME2	Nme2	ENSMUSG00000020857	271.041	4.14206	17.6557	0.000338779	0.21037	1107.1	22.8783	428.607	6.13806	447.685	7.29384	26.9117	32.7766	15.0104	31.9782
CHD8	Chd8	ENSMUSG00000053754	3433.54	0.17735	1.1308	0.000361791	0.211678	3677.69	3806.74	3761.82	3580.09	3510.94	3599.68	3112.88	3147.13	3344.99	3021.85
PARD6A	Pard6a	ENSMUSG00000005699	531.885	-0.22065	-1.16526	0.000366338	0.211678	492.68	474.532	504.033	493.905	497.328	536.873	584.798	555.615	573.941	611.793
RPL11	Rpl11	ENSMUSG00000059291	2675.74	-0.135605	-1.09855	0.000394042	0.211678	2603.25	2407.17	2433.91	2413.63	2574.21	2679.16	2800.35	2754.69	2741.27	2684.65
PRKRIP1	Prkrip1	ENSMUSG00000039737	484.988	-0.420432	-1.33833	0.000395808	0.211678	549.409	376.487	387.431	325.528	379.136	531.749	551.075	513.263	491.202	610.148
TANC2	Tanc2	ENSMUSG00000053580	7907.82	0.261542	1.19876	0.000401329	0.211678	7851.77	8446.01	9868.69	9123.37	8440.03	7705.23	7360.82	7433.53	7277.07	6701.06
ARID5B	Arid5b	ENSMUSG00000019947	1197.88	0.29284	1.22505	0.000409062	0.211678	1245.38	1254.64	1303.05	1313.65	1498.8	1090.57	1068.33	1083.71	1077.83	1078.13
SLIT3	Slit3	ENSMUSG00000056427	1448.48	0.205052	1.15273	0.000421689	0.211759	1503.61	1629.19	1675.47	1750.06	1419.87	1442.59	1461.51	1328.51	1390.61	1299.36
TMUB1	Tmub1	ENSMUSG00000028958	448.308	-0.244467	-1.18466	0.00043906	0.211759	426.08	383.971	387.432	393.976	409.508	453.203	459.175	495.632	432.93	528.198
SLC8A1	Slc8a1	ENSMUSG00000054640	9322.42	0.215075	1.16076	0.00044332	0.211759	9310.27	9669.8	10612.8	10382.8	9954.58	8722.09	9057.9	8899.55	8996	7341.47
KCNH5	Kcnh5	ENSMUSG00000034402	745.173	0.374596	1.29648	0.000468531	0.21394	757.972	905.41	953.014	933.994	891.41	686.226	792.867	790.425	629.006	529.578
RPL13A	Rpl13a	ENSMUSG00000074129	4645.3	-0.133857	-1.09722	0.000479609	0.21394	4285.72	4323.21	4335.18	4413.13	4408.35	4856.14	4932.83	4790.78	4629.22	4675.64
FGD6	Fgd6	ENSMUSG00000020021	622.1	0.244777	1.18491	0.00052669	0.218722	604.874	684.456	684.57	707.082	724.155	626.404	563.64	575.396	554.052	554.29
COX7A2L	Cox7a2l	ENSMUSG00000024248	2754.75	-0.144898	-1.10565	0.000535404	0.218722	2744.37	2537.69	2517.94	2625.65	2633.14	2708.81	2899.16	2895.59	2931.63	2999.44
LAMA5	Lama5	ENSMUSG00000015647	647.808	0.516713	1.43069	0.000540082	0.218722	688.081	1036.92	671.761	1042.6	570.303	601.895	500.289	536.565	553.583	602.296
BCAS2	Bcas2	ENSMUSG00000005687	1333.26	-0.188961	-1.13994	0.000554412	0.219625	1328.94	1203.47	1293.4	1144.15	1165.07	1296.26	1357.48	1459.36	1477.08	1404.83
TNS4	Tns4	ENSMUSG00000017607	8.63229	1.81898	3.5283	0.000565892	0.219625	5.17352	14.1737	25.5899	20.2937	18.423	3.38163	5.63417	6.4506	4.3453	3.7826
HDAC9	Hdac9	ENSMUSG00000004698	1519.85	-0.20444	-1.15224	0.000620515	0.227063	1511.84	1408.55	1270.53	1470.72	1436.57	1466.52	1577.1	1738.45	1643.77	1751.44
PCDH9	Pcdh9	ENSMUSG00000055421	3682.58	0.213977	1.15988	0.000634565	0.227063	3806.67	3825.8	4424.31	4258.06	3880.9	3486.26	3639.71	3506.59	3452.32	3325.07
SNTB2	Sntb2	ENSMUSG00000041308	807.714	0.410616	1.32925	0.000648972	0.227063	882.137	753.788	904.338	980.463	1150.8	786.398	674.214	619.981	735.619	696.902
PYM1	Pym1	ENSMUSG00000064030	400.928	-0.270402	-1.20614	0.000677561	0.227063	391.1	320.38	364.798	339.579	348.841	376.2	445.234	426.563	440.026	438.867
FNIP2	Fnip2	ENSMUSG00000061175	653.272	0.231097	1.17373	0.000679573	0.227063	668.86	688.156	761.83	753.379	649.248	581.803	662.445	559.282	560.766	633.453
UFM1	Ufm1	ENSMUSG00000027746	1546.84	-0.294676	-1.22661	0.000682566	0.227063	1257.33	1463.08	1440.66	1405.81	1247.96	1563.36	1643.52	1650.85	1798.75	1698.6
FDXR	Fdxr	ENSMUSG00000018861	312.906	-0.260431	-1.19784	0.000712622	0.231192	295.576	295.87	276.924	265.061	285.892	327.57	350.099	317	366.192	339.389
SDCCAG8	Sdccag8	ENSMUSG00000026504	622.159	-0.27788	-1.21241	0.000719799	0.231192	614.947	587.767	514.145	528.059	565.692	646.904	656.661	619.945	674.202	811.176
AGO3	Ago3	ENSMUSG00000028842	2362.95	0.256058	1.19421	0.000758938	0.239632	2162.08	2507.44	2635.89	2538.84	2812.64	2348.06	2166.56	1936.45	1985.01	2161.73
ADCYAP1	Adcyap1	ENSMUSG00000024256	514.22	-0.394036	-1.31406	0.000783849	0.243372	444.478	427.297	429.594	475.876	539.186	435.807	565.902	577.259	697.687	758.024
KCNB1	Kcnb1	ENSMUSG00000050556	11496.8	0.144843	1.10561	0.000820293	0.250512	11581.3	12741.2	12095.6	12083.7	12522	11139.1	11533.6	11103.5	11148.4	10274.8
CAMSAP1	Camsap1	ENSMUSG00000026933	4145.73	0.145405	1.10604	0.000846474	0.253032	4407.75	4166.55	4515.06	4470.49	4052.94	4087.64	3957.16	3750.18	4055.53	3692.63
POLR3A	Polr3a	ENSMUSG00000025280	1026.72	0.232658	1.175	0.000864784	0.253032	959.654	1201.95	1081.1	1114.96	1100.67	1004.44	979.765	912.369	939.385	811.829
HUWE1	Huwe1	ENSMUSG00000025261	13390.6	0.254604	1.19301	0.000877141	0.253032	12310.8	15247.4	16038.1	14523.3	14617.7	13601	11753.1	12061.7	11681.3	11871.9
RUNDC3A	Rundc3a	ENSMUSG00000006575	9159.84	-0.147089	-1.10733	0.000882876	0.253032	8524.48	8830.34	8168.85	8026.08	9265.78	9155.97	9622.73	9715.29	9069.6	9850
TMEM215	Tmem215	ENSMUSG00000046593	353.133	0.292287	1.22458	0.000908097	0.256317	389.088	352.716	346.169	383.036	433.143	268.079	331.822	353.221	297.253	302.238
CARMIL2	Carmil2	ENSMUSG00000050357	1633.43	-0.171797	-1.12646	0.000931888	0.259107	1571.8	1593.86	1467.76	1485.15	1605.65	1611.79	1751.29	1718.04	1712.55	1904.31
CPLX3	Cplx3	ENSMUSG00000039714	552.66	0.3328	1.25946	0.000978215	0.260241	695.813	515.302	557.022	571.474	629.553	517.53	504.443	514.963	424.999	398.92
TPM2	Tpm2	ENSMUSG00000028464	167.913	0.593035	1.50842	0.00099201	0.260241	240.335	148.242	285.431	165.234	214.82	180.847	130.931	108.901	131.158	146.106
CSRNP3	Csrnp3	ENSMUSG00000044647	3424.1	0.153123	1.11197	0.00104669	0.260241	3406.24	3486.82	3902.71	3819.54	3642.42	3286.13	3482.69	3343.37	3246	3056.51
MBD5	Mbd5	ENSMUSG00000036792	2133.29	0.193581	1.1436	0.00105615	0.260241	2157.62	2516.24	2429.72	2342.81	2064.06	2117.87	2089.99	2001.59	1976.54	1881.47
MGA	Mga	ENSMUSG00000033943	2043.39	0.264756	1.20143	0.00109308	0.260241	2121.64	2365.68	2306.99	2218.16	2164.19	2123.86	1802.99	1963.66	1942.02	1479.8
KLHL1	Klhl1	ENSMUSG00000022076	164.933	0.337635	1.26368	0.00112555	0.260241	190.672	184.347	183.286	173.317	164.585	134.547	153.866	155.911	127.198	138.791
HELZ	Helz	ENSMUSG00000020721	2454.81	0.245231	1.18528	0.00114819	0.260241	2392.01	2790.73	2913.25	2720.25	2596.75	2349.86	2458.33	2264.39	2229.63	2015.8
ZBTB49	Zbtb49	ENSMUSG00000029127	299.953	0.245639	1.18562	0.00115674	0.260241	362.258	323.996	323.406	344.222	328.518	274.2	261.859	294.732	305.78	283.556
KMT2E	Kmt2e	ENSMUSG00000029004	3194.77	0.248895	1.1883	0.00116093	0.260241	3376.39	3515.07	3779.87	3690.59	3296.3	3284.62	3219.27	2815.6	2987.19	2558.38
DIAPH2	Diaph2	ENSMUSG00000034480	830.66	0.242292	1.18287	0.00116376	0.260241	817.77	977.839	972.863	916.143	889.388	846.066	854.72	777.726	725.845	664.854
PAQR9	Paqr9	ENSMUSG00000064225	2648.52	0.175448	1.12932	0.00118841	0.260241	2737.17	2635.71	2963.23	2831.87	2862.32	2407.81	2690.72	2404.65	2649.5	2269
PCDHGA7	Pcdhga7	ENSMUSG00000103472	535.7	0.29707	1.22865	0.00120082	0.260241	601.04	675.372	554.941	583.957	563.303	417.623	515.001	476.422	483.306	531.303
ACTA2	Acta2	ENSMUSG00000035783	345.184	0.576324	1.49105	0.00120765	0.260241	450.388	359.179	501.796	385.189	406.629	425.226	216.052	225.007	281.122	264.749
RSC1A1	Rsc1a1	ENSMUSG00000040715	93.9509	0.662148	1.58244	0.00121274	0.260241	97.9059	158.616	128.235	127.348	102.341	103.301	94.3758	68.6148	51.3399	71.5019
CAST	Cast	ENSMUSG00000021585	219.669	0.468158	1.38334	0.00122809	0.260241	244.786	216.004	224.235	265.704	310.211	166.589	186.374	218.84	133.217	202.918
FRMD6	Frmd6	ENSMUSG00000048285	1254.31	0.411698	1.33025	0.00123312	0.260241	1317.3	1350.01	1112.91	1564.57	1778.68	1026.23	947.182	1027.92	1265.36	1086.59
RPL23	Rpl23	ENSMUSG00000071415	2222.75	-0.158584	-1.11619	0.00127788	0.260241	2181.08	2037.3	2086.56	1946.54	2219.36	2213.72	2265.36	2293.59	2370.6	2536.9
PIK3R4	Pik3r4	ENSMUSG00000032571	1384.22	0.199449	1.14826	0.00127897	0.260241	1412.2	1534.71	1471.24	1426.69	1689.11	1461.35	1285.8	1271.96	1321.06	1219.01
SELENOW	Selenow	ENSMUSG00000041571	13408.3	-0.22759	-1.17088	0.001307	0.260241	12841	12359.9	11943.1	12209.8	12823.3	13109	13727.9	14304.1	14177.8	17477.3
ATP2B2	Atp2b2	ENSMUSG00000030302	31100.1	0.135909	1.09878	0.00132264	0.260241	32667.9	34289.1	33241.2	33579.6	32995.6	30177.9	31783.9	32308.5	29898.5	27619.7
BAIAP2L2	Baiap2l2	ENSMUSG00000018126	37.5027	-1.10287	-2.14781	0.0013506	0.260241	23.1179	29.0012	19.4214	15.81	17.4706	35.7442	21.4622	60.8677	72.3592	42.6585
PTPN3	Ptpn3	ENSMUSG00000038764	1970.79	0.1701	1.12514	0.0013801	0.260241	2025.91	2091.14	2036.38	2024.18	2277.82	1847.65	1795.01	2047.86	1894.52	1709.97
FUBP1	Fubp1	ENSMUSG00000028034	3982.43	0.129285	1.09375	0.00138563	0.260241	3834.47	3988.36	4353.79	3955.88	4105.82	3665.7	3522.93	3675.26	3837.68	3794.57
ZNF462	Zfp462	ENSMUSG00000060206	1655.99	0.225494	1.16918	0.00139861	0.260241	1658.22	1697.8	1927.27	1773.24	1712.48	1667.41	1431.52	1406.38	1491.97	1499.96
TRNP1	Trnp1	ENSMUSG00000056596	2457.85	-0.158337	-1.116	0.00140421	0.260241	2402.31	2390.87	2374.89	2426.71	2361.83	2611.45	2710.5	2536.12	2565.13	2914.87
CCL28	Ccl28	ENSMUSG00000074715	59.806	-0.661547	-1.58178	0.00140593	0.260241	54.826	48.1215	51.8071	61.8412	25.8517	63.0835	90.2422	68.6106	78.2697	80.8599
B4GALT4	B4galt4	ENSMUSG00000022793	465.858	-0.222429	-1.1667	0.00141182	0.260241	447.627	468.573	405.566	396.268	422.799	527.685	494.727	501.777	471.469	505.869
ZBTB38	Zbtb38	ENSMUSG00000040433	1457.05	0.257108	1.19508	0.00141367	0.260241	1421.39	1558.69	1613.85	1719.24	1718.78	1251.06	1412.24	1537.66	1333.61	1186.83
ZBTB37	Zbtb37	ENSMUSG00000043467	944.47	0.414258	1.33261	0.00142491	0.260241	1041.38	1436.52	1243.43	850.932	972.526	891.274	795.35	980.131	867.1	626.871
KMT2A	Kmt2a	ENSMUSG00000002028	5307.13	0.348505	1.27324	0.00145646	0.263422	4559.18	5734.72	5744.05	6734.37	6786.48	4908.96	4667.95	4539.32	4766.09	4330.97
AMER2	Amer2	ENSMUSG00000021986	2508.92	0.248292	1.1878	0.00149697	0.266674	2396.6	2667.84	2718.98	2972.69	2953.55	2374.64	2371.8	2270.87	2466.5	2057.4
USHBP1	Ushbp1	ENSMUSG00000034911	228.934	-0.309294	-1.2391	0.00150307	0.266674	192.926	192.945	212.069	204.973	207.288	290.727	216.237	214.943	246.545	282.687
NIPAL2	Nipal2	ENSMUSG00000038879	156.119	0.473595	1.38857	0.00155349	0.27146	234.438	131.047	158.118	206.163	163.796	137.58	127.93	132.692	137.826	102.758
CACNA1E	Cacna1e	ENSMUSG00000004110	11464.3	0.23102	1.17366	0.0015592	0.27146	11784.7	13264.8	13028.3	12728.4	11415.5	11822.2	11427.2	10581.7	10205.1	8983.43
LETMD1	Letmd1	ENSMUSG00000037353	1730.47	-0.139418	-1.10146	0.00165606	0.281193	1572.84	1680.3	1550.2	1700.37	1674.42	1767.39	1812.24	1819.72	1715.69	1887.47
GRIN2B	Grin2b	ENSMUSG00000030209	22901.7	0.196295	1.14575	0.00166038	0.281193	22693.4	24789.2	25542.1	26828.4	21335.8	21612.4	21491	21071.4	21244.4	20353.2
FOXP1	Foxp1	ENSMUSG00000030067	3460.23	0.198121	1.1472	0.00172615	0.28524	3573.72	3927.01	3849.14	4158.23	3333.41	3552.63	3392.95	3303.44	3237.21	2940.13
GDF1	Gdf1	ENSMUSG00000109523	777.871	-0.40331	-1.32254	0.00176442	0.28524	804.5	679.582	573.175	519.345	690.712	686.729	786.854	840.174	860.093	1146.35
RGS17	Rgs17	ENSMUSG00000019775	2731.58	0.145233	1.10591	0.00177107	0.28524	2836.47	2664.31	2857.34	2953.4	2807.7	2625.95	2587.56	2386.95	2634.16	2530.74
ZFHX2	Zfhx2	ENSMUSG00000040721	2983.85	0.278181	1.21266	0.0017731	0.28524	2662.05	3256.61	3353.7	3611.58	3391.22	2902.11	2478.37	2560.12	2897.96	2580.51
PLB1	Plb1	ENSMUSG00000029134	74.2989	-0.797111	-1.73762	0.00178569	0.28524	89.7745	39.4839	43.9301	49.5853	77.805	86.8387	120.415	79.0635	78.781	148.875
MAPKAPK5	Mapkapk5	ENSMUSG00000029454	667.999	-0.231462	-1.17402	0.00178776	0.28524	629.418	590.436	662.943	643.796	594.504	686.518	639.307	716.614	754.482	864.277
SCN3A	Scn3a	ENSMUSG00000057182	1623.57	0.227182	1.17055	0.00181509	0.28524	1575.8	1633.82	1816.21	2036.05	1684.55	1564.5	1484.09	1392.45	1582.6	1445.31
WNT7B	Wnt7b	ENSMUSG00000022382	1238.06	-0.221548	-1.16598	0.00183419	0.28524	1192.12	1160.57	1021.16	1038.32	1089.15	1232	1184.06	1293.11	1222.89	1482.71
ST6GALNAC6	St6galnac6	ENSMUSG00000026811	3095.21	-0.151263	-1.11054	0.0018441	0.28524	2714.8	2992.41	3113.29	2900.96	2970.4	3560	3038.17	3185	3216.41	3314.17
PPDPF	Ppdpf	ENSMUSG00000016344	941.084	-0.224267	-1.16818	0.00184864	0.28524	829.515	817.206	893.125	887.999	830.963	943.586	960.814	944.543	972.594	1145.1
HECW2	Hecw2	ENSMUSG00000042807	2064.44	0.23642	1.17807	0.0018527	0.28524	2433.6	1918.38	2638.01	2210.91	2370.59	2118.92	2013.66	2012.6	1896.24	1781.31
ZNF236	Zfp236	ENSMUSG00000041258	1835.62	0.14965	1.1093	0.00190696	0.288819	1782.37	1938.24	2014.94	1953.74	2014.04	1770.01	1807.92	1750.91	1669.94	1743.49
ARFGEF3	Arfgef3	ENSMUSG00000019852	6977.8	0.163551	1.12004	0.00201779	0.30314	6761.79	7634.2	7798.71	7946.23	7433.82	6625.24	6923.64	6990.08	6645.36	6362.08
MYH13	Myh13	ENSMUSG00000060180	30.778	-1.4022	-2.64305	0.00215372	0.315193	19.718	16.1586	15.3814	23.8842	16.6523	19.8941	14.2065	55.6598	53.7337	104.902
PHACTR3	Phactr3	ENSMUSG00000027525	4639.22	-0.139165	-1.10127	0.0021626	0.315193	4437.66	4692.4	4536.48	4477.42	4423.45	4989.89	5129.81	4800.54	4623.29	5307.16
GPX4	Gpx4	ENSMUSG00000075706	4554.8	-0.13498	-1.09808	0.00222281	0.315193	4458.84	4297.26	4095.91	4297.55	4440.19	4615.24	4645.4	5001.78	4720.36	4727.49
RPS18	Rps18	ENSMUSG00000008668	2169.56	-0.141927	-1.10338	0.00226469	0.315193	2202.64	1980.73	1910.72	2047.21	2098.89	2382.63	2182.65	2234.94	2202.33	2300.45
RPS27A	Rps27a	ENSMUSG00000020460	2305.6	-0.149469	-1.10916	0.0022674	0.315193	2296.14	2204.51	2087.3	2119.56	2160.12	2342.72	2505.38	2385.75	2446.94	2377.21
SERPINC1	Serpinc1	ENSMUSG00000026715	6.57042	-2.23199	-4.69782	0.00228719	0.315193	1.34562	2.72303	4.26509	1.71572	0	5.69832	9.84204	4.14284	3.87656	23.6863
ATP5MF	Atp5j2	ENSMUSG00000038690	1887.87	-0.175882	-1.12965	0.00229193	0.315193	1925.04	1797.54	1679.95	1628.34	1775.5	1847.02	1944.67	1862.79	2092.85	2199.95
NEDD4	Nedd4	ENSMUSG00000032216	13860.2	0.085939	1.06138	0.00230814	0.315193	14045.7	13684.2	14277.9	14166.6	14243.1	13720.4	13458.8	13020.2	12926.5	13218.3
ADAMTSL1	Adamtsl1	ENSMUSG00000066113	176.96	0.444174	1.36054	0.00231181	0.315193	174.442	213.551	211.304	239.672	214.96	150.087	151.947	171.422	150.991	148.846
NCOA2	Ncoa2	ENSMUSG00000005886	3521.77	0.1679	1.12342	0.002345	0.315193	3460.85	3870.62	4003.05	3750.48	3805.38	3614.96	3598.58	3431.9	3071.44	3099.84
CAPN12	Capn12	ENSMUSG00000054083	28.1648	0.958405	1.94316	0.00235773	0.315193	29.0094	42.6391	31.8629	47.7094	40.5646	16.5826	16.9021	14.3067	44.472	11.4939
TRUB2	Trub2	ENSMUSG00000039826	774.831	-0.290593	-1.22314	0.0023592	0.315193	676.875	728.49	734.665	786.405	647.114	1005.44	903.666	944.605	742.123	783.094
ARHGDIG	Arhgdig	ENSMUSG00000073433	1647.72	-0.275073	-1.21006	0.00235977	0.315193	1567.04	1482.18	1452.41	1459.75	1399.44	1544.82	1603.43	1752.62	1819.9	2182.74
SUSD3	Susd3	ENSMUSG00000021384	36.6874	-0.686026	-1.60885	0.00237047	0.315193	16.6846	30.2538	34.6853	30.1762	23.8887	46.1979	38.0626	34.2367	42.2195	56.4669
STARD3	Stard3	ENSMUSG00000018167	746.053	0.160072	1.11734	0.00238063	0.315193	818.436	803.84	758.094	766.778	765.746	723.085	704.84	698.351	726.365	656.009
HERC1	Herc1	ENSMUSG00000038664	10440.6	0.154005	1.11265	0.00238565	0.315193	10537.4	11127.7	11623.2	11664.2	11126.6	10780.5	10279.9	10410.6	9737.84	9195.77
ZNF43	Zfp458	ENSMUSG00000055480	134.027	0.391192	1.31148	0.00242671	0.318026	127.93	130.942	185.166	125.582	176.174	107.38	116.692	119.282	108.618	114.647
IFRD2	Ifrd2	ENSMUSG00000010048	201.683	-0.415983	-1.33421	0.00244263	0.318026	235.222	186.833	139.189	155.622	144.887	271.173	219.665	231.285	235.735	192.538
FKBP1B	Fkbp1b	ENSMUSG00000020635	750.057	-0.297954	-1.2294	0.0024583	0.318026	734.453	664.923	642.51	725.059	603.366	736.373	821.212	831.819	748.857	1001.84
ZNF398	Zfp398	ENSMUSG00000062519	942.079	0.229737	1.17262	0.00250473	0.318108	904.711	1008.61	1004.98	1030.38	1123.68	885.536	898.289	924.857	832.327	785.216
FAM149A	Fam149a	ENSMUSG00000070044	918.254	-0.151142	-1.11045	0.00250757	0.318108	926.568	866.441	812.824	827.381	893.67	1001.21	929.373	938.22	979.829	958.741
PCDHGC4	Pcdhgc4	ENSMUSG00000023036	3310.9	-0.503803	-1.41795	0.0025244	0.318108	3310.54	2543.55	1883.72	2111.26	2781.28	2892.61	3215.63	3185.48	3693.5	4920.53
RXFP1	Rxfp1	ENSMUSG00000034009	794.014	0.21662	1.16201	0.00253006	0.318108	723.349	756.837	845.889	763.694	905.642	687.409	765.733	652.864	658.516	670.44
COG2	Cog2	ENSMUSG00000031979	700.366	0.241314	1.18207	0.00256022	0.318108	826.9	779.497	712.905	842.109	648.977	666.602	648.388	672.994	628.615	607.294
CDH6	Cdh6	ENSMUSG00000039385	1136.87	0.150101	1.10965	0.0027078	0.334063	1204.41	1221.27	1213.93	1241.08	1236.99	1080.94	1150.05	1109.79	1148.1	1025.79
CPEB3	Cpeb3	ENSMUSG00000039652	2127.42	0.165786	1.12178	0.00273918	0.335024	2323.08	2209.05	2339.24	2257.92	2228.55	1850.33	2012.03	2153.27	2111.06	1997.29
ANKRD17	Ankrd17	ENSMUSG00000055204	4992.82	0.119474	1.08634	0.00275155	0.335024	4921.04	5151.78	5410.08	5507.86	5102.65	4795.28	4800.78	4821.33	4853.36	4744.58
ANKRD33B	Ankrd33b	ENSMUSG00000022237	3064.65	0.290122	1.22274	0.00280733	0.337873	3360.94	2979.94	2945.91	3455.73	4124.74	2783.54	2707.58	2766.03	3009.83	2527.41
GNAS	Gnas	ENSMUSG00000027523	29685.9	-0.132602	-1.09627	0.00281122	0.337873	30633.5	27798.4	26719.9	27410.6	29164.7	29521.8	30052.5	31430	30563.6	33801.1
ARFGEF2	Arfgef2	ENSMUSG00000074582	2743.74	0.126032	1.09129	0.00283735	0.338046	2796.59	2894.91	3015.74	2835.44	2824.96	2761.01	2625.88	2745.51	2610.85	2428.03
SNX18	Snx18	ENSMUSG00000042364	714.793	-0.154308	-1.11289	0.00284896	0.338046	647.048	653.102	692.72	673.895	697.97	767.197	708.817	779.556	715.204	769.055
GABRB2	Gabrb2	ENSMUSG00000007653	4137.88	0.217059	1.16236	0.00291777	0.34402	4180.54	4712.09	4704.02	4632.75	4572.8	3952.69	4370.38	4153.61	3972.73	3171.63
ASH1L	Ash1l	ENSMUSG00000028053	5121.63	0.176256	1.12995	0.00297242	0.348259	5107.76	5591.57	5511.62	5647.38	5397.63	5293.42	5105.11	4889.6	4752.15	4086.86
NT5DC3	Nt5dc3	ENSMUSG00000054027	3556.29	0.140063	1.10195	0.00303256	0.352145	3719.26	3935.82	3797.67	3978.17	3563.95	3376.28	3676.24	3593.99	3386.12	3208.97
PCDHGA9	Pcdhga9	ENSMUSG00000102440	299.352	0.378827	1.30028	0.00307139	0.352145	383.254	309.48	374.814	320.26	360.678	342.001	214.408	309.018	238.078	243.197
ATP5F1E	Atp5e	ENSMUSG00000016252	1121.84	-0.160308	-1.11753	0.00307488	0.352145	1055.66	1099.98	1015.46	1032.27	1042.85	1071.9	1205.13	1140.4	1200.62	1242.22
ASAH2	Asah2	ENSMUSG00000024887	321.372	0.34554	1.27063	0.00309061	0.352145	348.635	335.48	381.142	541.386	340.169	309.944	300.945	339.213	309.513	259.496
ARID2	Arid2	ENSMUSG00000033237	1575	0.157343	1.11523	0.00311527	0.352145	1566.41	1629.36	1712.72	1806.63	1672.7	1562.2	1452.1	1387.37	1576.59	1537.16
WDR83	Wdr83	ENSMUSG00000005150	663.433	-0.174576	-1.12863	0.00313986	0.352145	639.043	608.177	649.041	613.032	589.807	632.8	673.91	738.807	705.319	744.596
KNTC1	Kntc1	ENSMUSG00000029414	29.6108	1.12694	2.18395	0.00315271	0.352145	37.2002	61.8114	36.4259	41.157	27.0911	19.4902	23.9737	26.3734	13.9328	10.7424
SMG1	Smg1	ENSMUSG00000030655	6646.12	0.197706	1.14687	0.00321252	0.352145	5895.45	7606.47	7687.05	7384	7211.6	6547.46	6216.72	6651.46	5874.52	5911.65
NAGLU	Naglu	ENSMUSG00000001751	219.647	-0.366234	-1.28898	0.00323124	0.352145	214.134	198.772	231.589	165.806	169.945	277.992	230.928	292.183	266.805	201.744
RPS27	Rps27	ENSMUSG00000090733	66.0694	1.09234	2.1322	0.00327959	0.352145	41.2195	46.6392	160.716	112.727	122.976	48.7696	51.7614	40.6694	41.6437	41.5504
TIMM9	Timm9	ENSMUSG00000021079	757.578	-0.151337	-1.1106	0.003326	0.352145	706.383	672.353	745.247	679.889	705.849	791.66	769.95	719.153	793.266	818.106
CXCL14	Cxcl14	ENSMUSG00000021508	1695.79	-0.12763	-1.0925	0.00333721	0.352145	1593.04	1699.73	1656.13	1575.99	1495.5	1810.21	1714.85	1700.03	1708.25	1831.16
MYH11	Myh11	ENSMUSG00000018830	416.245	0.574146	1.4888	0.00335027	0.352145	576.291	462.813	664.238	346.788	566.135	507.233	317.334	362.872	275.186	296.121
KRIT1	Krit1	ENSMUSG00000000600	1687.23	0.144242	1.10515	0.00335491	0.352145	1664.62	1741.88	1821.76	1750.24	1836.23	1564.05	1670.93	1601.39	1662.65	1475.85
NBEAL1	Nbeal1	ENSMUSG00000073664	917.56	0.227641	1.17092	0.0033749	0.352145	861.503	1115.58	1041.94	1003.33	1058.27	928.624	860.142	909.396	902.338	742.423
SLC17A6	Slc17a6	ENSMUSG00000030500	427.165	0.206634	1.15399	0.00338173	0.352145	482.261	426.872	471.381	434.78	458.572	375.442	397.81	391.845	383.483	419.621
RPL19	Rpl19	ENSMUSG00000017404	4254.55	-0.14836	-1.10831	0.00338537	0.352145	4127.97	3991.61	3905.73	3880.73	3964.13	4392.78	4332.9	4327.37	4462.24	4508.09
DENND5B	Dennd5b	ENSMUSG00000030313	2815.68	0.145296	1.10596	0.0034574	0.352145	2836.95	2947.17	3070.89	3069.26	2874.64	2721.55	2848.81	2705.97	2598.81	2507.44
AFF4	Aff4	ENSMUSG00000049470	6701.18	0.196727	1.1461	0.00345749	0.352145	6394.88	7451.56	7596.96	7548.6	6862.59	6438.35	6303.51	6497.79	6422.65	5622.43
SYS1	Sys1	ENSMUSG00000045503	747.749	-0.216655	-1.16204	0.0034615	0.352145	741.878	716.852	706.967	716.485	602.583	820.387	771.787	775.49	809.545	870.868
PGD	Pgd	ENSMUSG00000028961	1016.38	-0.136889	-1.09953	0.00346233	0.352145	973.075	973.736	927.462	970.635	997.523	1105.87	983.719	1084.07	1070.54	1082.58
RPL23A	Rpl23a	ENSMUSG00000058546	3133.03	-0.13118	-1.09519	0.00347408	0.352145	3083.02	2934.81	2928.5	2942.53	2923.35	3198.8	3130.9	3329.32	3123.36	3438.14
ZMYND11	Zmynd11	ENSMUSG00000021156	6303.16	0.113345	1.08173	0.00351144	0.352145	6252.22	6486.87	6826.22	6643.48	6463.18	5932.4	5941.11	6385.72	6141.22	5801.82
DUSP3	Dusp3	ENSMUSG00000003518	6494.17	0.104832	1.07537	0.00352247	0.352145	6719.77	6694.91	7016.15	6805.01	6832.54	5958.45	6370.5	6650.72	6460.96	6236.01
SLC11A1	Slc11a1	ENSMUSG00000026177	57.4182	-0.636156	-1.55418	0.00352798	0.352145	52.0875	36.4618	45.2893	45.6428	55.5392	84.9652	94.5013	80.2432	39.055	73.4227
SSR4	Ssr4	ENSMUSG00000002014	729.21	-0.168709	-1.12405	0.00354153	0.352145	730.53	589.568	674.161	678.506	647.537	738.945	753.951	756.728	719.497	759.852
PRPF8	Prpf8	ENSMUSG00000020850	7027.29	0.106783	1.07682	0.00359268	0.352145	7295.35	7360.26	7337.77	7585.15	7367.12	7169.28	7055.01	6859.99	6988.52	6245.14
SLC18B1	Slc18b1	ENSMUSG00000037455	444.29	0.307914	1.23792	0.00359931	0.352145	532.85	395.06	530.87	550.299	475.52	451.245	399.408	422.411	347.901	384.208
PUSL1	Pusl1	ENSMUSG00000051557	438.563	-0.226902	-1.17032	0.0036022	0.352145	429.484	446.206	399.049	356.729	400.615	446.518	481.208	478.817	455.671	518.397
PURA	Pura	ENSMUSG00000043991	2823.35	0.204975	1.15267	0.00361048	0.352145	2680.69	3088.9	3306.67	3104.93	3023.06	2663.58	2799.59	2761.51	2582.37	2383.96
MYO5A	Myo5a	ENSMUSG00000034593	20133.6	0.130895	1.09497	0.00366945	0.356032	20184	22466	21947.3	22045.5	20770.7	19295.1	20896.5	19897	20074.7	17936.2
CHRM2	Chrm2	ENSMUSG00000045613	379.375	0.274388	1.20948	0.00376525	0.361082	355.167	390.188	406.208	433.526	477.596	341.216	361.095	307.411	361.576	330.918
MT-ND6	mt-Nd6	ENSMUSG00000064368	25666.3	-0.238281	-1.17959	0.00379041	0.361082	24972.9	25504.2	24203.4	18152.1	26112	25514	28853	27605.1	26799	31532.4
TENM2	Tenm2	ENSMUSG00000049336	2161.84	0.245255	1.1853	0.00379461	0.361082	2449	2579.18	2266.65	2656.63	2233.06	2353.66	2228.53	2085.83	1776.72	1840.87
SF3B3	Sf3b3	ENSMUSG00000033732	2392.31	0.127953	1.09274	0.00379902	0.361082	2511.35	2381.92	2483.53	2495.46	2464.13	2248.05	2306.17	2318.72	2347.88	2072.08
MMP16	Mmp16	ENSMUSG00000028226	927.909	0.246496	1.18632	0.00382899	0.362083	882.128	919.394	1202.93	1035.55	948.975	914.206	854.113	872.167	781.62	781.233
TRIM72	Trim72	ENSMUSG00000042828	56.9989	-0.662724	-1.58307	0.00390537	0.36744	42.8107	65.4835	42.1872	50.8525	37.1764	88.6987	50.8793	77.9474	70.2578	90.5521
SMAD4	Smad4	ENSMUSG00000024515	1106.74	0.168123	1.1236	0.00393466	0.368336	1119.41	1165.08	1105.03	1278.42	1229.55	1041.7	1087.22	1063.66	1120.35	937.033
TTLL4	Ttll4	ENSMUSG00000033257	789.044	0.220387	1.16505	0.00397306	0.368348	806.162	728.264	893.905	1000.76	875.4	741.062	789.442	749.058	737.948	669.789
THSD7A	Thsd7a	ENSMUSG00000032625	1482.42	0.24205	1.18267	0.00398205	0.368348	1494.58	1658.63	1706.69	1858.43	1407.84	1518.16	1420.22	1362.89	1294.44	1276.35
SLC24A2	Slc24a2	ENSMUSG00000037996	17354.2	0.246639	1.18644	0.00399411	0.368348	17716	19711.6	21029	20146	20491.7	16683.3	18732.7	19071.4	16207.4	12830
AK2	Ak2	ENSMUSG00000028792	485.992	-0.184794	-1.13666	0.00401697	0.368631	442.886	436.815	427.807	451.068	460.679	530.538	467.275	485.206	498.783	538.55
EMSY	Emsy	ENSMUSG00000035401	1867.65	0.196169	1.14565	0.00404017	0.368943	1863.38	1960.5	1921.01	2205.87	2159.98	1907.63	1846.8	1754.04	1645.6	1672.28
GOLT1A	Golt1a	ENSMUSG00000103421	16.5304	-1.26071	-2.39614	0.00409666	0.371044	8.34488	12.3012	18.043	5.73864	9.80294	17.5202	45.831	34.0001	20.5839	15.4965
ETNK1	Etnk1	ENSMUSG00000030275	13019.3	0.0984565	1.07063	0.00411386	0.371044	13239	13261.4	13857	14169.5	13267.3	12734.5	12951.6	12882.7	12932.1	11823.1
KCNIP1	Kcnip1	ENSMUSG00000053519	562.85	-0.186951	-1.13836	0.00415268	0.371044	518.487	498.126	514.613	579.374	530.39	565.366	616.702	564.505	637.349	617.208
ARHGAP32	Arhgap32	ENSMUSG00000041444	18002.7	0.14305	1.10424	0.00416277	0.371044	17854.6	19332.2	19723	20425.9	19096.4	17857.3	18583.3	17611.9	17707.8	15570.4
ZNF609	Zfp609	ENSMUSG00000040524	1773.12	0.176912	1.13046	0.00425805	0.375744	1649.34	1912.18	1888.25	1996.65	1951.26	1764.23	1614.66	1575.24	1751.84	1605
DOCK8	Dock8	ENSMUSG00000052085	151.249	0.464056	1.37941	0.00429545	0.375744	263.525	144.647	181.67	157.747	165.775	151.163	91.2138	121.796	137.466	153.901
SSTR4	Sstr4	ENSMUSG00000037014	487.082	0.227772	1.17103	0.00429928	0.375744	499.418	491.922	539.719	563.086	546.12	455.575	422.828	465.718	485.102	423.657
FMO5	Fmo5	ENSMUSG00000028088	85.8108	0.430417	1.34762	0.00431553	0.375744	92.0296	87.2497	88.4992	113.987	123.257	70.6107	69.0757	92.1401	80.5984	63.3784
BOD1L1	Bod1l	ENSMUSG00000061755	2767.11	0.121444	1.08782	0.00431634	0.375744	2784.97	2886.75	2869.98	3082.84	2927.34	2680.49	2754.77	2729.38	2676.9	2535.31
RALGAPB	Ralgapb	ENSMUSG00000027652	4555.04	0.155606	1.11389	0.00434163	0.376187	4271.84	4758.53	5297.4	4970.85	4773	4624.65	4333.42	4359.96	4366.72	3924.64
MAK	Mak	ENSMUSG00000021363	160.437	0.415205	1.33349	0.0043953	0.377327	192.055	184.828	196.949	194.079	178.259	142.786	188.083	154.999	126.578	99.2975
GUCY1A2	Gucy1a2	ENSMUSG00000041624	586.025	0.33469	1.26111	0.00450453	0.383192	504.062	658.44	804.085	753.88	611.53	559.345	575.997	527.173	521.672	457.231
RFX7	Rfx7	ENSMUSG00000037674	1478.34	0.151593	1.1108	0.00454082	0.384504	1467.34	1467.46	1561.76	1654.16	1648.2	1293.7	1470.54	1354.74	1455.4	1438.94
NFAT5	Nfat5	ENSMUSG00000003847	4100.92	0.235446	1.17727	0.00457948	0.386023	3735.27	4478.19	4803.79	4512.34	4782.62	4295.32	3794.95	3842.39	3859.07	3162.37
UTY	Uty	ENSMUSG00000068457	477.656	0.233639	1.1758	0.00461317	0.386071	529.071	457.043	582.662	552.379	525.586	462.203	427.166	412.101	526.502	421.861
RPP21	Rpp21	ENSMUSG00000024446	207.857	-0.276228	-1.21102	0.0046215	0.386071	197.595	149.203	179.398	169.017	189.417	201.987	228.259	200.213	225.141	214.502
TBCB	Tbcb	ENSMUSG00000006095	1488.48	-0.205966	-1.15346	0.00471673	0.389787	1506.67	1432.72	1314.66	1271.04	1255.36	1526.33	1505.29	1395.29	1622.31	1773.12
GPR182	Gpr182	ENSMUSG00000058396	62.1397	0.471497	1.38655	0.00473847	0.389787	65.9163	84.6565	62.8186	66.8879	83.1326	53.8307	52.6779	42.3053	62.8644	50.577
MAGI2	Magi2	ENSMUSG00000040003	3734.66	0.144061	1.10501	0.00475837	0.389787	3609.23	4097.81	3974.1	4060.56	3926.85	3658.64	3654.16	3693.21	3604.63	3194.68
PKIG	Pkig	ENSMUSG00000035268	1685.21	-0.168308	-1.12374	0.00476838	0.389787	1745.02	1637.05	1445.17	1441.95	1537.93	1849.89	1599.4	1749.72	1725.54	1854.96
DHX9	Dhx9	ENSMUSG00000042699	3839.7	0.117849	1.08512	0.00478528	0.389787	3986.33	3853.12	3968.64	4238.66	3821.03	3640.66	3697.19	3700.45	3836.36	3435.15
MYRFL	Myrfl	ENSMUSG00000034057	13.6672	-1.20539	-2.306	0.00479152	0.389787	5.46952	14.4682	5.40086	3.24901	9.76201	17.1688	13.8182	9.51219	24.5028	23.9463
C1QB	C1qb	ENSMUSG00000036905	1003.07	-0.143596	-1.10465	0.0048443	0.390669	965.729	956.409	994.592	988.341	982.874	1118.85	1000.16	1002.17	1132.74	1139.13
MCM3AP	Mcm3ap	ENSMUSG00000001150	2147.48	-0.312991	-1.24228	0.00503133	0.404003	2264.94	2096.41	1691.85	1668.96	1897.36	2546.78	2283.17	2599.52	2213.9	2308.11
FRAS1	Fras1	ENSMUSG00000034687	1520.26	0.188276	1.1394	0.00505463	0.404132	1473.41	1672.07	1757.94	1661.66	1461.91	1543.62	1519.33	1383.91	1321.19	1279.62
WWC2	Wwc2	ENSMUSG00000031563	1617.72	0.130956	1.09502	0.00509907	0.405943	1630.92	1664.94	1738.88	1743.16	1654.12	1578.92	1524.63	1454.2	1488.89	1646.95
RPL32	Rpl32	ENSMUSG00000057841	1770.08	-0.139039	-1.10117	0.00518461	0.410996	1765.46	1660.04	1569.66	1661.71	1743.55	1824.68	1804.09	1733.17	1894.19	1990.63
ARID1A	Arid1a	ENSMUSG00000007880	4473.24	0.150137	1.10967	0.00523226	0.412605	4231.62	4774.57	4751.86	5077.89	4732.86	4517.18	4251.94	4330.15	4234.65	3906.81
PDZD2	Pdzd2	ENSMUSG00000022197	3358.58	0.336174	1.2624	0.00530286	0.412605	2898.72	3958.24	4155.6	4783	3869.14	3354.4	3500.49	2914.21	3394.32	2415.27
KANSL1	Kansl1	ENSMUSG00000018412	2866.84	0.112491	1.08109	0.00532087	0.412605	2787.5	3069.23	3008.08	3087.48	2946.6	2834.35	2756.73	2913.09	2624.19	2655.77
PTPRD	Ptprd	ENSMUSG00000028399	9091.1	0.15923	1.11669	0.00533277	0.412605	8898.11	9850.21	9880.11	10233.8	9793.3	8828.25	8883.33	8811.5	8386.38	8659.57
VPS13B	Vps13b	ENSMUSG00000037646	2326.71	0.200979	1.14948	0.00534252	0.412605	2080.59	2509.36	2717.74	2717.49	2591.02	2370.43	2323.23	2215.79	2134.41	1929.94
SLC37A4	Slc37a4	ENSMUSG00000032114	636.188	-0.209094	-1.15596	0.00537135	0.412605	651.766	598.884	517.596	584.73	578.623	648.924	717.671	692.55	613.242	718.676
FAM135B	Fam135b	ENSMUSG00000036800	2578.96	0.201233	1.14968	0.00538541	0.412605	2448.94	2718.3	2750.23	2979.16	2926.66	2587.47	2388.23	2358.76	2306.77	2379.12
PMM1	Pmm1	ENSMUSG00000022474	3186.23	-0.125731	-1.09106	0.00539125	0.412605	3129.2	2989.27	2900.14	2887.83	3278.78	3128.01	3296.82	3204.81	3386.16	3546.17
FAM220A	Fam220a	ENSMUSG00000083012	9.99721	1.9599	3.89034	0.0054656	0.413459	4.94965	11.2906	9.6834	5.86012	75.8918	7.7293	4.4053	2.83529	4.34836	3.77877
LMBRD2	Lmbrd2	ENSMUSG00000039704	3622.47	0.120902	1.08741	0.00549494	0.413459	3737.62	3720.02	3923.18	3799.85	3734.36	3303.95	3596.06	3599.98	3668.57	3226.21
VEGFB	Vegfb	ENSMUSG00000024962	960.293	-0.161295	-1.11829	0.00551255	0.413459	948.888	988.843	892.847	805.162	931.625	1104.01	979.929	1050.54	990.81	991.33
POU2F1	Pou2f1	ENSMUSG00000026565	880.083	0.266572	1.20295	0.0055264	0.413459	787.241	1031.32	870.965	1019.28	996.185	805.742	827.423	863.913	786.406	632.156
CAMK1D	Camk1d	ENSMUSG00000039145	4591.21	0.143522	1.1046	0.00558654	0.414896	4770.51	4972.59	4831.57	4948.38	4795.42	4461.94	4807.7	4522.59	4302.59	3926.09
FIS1	Fis1	ENSMUSG00000019054	2194.52	-0.133127	-1.09667	0.00559015	0.414896	2237.81	1989.2	2048.3	2091.98	2225.06	2270.31	2336.93	2328.48	2281.43	2396.74
PROSER1	Proser1	ENSMUSG00000049504	830.614	0.161734	1.11863	0.00563078	0.415245	827.596	930.137	903.793	875.687	917.657	882.479	778.347	781.492	779.322	763.597
PAK4	Pak4	ENSMUSG00000030602	267.658	-0.238725	-1.17995	0.00563944	0.415245	250.971	220.167	250.474	240.978	243.225	323.885	293.591	252.059	268.266	286.108
PDCD6IP	Pdcd6ip	ENSMUSG00000032504	2670.34	0.125185	1.09065	0.00566552	0.415523	2590.49	2809.47	3020.18	2823.49	2829.72	2595.18	2537.95	2623.26	2623.37	2517.83
ZNHIT2	Znhit2	ENSMUSG00000075227	605.756	-0.218648	-1.16364	0.00575164	0.418321	616.567	524.147	513.315	569.35	557.816	659.62	591.5	582.086	678.527	719.929
RYR2	Ryr2	ENSMUSG00000021313	9191.22	0.193126	1.14324	0.00576422	0.418321	9410.2	10312.9	10632.9	9488.08	9877.19	8911.46	9427.41	9239.89	8850.32	7067.18
PPARGC1B	Ppargc1b	ENSMUSG00000033871	284.655	0.342506	1.26796	0.00578933	0.418321	278.632	284.893	303.481	333.065	407.211	273.047	283.847	234.384	263.351	212.504
SRP54	Srp54a	ENSMUSG00000073079	1834.31	-0.378364	-1.29987	0.00581439	0.418321	1722.88	2007.79	1646.24	1282.82	1294.26	2289.57	2331.49	1965.43	2128.84	1625.05
ATP2B4	Atp2b4	ENSMUSG00000026463	9156.09	0.189288	1.1402	0.00586553	0.418321	9516.9	9852.19	9284.69	9456.73	9282.25	9381.21	8449.57	8145.14	7862.46	7732.4
DNTTIP1	Dnttip1	ENSMUSG00000017299	512.188	-0.189073	-1.14003	0.00592841	0.418321	500.189	442.133	486.213	471.762	507.79	531.073	533.35	557.68	583.889	537.475
MIR670HG	Mir670hg	ENSMUSG00000075020	66.2857	-0.926074	-1.9001	0.0059467	0.418321	43.9104	39.5126	37.612	48.5776	43.4437	45.2887	196.592	51.3488	59.9383	72.227
EXOC5	Exoc5	ENSMUSG00000061244	2081.66	0.145933	1.10645	0.00598774	0.418321	2056.65	2109.92	2274.24	2146.32	2181.53	1854.5	1872.39	1795.11	2048.42	2155.58
SNRNP200	Snrnp200	ENSMUSG00000003660	4056.07	0.128647	1.09327	0.00600763	0.418321	4036.65	4200.06	4265.57	4484.38	4415.49	4051.78	3838.52	3965.59	4156.25	3566.07
SUSD5	Susd5	ENSMUSG00000086596	415.769	-0.258764	-1.19645	0.00601715	0.418321	423.464	402.427	375.037	387.25	373.515	391.333	437.602	503.449	435.679	577.152
XPO7	Xpo7	ENSMUSG00000022100	2875.87	0.127277	1.09223	0.00602598	0.418321	2896.77	2950.61	3091.26	3081.89	3003.83	2836.08	2913.8	2733.42	2793.38	2482.23
PACSIN3	Pacsin3	ENSMUSG00000027257	691.2	-0.203895	-1.1518	0.00602711	0.418321	668.032	692.958	645.352	624.288	637.068	676.317	728.197	809.459	732.553	816.862
NGRN	Ngrn	ENSMUSG00000047084	722.712	-0.150812	-1.11019	0.00606997	0.418321	677.115	667.712	709.769	668.809	680.297	783.248	772.402	760.075	707.763	755.131
DGCR6	Dgcr6	ENSMUSG00000003531	1283.2	-0.18075	-1.13347	0.0060854	0.418321	1306.59	1279.23	1135.19	1184.77	1110.11	1261.6	1283.72	1394.26	1350.05	1530.66
SYT10	Syt10	ENSMUSG00000063260	104.609	0.446247	1.36249	0.00611799	0.419015	104.067	129.287	130.39	127.249	105.058	113.395	85.4758	95.6622	91.8612	53.5669
MECP2	Mecp2	ENSMUSG00000031393	4632.08	0.168117	1.12359	0.00617056	0.420243	4258.03	4947.68	5283.92	5146.04	4915.12	4728.4	4424.36	4279.27	4225.07	4191.44
IFITM10	Ifitm10	ENSMUSG00000045777	453.038	-0.226531	-1.17002	0.00618104	0.420243	477.877	416.988	365.349	409.526	389.377	441.905	485.129	517.135	476.296	492.158
GRAPL	Grap	ENSMUSG00000004837	135.062	-0.303064	-1.23376	0.00620502	0.420339	124.897	133.36	101.671	117.45	120.241	151.591	145.077	127.043	146.682	167.5
BLOC1S2	Bloc1s2	ENSMUSG00000057506	553.229	-0.166509	-1.12234	0.00634986	0.425339	525.03	484.301	549.754	487.746	522.751	521.777	608.877	563.03	609.193	576.771
GFPT2	Gfpt2	ENSMUSG00000020363	216.925	-0.348441	-1.27318	0.00636991	0.425339	176.903	244.475	251.436	179.909	169.058	247.04	294.437	282.077	241.165	237.646
CEP170	Cep170	ENSMUSG00000057335	2736.64	0.131711	1.09559	0.00642245	0.425339	2977.81	2638.33	2946.64	2651.59	2754.97	2459.99	2594.6	2532.06	2535.28	2624.87
CRLF1	Crlf1	ENSMUSG00000007888	19.9266	-1.32938	-2.51294	0.00643864	0.425339	21.6038	11.3767	15.1359	11.528	5.02293	49.6417	31.8219	21.5437	7.45217	52.1764
PES1	Pes1	ENSMUSG00000020430	966.157	0.154623	1.11313	0.00655606	0.430045	1018.74	1055.76	1013.84	1091.47	970.384	848.195	963.045	944.211	916.421	951.066
USF3	Usf3	ENSMUSG00000068284	2771.14	0.16265	1.11934	0.00664274	0.432656	2628.75	2880.73	3216.51	2998.31	2937.35	2783.45	2632.01	2692.8	2596.91	2392.61
CNTNAP5	Cntnap5a	ENSMUSG00000070695	1457.04	0.177909	1.13124	0.00666554	0.432656	1549.16	1479.12	1608.75	1578.55	1501.89	1448.94	1477.51	1389.22	1359.5	1150.88
TERT	Tert	ENSMUSG00000021611	53.7971	0.632036	1.54975	0.00675951	0.433611	48.6205	54.8771	122.52	51.9434	59.5115	47.6929	43.0561	41.3453	35.2724	42.5961
FAM177A1	Fam177a	ENSMUSG00000095595	904.52	-0.593004	-1.50838	0.00676349	0.433611	679.748	960.404	605.348	642.524	613.815	1263.32	1253.24	973.511	1041.69	752.802
NYAP2	Nyap2	ENSMUSG00000054976	1873.9	0.180787	1.1335	0.00676859	0.433611	1938.11	1812.7	2179.31	2276.45	1959.48	1701.06	1841.99	1820.05	1891.67	1709.7
PCDHGB8P	Pcdhgb8	ENSMUSG00000103081	88.8083	0.386655	1.30736	0.00684079	0.434903	109.926	106.507	109.809	90.6259	92.321	96.5597	60.0481	78.4682	83.3002	72.7986
LRCH2	Lrch2	ENSMUSG00000031290	610.917	0.172378	1.12691	0.00685792	0.434903	661.092	665.157	709.4	630.773	577.408	613.792	593.851	588.844	542.262	542.247
SYN3	Syn3	ENSMUSG00000059602	462.304	0.3854	1.30622	0.00688394	0.434903	408.865	513.038	656.266	589.754	640.456	393.161	496.003	469.855	478.127	312.054
TENM1	Tenm1	ENSMUSG00000016150	2017.74	0.23491	1.17683	0.00692859	0.434903	2019.55	2040.56	2235.75	2495.81	1757.66	1703.4	1848.15	1712.26	1925.14	1771.23
DCDC2C	Dcdc2c	ENSMUSG00000020633	22.3885	-0.885448	-1.84734	0.00696612	0.434903	13.8952	14.753	14.4493	16.5814	19.0536	23.581	13.2891	43.2499	42.8099	26.9008
DNAJC13	Dnajc13	ENSMUSG00000032560	2293.44	0.145413	1.10605	0.00700013	0.434903	2509.57	2451.54	2468.04	2398.36	2329.82	2094.33	2224.2	2152.14	2314.59	2205.62
ACAT1	Acat1	ENSMUSG00000032047	2112.35	-0.131292	-1.09527	0.00707454	0.437846	2059.89	2047.03	1834.99	1923.61	2047.93	2039.8	2152.31	2109.67	2321.63	2232.83
KDELR2	Kdelr2	ENSMUSG00000079111	548.518	-0.183761	-1.13584	0.00711096	0.438643	485.991	509.932	551.55	515.618	485.746	587.184	548.071	593.305	523.898	639.283
ATRN	Atrn	ENSMUSG00000027312	8822.79	0.106165	1.07636	0.00713761	0.438834	8967.68	9403.59	9429.2	9466.62	8983.19	8702.25	8907.94	8717.78	8598.74	8046.78
HERC2	Herc2	ENSMUSG00000030451	12319	0.118964	1.08595	0.00720061	0.439804	12252.7	12650	13188.3	13955.1	13345.8	12341.3	11619.3	12158.7	12573.5	11521.3
MEF2D	Mef2d	ENSMUSG00000001419	8871.83	0.139646	1.10163	0.00726269	0.44082	8860.2	9489.76	8784.19	9749.35	9309.47	8625	8428.84	8535.18	8221.19	8123.14
SRSF9	Srsf9	ENSMUSG00000029538	945.555	-0.142266	-1.10364	0.00728575	0.44082	878.256	913.826	824.547	873.111	948.396	952.184	940.731	954.984	1028.34	1019.66
ANAPC16	Anapc16	ENSMUSG00000020107	1065.78	-0.157459	-1.11532	0.00732963	0.44082	1092.08	1060.79	1022.87	947.388	925.75	1083.75	1081.35	1174.62	1102.26	1192.2
CTSF	Ctsf	ENSMUSG00000083282	1648.44	-0.172048	-1.12666	0.00740225	0.44082	1606.68	1639.95	1552.28	1468.48	1628.24	1834.85	1639.41	1881.42	1686.49	1857.6
NUCB2	Nucb2	ENSMUSG00000030659	358.723	-0.208142	-1.1552	0.00742607	0.44082	337.67	343.582	298.844	313.747	288.878	354.263	361.092	414.506	328.076	378.195
DEF6	Def6	ENSMUSG00000002257	74.8195	-0.46908	-1.38423	0.00743805	0.44082	81.6446	68.7794	50.3246	55.0142	53.6803	73.6705	73.6372	87.2089	92.439	104.613
RNF39	Rnf39	ENSMUSG00000036492	95.3448	0.643974	1.56263	0.00744319	0.44082	111.17	100.935	89.1064	135.242	172.337	88.4309	93.3824	78.5231	89.4702	41.3934
RPL22	Rpl22	ENSMUSG00000028936	1781.06	-0.130928	-1.095	0.00749134	0.44082	1658.11	1682.42	1579.85	1675.12	1710.92	1747.71	1750.57	1889.25	1704.39	1998.72
SFMBT1	Sfmbt1	ENSMUSG00000006527	1011.74	0.173097	1.12748	0.00749897	0.44082	1052.52	1052.9	1088.59	1001.66	1189.71	975.777	965.629	961.896	1045.54	829.305
NOP10	Nop10	ENSMUSG00000027133	596.015	-0.197284	-1.14654	0.0075107	0.44082	567.129	540.881	537.246	514.152	530.353	574.221	560.267	585.714	642.135	718.219
UQCRHL	Uqcrh	ENSMUSG00000063882	2104.96	-0.147225	-1.10744	0.00752487	0.44082	2125.59	1938.14	1824.04	2049.35	2017.71	2059.47	2179.85	2141.01	2295.39	2345.27
AAK1	Aak1	ENSMUSG00000057230	16660.4	0.140829	1.10254	0.00754868	0.440829	16313	18087.3	17901.7	18552	17424.5	16831.2	17005.7	16102.2	15590.5	14541.8
LIN7B	Lin7b	ENSMUSG00000003872	1409.26	-0.221758	-1.16615	0.00764301	0.444427	1460.39	1369.66	1156.67	1290.92	1168.53	1394.48	1489.75	1510.01	1379.89	1745.6
ADCK2	Adck2	ENSMUSG00000046947	536.319	-0.252966	-1.19165	0.00765801	0.444427	548.706	506.15	515.372	573.366	473.216	582.703	755.341	650.271	593.575	544.72
IFNGR2	Ifngr2	ENSMUSG00000022965	1358.5	-0.134666	-1.09784	0.00771031	0.444647	1218.09	1328.25	1278.81	1235.13	1354.51	1384.65	1521.03	1400.24	1371.54	1367.82
PCMTD1	Pcmtd1	ENSMUSG00000051285	3330.41	0.127835	1.09265	0.00772066	0.444647	3363.69	3432.69	3766.64	3685.97	3372.35	3091.86	3423.08	3333.71	3309.03	2964.34
FAM120B	Fam120b	ENSMUSG00000014763	1880.65	0.122601	1.0887	0.00773921	0.444647	1892.45	1987.21	2062.09	1929.94	1978.72	1926.61	1848.68	1890.76	1738.92	1649.31
NAPRT	Naprt	ENSMUSG00000022574	97.7209	-0.397736	-1.31744	0.00780126	0.444647	89.3971	72.9332	62.353	95.0058	91.9288	124.098	91.7094	102.999	113.192	110.463
MPDU1	Mpdu1	ENSMUSG00000018761	846.808	-0.152492	-1.11149	0.0078468	0.444647	819.869	855.07	797.455	758.627	765.265	899.508	808.002	867.357	910.449	956.912
CAND1	Cand1	ENSMUSG00000020114	4450.88	0.154544	1.11307	0.0078702	0.444647	4866.96	4196.23	4554.71	5160.72	4658.5	4304.34	4151.67	4193.99	4326.61	4074.15
NME1	Nme1	ENSMUSG00000037601	3298.09	-0.277376	-1.21199	0.00787511	0.444647	3225.93	3059.84	2638.76	3315.39	2767.57	3058.07	3560.64	3852.87	3642.39	4072.91
NKIRAS1	Nkiras1	ENSMUSG00000021772	2070.41	-0.137912	-1.10031	0.00788399	0.444647	2185.4	1977.17	1927.69	1790.88	1992.81	2062.48	2267.18	2184.5	2180.63	2173.64
MAP3K14	Map3k14	ENSMUSG00000020941	127.286	0.653789	1.5733	0.00789467	0.444647	110.796	152.089	103.176	240.816	210.033	90.211	86.057	113.209	139.689	88.6437
GLG1	Glg1	ENSMUSG00000003316	7318.27	0.098029	1.07031	0.00790048	0.444647	7354.31	7830.24	7877.74	7818.21	7594.01	7296.99	7272.81	7437.91	7140.47	6803.15
NR6A1	Nr6a1	ENSMUSG00000063972	273.067	0.285086	1.21848	0.00799643	0.44472	323.934	268.387	273.108	261.489	324.865	259.502	242.685	269.354	235.973	186.822
SCFD2	Scfd2	ENSMUSG00000062110	519.496	0.252328	1.19113	0.00800971	0.44472	602.728	548.742	573.35	505.62	569.302	496.287	566.772	405.756	426.054	460.13
MAPK3	Mapk3	ENSMUSG00000063065	3648.32	-0.136177	-1.09899	0.00804649	0.44472	3434.18	3461.28	3316.05	3438.02	3672.76	3842.61	3689.19	3663.14	3616.11	4219.52
TM9SF4	Tm9sf4	ENSMUSG00000068040	2785.04	0.121347	1.08775	0.00805146	0.44472	2815.67	2847.28	2805.73	3079.44	2886.86	2578.11	2758.89	2680.75	2538.56	2708.79
DRC7	Drc7	ENSMUSG00000031786	16.5094	1.27323	2.41702	0.00805946	0.44472	10.8884	32.0891	26.0355	10.7466	38.8167	14.4444	4.99069	7.53049	8.3754	12.4016
RPS19	Rps19	ENSMUSG00000040952	1563.53	-0.162889	-1.11953	0.00806314	0.44472	1501.13	1515.61	1328.8	1475.08	1513.87	1650.96	1581.41	1620.4	1532.42	1825.27
RASGRP1	Rasgrp1	ENSMUSG00000027347	15485.9	0.108139	1.07784	0.00807596	0.44472	17019.4	15395.7	16529.8	16253.5	15886.7	14386.9	15916.2	14806.5	15731.8	14387.2
TMEM132B	Tmem132b	ENSMUSG00000070498	6098.92	0.0998525	1.07166	0.00812851	0.44472	6151.83	6337.1	6580.27	6536.46	6254.94	6000.57	6262.32	5964.32	5986.47	5518.55
TRMT1	Trmt1	ENSMUSG00000001909	1929.22	-0.155502	-1.11381	0.00816894	0.44472	1571.52	1850.82	1825.26	1866.75	1928.94	1957.59	1923.6	2110.88	1960.69	2109.99
RPS7	Rps7	ENSMUSG00000061477	3044.93	-0.11344	-1.0818	0.00819246	0.44472	2997.01	2883.36	3016.84	2782.24	2855.54	3065.45	3127.56	3122.76	3071	3332.82
ATP2B1	Atp2b1	ENSMUSG00000019943	24563.6	0.164668	1.12091	0.00822611	0.44472	25316.6	24722.3	27527.6	27909.8	25796.3	23026.1	25426.8	23625.1	24953.6	20081.9
BBX	Bbx	ENSMUSG00000022641	768.486	0.248639	1.18809	0.00823956	0.44472	739.247	884.342	867.102	871.006	875.68	827.225	761.651	737.697	691.512	551.87
SORL1	Sorl1	ENSMUSG00000049313	14799.1	0.118459	1.08558	0.00825987	0.44472	15768.9	14622.3	15665.4	15635.8	15679.3	13995	14088.7	13890	15484.5	13814
CRIP3	Crip3	ENSMUSG00000023968	41.6616	-0.74751	-1.67889	0.00829724	0.445279	23.3134	22.9598	29.869	18.3843	65.1401	48.8964	60.1563	51.4416	46.8526	55.0594
SMOC2	Smoc2	ENSMUSG00000023886	523.15	-0.246964	-1.18671	0.00833626	0.445279	520.936	505.074	377.04	421.755	450.854	566.271	580.731	554.635	464.577	540.046
MBTD1	Mbtd1	ENSMUSG00000059474	769.876	0.196424	1.14585	0.00835217	0.445279	746.072	778.621	890.548	843.559	917.261	751.965	714.761	716.272	739.563	717.95
MRS2	Mrs2	ENSMUSG00000021339	2686.65	0.199224	1.14808	0.00836586	0.445279	2685.1	2800.03	3412.16	2960.48	2858.48	2777.35	2316.73	2486.69	2691.62	2543.27
ABHD17A	Abhd17a	ENSMUSG00000003346	3922.1	-0.116415	-1.08404	0.00849957	0.449825	3726.15	3667.67	3518.54	3788.69	3955.32	3939.36	3921.52	4038.48	3954.06	4361.2
GREB1	Greb1	ENSMUSG00000036523	73.174	-0.669514	-1.59054	0.008609	0.450278	82.6881	71.5632	58.1731	56.4897	59.5144	157.772	47.3012	97.3518	123.659	104.33
HIPK1	Hipk1	ENSMUSG00000008730	4401.56	0.135751	1.09866	0.00862132	0.450278	4328.18	4830.94	4684.6	4814.8	4864.53	4484.19	4382.18	4625.47	4088.82	3834.5
PUM1	Pum1	ENSMUSG00000028580	3598.2	0.0740488	1.05267	0.00866423	0.450278	3764.08	3603.82	3711.89	3707.44	3577.07	3528.81	3483.98	3522.41	3472.44	3442.13
IPCEF1	Ipcef1	ENSMUSG00000064065	3778.08	0.180122	1.13298	0.00867634	0.450278	3888.59	3573.97	3912.38	4104.18	4326.58	3199.78	3681.24	3615.91	3668.52	3311.88
SRRM1	Srrm1	ENSMUSG00000028809	4072.85	0.118788	1.08582	0.00868988	0.450278	4043.49	4266.89	4449.75	4126.52	4357.61	4100.48	3879.99	3984.85	3871.73	3730.61
GOLGA7B	Golga7b	ENSMUSG00000042532	4431.88	-0.137319	-1.09986	0.00870149	0.450278	4510.81	4325.62	3891.53	4078.47	4292.17	4216.8	4513.92	4778.43	4660.66	5035.69
MAP3K13	Map3k13	ENSMUSG00000033618	1043	0.232599	1.17495	0.00876834	0.45248	1054.61	996.33	1090.65	1193.81	1331.51	965.869	928.156	923.986	979.226	1021.75
COL6A1	Col6a1	ENSMUSG00000001119	2825.45	-0.170134	-1.12516	0.00881411	0.453464	2791.93	2544.58	2862.54	2673.08	2542.1	3314.17	2784.75	2810.16	2888.83	3292.49
SYNE2	Syne2	ENSMUSG00000063450	926.588	0.183024	1.13526	0.00885163	0.453464	961.147	929.047	1048.53	1066.77	868.685	840.163	771.523	948.518	819.443	913.146
PCDHB8	Pcdhb16	ENSMUSG00000047910	222.35	0.27766	1.21223	0.00889563	0.454	226.446	260.287	282.62	254.586	228.419	243.39	220.865	220.776	180.361	170.466
ZNF292	Zfp292	ENSMUSG00000039967	1210.85	0.146328	1.10675	0.00896072	0.454	1270.32	1191.21	1344.49	1295.05	1315.53	1262.39	1198.67	1155.95	1139.11	1044.07
ZNF768	Zfp768	ENSMUSG00000047371	234.152	-0.214915	-1.16064	0.00897056	0.454	224.873	216.09	220.312	210.157	194.574	250.75	251.926	248.55	256.877	232.145
RAB4B	Rab4b	ENSMUSG00000053291	1369.7	-0.110673	-1.07973	0.00904124	0.454	1387.29	1346.71	1244.32	1255.07	1327.5	1397	1423.65	1412.67	1445.89	1411.48
LMTK2	Lmtk2	ENSMUSG00000038970	8080.7	0.0913747	1.06538	0.00905936	0.454	8307.21	8729.64	8397.09	8620.55	8205.1	7646.78	8251.13	8308.76	8024.34	7443.16
PCOLCE2	Pcolce2	ENSMUSG00000015354	74.2348	0.424096	1.34173	0.00915634	0.454	107.555	90.8542	77.8637	76.0901	89.1609	62.5277	75.7868	77.1884	58.1925	55.7182
CRCP	Crcp	ENSMUSG00000025532	585.833	-0.156275	-1.11441	0.00915659	0.454	569.226	548.106	525.148	561.295	560.922	624.39	603.421	640.229	609.838	605.619
SLITRK5	Slitrk5	ENSMUSG00000033214	2349.7	0.181129	1.13377	0.00917308	0.454	2304.35	2371.65	2668.61	2739.36	2490.52	2200.89	2351.95	2143.41	2454.66	1937.75
C18orf32	BC031181	ENSMUSG00000036299	2015.79	-0.119479	-1.08634	0.00919023	0.454	1936.15	1859.82	1883.41	1879.32	1918.98	1898.06	2057.77	1992.52	2078.73	2260.8
ZNF551	Zfp551	ENSMUSG00000034071	103.131	0.369919	1.29228	0.00919074	0.454	137.022	123.339	100.78	123.601	128.733	116.705	79.4185	110.48	92.3967	78.4732
BPTF	Bptf	ENSMUSG00000040481	3486.75	0.128682	1.09329	0.00920759	0.454	3445.23	3580.98	3810.67	3786.72	3471	3316.18	3396.72	3370.08	3454.15	3014.31
KCTD16	Kctd16	ENSMUSG00000051401	986.225	0.262565	1.19961	0.00920829	0.454	963.323	963.497	1110.27	1191.54	1086.89	940.295	928.803	920.64	823.114	817.979
SASH3	Sash3	ENSMUSG00000031101	51.0672	-0.473946	-1.3889	0.00925406	0.454	35.56	43.3054	40.0792	41.1356	41.2062	41.9223	56.7915	56.2075	61.7148	61.7385
WARS2	Wars2	ENSMUSG00000004233	222.818	0.250602	1.1897	0.00926083	0.454	230.252	245.54	250.754	253.849	222.049	198.171	196.426	233.48	200.328	186.656
MRPS26	Mrps26	ENSMUSG00000037740	1136.56	-0.166711	-1.1225	0.00935481	0.455521	1155.96	1059.85	1066.12	999.894	920.748	1157.33	1119.66	1130.39	1170.43	1263.72
AMBRA1	Ambra1	ENSMUSG00000040506	2240.87	0.0906778	1.06487	0.00936513	0.455521	2253.04	2395.58	2356.98	2259.57	2350.02	2219.26	2257.18	2161.02	2171.96	2102.39
PSD	Psd	ENSMUSG00000037126	16940	-0.131925	-1.09576	0.00950324	0.461031	15745.5	16667.6	15005.7	16389.4	16869.7	17781.4	16562.1	17136.3	18114.2	18805.2
GRB2	Grb2	ENSMUSG00000059923	3871.85	0.156186	1.11434	0.00955181	0.461103	4211.39	3999.29	4137.59	4271.82	3829.19	3367.8	3806.41	3445.33	3645.07	4081.74
SETBP1	Setbp1	ENSMUSG00000024548	1301.55	0.165147	1.12128	0.00955424	0.461103	1317.49	1330.04	1414.17	1349.67	1260.32	1264	1146.58	1072.29	1218.62	1246.63
TRIT1	Trit1	ENSMUSG00000028653	351.44	-0.218949	-1.16389	0.00966623	0.46359	335.659	334.251	329.645	284.04	333.107	373.135	415.374	336.555	374.504	383.407
TSTA3	Tsta3	ENSMUSG00000022570	537.643	-0.160999	-1.11806	0.00968824	0.46359	468.046	519.662	538.593	521.323	525.384	596.172	579.735	582.021	548.096	565.919
SACS	Sacs	ENSMUSG00000048279	3684.78	0.187111	1.13848	0.00972123	0.46359	3586.03	4240.33	4453.99	4083.78	3842.32	3712.97	3809.18	3826.16	3364.45	3038.66
CELSR2	Celsr2	ENSMUSG00000068740	12411.1	0.0857158	1.06121	0.00973365	0.46359	12368	13184.9	12911.4	13444	12658	12529.4	12393.9	11951.6	12260.9	11709.7
KIAA1109	4932438A13Rik	ENSMUSG00000037270	4926.41	0.107596	1.07743	0.00984283	0.46359	4997.5	4878.81	5278.24	5197.74	5251.18	4747.24	5017	4954.78	4540.25	4503.42
INSL5	Insl5	ENSMUSG00000066090	16.0496	-0.943471	-1.92315	0.0098435	0.46359	5.89854	14.9508	8.15738	13.5704	10.0092	17.453	30.4028	12.747	15.8553	24.2056
ATRX	Atrx	ENSMUSG00000031229	7081.18	0.188872	1.13987	0.00984403	0.46359	6778.28	7144.6	8851.15	7784.47	6887.23	6721.15	6988.32	6223.65	6694.48	6216.21
ADAR	Adar	ENSMUSG00000027951	5082.35	0.145591	1.10618	0.0098582	0.46359	5253.29	5723.7	5278.09	5097.39	5802.44	5164.09	5072.64	4997.59	4787.14	4530.31
RTCA	Rtca	ENSMUSG00000000339	1199.17	-0.143897	-1.10489	0.00988178	0.46359	1224.19	1128.64	1070.76	1102.38	1168.91	1162.42	1350.59	1265.54	1181.23	1332.35
EME2	Eme2	ENSMUSG00000073436	1178.88	-0.168646	-1.124	0.00990873	0.46359	1192.82	1141.99	1103.6	1046.46	1019.41	1297.12	1260.58	1261.92	1149.43	1224.83
AREL1	Arel1	ENSMUSG00000042350	4740.64	0.135189	1.09824	0.00992926	0.46359	4933.13	4958.96	5150.99	5404.69	4854.86	4947.99	4844.73	4516.4	4551	4182.58
NR2F2	Nr2f2	ENSMUSG00000030551	274.696	0.281329	1.21531	0.0100246	0.466871	308.992	262.222	342.38	341.462	305.023	234.27	247.859	247.384	256.43	292.078
VPS52	Vps52	ENSMUSG00000024319	2603.66	0.0941	1.0674	0.0101284	0.469358	2630.36	2726.27	2746.6	2734.91	2702.63	2523.64	2535.06	2572.36	2525.7	2526.69
CLSTN2	Clstn2	ENSMUSG00000032452	2483.64	0.151956	1.11107	0.0102422	0.472696	2524.25	2601.54	2929.5	2788.91	2751.95	2403.04	2633.04	2574.4	2493.71	2133.1
CAD	Cad	ENSMUSG00000013629	1040.01	-0.204515	-1.1523	0.0102512	0.472696	909.08	1123.09	938.419	911.067	946.242	1164.84	1137.49	1050.94	987.112	1225.84
FAM129A	Fam129a	ENSMUSG00000026483	136.953	-0.48085	-1.39557	0.010313	0.473674	119.676	105.943	143.411	112.245	105.227	124.855	273.143	128.018	123.139	185.551
TAOK1	Taok1	ENSMUSG00000017291	5615.37	0.0884715	1.06324	0.0103232	0.473674	5716.57	5722.69	5965.8	5831.97	5583.69	5452.51	5591.1	5359.1	5441.88	5262.42
MTUS1	Mtus1	ENSMUSG00000045636	856.673	0.185681	1.13735	0.0103747	0.474614	876.133	885.922	981.129	922.096	1061.13	876.169	865.376	816.046	777.753	817.202
TJP2	Tjp2	ENSMUSG00000024812	763.754	0.184378	1.13633	0.0103979	0.474614	718.733	865.185	837.944	842.074	823.841	702.726	704.352	688.615	702.578	794.13
DIXDC1	Dixdc1	ENSMUSG00000032064	2742.17	0.197963	1.14708	0.0104202	0.474614	2717.07	2651.92	2983.65	2835.13	3316.23	2596.59	2874.79	2466.14	2577.08	2130.38
CACNA2D3	Cacna2d3	ENSMUSG00000021991	3398.39	0.17591	1.12968	0.0105543	0.478476	3442.74	3406.81	3769.55	4167.12	3637.59	3240.95	3542.64	3217.26	3367.18	2939.38
MT-CO3	mt-Co3	ENSMUSG00000064358	48693	-0.577994	-1.49277	0.0106332	0.479147	37650.1	44521.7	26620.1	40077.4	37490	70959.3	73451.7	55355.5	30266.8	48159.9
FAM131C	Fam131c	ENSMUSG00000006218	64.7565	-0.445125	-1.36143	0.0106966	0.479147	59.7942	47.743	54.791	50.9442	55.3167	73.4693	71.2837	61.6218	58.6158	98.6628
MYT1L	Myt1l	ENSMUSG00000061911	9081.38	0.147372	1.10755	0.0106971	0.479147	9858.99	9680.11	9640.66	9537.54	8327.36	8869.67	9026.37	8482.22	8657.39	7449.77
HLA-DMA	H2-DMa	ENSMUSG00000037649	328.167	-0.199278	-1.14812	0.0106997	0.479147	297.17	297.971	325.551	276.051	285.697	347.921	336.913	310.971	349.846	354.972
IFRD1	Ifrd1	ENSMUSG00000001627	961.65	-0.193946	-1.14389	0.0107302	0.479359	973.929	885.824	913.052	837.212	869.62	879.693	1053.16	1026.42	1052.46	1113.54
PLEKHA6	Plekha6	ENSMUSG00000041757	4206.37	0.176619	1.13023	0.0108023	0.47958	3997.98	4653.93	4564.79	4306.89	4888.69	4284.74	4229.66	4180.93	3688.88	3447.03
RPS24	Rps24	ENSMUSG00000025290	2953.32	-0.129924	-1.09424	0.0108475	0.47958	2965.52	2925.83	2785.11	2662.74	2705.44	3023.93	3093.02	3077.67	2987.34	3190.64
WDR4	Wdr4	ENSMUSG00000024037	770.113	-0.194654	-1.14445	0.0108552	0.47958	731.917	758.169	656.463	637.804	789.599	740.819	858.987	725.155	885.974	878.49
FLOT1	Flot1	ENSMUSG00000059714	3573.55	-0.158219	-1.11591	0.0109449	0.47958	3619.48	3313.67	3005.95	3162.75	3589.55	3441.73	3571.67	3844.2	3715.89	4051.93
GLS	Gls	ENSMUSG00000026103	12965.8	0.0743785	1.05291	0.0109501	0.47958	13401.8	12981.7	12995.2	13016.6	13517.6	12218.7	12780.7	12744.5	12696.2	12160.4
MAP1LC3A	Map1lc3a	ENSMUSG00000027602	3754.16	-0.156029	-1.11422	0.010984	0.47958	3801.57	3587.86	3233.57	3434.23	3474.11	3557.78	3722.39	3797.67	3972.97	4479.89
SEL1L	Sel1l	ENSMUSG00000020964	6871.62	0.0947856	1.06791	0.0110179	0.47958	6814.62	7158.02	7128.93	7381.72	7197.19	6617.49	6933.81	6579.69	6769.93	6507.11
CTPS2	Ctps2	ENSMUSG00000031360	746.035	-0.196855	-1.1462	0.011031	0.47958	664.05	833.776	670.359	673.059	702.615	801.64	859.725	897.586	714.513	794.335
FCGR1A	Fcgr1	ENSMUSG00000015947	78.3831	-0.542087	-1.45608	0.0110426	0.47958	60.2793	68.0253	59.7966	65.6495	57.735	60.3906	119.844	136.57	76.8408	69.1772
COMMD4	Commd4	ENSMUSG00000032299	1035.56	-0.125952	-1.09123	0.0110669	0.47958	979.876	930.556	1006.74	988.329	1036.77	1013.13	1096.06	1096.22	1115.37	1065.31
VPS28	Vps28	ENSMUSG00000115987	1610.48	-0.139479	-1.10151	0.0110722	0.47958	1714.36	1485.23	1476.14	1478.32	1499.93	1548.87	1671.84	1684.46	1795.29	1731.69
YAE1D1	Yae1d1	ENSMUSG00000075054	1306.71	-0.107502	-1.07736	0.0110971	0.47958	1299.16	1233.84	1214.97	1230.08	1227.94	1330.62	1289.45	1368.62	1408.21	1297.83
LCLAT1	Lclat1	ENSMUSG00000054469	1137.99	0.198852	1.14778	0.0111213	0.47958	1123.94	1263.54	1156.86	1458.54	1172.98	923.139	1069.48	1219.57	1064.69	1100.65
VWA5B2	Vwa5b2	ENSMUSG00000046613	2426.32	-0.200835	-1.14936	0.0111965	0.48171	2130.99	2468.8	2038.16	2386.23	2659	2746.27	2736.97	2630.03	2640.19	2672.29
WNT4	Wnt4	ENSMUSG00000036856	953.815	-0.264685	-1.20137	0.0112972	0.482322	989.252	957.716	706.757	759.061	829.364	965.272	1019.08	1007.31	903.986	1203.36
VPS37A	Vps37a	ENSMUSG00000031600	2349.35	0.127967	1.09275	0.0112995	0.482322	2283.4	2492.21	2570.98	2555.91	2585.95	2312.5	2304.06	2271.93	2419.61	2119.14
GSK3B	Gsk3b	ENSMUSG00000022812	7350.05	0.117083	1.08454	0.0113234	0.482322	7376.85	7336.26	7862.09	7977.44	7511.16	6887.93	7386.41	6867.7	6998.29	6951.16
ZNF831	Zfp831	ENSMUSG00000050600	1052.97	0.193369	1.14343	0.0113243	0.482322	1005.94	1115.68	1092.47	1164.25	1191.35	1014.2	990.176	953.446	1062.69	851.142
MTIF3	Mtif3	ENSMUSG00000016510	399.516	0.200478	1.14908	0.0113402	0.482322	462.137	435.764	404.604	416.277	440.541	414.158	347.235	329.991	359.958	429.612
TIMM10B	Timm10b	ENSMUSG00000089847	491.161	-0.20287	-1.15099	0.0115322	0.489241	424.791	409.561	396.594	459.678	515.541	498.953	529.538	447.565	548.39	506.611
THA1P	Tha1	ENSMUSG00000017713	128.547	-0.296613	-1.22826	0.0115554	0.489241	122.134	123.939	121.108	120.396	105.471	144.328	147.206	177.759	126.852	135.769
RPL35	Rpl35	ENSMUSG00000062997	1287.48	-0.185945	-1.13756	0.0115921	0.489681	1309.84	1203.48	1186.03	1055.85	1219.91	1187.87	1395.97	1295.16	1386.11	1531.37
CERS5	Cers5	ENSMUSG00000023021	1010.53	-0.143337	-1.10446	0.011726	0.493817	981.766	880.407	967.776	1031.91	932.97	968.069	1107.41	1049.6	1082.06	1080.84
INAFM1	Inafm1	ENSMUSG00000091811	496.668	-0.151938	-1.11106	0.0117513	0.493817	468.4	485.572	442.456	433.456	491.667	527.93	476.619	522.937	520.59	531.669
GALNT13	Galnt13	ENSMUSG00000060988	888.794	0.188238	1.13937	0.0117717	0.493817	887.378	1007.5	902.747	1052.15	917.364	826.522	923.346	910.499	791.795	733.547
ERBB4	Erbb4	ENSMUSG00000062209	2548.76	0.130998	1.09505	0.011796	0.493817	2522.66	2838.11	2797.74	2821.74	2561.51	2574.87	2464.89	2563.4	2472.78	2294.51
DMXL1	Dmxl1	ENSMUSG00000037416	2116.5	0.142061	1.10348	0.0118379	0.494457	2036.51	2279.18	2349.31	2347.82	2254	2039.54	2260.41	2083.62	2016.89	1809.6
HECTD1	Hectd1	ENSMUSG00000035247	5008.23	0.0769313	1.05477	0.0118704	0.494708	5074.43	5085.14	5072.76	5181.81	5115.97	4918.96	4936.51	4842.13	4966.73	4547.39
SHD	Shd	ENSMUSG00000039154	574.363	-0.251744	-1.19065	0.0119265	0.495937	540.48	521.686	523.471	452.202	543.987	606.523	795.132	563.335	570.171	546.327
KIDINS220	Kidins220	ENSMUSG00000036333	11148.2	0.123927	1.0897	0.0119989	0.497834	11054.8	11688.5	11847.6	12483.5	11008.6	10994.4	10594.8	10011.9	10922.1	10775.7
ZNF382	Zfp382	ENSMUSG00000074220	246.287	0.310204	1.23988	0.0120773	0.499971	228.027	248.177	255.678	287.464	348.86	216.685	211.124	197.326	267.018	207.925
MATK	Matk	ENSMUSG00000004933	6256.05	-0.127192	-1.09217	0.0121616	0.50227	6460.8	6065.42	5688.66	5655.21	6147.44	6615.8	6281.35	6382.54	6391.29	7113.28
KCNA1	Kcna1	ENSMUSG00000047976	2052.19	0.235023	1.17693	0.0121867	0.50227	2109.56	2209.75	2355.47	2470.92	2459.06	2076.39	2266.06	2129.07	1931.17	1460.15
FBXO6	Fbxo6	ENSMUSG00000055401	338.885	-0.186184	-1.13775	0.0122416	0.502414	332.265	330.056	302.903	325.029	301.777	409.936	328.035	360.06	353.025	364.646
GRM2	Grm2	ENSMUSG00000023192	1800.24	-0.223894	-1.16788	0.0122714	0.502414	1861.26	2012.17	1844.43	1687.41	1579.89	1960.31	2258.33	2401.6	1833.33	2045.94
C18orf25	8030462N17Rik	ENSMUSG00000047466	1151	0.153121	1.11197	0.0123627	0.502414	1188.98	1185.73	1284.72	1258.65	1280.31	1076.26	1170.35	1202.81	1122.93	1001.96
UBA6	Uba6	ENSMUSG00000035898	709.806	0.233539	1.17572	0.0123705	0.502414	746.725	722.552	661.412	817.12	823.984	633.56	598.825	624.525	687.014	663.025
TXNDC17	Txndc17	ENSMUSG00000020803	457.886	-0.179442	-1.13245	0.012386	0.502414	435.332	407.387	408.782	454.705	399.871	429.479	485.936	463.17	491.107	511.144
TTC39B	Ttc39b	ENSMUSG00000038172	2568.06	0.135684	1.09861	0.0123975	0.502414	2600.32	2602.89	2634.94	2862.3	2874.41	2379.85	2464.05	2488.79	2592.72	2426.65
SRCAP	Srcap	ENSMUSG00000053877	4366.67	0.229402	1.17235	0.0124059	0.502414	3848.8	5009.91	5062.37	5435.41	4882.9	4539.29	4050.65	4437.49	4207.78	3439.86
ANKRD26	Ankrd26	ENSMUSG00000007827	661.754	0.195692	1.14527	0.0125096	0.505513	641.994	722.344	793.251	685.057	691.8	604.489	631.951	607.56	638.988	599.724
RPSA	Rpsa	ENSMUSG00000032518	7852.81	-0.156286	-1.11441	0.0125595	0.506431	7256.33	7542.15	7039.53	7359.01	7266.81	7877.5	7458.39	7888.25	7883.66	9523.56
MYOM3	Myom3	ENSMUSG00000037139	94.647	-0.380342	-1.30165	0.0126168	0.507643	79.9665	85.5615	90.09	75.1985	68.0415	121.909	96.6705	84.3736	92.7742	123.716
CYP2J2	Cyp2j6	ENSMUSG00000052914	466.813	-0.179516	-1.1325	0.0126869	0.508309	434.385	454.885	448.694	464.094	413.571	510.847	489.961	445.39	496.295	563.29
PID1	Pid1	ENSMUSG00000045658	892.449	-0.135203	-1.09825	0.0127106	0.508309	882.802	843.927	920.926	770.996	836.86	937.067	998.362	910.111	908.954	920.834
POLR2H	Polr2h	ENSMUSG00000021018	322.691	-0.231135	-1.17376	0.0127152	0.508309	303.728	295.142	242.693	338.033	266.22	333.717	305.974	313.471	371.052	371.095
LRP11	Lrp11	ENSMUSG00000019796	4647.14	0.106473	1.07659	0.0128756	0.509147	5048.86	4750.88	4721.69	4851.85	4811.6	4333.72	4765.47	4650.22	4560.3	4161.42
SORCS3	Sorcs3	ENSMUSG00000063434	1388.65	0.179593	1.13256	0.0128958	0.509147	1557.84	1353.31	1569.54	1517.39	1286.19	1281.63	1320.5	1309.22	1397.52	1126.13
ANXA9	Anxa9	ENSMUSG00000015702	17.3594	-0.884467	-1.84608	0.0129275	0.509147	14.6322	8.78663	12.5075	9.66883	14.4158	22.8818	32.951	27.1007	19.188	12.1633
IGSF9B	Igsf9b	ENSMUSG00000034275	5362.16	0.200942	1.14945	0.0129411	0.509147	5263.33	5770.44	5375.92	5931.82	6614.07	4920.79	4857.31	4933.15	5129.2	5347.27
DACT3	Dact3	ENSMUSG00000078794	3779.15	-0.124487	-1.09012	0.0129873	0.509147	3422.18	3644.35	3317.04	3489.02	3893.15	3755.7	3862.37	3635.02	3906.92	4198.17
CDC73	Cdc73	ENSMUSG00000026361	1482.18	0.190338	1.14103	0.013016	0.509147	1374.57	1597.5	1493.33	1742.9	1592.46	1503.78	1295.57	1443.54	1365.26	1229.14
HTT	Htt	ENSMUSG00000029104	6856.9	0.147365	1.10754	0.0130266	0.509147	6798.07	7478.26	7600	7658.27	7079.32	7403.19	6792.52	6719.64	6131.98	6016.65
CELF2	Celf2	ENSMUSG00000002107	14282.9	0.134973	1.09807	0.0130556	0.509147	14144.5	14794	16229.9	15402.4	13763.6	13854.5	14319.4	13583.6	13214.5	12722.1
JUND	Jund	ENSMUSG00000071076	2832.63	-0.136524	-1.09925	0.013084	0.509147	2827.87	2567.49	2476.37	2836.05	2668.46	2801.04	2754.44	2798.79	3112.91	3225.25
MYL9	Myl9	ENSMUSG00000067818	301.047	0.309214	1.23903	0.0131105	0.509147	334.251	340.366	354.517	293.426	331.041	311.017	245.093	264.582	254.188	261.141
HMGN5	Hmgn5	ENSMUSG00000031245	252.486	-0.244582	-1.18475	0.0131517	0.509147	229.903	247.68	235.829	190.032	239.751	269.455	253.342	290.105	272.544	271.127
FZD3	Fzd3	ENSMUSG00000007989	5091.04	0.139426	1.10147	0.0131602	0.509147	4983.47	5147.03	5544.34	5798.57	5360.94	4690.53	5048.16	4749.47	5152.8	4716.41
PTPN20	Ptpn20	ENSMUSG00000021940	8.70251	-1.16981	-2.24982	0.0131738	0.509147	6.44551	5.41567	4.31009	2.17565	4.29556	17.2293	4.73748	9.26471	11.6695	9.20101
DUS1L	Dus1l	ENSMUSG00000025155	812.861	-0.174733	-1.12876	0.0132155	0.509147	795.401	809.795	693.277	730.461	734.867	819.268	920.093	858.314	807.814	846.938
MYLK3	Mylk3	ENSMUSG00000031698	113.417	-0.627785	-1.54519	0.0132196	0.509147	135.173	140.463	55.6404	68.3708	67.0813	145.701	102.218	147.231	154.352	166.552
PIH1D1	Pih1d1	ENSMUSG00000003423	475.251	-0.181091	-1.13374	0.0132695	0.509147	512.257	444.657	404.489	433.678	403.011	487.504	487.014	512.897	495.261	513.558
CLPB	Clpb	ENSMUSG00000001829	1719.35	-0.1926	-1.14282	0.0137326	0.523683	1597.04	1591.94	1630.25	1635.11	1644.97	2067	1730.54	2072.02	1835.99	1562.17
RPL3	Rpl3	ENSMUSG00000060036	9258.71	-0.0901783	-1.0645	0.0137464	0.523683	9460.25	8843.01	8586.17	8580.2	8863.28	9674.54	9100.29	9483.91	9294.3	9647.02
HES6	Hes6	ENSMUSG00000067071	266.695	-0.208782	-1.15571	0.0137958	0.524494	273.448	244.507	243.072	251.82	220.415	294.489	274.108	302.772	262.784	293.667
COQ6	Coq6	ENSMUSG00000021235	401.099	-0.236229	-1.17791	0.013929	0.527027	380.764	344.333	397.738	429.776	293.247	419.158	465.877	414.141	423.342	442.599
CCDC155	Ccdc155	ENSMUSG00000038292	72.8375	-0.459393	-1.37496	0.0139529	0.527027	74.784	60.5163	46.8916	66.6453	49.5634	74.6207	74.3	98.7245	90.7944	74.265
NR3C1	Nr3c1	ENSMUSG00000024431	2935.7	0.256512	1.19459	0.0139927	0.527027	2833.03	2617.27	3014.41	3133.48	4016.95	2678.86	2408.18	2979.14	2771.56	2233.22
DNASE2	Dnase2a	ENSMUSG00000003812	265.989	-0.336766	-1.26292	0.0140125	0.527027	195.937	206.782	210.31	245.32	266.756	332.458	185.683	285.266	315.025	304.139
ARPC4	Arpc4	ENSMUSG00000079426	3547.65	-0.120961	-1.08746	0.014101	0.527487	3509.33	3408.35	3318.65	3210.54	3486.53	3375.24	3732.51	3525.35	3713.77	4061.82
BAG1	Bag1	ENSMUSG00000028416	2262.35	-0.147204	-1.10742	0.0141658	0.528846	2395.42	2185.52	2133.98	2022.1	1994.34	2333.79	2336.27	2390.38	2435.82	2393.33
LAG3	Lag3	ENSMUSG00000030124	167.898	-0.272775	-1.20813	0.014199	0.529027	163.045	152.594	161.511	141.915	158.29	212.991	164.837	177.273	166.594	216.434
STX6	Stx6	ENSMUSG00000026470	2148.93	0.162524	1.11924	0.0143471	0.531548	2284.04	2459.28	2068.74	2274.41	2410.86	2134.79	2092.58	1991.56	2203.81	1854.34
DNM3	Dnm3	ENSMUSG00000040265	4911.45	0.151581	1.11079	0.0143729	0.531548	5141.39	5383.73	5376.56	5271.04	5059.81	5051.05	5124.15	4901	4640.57	3906.19
CWF19L2	Cwf19l2	ENSMUSG00000025898	284.656	0.228359	1.1715	0.0144385	0.531548	279.474	318.093	343.164	315.368	325.756	288.722	277.052	285.566	286.556	214.561
ZSWIM6	Zswim6	ENSMUSG00000032846	906.954	0.198682	1.14765	0.0144618	0.531548	949.853	887.3	991.366	1066.17	953.226	898.284	767.534	792.736	848.592	914.42
CALN1	Caln1	ENSMUSG00000060371	7929.07	0.220313	1.16499	0.0144874	0.531548	7787.42	8769.27	9460.18	9211.81	7207.85	8697.34	7468.11	7337.02	6699.85	6227.17
ZDHHC7	Zdhhc7	ENSMUSG00000031823	1100.93	-0.155927	-1.11414	0.0144901	0.531548	1001.82	963.387	1048.45	1017.11	1137.71	1064.79	1238.93	1093.48	1152.35	1201.66
MORC3	Morc3	ENSMUSG00000039456	692.218	0.135477	1.09846	0.014533	0.531548	718.866	698.744	649.297	708.095	777.584	640.702	645.199	622.033	687.798	636.12
CPED1	Cped1	ENSMUSG00000062980	123.795	0.318834	1.24732	0.0145765	0.531548	150.707	135.544	150.631	123.671	120.314	131.778	111.085	108.429	92.5219	103.912
RGS7BP	Rgs7bp	ENSMUSG00000021719	11203.8	0.116909	1.08441	0.0145935	0.531548	11363.8	11402.9	12056	11932.9	12004.4	10362.4	11828.7	10748.2	11238	10007
ILKAP	Ilkap	ENSMUSG00000026309	855.408	-0.147021	-1.10728	0.0146095	0.531548	825.287	736.157	824.43	757.47	820.366	831.685	905.938	817.298	905.556	922.448
PDXP	Pdxp	ENSMUSG00000116165	4376.44	-0.0886449	-1.06337	0.0146626	0.531548	4457.87	4064.41	4018.38	4216.48	4312.4	4307.72	4474.56	4430.93	4547.12	4639.55
TCERG1L	Tcerg1l	ENSMUSG00000091002	278.946	-0.267273	-1.20353	0.0146944	0.531548	280.323	235.088	231.954	295.744	214.311	281.303	262.794	285.704	308.281	372.775
COQ5	Coq5	ENSMUSG00000041733	784.286	-0.129055	-1.09358	0.0147071	0.531548	766.988	767.53	687.723	739.6	792.285	827.744	816.959	841.842	824.817	798.094
CCNI	Ccni	ENSMUSG00000063015	6445.68	-0.0796778	-1.05678	0.0147232	0.531548	6098.47	6266.58	6412.3	6239.83	6493.46	6539.42	6437.65	6547.02	6724.83	7037.39
SLC16A11	Slc16a11	ENSMUSG00000040938	411.042	-0.244654	-1.18481	0.0148202	0.531961	381.619	407.466	390.502	294.183	390.044	507.152	483.645	435.163	400.82	386.604
COMMD3-BMI1	Bmi1	ENSMUSG00000026739	923.642	0.19866	1.14763	0.0148561	0.531961	862.448	853.266	1028.1	1039.08	1050.8	883.359	857.02	842.769	868.1	757.553
SOGA3	Soga3	ENSMUSG00000038916	2621.48	0.150879	1.11025	0.0148736	0.531961	2766.61	2654.84	3147.26	3025.1	2553.91	2517.2	2418.07	2582.49	2574.8	2641.6
C11orf1	1110032A03Rik	ENSMUSG00000037971	595.282	-0.16294	-1.11957	0.0149088	0.531961	571.662	550.118	608.751	534.36	528.576	582.639	643.652	656.087	633.808	609.822
TAF13	Taf13	ENSMUSG00000048100	661.267	-0.161448	-1.11841	0.0149483	0.531961	692.398	607.072	555.704	623.838	621.948	642.831	678.717	692.6	720.893	728.781
CNKSR2	Cnksr2	ENSMUSG00000025658	9910.53	0.123666	1.0895	0.014978	0.531961	10269.5	10555.6	10405.1	10850.8	10642.6	9129.22	10490.3	10180	9783.63	8810.86
KIF20B	Kif20b	ENSMUSG00000024795	31.9948	1.22633	2.33971	0.0150189	0.531961	76.6048	57.2341	9.29763	54.7267	47.8107	10.229	10.8512	28.2011	25.9398	30.4312
GNG13	Gng13	ENSMUSG00000025739	314.904	-0.213054	-1.15914	0.0150574	0.531961	287.66	297.816	313.001	260.702	275.942	316.212	300.803	338.362	326.657	379.27
SH3YL1	Sh3yl1	ENSMUSG00000020669	225.934	-0.207025	-1.15431	0.0150609	0.531961	220.382	191.198	192.719	203.283	217.72	219.537	234.966	258.013	228.542	241.854
IRF2	Irf2	ENSMUSG00000031627	675.549	-0.243617	-1.18396	0.0151158	0.531961	752.413	582.164	544.229	519.058	723.582	720.391	764.574	690.168	769.26	747.864
ACLY	Acly	ENSMUSG00000020917	5398.14	0.0804644	1.05736	0.0151342	0.531961	5534.05	5514.74	5540.81	5927.25	5349.65	5217.97	5154.63	5449.24	5414.82	5120.61
PTPRT	Ptprt	ENSMUSG00000053141	7493.4	0.131071	1.09511	0.0151629	0.531961	7259.85	8290.96	8076.03	7966.46	7365.1	7352.08	7379.22	7021.56	6930.06	6893.53
KCTD13	Kctd13	ENSMUSG00000030685	2838.68	-0.0873436	-1.06241	0.015163	0.531961	2840.03	2813.13	2711.64	2710.89	2705.7	2839.46	2831.82	3017.54	2963.62	2992.53
FBXW11	Fbxw11	ENSMUSG00000020271	3757.82	0.0840047	1.05996	0.0154633	0.54071	3637.7	3823.98	3899.7	4033.48	3840.93	3729.32	3608.84	3637.89	3660.53	3508.16
EFCAB13	Gm11639	ENSMUSG00000040838	134.967	-1.02925	-2.04096	0.0154704	0.54071	80.1482	109.949	103.067	92.6306	92.0576	397.702	316.538	86.3081	93.4293	99.8121
ECHDC2	Echdc2	ENSMUSG00000028601	376.279	-0.231235	-1.17384	0.0155389	0.542086	326.318	329.34	327.957	321.904	410.385	415.847	372.424	380.935	447.319	396.885
EPM2AIP1	Epm2aip1	ENSMUSG00000046785	4609.58	0.0965123	1.06919	0.0155864	0.542573	4754.31	4607.52	4998.48	5007.54	4551.77	4353.03	4604.92	4555.6	4653.34	4203.85
IFT122	Ift122	ENSMUSG00000030323	1291.16	0.137128	1.09971	0.0156161	0.542573	1212.43	1353.44	1292.62	1402.79	1435.82	1219.89	1221.56	1197.1	1253.21	1192.52
PPP2R2B	Ppp2r2b	ENSMUSG00000024500	3676.05	-0.115534	-1.08338	0.0156402	0.542573	3715.38	3319.71	3520.3	3458.13	3468.99	3490.46	3595.73	3830.95	3944.58	4073.01
SLC25A40	Slc25a40	ENSMUSG00000054099	331.39	0.192016	1.14236	0.0157093	0.54271	389.966	363.068	337.822	325.584	368.824	304.013	329.413	337.842	320.18	275.799
ACVR2B	Acvr2b	ENSMUSG00000061393	184.575	0.359828	1.28327	0.015743	0.54271	209.718	234.496	216.498	238.875	202.483	263.934	155.737	147.825	161.647	137.017
PSEN2	Psen2	ENSMUSG00000010609	427.96	-0.1778	-1.13116	0.0157852	0.54271	440.335	394.48	364.411	402.682	383.878	405.922	435.288	489.308	436.832	480.48
TYROBP	Tyrobp	ENSMUSG00000030579	171.301	-0.289876	-1.22254	0.0157856	0.54271	160.903	135.508	143.238	145.22	185.221	180.783	175.129	158.738	197.501	224.776
C1QTNF4	C1qtnf4	ENSMUSG00000040794	3001.15	-0.175642	-1.12947	0.0157933	0.54271	3310.92	2921.23	2578.8	2874.59	2600.07	3100.99	2970.92	3111.38	3281.94	3668.79
ANKHD1-EIF4EBP3	Ankhd1	ENSMUSG00000024483	1873.87	0.172007	1.12663	0.0158618	0.54271	1764.71	2029.97	2113.55	2118.33	2005.66	1893.59	1820.76	1843.84	1786.99	1561.12
NEK6	Nek6	ENSMUSG00000026749	805.164	-0.259043	-1.19668	0.0158727	0.54271	721.979	718.852	760.604	635.906	669.864	893.88	697.64	917.158	740.72	950.372
RBFOX1	Rbfox1	ENSMUSG00000008658	6579.14	0.127914	1.09271	0.0158948	0.54271	6818.54	6800.09	7079.52	7119.47	7219.78	6240.31	7003.85	6507.96	6587.96	5725.92
MACF1	Macf1	ENSMUSG00000028649	14459.7	-0.0774951	-1.05518	0.0159784	0.54271	14023.9	14404.6	14175.2	13249.7	14132.2	14709.2	14494.1	14585	14624.9	15432.4
CPSF6	Cpsf6	ENSMUSG00000055531	3400.26	0.0961068	1.06889	0.0159938	0.54271	3458.54	3374.73	3511.4	3460.8	3618.41	3097.9	3077.79	3479.97	3359.6	3281.95
ROR2	Ror2	ENSMUSG00000021464	31.7533	0.708406	1.634	0.0160468	0.543519	73.5577	29.3035	35.735	31.8899	28.1147	32.5524	22.8391	21.1534	21.4488	22.1657
RAB7B	Rab7b	ENSMUSG00000052688	77.5178	0.45171	1.36766	0.0161429	0.545782	91.382	74.9744	90.0782	109.504	105.32	71.3758	55.1657	88.6682	55.8275	75.5368
NOS1AP	Nos1ap	ENSMUSG00000038473	3266.84	0.170356	1.12534	0.0162664	0.547076	3469.09	3571	3539.81	3427.62	3694.77	3052.84	3293.31	3535.93	3291.47	2562.76
FBXW9	Fbxw9	ENSMUSG00000008167	575.964	-0.202542	-1.15072	0.0162805	0.547076	570.688	595.895	475.497	528.935	543.709	617.583	577.632	593.993	624.191	708.802
IGF2R	Igf2r	ENSMUSG00000023830	1455.47	0.122296	1.08847	0.0162986	0.547076	1616.77	1543.88	1554.65	1506.57	1458.03	1442.35	1486.08	1430.7	1428.81	1275.91
NRXN1	Nrxn1	ENSMUSG00000024109	15457.1	0.104484	1.07511	0.0164622	0.54825	16004.1	15576.4	15940.2	16825.2	16037.9	14306.4	15860.2	15014.8	15162.8	14421.4
CDK9	Cdk9	ENSMUSG00000009555	2670.69	-0.100597	-1.07222	0.0164699	0.54825	2571.32	2481.38	2518.58	2434.18	2669.25	2731.01	2627.27	2659.3	2781.29	2786.73
PCDHB3	Pcdhb3	ENSMUSG00000045498	112.301	0.291008	1.22349	0.0164821	0.54825	130.534	107.723	129.242	127.998	127.528	106.851	102.395	100.576	101.885	97.267
RPL4	Rpl4	ENSMUSG00000032399	7869.24	-0.0858016	-1.06128	0.016495	0.54825	7856.77	7510.11	7279.58	7214.7	7636.39	7890.33	7979.64	7917.32	7974.36	8037.91
KCNQ1	Kcnq1	ENSMUSG00000009545	23.2909	-1.51052	-2.84913	0.0165109	0.54825	13.1566	5.51003	9.68019	7.38413	5.98505	12.4613	9.04438	37.9981	6.71151	58.4562
RPS4Y1	Rps4x	ENSMUSG00000031320	3737.91	-0.103422	-1.07432	0.0166229	0.54825	3640.37	3440.23	3507.86	3540.7	3625.31	3749.86	3874.16	3671.15	3805.21	3968.44
PRDX5	Prdx5	ENSMUSG00000024953	3756.78	-0.143256	-1.1044	0.0166782	0.54825	4030.39	3558.46	3218.02	3280.74	3663.05	3587.87	4027.96	3879.11	3948.91	4164.06
CCP110	Ccp110	ENSMUSG00000033904	1978.54	0.149659	1.10931	0.0166875	0.54825	2144.47	2170.35	2095.98	2082	2148.51	2065.89	1995.18	2093.73	1822.66	1622
BIRC3	Birc3	ENSMUSG00000032000	57.9374	-0.434189	-1.35115	0.0167329	0.54825	54.0785	46.8293	42.7181	39.398	45.7841	70.1767	59.5701	61.5424	48.7636	71.4388
MYO9A	Myo9a	ENSMUSG00000039585	3971.83	0.205208	1.15285	0.0167481	0.54825	3753.84	4549.35	4027.4	4304.2	4268.97	3823.78	3598.63	3918.21	3581.85	3212.63
SNHG6	Snhg6	ENSMUSG00000098234	193.901	-0.245871	-1.18581	0.016767	0.54825	176.757	156.176	172.496	167.541	185.207	189.913	186.965	184.089	224.904	228.534
REP15	Rep15	ENSMUSG00000040121	18.3313	-0.825343	-1.77196	0.0167751	0.54825	18.3022	10.8612	18.4827	3.27323	17.3048	21.6265	28.9512	25.0058	16.6611	28.6321
KTN1	Ktn1	ENSMUSG00000021843	3160.35	-0.0789744	-1.05627	0.0168372	0.549318	3006.98	3104.33	3250.53	3050.76	3145.93	3274.65	3415.15	3255.29	3238.22	3245.48
GRIK2	Grik2	ENSMUSG00000056073	1898.79	0.181508	1.13407	0.0168784	0.549417	1883.55	1958.93	2326.86	2185.47	1842.62	2032.96	1855.17	1729.28	1694.34	1680.92
KCNQ2	Kcnq2	ENSMUSG00000016346	15622.6	0.121107	1.08757	0.0169506	0.549417	15071.6	16579.1	16723.9	15831.7	17093.5	16355.9	15411.2	15129.9	14244.6	13616.4
BGN	Bgn	ENSMUSG00000031375	496.577	0.307216	1.23732	0.0169841	0.549417	530.493	528.537	598.595	509.181	682.446	599.727	415.504	411.865	415.654	457.665
CRLF2	Crlf2	ENSMUSG00000033467	298.842	-0.226915	-1.17033	0.0170154	0.549417	293.037	279.672	261.847	308.199	236.705	291.07	352.485	301.072	324.24	347.751
ATP2B3	Atp2b3	ENSMUSG00000031376	2992.96	0.146669	1.10701	0.0170427	0.549417	3021.69	3228.24	3232.46	3309.76	3237.39	3015.28	3157.6	3060.84	2801.15	2450.02
HECW1	Hecw1	ENSMUSG00000021301	3731.3	0.177799	1.13116	0.0170467	0.549417	3813.75	3888.46	3885.38	4529.35	4075.2	3492.79	3833.52	3587.62	3352.84	3580.84
PCBP4	Pcbp4	ENSMUSG00000023495	3538.63	-0.0967733	-1.06938	0.0171811	0.551407	3293.74	3453.15	3185.52	3318.43	3428.87	3715.78	3357.51	3634.71	3480.03	3652.32
TMEM51	Tmem51	ENSMUSG00000040616	104.958	-0.314112	-1.24325	0.0172351	0.551407	93.5621	107.862	84.0603	81.9901	82.4351	114.126	127.849	94.2087	104.87	120.21
KSR2	Ksr2	ENSMUSG00000061578	2852.02	0.123188	1.08914	0.01724	0.551407	2816.04	3152.16	3108.59	3038.11	2931.6	2775.94	2814.82	2852.22	2638.51	2734.27
EXTL3	Extl3	ENSMUSG00000021978	6100.27	0.143299	1.10443	0.0173628	0.551407	5785.2	6509.1	6537.52	6992.37	6612.03	5390.05	5954.36	6248.9	5908.26	5863.64
DIP2A	Dip2a	ENSMUSG00000020231	3028.56	0.123184	1.08914	0.0173758	0.551407	3165.04	3109.89	3104.1	3239.93	3079.24	3188.04	2994.4	2933.59	2625.7	2680.63
PCDH7	Pcdh7	ENSMUSG00000029108	6364.21	0.137034	1.09964	0.01741	0.551407	6646.14	6610.44	6840.5	6698.36	6935.19	5672	6488.77	6800.02	6311.63	5404.75
TMEM179	Tmem179	ENSMUSG00000054013	4210.68	-0.1209	-1.08741	0.0174669	0.551407	4381.86	3958.88	3751.59	3974.49	3866.83	4071.35	4142.33	4299.27	4440.66	4721.81
ABCA8	Abca8a	ENSMUSG00000041828	73.3649	0.620595	1.53751	0.017476	0.551407	50.6853	133.756	77.1467	80.5569	72.4628	71.9794	55.5273	55.1273	41.6513	40.622
HMGXB4	Hmgxb4	ENSMUSG00000034518	431.159	-0.238893	-1.18009	0.0174771	0.551407	375.641	412.513	444.8	405.113	366.364	385.311	553.261	504.164	456.995	468.29
MAP1B	Map1b	ENSMUSG00000052727	35896.9	0.0864537	1.06176	0.017527	0.551407	36870	37365.9	37196.3	39081.6	35982.7	34556.8	35283.8	34647.8	35992.1	35165.9
SLC26A10	Slc26a10	ENSMUSG00000040441	159.027	0.490934	1.40535	0.0175363	0.551407	223.652	175.506	223.353	231.265	128.565	187.505	179.498	127.453	87.7273	117.093
USP32	Usp32	ENSMUSG00000000804	5358.53	0.0814096	1.05805	0.0175615	0.551407	5608.77	5440.9	5365.99	5563.65	5644.06	5028.41	5483.75	5290.51	5268.97	5036.1
DYNC2H1	Dync2h1	ENSMUSG00000047193	1505.68	0.228539	1.17165	0.0176579	0.551407	1452.75	1528.07	1756.69	1839.94	1719.84	1567.94	1610.32	1246.02	1442.34	1215.87
ACVR1C	Acvr1c	ENSMUSG00000026834	597.403	0.327229	1.2546	0.0176708	0.551407	711.319	785.01	653.637	648.326	588.414	649.559	612.393	582.4	485.983	372.997
CCDC40	Ccdc40	ENSMUSG00000039963	51.6139	-0.686335	-1.60919	0.0177386	0.551721	54.7202	36.1319	53.6977	28.1529	21.4903	69.526	28.781	87.8181	53.459	70.6366
LHPP	Lhpp	ENSMUSG00000030946	371.835	-0.193321	-1.14339	0.0177485	0.551721	370.294	352.809	344.373	317.549	333.816	374.116	352.16	387.152	386.108	464.51
C19orf44	1700030K09Rik	ENSMUSG00000052794	255.258	0.315419	1.24437	0.0177877	0.551721	233.011	287.344	348.328	245.99	363.494	272.653	216.892	229.548	203.453	254.589
BRAF	Braf	ENSMUSG00000002413	4139.71	0.130691	1.09482	0.0177994	0.551721	3930.41	4214.98	4472.42	4701.84	4596.59	4250.27	4075.79	4081.31	3978.82	3631.84
PET100	Pet100	ENSMUSG00000087687	251.069	-0.311778	-1.24124	0.0178377	0.551992	248.951	197.381	213.887	195.335	253.027	255.97	251.282	317.021	243.915	304.704
FOXRED1	Foxred1	ENSMUSG00000039048	992.277	-0.135665	-1.0986	0.0179113	0.553349	1005.64	938.842	1018.58	913.264	908.092	977.643	1003.82	1122.24	1079.02	1074.38
LRRC55	Lrrc55	ENSMUSG00000075224	770.25	0.195235	1.14491	0.0179623	0.553575	806.684	758.918	909.308	867.277	887.863	686.372	816.105	805.193	749.468	636.535
ZFPM2	Zfpm2	ENSMUSG00000022306	523.353	0.220539	1.16517	0.017978	0.553575	557.773	520.098	589.879	493.429	568.389	430.221	499.996	508.891	515.781	389.235
RNF38	Rnf38	ENSMUSG00000035696	2112.42	0.130812	1.09491	0.0182341	0.557801	2071.58	2276.64	2041.7	2342.4	2231.72	2098.93	1960.98	1889.77	2034.53	2026.95
USP21	Usp21	ENSMUSG00000053483	1215.56	-0.164305	-1.12063	0.0182875	0.557801	1072.77	1073.24	1113.03	1146.69	1278.64	1320.97	1243.05	1077.52	1391.55	1330.84
EVA1A	Eva1a	ENSMUSG00000035104	346.845	-0.209848	-1.15657	0.018433	0.557801	303.39	350.767	375.302	341.685	304.557	400.673	384.649	370.101	384.766	396.399
TMEM114	Tmem114	ENSMUSG00000022715	59.0711	-0.675853	-1.59754	0.018462	0.557801	59.2622	48.0772	55.3844	25.141	33.1952	55.4644	60.7443	77.4094	46.5801	113.101
APLP1	Aplp1	ENSMUSG00000006651	32843.2	-0.0540992	-1.03821	0.0184893	0.557801	32911.2	32415.8	31897.2	32134.4	32571.9	33233.4	34361.4	32468.8	33727.1	34324
RPS13	Rps13	ENSMUSG00000090862	1370.49	-0.107929	-1.07768	0.0185001	0.557801	1286.04	1296.89	1346.34	1298.31	1303.26	1389.79	1409.41	1322.1	1465.41	1445.89
BAX	Bax	ENSMUSG00000003873	870.203	-0.150514	-1.10996	0.0185001	0.557801	871.856	774.943	802.022	808.988	797.406	882.037	827.954	903.678	839.818	1042.21
ERBB3	Erbb3	ENSMUSG00000018166	436.538	0.363699	1.28672	0.01853	0.557801	356.441	533.79	575.489	603.806	605.869	470.348	440.145	445.182	407.703	315.95
POLR2A	Polr2a	ENSMUSG00000005198	3217.89	0.11227	1.08093	0.0186651	0.557801	3143.43	3502.33	3539.71	3618.43	3364.01	3308.25	3255.7	3141.25	3177.18	3000.77
PLCXD3	Plcxd3	ENSMUSG00000049148	185.845	0.250943	1.18998	0.018671	0.557801	183.169	201.703	222.91	196.786	189.286	157.576	197.152	176.198	163.8	141.248
CAMK2N2	Camk2n2	ENSMUSG00000051146	1271.44	-0.16253	-1.11925	0.018702	0.557801	1196.72	1219.65	1113.9	1158.83	1265.2	1262.12	1442.38	1397.01	1154.58	1410.95
CDK19	Cdk19	ENSMUSG00000038481	2458.01	0.155579	1.11387	0.018758	0.557801	2477.27	2711.86	2731.31	2630.15	2666.94	2435.11	2490.24	2666.2	2212.34	2066.92
TENM3	Tenm3	ENSMUSG00000031561	1746.78	0.223453	1.16752	0.0188379	0.557801	2022.31	1920.57	2091.01	1937.89	1597.72	1974.42	1702.93	1498.62	1577.04	1447.02
MYO18B	Myo18b	ENSMUSG00000072720	128.089	-0.442772	-1.35921	0.0188539	0.557801	130.292	126.595	81.6718	103.924	96.8592	130.791	167.66	126.553	121.979	184.966
HADHB	Hadhb	ENSMUSG00000059447	1514.58	-0.104617	-1.07521	0.0188644	0.557801	1395.21	1493.5	1515.34	1391.25	1516.98	1581.88	1570.23	1545.04	1559.09	1603.37
CLEC5A	Clec5a	ENSMUSG00000029915	41.6558	-0.675725	-1.5974	0.01887	0.557801	45.8723	35.8199	17.107	30.15	25.3489	40.6681	58.8683	46.354	42.8425	57.1461
BRINP3	Brinp3	ENSMUSG00000035131	552.207	0.190604	1.14124	0.018883	0.557801	552.658	564.973	667.271	544.332	658.334	582.818	490.283	535.212	478.12	530.842
EZH2	Ezh2	ENSMUSG00000029687	186.686	-0.327359	-1.25471	0.0189233	0.557801	162.226	163.649	155.913	139.779	175.943	267.665	178.702	216.334	182.929	161.458
PDZD4	Pdzd4	ENSMUSG00000002006	4332.15	-0.0774655	-1.05516	0.0189623	0.557801	4209.71	4104.49	4110.29	4123.98	4375.84	4347.85	4258.07	4370.92	4456.48	4634.66
ATG4B	Atg4b	ENSMUSG00000026280	1646.84	0.145895	1.10642	0.0189704	0.557801	1755.45	1840.92	1942.95	1675.3	1558.37	1675.62	1592	1551.86	1519.58	1586.68
GPATCH4	Gpatch4	ENSMUSG00000028069	417.271	-0.187182	-1.13854	0.0189766	0.557801	428.438	378.976	325.833	382.638	366.45	392.459	399.239	429.363	437.795	484.869
CLPP	Clpp	ENSMUSG00000002660	746.796	-0.157981	-1.11572	0.0190018	0.557801	753.831	730.7	647.453	651.774	710.645	795.016	710.591	834.595	780.862	783.18
RPL9	Rpl9	ENSMUSG00000047215	3390.8	-0.122339	-1.0885	0.0191469	0.557801	3188.61	3229.43	3181.58	3245.9	3215.86	3585.27	3671.89	3450.64	3386.29	3390.45
ARHGAP22	Arhgap22	ENSMUSG00000063506	170.491	-0.405103	-1.32418	0.019182	0.557801	161.272	138.043	201.637	126.631	132.137	140.488	183.019	264.612	234.092	189.323
ESYT2	Esyt2	ENSMUSG00000021171	1636.02	0.112918	1.08141	0.0192304	0.557801	1524.46	1731.56	1773	1758.85	1742.2	1546.41	1572.58	1519.89	1641.95	1599.94
POLR2M	Polr2m	ENSMUSG00000032199	4338.44	-0.0901677	-1.06449	0.0192423	0.557801	4305.11	4006.19	4175.22	4183.8	4123.54	4214.28	4341.98	4309.34	4556.96	4703.46
RPL24	Rpl24	ENSMUSG00000098274	1949.99	-0.124905	-1.09044	0.0193181	0.557801	1931.29	1810.15	1731.84	1767.03	1969.56	1955.65	1969.09	1934.8	2019.94	2160.57
CDH13	Cdh13	ENSMUSG00000031841	2900.4	0.171391	1.12614	0.01932	0.557801	3086.73	2731.82	3087.16	3171.87	2674.97	2883.1	2460.28	2386.14	2697.18	2673.24
ZNF879	Zfp879	ENSMUSG00000044296	66.7172	-0.407424	-1.32632	0.0193264	0.557801	51.3788	70.0698	68.3997	57.694	44.2733	89.9201	67.029	80.9541	68.5657	81.4702
TMEM97	Tmem97	ENSMUSG00000037278	353.486	-0.155768	-1.11401	0.0193594	0.557801	339.545	326.649	364.568	340.36	332.364	369.41	367.715	377.581	391.721	388.197
SSNA1	Ssna1	ENSMUSG00000026966	676.472	-0.151488	-1.11071	0.019413	0.557801	640.925	588.152	637.799	669.004	606.387	659.695	682.809	668.315	701.033	771.204
DCTN6	Dctn6	ENSMUSG00000031516	1179.54	-0.150799	-1.11018	0.0194429	0.557801	1287.57	1073.72	1069.3	1009.93	1226.61	1182.09	1309.85	1270.44	1239.94	1287.22
PALLD	Palld	ENSMUSG00000058056	135.797	0.42806	1.34542	0.019452	0.557801	138.427	149.14	194.51	153.843	154.706	144.554	85.1599	79.6581	158.77	120.003
SPI1	Spi1	ENSMUSG00000002111	87.7312	-0.42388	-1.34153	0.0194858	0.557801	89.9566	47.4092	88.2732	83.0048	73.6361	117.366	102.59	84.0395	104.449	102.198
RND2	Rnd2	ENSMUSG00000001313	1876.03	-0.139831	-1.10178	0.019514	0.557801	1856	1800.53	1740.74	1838.52	1785.27	2021.81	1754.11	2060.97	1898.96	2201.36
ITCH	Itch	ENSMUSG00000027598	1792.74	0.137313	1.09985	0.0195158	0.557801	1731.85	1844.89	1890.77	1913.77	2093.27	1686.39	1760.14	1805.06	1778.49	1582.51
RPL37A	Rpl37a	ENSMUSG00000046330	1724.28	-0.128434	-1.09311	0.0195175	0.557801	1724.47	1639.77	1531.58	1631.2	1634.63	1820.1	1698.9	1814.25	1815.06	1777.95
CYTL1	Cytl1	ENSMUSG00000062329	9.12632	1.23328	2.35102	0.0195176	0.557801	11.41	11.1572	27.3511	7.41602	17.5345	12.4947	5.74859	5.05656	3.78683	4.8767
SERTM1	Sertm1	ENSMUSG00000056306	1040.05	-0.141669	-1.10318	0.0195178	0.557801	1089.85	985.603	993.867	1028.55	920.916	1052.28	1068.62	1121.05	1140.24	1154.71
PHPT1	Phpt1	ENSMUSG00000036504	665.603	-0.217814	-1.16297	0.0195275	0.557801	688.863	575.415	578.76	611.429	604.149	628.797	683.986	627.821	716.224	896.348
NARS2	Nars2	ENSMUSG00000018995	338.881	-0.217877	-1.16302	0.0195455	0.557801	287.165	278.783	333.683	317.808	279.099	377.596	330.193	372.507	280.853	377.623
SIRT3	Sirt3	ENSMUSG00000025486	1469.11	-0.113783	-1.08206	0.0195525	0.557801	1341.58	1380.73	1298.2	1454.01	1454.43	1550.01	1437.5	1517.48	1457.34	1532.06
RTN2	Rtn2	ENSMUSG00000030401	2271.37	-0.137342	-1.09988	0.0195886	0.557976	1983.33	2143.79	2086.2	2189.98	2347.61	2342.31	2331.96	2222.47	2386.45	2533.58
STBD1	Stbd1	ENSMUSG00000047963	39.8614	-0.597465	-1.51306	0.0198718	0.563506	37.8672	34.5859	44.3306	19.9718	25.2497	41.8541	54.8198	51.5748	32.3874	64.8044
RABGGTB	Rabggtb	ENSMUSG00000038975	838.989	-0.124897	-1.09043	0.0198735	0.563506	842.941	773.272	732.97	793.687	823.54	828.661	847.031	898.248	845.331	905.82
ARHGAP25	Arhgap25	ENSMUSG00000030047	330.652	0.308911	1.23877	0.0199723	0.56523	365.318	280.15	324.122	305.144	491.289	302.913	267.801	283.4	290.717	278.594
CDKL5	Cdkl5	ENSMUSG00000031292	7599.19	0.138083	1.10044	0.019995	0.56523	7505.04	7994.94	8860.04	8655.21	7430.94	7057.36	7869.19	7688.1	7297.88	6840.12
BMPR2	Bmpr2	ENSMUSG00000067336	7087.52	0.0983678	1.07056	0.0200852	0.566063	6986.02	7262.07	7683.15	7511.15	7536.37	6721.41	7119.02	7302.22	6896.19	6500.75
DIRAS1	Diras1	ENSMUSG00000043670	3476.03	-0.138875	-1.10105	0.0201692	0.56662	3665.18	3308	3002.31	3202.23	3282.32	3378.44	3362.77	3721.53	3687.69	3973.92
MRGBP	Mrgbp	ENSMUSG00000027569	469.036	-0.153271	-1.11209	0.0201848	0.56662	478.729	414.32	436.358	398.517	432.487	487.873	476.113	448.336	471.738	517.037
GRAMD1A	Gramd1a	ENSMUSG00000001248	3689.98	-0.0965236	-1.06919	0.0202031	0.56662	3566.36	3420.63	3320.2	3698.56	3580.14	3780.82	3591.7	3612.4	3798.65	4010.65
KDM7A	Kdm7a	ENSMUSG00000042599	2162.91	0.192578	1.1428	0.0202549	0.56662	2081.4	2188.38	2253.98	2519.31	2555.35	1946.57	1994.48	2000.72	2221.74	1982.5
DLGAP2	Dlgap2	ENSMUSG00000047495	2858.88	0.14389	1.10488	0.0202838	0.56662	2875.52	3205.61	3013.09	3361.44	2727.97	2869.16	2721.43	2758.88	2731.81	2663.49
CD200R1L	Cd200r4	ENSMUSG00000062082	8.64456	1.00435	2.00604	0.0202875	0.56662	12.251	8.87594	13.2369	10.1183	13.3754	4.46579	5.78823	8.34437	5.99145	4.29836
TMA7	Tma7	ENSMUSG00000091537	1323.47	-0.185724	-1.13739	0.0203182	0.566628	1364.4	1069.88	1160.59	1155.01	1318.96	1262.24	1429.7	1381.97	1325.58	1497.87
PCNX1	Pcnx	ENSMUSG00000021140	5731.12	0.255207	1.19351	0.0203675	0.567082	6464.47	5644.12	5153.82	7397.37	6160.39	6990.96	4805.19	4728.68	4654.78	4651.92
RALGAPA2	Ralgapa2	ENSMUSG00000037110	1105.56	0.139872	1.10181	0.0203954	0.567082	1025.83	1185.9	1229.17	1255.71	1118.07	1133.37	1010.24	1093.03	1010.21	1031.12
BRD8	Brd8	ENSMUSG00000003778	1559.93	0.117575	1.08491	0.0204344	0.567111	1650.78	1638.04	1650.57	1569.92	1592.16	1567.76	1523.47	1532.99	1513.8	1337.92
TMEM63C	Tmem63c	ENSMUSG00000034145	1541.35	0.116764	1.0843	0.0204573	0.567111	1612.91	1580.25	1556.09	1544.3	1513.82	1431.22	1366.54	1432.98	1495.61	1475.24
ZNF275	Zfp275	ENSMUSG00000031365	916.252	0.154094	1.11272	0.0205008	0.567474	912.65	962.54	1053.21	1021.05	970.279	864.2	982.901	888.158	831.208	853.7
FAU	Fau	ENSMUSG00000038274	2639.51	-0.118604	-1.08568	0.0205764	0.568722	2614.49	2470.68	2378.55	2548.25	2522.08	2705.01	2704.76	2742.54	2713.02	2744.3
DTD2	Dtd2	ENSMUSG00000020956	185.429	-0.265077	-1.2017	0.0206375	0.569231	199.977	170.645	138.081	160.119	160.288	167.427	215.299	229.531	192.56	193.428
SEZ6L	Sez6l	ENSMUSG00000058153	8110.4	0.0895967	1.06407	0.020656	0.569231	8529.92	8680.99	7937.82	8518.76	8441.01	7820.54	8055.38	7825.83	8031.94	7843.51
ASXL2	Asxl2	ENSMUSG00000037486	1071.33	0.170194	1.12521	0.0207814	0.570443	998.056	1226.82	1227.7	1199.93	1058.71	1081.98	1076.18	956.088	973.451	986.219
UNC80	Unc80	ENSMUSG00000055567	11298.8	0.156608	1.11466	0.0207865	0.570443	11521.2	11824.7	12831.9	11597.7	13476.9	11336.3	11337.8	11949	10848.6	9479.89
EHD4	Ehd4	ENSMUSG00000027293	319.796	0.237028	1.17856	0.0207918	0.570443	341.585	430.353	291.088	316.393	408.097	303.931	265.825	323.889	298.179	320.648
SUFU	Sufu	ENSMUSG00000025231	532.938	0.166403	1.12226	0.0208391	0.570898	503.777	599.678	532.612	635.519	546.054	530.177	493.823	496.088	486.381	504.21
PIK3R3	Pik3r3	ENSMUSG00000028698	1750.82	0.146201	1.10665	0.0209251	0.572072	1719.84	1851.07	1861.46	1863.56	1686.26	1505.51	1608.51	1526.14	1733.04	1738.8
UBE3A	Ube3a	ENSMUSG00000025326	4332.46	0.149062	1.10885	0.0210112	0.572072	4159.75	4955.19	5225.42	4521.4	4253.88	4269.65	4163.69	4344.07	4364.31	3705.44
PLCXD2	Plcxd2	ENSMUSG00000087141	4066.75	0.111271	1.08018	0.0210606	0.572072	4324.41	4291.03	4457.19	4544.55	4325.17	3803.65	4112.98	4430.13	3956.88	4008.28
SMCR8	Smcr8	ENSMUSG00000049323	1314.41	0.113324	1.08172	0.0210662	0.572072	1318	1398.69	1452.31	1423.82	1343.13	1295.03	1335.75	1353.26	1277.76	1154.27
CHMP1A	Chmp1a	ENSMUSG00000000743	3006.8	-0.107769	-1.07756	0.021222	0.574629	2903.8	2804.79	2760.45	2877.24	2981.5	2980.89	2938.54	3100.85	3039.65	3372.03
VAV2	Vav2	ENSMUSG00000009621	628.851	-0.277388	-1.212	0.0212632	0.574908	561.021	576.163	564.092	596.725	476.196	625.522	621.281	602.08	615.455	894.872
CNTN3	Cntn3	ENSMUSG00000030075	820.81	0.15662	1.11467	0.0213156	0.575274	963.732	818.314	905.788	798.805	887.274	833.702	777.35	833.333	786.09	698.066
RBM27	Rbm27	ENSMUSG00000024491	1116.68	0.125259	1.0907	0.0213385	0.575274	1192.14	1056.68	1155.1	1201.62	1157.87	1032.65	1037.7	1090.5	1074.82	1046.33
MAP2K6	Map2k6	ENSMUSG00000020623	311.544	0.216824	1.16217	0.0214198	0.576136	300.947	347.118	388.41	358.511	336.056	305.026	356.514	295.287	282.338	250.515
SST	Sst	ENSMUSG00000004366	4427.17	-0.163266	-1.11982	0.0214415	0.576136	5003.15	3901.29	4067.57	4215.2	4078.66	4443.38	4545.65	4811.61	4910.62	5102.31
RPS15	Rps15	ENSMUSG00000063457	4224.39	-0.125364	-1.09078	0.0214632	0.576136	4352.28	4094.37	3627.48	3789.9	4162.1	4607.52	4252.74	4523.33	4139.05	4331.35
TRHDE	Trhde	ENSMUSG00000050663	872.006	0.114753	1.08279	0.0216682	0.579607	889.61	896.392	954.102	937.735	936.367	837.939	880.196	891.215	846.608	804.986
SYT1	Syt1	ENSMUSG00000035864	48313.6	0.0867948	1.06201	0.0216705	0.579607	51098.8	50555	50056.3	50877.2	49960	45468.2	49572.9	49497.2	48129.5	45138.2
CHCHD2	Chchd2	ENSMUSG00000070493	4972.39	-0.11284	-1.08135	0.0216865	0.579607	5171.7	4641.95	4484.47	4721.92	4576.8	4742.16	5248.51	5083.65	5175.24	5268.86
ASXL1	Asxl1	ENSMUSG00000042548	1861.66	0.10652	1.07663	0.0217396	0.579607	1797.13	1940.05	1995.68	1991.99	1919.61	1684.19	1874.96	1782.18	1926.03	1687.46
IBA57	Iba57	ENSMUSG00000049287	264.522	0.296531	1.22819	0.0217731	0.579607	272.999	308.829	295.621	358.099	287.922	186.534	262.303	259.991	296.215	232.939
PRDM11	Prdm11	ENSMUSG00000075028	321.054	0.253051	1.19173	0.0217792	0.579607	322.832	354.186	394.875	346.447	368.127	308.036	299.272	300.671	300.202	289.325
RPL6	Rpl6	ENSMUSG00000029614	4929.89	-0.0829461	-1.05918	0.0218727	0.579884	4943.97	4724.26	4649.45	4610.65	4736.71	4926.31	5104.76	4955.51	4873.66	5205.57
RMND5A	Rmnd5a	ENSMUSG00000002222	4537.47	0.117434	1.0848	0.0219002	0.579884	4525.65	4506.13	4928.57	4947.93	4879.72	4390.82	4589.61	4524.82	4452.85	3969.45
B4GALNT4	B4galnt4	ENSMUSG00000055629	2563.03	-0.161692	-1.1186	0.0219684	0.579884	2320.76	2585.56	2176.58	2111.61	2629.83	2466.07	2758.97	2651.06	2458.62	2888.92
SRM	Srm	ENSMUSG00000006442	1092.83	-0.145364	-1.10601	0.0219693	0.579884	1142.71	1024.66	1080.12	974.077	922.496	1188.2	1139.34	1206.08	1063.24	1099.62
ENHO	Enho	ENSMUSG00000028445	976.055	-0.113568	-1.0819	0.0219868	0.579884	934.434	913.895	893.372	986.829	1004.3	1040.58	1055.05	977.239	994.29	1048.64
KLHDC8A	Klhdc8a	ENSMUSG00000042115	386.083	-0.260895	-1.19822	0.0220242	0.579884	406.087	381.445	337.955	370.836	315.073	409.007	363.214	419.863	435.071	542.783
NR2F6	Nr2f6	ENSMUSG00000002393	644.728	-0.20014	-1.14881	0.0221546	0.579884	641.302	611.5	542.402	574.482	600.901	724.168	583.628	608.526	663.726	829.068
CTU2	Ctu2	ENSMUSG00000049482	483.228	-0.230123	-1.17294	0.0221668	0.579884	489.631	437.786	477.089	349.916	464.249	498.221	468.862	522.557	572.783	537.334
GCSH	Gcsh	ENSMUSG00000034424	783.619	-0.157927	-1.11568	0.0221725	0.579884	698.221	760.223	662.042	729.825	847.354	785.212	859.635	826.579	763.341	887.231
MEF2C	Mef2c	ENSMUSG00000005583	24800.3	0.0983612	1.07056	0.022241	0.579884	25439	25243.1	25235.6	26269	24340.1	21485.2	24435.1	23968.3	24845.3	23450
FOXD2	Foxd2	ENSMUSG00000055210	7.57604	-1.12044	-2.17413	0.0222586	0.579884	3.74972	4.2497	3.31286	7.54069	5.66582	13.7106	9.10031	10.8474	8.54267	10.7223
PDP1	Pdp1	ENSMUSG00000049225	3537.89	0.255068	1.19339	0.0222613	0.579884	3946.35	3495.41	3195.31	3857.94	4679.29	2964.26	3253.26	3453.4	3492.77	2903.23
PRDX6	Prdx6	ENSMUSG00000026701	3578.24	-0.148446	-1.10837	0.02229	0.579884	3221.11	3555.45	3336.35	3660.23	3568.2	4036.67	3861.44	3634.89	3606.13	4078.98
UCHL1	Uchl1	ENSMUSG00000029223	16036.8	-0.134378	-1.09762	0.0223487	0.579884	17068.2	14901.3	14214.1	14668.4	15233.6	15402.6	16404.5	15995.1	17491.7	18218.6
CAMK4	Camk4	ENSMUSG00000038128	2342.25	0.216715	1.16208	0.0225292	0.579884	2289.83	2737.58	2838.28	2817.74	2419.6	2340.98	2503.66	2308.12	2188.51	1935.5
SECISBP2L	Secisbp2l	ENSMUSG00000035093	6500.72	0.0852653	1.06088	0.0225314	0.579884	6633.13	6577.5	6871.74	6943.22	6638.78	6401.32	6464.64	6266.42	6272.49	6325.48
NIN	Nin	ENSMUSG00000021068	2062.3	0.203009	1.1511	0.0225357	0.579884	2219.6	2045.21	1950.88	2323.1	2408.45	2221.1	1946.11	1728.59	1730.85	1886.63
LRRC73	Lrrc73	ENSMUSG00000071073	1146.88	-0.216026	-1.16153	0.0225405	0.579884	1067.46	1112.72	881.882	1129.9	1033.18	1087.47	1143.18	1088.36	1247.45	1500.4
DPP8	Dpp8	ENSMUSG00000032393	5717.53	0.11149	1.08034	0.0225638	0.579884	5423.7	6081.57	6225.5	6077.2	6099.31	5773.13	5776.59	5588.04	5499.85	5047.21
GDF9	Gdf9	ENSMUSG00000018238	20.4378	-0.873708	-1.83237	0.0225653	0.579884	12.2033	10.5671	21.7233	13.5742	10.8779	33.8446	42.0728	13.2648	25.6361	16.5219
RAC3	Rac3	ENSMUSG00000018012	455.084	-0.217358	-1.1626	0.0225963	0.579884	425.23	395.411	380.177	461.239	407.624	431.252	469.86	459.478	483.451	556.118
PPARGC1A	Ppargc1a	ENSMUSG00000029167	1465.41	0.12524	1.09069	0.0225976	0.579884	1441.73	1545.68	1614.03	1623.96	1624.67	1379.86	1382.07	1478.47	1572.07	1381.08
INO80D	Ino80d	ENSMUSG00000040865	1632.25	0.148087	1.1081	0.022599	0.579884	1529.45	1803.14	1732.52	1868.5	1763.81	1783.09	1521.88	1545.7	1540.5	1460.4
CREBBP	Crebbp	ENSMUSG00000022521	2719.22	0.102514	1.07364	0.0227607	0.58243	2659.86	2884.65	2724.13	3012.59	2898.79	2715.04	2596.43	2655.64	2663.34	2576.01
WRN	Wrn	ENSMUSG00000031583	329.232	0.222025	1.16637	0.022884	0.584781	333.217	390.725	396.642	346.052	338.268	306.139	323.913	369.504	290.772	259.959
ZNF397	Zfp397	ENSMUSG00000024276	1091.79	0.208125	1.15519	0.0229483	0.585079	1037.51	1194.9	1147.13	1275.74	1292.72	1004.42	953.153	1008.34	1113.15	1067.52
ME1	Me1	ENSMUSG00000032418	2085.65	-0.114594	-1.08267	0.0229677	0.585079	1979.07	1891.02	1890.71	2083.58	1991.07	2012.74	2054.91	2106.16	2262.55	2206.16
ZNF443	Zfp709	ENSMUSG00000056019	239.319	0.404554	1.32368	0.0230956	0.585079	314.448	249.184	366.621	232.003	186.296	200.05	227.354	214.654	191.179	180.412
GNL1	Gnl1	ENSMUSG00000024429	4891.01	-0.107818	-1.0776	0.0231552	0.585079	4792.58	4630.76	4462.12	4565.83	5091.29	4903.79	5179.54	5005.8	4994.25	5284.17
MRPL2	Mrpl2	ENSMUSG00000002767	535.399	-0.143448	-1.10454	0.0231568	0.585079	538.511	535.055	474.59	487.407	487.633	566.901	581.104	574.464	541.662	530.42
PGLYRP1	Pglyrp1	ENSMUSG00000030413	213.599	-0.336671	-1.26284	0.0232075	0.585079	156.527	190.511	228.561	194.721	178.317	184.126	222.809	256.103	209.407	321.265
SSBP4	Ssbp4	ENSMUSG00000070003	2927.38	-0.121515	-1.08788	0.0232254	0.585079	2755.27	2791.9	2725.83	2786.29	2758.21	3057.46	2840.31	2859.95	2942.08	3326.91
RBM41	Rbm41	ENSMUSG00000031433	205.83	0.233398	1.1756	0.0232272	0.585079	209.383	206.952	238.49	231.834	254.537	197.436	196.964	189.198	215.518	171.102
ZC3H12C	Zc3h12c	ENSMUSG00000035164	487.85	0.191256	1.14176	0.0232819	0.585079	463.842	509.445	507.919	564.85	527.58	526.712	427.811	431.733	431.011	437.389
CGREF1	Cgref1	ENSMUSG00000029161	444.621	-0.187574	-1.13885	0.0232901	0.585079	450.08	406.832	377.312	395.191	385.835	501.104	423.133	427.703	419.373	524.432
ESRRG	Esrrg	ENSMUSG00000026610	655.46	0.1783	1.13155	0.0232993	0.585079	740.515	650.289	739.127	732.582	774.283	577.917	732.348	716.795	573.448	611.729
EHBP1L1	Ehbp1l1	ENSMUSG00000024937	1048.31	-0.21213	-1.1584	0.0233039	0.585079	910.939	911.992	866.53	1043.82	1008.07	1110.39	950.898	988.771	1055.43	1382.64
STMN1	Stmn1	ENSMUSG00000028832	15482.8	-0.171842	-1.1265	0.0234525	0.587228	16134.6	13139.6	13334.6	13975.6	14695.3	13483.7	16038	15236.6	16793.1	18740.2
DGKE	Dgke	ENSMUSG00000000276	3055.81	0.133089	1.09664	0.0235906	0.589121	3320.57	3135.57	3211.42	3189.92	3205.51	2872.12	3171.24	3144.33	2857	2608.06
KL	Kl	ENSMUSG00000058488	62.8771	0.377628	1.2992	0.023623	0.589121	69.4103	59.812	69.4561	69.2712	86.9184	52.7685	55.0092	51.4297	67.2135	46.2843
ARHGEF12	Arhgef12	ENSMUSG00000059495	9149.71	0.11639	1.08402	0.023681	0.589777	8485.35	9787.55	10020.9	9960.08	9681.44	9240.2	9074.98	8787.62	8524.36	8590.95
TXNL4A	Txnl4a	ENSMUSG00000057130	614.449	-0.352021	-1.27635	0.0238952	0.59418	629.788	574.721	557.215	328.182	580.224	508.925	822.502	574.724	735.048	761.602
KIFC3	Kifc3	ENSMUSG00000031788	1641.69	-0.153918	-1.11259	0.0240143	0.595688	1658.61	1581.23	1384.17	1414.69	1405.71	1744.62	1582.22	1649.23	1638.93	1673.07
FAM78B	Fam78b	ENSMUSG00000060568	1116.18	0.0971845	1.06968	0.0240952	0.596118	1150.82	1183.63	1182.37	1192.59	1130.02	1056.75	1072.39	1114.72	1081.37	1131.2
VHL	Vhl	ENSMUSG00000033933	1512.65	-0.100303	-1.072	0.0241276	0.596118	1510.72	1396.13	1426.13	1385.54	1457.67	1518.25	1550.08	1524.47	1511.32	1587.62
BTBD1	Btbd1	ENSMUSG00000025103	3479.77	-0.0724889	-1.05153	0.0243014	0.597692	3426.13	3234.26	3371.91	3324.67	3345.77	3407.35	3578.5	3536.2	3436.55	3598.34
C19orf53	D8Ertd738e	ENSMUSG00000019362	950.259	-0.126714	-1.0918	0.0243037	0.597692	949.03	839.717	909.095	930.671	908.261	971.059	965.529	934.644	1064.32	1012.35
SERGEF	Sergef	ENSMUSG00000030839	702.995	-0.189974	-1.14074	0.0243196	0.597692	726.788	679.388	577.267	607.438	661.732	751.938	633.152	731.801	713.827	879.645
SCN8A	Scn8a	ENSMUSG00000023033	14188.5	0.107562	1.07741	0.0244426	0.599431	14237	15369.7	15443.8	15015.3	14216.1	14167.8	14220.3	14264.9	13156.3	13138.8
ITFG2	Itfg2	ENSMUSG00000001518	422.632	0.273788	1.20898	0.0244547	0.599431	592.382	438.943	397.599	470.885	454.968	427.976	359.894	455.033	398.925	308.136
RHBDL1	Rhbdl1	ENSMUSG00000025735	1588.2	-0.238011	-1.17937	0.0244917	0.599547	1465.77	1372.82	1476.24	1455.07	1426.76	1482.38	1559.14	1625.07	1671.45	2143.94
AKR1B15	Akr1b8	ENSMUSG00000029762	10.0513	1.00458	2.00636	0.0245565	0.600121	20.5296	16.4472	7.23501	9.37209	13.5022	12.3831	4.72355	7.09154	2.83545	6.58006
GRM5	Grm5	ENSMUSG00000049583	6500.35	0.176901	1.13045	0.024588	0.600121	6400.07	6442.36	7243.01	7779.55	6419.53	6403.72	6385.41	6044.3	6403.66	5091.84
PARP14	Parp14	ENSMUSG00000034422	122.528	0.322718	1.25068	0.0246257	0.600121	107.868	137.849	138.459	148.16	145.309	115.63	102.471	123.487	112.016	88.6676
PRDM10	Prdm10	ENSMUSG00000042496	887.234	0.119634	1.08646	0.0246449	0.600121	867.44	935.891	940.327	954.923	948.091	908.46	833.863	831.354	823.937	878.456
ZDHHC20	Zdhhc20	ENSMUSG00000021969	1235.67	0.151084	1.1104	0.0248227	0.600121	1272.13	1277.42	1459.47	1194.92	1462.02	1233.25	1277.12	1224.8	1160.32	1107.25
TXN	Txn1	ENSMUSG00000028367	1081.56	-0.17172	-1.1264	0.0248229	0.600121	1114.32	975.678	886.093	961.647	1016.53	954.864	1048.33	1104.62	1198.93	1271.2
ECI2	Eci2	ENSMUSG00000021417	646.059	-0.145477	-1.1061	0.024849	0.600121	561.469	635.382	652.572	651.572	619.205	708.606	677.513	645.491	675.219	737.658
LRRC27	Lrrc27	ENSMUSG00000015980	149.642	0.354524	1.27856	0.0249335	0.600121	143.309	168.001	127.77	109.31	165.369	126.951	151.855	83.4376	89.556	111.488
TRAPPC1	Trappc1	ENSMUSG00000049299	525.003	-0.165679	-1.12169	0.0249871	0.600121	524.378	470.067	445.013	464.248	550.696	520.42	553.996	526.735	566.772	583.326
ACADM	Acadm	ENSMUSG00000062908	734.617	-0.150778	-1.11017	0.0249969	0.600121	669.424	730.719	701.482	606.492	723.524	720.787	757.134	839.361	750.533	745.202
MRGPRF	Mrgprf	ENSMUSG00000031070	50.9407	0.506922	1.42102	0.0249994	0.600121	75.4761	49.1658	49.6063	46.2523	39.9644	34.3532	42.6555	31.8919	37.3175	37.6774
OPRM1	Oprm1	ENSMUSG00000000766	48.8306	0.574522	1.48918	0.0250037	0.600121	43.4394	50.9183	80.0501	88.0335	49.0303	65.1614	41.8173	33.2849	38.2695	30.5095
SNX32	Snx32	ENSMUSG00000056185	2239.41	-0.096154	-1.06892	0.0250503	0.600121	2135.79	2105.62	2137.38	2122.22	2246.95	2145.53	2162.8	2343.48	2380.42	2449.31
NYAP1	Nyap1	ENSMUSG00000045348	2483.83	-0.108112	-1.07782	0.0251494	0.600121	2469.26	2289.06	2199.75	2393.9	2307.78	2454.91	2415.8	2404.2	2503.62	2783.03
C11orf80	Gm960	ENSMUSG00000071691	45.6226	0.547143	1.46119	0.025176	0.600121	59.9769	42.5992	71.4209	60.3681	69.4699	39.4894	52.5953	52.7179	27.2168	36.6281
ROCK2	Rock2	ENSMUSG00000020580	7605.02	0.128185	1.09292	0.0251916	0.600121	8016.09	7477.13	7664.9	7824.43	8298.52	7149.7	7089.87	7186.76	7843.7	6672.52
SYT14	Syt14	ENSMUSG00000016200	770.623	0.196879	1.14622	0.0252859	0.601597	775.135	811.237	891.132	879.229	916.968	785.291	848.191	774.975	736.644	586.335
ATPAF2	Atpaf2	ENSMUSG00000042709	480.704	-0.187474	-1.13877	0.0255001	0.605919	439.482	490.521	493.463	383.442	460.341	463.779	580.471	472.875	498.74	562.774
MAPKAP1	Mapkap1	ENSMUSG00000038696	1312.87	-0.141596	-1.10312	0.0255368	0.60602	1395.67	1239.27	1238.77	1289.57	1214.58	1456.87	1385.08	1339.17	1402.26	1451.57
PHB	Phb	ENSMUSG00000038845	1587.24	-0.115857	-1.08362	0.0255782	0.606163	1586.49	1580.55	1370.2	1533.41	1442.76	1684.96	1534.53	1668.06	1552.79	1707.21
RPS3A	Rps3a1	ENSMUSG00000028081	4174.65	-0.101043	-1.07255	0.0256079	0.606163	4195.29	4009.58	3968.23	3827.6	4149.16	4154.46	4228.64	4453.48	4314.35	4461.42
MSC	Msc	ENSMUSG00000025930	56.5418	-0.383324	-1.30434	0.0257506	0.607281	50.6951	53.0143	33.1804	50.1395	60.6623	62.9997	62.1552	67.2076	69.3915	59.2855
PPP1R13L	Ppp1r13l	ENSMUSG00000040734	119.24	0.365592	1.28841	0.0257883	0.607281	110.622	124.927	177.136	178.85	137.166	128.517	95.999	99.5766	96.3321	139.033
SCAP	Scap	ENSMUSG00000032485	3124.94	0.114014	1.08224	0.0258194	0.607281	3125.9	3252.13	3522.11	3556.09	2984.28	3176.6	2910.3	3061.63	2926.19	3109.65
WDR7	Wdr7	ENSMUSG00000040560	7368.28	0.0726233	1.05163	0.0258508	0.607281	7576.57	7439.89	7679.24	7841.19	7538.21	7160.11	7574.17	7341.2	7335.77	6796.87
MAN1B1	Man1b1	ENSMUSG00000036646	2130.63	-0.140852	-1.10256	0.0259388	0.607858	1925.3	2325.28	1957.79	1932.72	1960.15	2078.67	2166.66	2412.43	2090.28	2391.79
C8orf33	1110038F14Rik	ENSMUSG00000063236	356.606	-0.170789	-1.12567	0.0260225	0.607858	343.922	331.471	317.702	330.216	301.043	342.23	346.702	365.876	399.94	373.831
WNK1	Wnk1	ENSMUSG00000045962	6177.84	0.138375	1.10066	0.0260249	0.607858	6815.48	6910.31	6462.3	6516.79	6444.18	6396.69	6006.79	6236.4	5897.25	5583.4
KRI1	Kri1	ENSMUSG00000035047	841.19	-0.171022	-1.12586	0.0260527	0.607858	796.3	743.656	878.228	678.608	826.632	831.278	912.493	797.688	923.368	945.058
PGR	Pgr	ENSMUSG00000031870	1151.86	0.184692	1.13657	0.0260665	0.607858	1070.95	1261.45	1343.75	1360.65	1269.42	1108.41	1273	1154.53	1110.36	903.171
CDK5RAP3	Cdk5rap3	ENSMUSG00000018669	724.639	-0.133213	-1.09673	0.0262013	0.607858	710.185	706.328	623.334	677.522	691.12	736.204	747.311	784.518	791.019	688.086
PPM1L	Ppm1l	ENSMUSG00000027784	5418.47	0.0957659	1.06863	0.0262036	0.607858	5751.13	5963.1	6080.75	5971.81	5581.57	5388.53	5674.45	5945.73	5237.24	5221.88
AUTS2	Auts2	ENSMUSG00000029673	2276.49	0.222575	1.16681	0.0263234	0.607858	2114.96	2043.65	2772.59	2991.02	2225.39	2062.86	2184.15	1946.98	2061.2	2143.17
FYB1	Fyb	ENSMUSG00000022148	132.684	-1.03789	-2.05323	0.0263679	0.607858	145.194	59.2135	121.309	52.8277	67.268	175.668	92.0208	143.81	199.469	301.342
STAT6	Stat6	ENSMUSG00000002147	314.257	0.269261	1.20519	0.0263878	0.607858	306.208	341.357	284.164	409.238	389.15	292.209	264.177	276.703	329.407	270.773
DCC	Dcc	ENSMUSG00000060534	871.113	0.205383	1.15299	0.0263899	0.607858	908.06	919.542	1131.12	1043.9	794.191	886.663	876.91	798.65	757.37	839.642
C16orf71	4930451G09Rik	ENSMUSG00000022543	80.5961	0.356762	1.28055	0.0263914	0.607858	92.0662	131.213	106.442	85.9423	72.2907	79.1954	71.5018	90.984	65.9628	72.9698
UGGT1	Uggt1	ENSMUSG00000037470	2556.25	0.110792	1.07982	0.0264485	0.607858	2632.24	2459.16	2744.98	2827.75	2727.27	2394.75	2529.13	2490.61	2341.55	2635.46
PSMB7	Psmb7	ENSMUSG00000026750	2599.68	-0.115573	-1.08341	0.0264522	0.607858	2781.24	2423.53	2314.64	2453.17	2447.47	2497.41	2660.64	2701.07	2796.48	2801.52
PSMA7	Psma7	ENSMUSG00000027566	1662.84	-0.10562	-1.07596	0.0264627	0.607858	1746.62	1565.2	1481.01	1617.23	1518.89	1642.34	1647.15	1746.35	1756.37	1742.63
ZNF433	Zfp433	ENSMUSG00000096795	105.12	-0.394006	-1.31404	0.0266566	0.609308	92.5597	105.364	96.3595	67.1335	87.2936	92.2886	118.414	131.471	99.8562	152.421
MPV17L2	Mpv17l2	ENSMUSG00000035559	280.51	-0.202933	-1.15104	0.0267095	0.609754	262.138	275.691	280.322	249.58	268.057	314.191	273.863	297.375	299.302	349.134
FIBP	Fibp	ENSMUSG00000024911	773.785	-0.114438	-1.08255	0.0267416	0.609754	778.828	739.114	768.561	692.113	747.828	796.766	859.334	792.844	782.829	804.697
PLXDC2	Plxdc2	ENSMUSG00000026748	1194.55	0.183404	1.13556	0.0268106	0.610059	1076.17	1396.03	1339.05	1214.97	1349.77	1111.72	1088.82	1019.25	1072.61	1320.34
INTS1	Ints1	ENSMUSG00000029547	4505.22	-0.0730424	-1.05193	0.0268204	0.610059	4343.62	4493.49	4424.48	4309.06	4621.21	4809.84	4463.65	4584.5	4686.38	4792.92
MED13	Med13	ENSMUSG00000034297	2982.49	0.132709	1.09635	0.0268958	0.610114	2810.98	3123.13	3337.09	3501.22	2989.84	2900.35	2975.98	3041.83	2816.18	2641.64
GATAD2B	Gatad2b	ENSMUSG00000042390	2928.3	0.119634	1.08646	0.0268976	0.610114	2946	3300.35	2841.84	3300.02	3141.75	2785.27	3017.12	2824.62	2982.22	2685.47
PTN	Ptn	ENSMUSG00000029838	9273.05	-0.172543	-1.12704	0.026991	0.610114	9616.88	8564.51	8830.82	8170.46	8295.47	8798.48	9300.7	9764.38	9170.05	11965.1
LINC00634	1500009C09Rik	ENSMUSG00000068099	2143.25	-0.100899	-1.07244	0.0270105	0.610114	2014.25	1994.68	2015.82	2039.64	2226.28	2097.2	2171.8	2164.98	2255.07	2337.4
DUSP26	Dusp26	ENSMUSG00000039661	1826.58	-0.1195	-1.08636	0.0270124	0.610114	1801.13	1733.47	1585.39	1808.71	1743.65	1852.56	1763.49	1775.3	2012.94	2013.43
CIB2	Cib2	ENSMUSG00000037493	423.512	-0.159047	-1.11655	0.0270574	0.610114	413.648	392.054	371.981	361.19	408.289	432.444	391.927	443.116	429.658	476.751
PPP1R16A	Ppp1r16a	ENSMUSG00000033819	2552.44	-0.100485	-1.07213	0.0271432	0.610114	2294.23	2450.9	2345.55	2470.15	2596.54	2610.34	2527.28	2604.14	2597.22	2690.09
AGBL4	Agbl4	ENSMUSG00000061298	354.791	0.174782	1.12879	0.0271621	0.610114	415.365	393.343	374.712	358.469	375.055	354.793	345.564	355.519	327.202	319.252
ADAMTS4	Adamts4	ENSMUSG00000006403	840.811	0.286115	1.21935	0.0272437	0.610114	774.81	926.554	1081.87	1147.53	940.276	863.12	743.97	788.996	863.189	734.503
BCL9L	Bcl9l	ENSMUSG00000063382	1932.71	0.205183	1.15283	0.0272503	0.610114	1727.35	2073.76	2126.27	2414.23	2020.76	1870.85	1823.46	1606.26	1828.61	1856.19
NIPBL	Nipbl	ENSMUSG00000022141	1747.77	0.135098	1.09817	0.0272587	0.610114	1719.51	1687.61	1880.26	2015.39	1869.19	1713.2	1731.68	1525.6	1663.01	1711.91
PEX5L	Pex5l	ENSMUSG00000027674	4488.24	0.13343	1.0969	0.0272814	0.610114	4416.85	4535.3	4825.26	4710.2	5102.57	4146.58	4267.78	4593.93	4610.57	3886.66
MAP4K1	Map4k1	ENSMUSG00000037337	56.365	-0.428705	-1.34603	0.0274518	0.612041	54.3323	39.7759	44.554	51.9996	54.2062	64.0627	90.5533	85.0168	49.2841	50.8053
ZC3H12B	Zc3h12b	ENSMUSG00000035045	892.971	0.172395	1.12693	0.0275663	0.612041	876.032	853.06	1002.95	1075.65	1005.16	867.583	927.23	861.663	876.897	736.601
MRPL33	Mrpl33	ENSMUSG00000106918	402.884	-0.216615	-1.162	0.0275956	0.612041	387.663	332.787	373.978	374.752	344.872	332.201	421.941	415.624	408.79	525.189
KCTD18	Kctd18	ENSMUSG00000054770	426.014	-0.237899	-1.17927	0.0276413	0.612041	430.643	410.65	480.262	340.322	312.665	510.592	501.725	461.229	421.011	434.038
SIGMAR1	Sigmar1	ENSMUSG00000036078	1151.88	-0.164549	-1.12082	0.027673	0.612041	1063.35	1065.93	1021	1046.09	1072.59	1098.32	1099.74	1054.75	1216	1431.74
GABPB2	Gabpb2	ENSMUSG00000038766	700.388	0.228673	1.17176	0.0276839	0.612041	642.866	826.749	905.222	819.071	707.793	762.897	658.132	741.232	629.347	539.04
OR4D1	Olfr464	ENSMUSG00000060787	33.4865	0.586491	1.50159	0.0277234	0.612041	50.297	41.6912	37.0168	49.9709	24.5802	23.9701	23.7492	19.909	41.1715	26.484
RIPK1	Ripk1	ENSMUSG00000021408	191.706	-0.208779	-1.15571	0.0277403	0.612041	166.956	155.958	192.369	176.022	186.567	214.558	219.983	188.002	183.47	205.741
EIF2B4	Eif2b4	ENSMUSG00000029145	886.274	-0.134174	-1.09746	0.0277526	0.612041	848.653	821.879	765.312	821.407	954.644	896.852	904.705	927.439	903.4	986.046
RMI2	Rmi2	ENSMUSG00000037991	5.93885	-1.17672	-2.26063	0.0277532	0.612041	2.77925	4.50048	4.34998	3.25965	1.08148	9.69797	4.91617	7.40694	6.84368	7.61735
VSTM2L	Vstm2l	ENSMUSG00000037843	1467.7	-0.217036	-1.16234	0.0278422	0.612665	1460.5	1432.22	1255.8	1310.06	1364.26	1538.75	1410.43	1469.77	1427.57	2079.43
NUMA1	Numa1	ENSMUSG00000066306	2911.18	0.160497	1.11767	0.0278601	0.612665	3076.28	3106.71	3077.37	2959.94	3268.17	3118.83	2799.23	2826.79	2814.74	2305.3
RPL17	Rpl17	ENSMUSG00000062328	2655.67	-0.113614	-1.08194	0.0279292	0.612665	2616.85	2652.05	2432.2	2482.63	2461.05	2937.68	2797.39	2735.03	2694.44	2527.7
SAP130	Sap130	ENSMUSG00000024260	1175.02	0.155128	1.11352	0.0279933	0.612665	1192.74	1320.41	1274.59	1281.27	1168.15	1201.93	1089.75	1037.34	1232.97	1043.02
BRSK1	Brsk1	ENSMUSG00000035390	11486.2	-0.0806661	-1.05751	0.027998	0.612665	10571.8	11184.4	10815.8	11142.1	12009.5	11582.2	11623.9	11624.5	11988.4	12099.3
SEC62	Sec62	ENSMUSG00000027706	4685.36	-0.133104	-1.09665	0.0280203	0.612665	5023.34	4262	4374.61	4326.1	4375.92	4317.93	4896.1	5072.33	5027.57	5210.05
ZFP64	Zfp64	ENSMUSG00000027551	387.278	-0.1544	-1.11296	0.0281162	0.612932	401.007	346.265	360.923	391.431	368.949	424.039	389.037	460.834	414.03	394.217
TRIM46	Trim46	ENSMUSG00000042766	3175.48	-0.111392	-1.08027	0.0281313	0.612932	2910.75	3040.03	2909.23	3190.28	2989.1	3201.73	3272.94	3074.62	3267.83	3424.56
METTL22	Mettl22	ENSMUSG00000039345	357.807	-0.380887	-1.30214	0.0282995	0.614387	395.053	244.555	293.464	270.305	363.74	555.223	349.002	357.397	340.198	439.657
SCN2A	Scn2a	ENSMUSG00000075318	12933.7	0.114366	1.0825	0.0283616	0.614387	13026.9	12841.2	14443.7	14208	13503.9	12321.7	13302.1	13023.3	12732.3	11458.1
C5orf24	B230219D22Rik	ENSMUSG00000045767	3878.68	0.0831341	1.05932	0.0283618	0.614387	4111.98	3806.4	4039.59	3988.47	3883.82	3602.9	3833.58	3734.56	3899.13	3648.46
GRIN2A	Grin2a	ENSMUSG00000059003	8603.33	0.152608	1.11158	0.0283629	0.614387	7980.02	9828.12	9315.21	10148.9	9395.37	7897.27	8922.95	8980.23	8826.56	7356.05
FOXP2	Foxp2	ENSMUSG00000029563	542.415	0.288307	1.22121	0.0284244	0.614938	613.669	565.654	651.498	603.145	595.024	634.485	539.132	498.965	459.168	350.618
MBD3	Mbd3	ENSMUSG00000035478	2440.56	-0.0888664	-1.06353	0.0285523	0.614938	2442.14	2352.14	2247.25	2363.29	2398.76	2566.62	2482.88	2572.53	2376.39	2558.81
ARHGAP35	Arhgap35	ENSMUSG00000058230	8082.35	0.125484	1.09087	0.0287005	0.614938	7425.27	8790.87	8733.81	9241.97	8721.01	8083.34	8015.54	8090.43	7583.57	7562.7
TMEM200B	Tmem200b	ENSMUSG00000070720	66.2879	0.421146	1.33899	0.0288322	0.614938	77.3022	67.1431	94.9675	69.3919	71.4143	74.7828	58.7456	63.4638	49.6141	38.7277
AANAT	Aanat	ENSMUSG00000020804	14.2296	0.875097	1.83413	0.0288335	0.614938	28.5486	14.3525	9.7879	39.1244	21.8651	9.87309	11.5534	15.4261	11.6201	7.51189
RAPH1	Raph1	ENSMUSG00000026014	2805.55	0.147405	1.10758	0.0288348	0.614938	2767.95	2797.75	2648.45	3289.55	3013.74	2600.72	2582.49	2555.9	2772.69	2590.95
PITHD1	Pithd1	ENSMUSG00000028669	1600.48	-0.103801	-1.0746	0.0288737	0.614938	1612.48	1602.56	1486.05	1436	1546.48	1625.9	1568.23	1690.91	1673.19	1702.59
MROH2A	Mroh2a	ENSMUSG00000079429	58.1359	0.386026	1.30679	0.028904	0.614938	52.1619	71.7923	69.9632	64.2001	74.3017	45.9474	52.2811	61.0919	51.7941	43.4698
NUFIP2	Nufip2	ENSMUSG00000037857	1348.28	0.170405	1.12537	0.0289352	0.614938	1308.59	1304.1	1386.05	1623.77	1522.8	1152.44	1252.52	1308.84	1365.86	1264.51
RPLP0	Rplp0	ENSMUSG00000067274	4680.44	-0.129187	-1.09368	0.0290122	0.614938	4529.39	4187.04	4334.86	4588.71	4425.41	4669.28	4545.49	4656.3	4725.17	5528.45
USP34	Usp34	ENSMUSG00000056342	5581.71	0.123103	1.08907	0.0290691	0.614938	5395.99	5863.98	5672.16	6505.98	5554.27	4914.09	5214.21	5396.55	5816.41	5277.5
ANKIB1	Ankib1	ENSMUSG00000040351	1893.38	0.0849979	1.06069	0.0291643	0.614938	1921.88	1890.11	1917.28	2078.28	1928.91	1800.2	1817.64	1873.89	1779.94	1900.74
SH3BGR	Sh3bgr	ENSMUSG00000040666	17.0342	0.878669	1.83868	0.0292129	0.614938	15.5021	30.3429	20.5222	8.00146	48.4023	14.121	7.20715	8.58355	18.3684	11.6895
KCNMB4	Kcnmb4	ENSMUSG00000054934	2286.51	-0.143845	-1.10485	0.0292788	0.614938	2428.64	2087.64	2048.58	2124.81	2213.16	2148.78	2265.65	2418.57	2512.2	2697.58
MBNL1	Mbnl1	ENSMUSG00000027763	2384.46	0.128664	1.09328	0.0293252	0.614938	2624.16	2477.97	2683.94	2576.5	2544.79	2428.63	2515.37	2414.03	2386.22	2065.34
PLEKHH2	Plekhh2	ENSMUSG00000040852	313.385	0.202649	1.15081	0.0293265	0.614938	337.175	346.914	366.765	330.73	329.834	307.402	340.703	273.8	244.409	322.102
RHBDF1	Rhbdf1	ENSMUSG00000020282	486.079	-0.296063	-1.22779	0.0293715	0.614938	447.731	509.01	415.59	390.698	437.156	465.278	421.808	673.636	459.509	685.42
MYL4	Myl4	ENSMUSG00000061086	859.41	-0.238716	-1.17994	0.0294017	0.614938	960.159	728.389	788.111	842.783	800.454	779.322	889.968	948.476	1083.42	1158.34
KCNJ12	Kcnj12	ENSMUSG00000042529	372.136	-0.166257	-1.12214	0.0294059	0.614938	369.103	376.025	320.532	338.316	302.135	387.405	346.188	410.311	367.778	407.355
DNAJB14	Dnajb14	ENSMUSG00000074212	3794.09	0.0993777	1.07131	0.0294083	0.614938	3971.67	3937.53	4181.86	3860.8	3834.64	3712.68	3917.69	3837.65	3611.39	3395.03
COQ4	Coq4	ENSMUSG00000026798	530.791	-0.23915	-1.1803	0.0294476	0.614938	470.86	470.699	448.862	440.917	548.905	515.637	546.278	516.988	537.176	690.419
KLHL11	Klhl11	ENSMUSG00000048732	806.176	0.155055	1.11346	0.0294515	0.614938	765.208	846.683	853.229	921.036	880.697	771.589	855.014	781.943	765.56	659.128
PAK5	Pak7	ENSMUSG00000039913	1711.82	0.196352	1.1458	0.029485	0.614938	1983.61	1605.92	1887.87	1821.12	1866.62	1590.02	1737.07	1730.96	1552.18	1390.2
HMG20A	Hmg20a	ENSMUSG00000032329	2438.09	0.0688051	1.04885	0.0295223	0.614938	2477.12	2467.25	2526.85	2488.69	2438.54	2299.71	2452.64	2380.49	2367.93	2319.46
CSPG5	Cspg5	ENSMUSG00000032482	8324.45	-0.157461	-1.11532	0.0295598	0.614938	8444.35	8227.56	7433.17	7496.17	6971.5	8406.34	7986.19	8374.19	8175.92	10079
RNPS1	Rnps1	ENSMUSG00000034681	3798.56	-0.0748888	-1.05328	0.0296635	0.614938	3689.61	3437.71	3613.13	3731.6	3707.72	3723.09	3742.41	3742.77	4011.69	3916.08
RIC8B	Ric8b	ENSMUSG00000035620	1297.55	0.136397	1.09916	0.0296848	0.614938	1300.03	1303.17	1494.1	1373.79	1300.81	1381.72	1267.99	1181.95	1221.86	1108.24
CDC7	Cdc7	ENSMUSG00000029283	486.411	0.219418	1.16426	0.0296924	0.614938	433.188	470.149	577.386	572.901	561.591	438.22	407.048	454.033	513.94	427.864
LPGAT1	Lpgat1	ENSMUSG00000026623	10225.9	0.110527	1.07962	0.0297478	0.614938	10801.8	10353	10768.8	10437.5	11150.2	9619.77	10497.7	10530.8	10038.4	8881.19
GDA	Gda	ENSMUSG00000058624	10853.7	-0.107832	-1.07761	0.0297493	0.614938	11093	10753.8	10810.5	10850.6	9907.4	10484.4	11447.4	11386.2	12015.2	12223.7
NAXD	Naxd	ENSMUSG00000031505	823.511	-0.114821	-1.08284	0.0298582	0.614938	843.891	805.141	764.595	842.329	762.426	905.316	889.079	913.748	809.672	840.826
BOK	Bok	ENSMUSG00000026278	639.274	-0.281836	-1.21574	0.0298604	0.614938	562.054	626.595	512	558.982	609.819	781.846	749.909	789.454	689.309	482.608
PAMR1	Pamr1	ENSMUSG00000027188	847.694	-0.189641	-1.14048	0.029875	0.614938	974.423	837.222	834.774	718.5	730.77	977.42	882.847	1001.92	912.19	902.855
DAP3	Dap3	ENSMUSG00000068921	1470.32	-0.11824	-1.08541	0.0298856	0.614938	1478.67	1348.23	1328.04	1388.33	1498.03	1410.42	1610.4	1441.58	1558.78	1617.89
CNIH2	Cnih2	ENSMUSG00000024873	5980.5	-0.13327	-1.09678	0.0299274	0.614938	5282.72	5420.5	5588.36	5848.93	5736.26	5715.05	6084.47	5376.06	6339.73	7047.65
EEF1A1	Eef1a1	ENSMUSG00000037742	42610.1	-0.0755394	-1.05375	0.0299288	0.614938	43258.2	39764.5	40051.8	41504.8	40901	42798.5	41074.1	42946	43416.6	46285.5
CEP162	Cep162	ENSMUSG00000056919	432.754	0.282322	1.21615	0.0299811	0.614938	539.639	400.494	471.666	588.813	432.426	458.641	393.235	418.659	412.253	313.635
PMVK	Pmvk	ENSMUSG00000027952	752.443	-0.15432	-1.1129	0.0299922	0.614938	795.293	642.888	700.957	695.744	710.665	695.528	737.214	837.155	805.235	867.841
CUL5	Cul5	ENSMUSG00000032030	1894.22	0.130912	1.09499	0.0300477	0.614938	1908.12	2087.37	2022.9	2011.5	1909.38	1740.55	2007.02	1878.29	1831.77	1623.49
ONECUT2	Onecut2	ENSMUSG00000045991	206.593	0.274019	1.20917	0.0301253	0.614938	177.367	256.75	291.881	234.554	216.988	208.322	208.278	193.367	203.241	161.174
PITRM1	Pitrm1	ENSMUSG00000021193	923.56	-0.163653	-1.12012	0.0301299	0.614938	836.266	938.273	960.429	742.73	1007.08	1051.88	1077.64	960.553	975.093	953.019
VLDLR	Vldlr	ENSMUSG00000024924	2573.25	0.120671	1.08724	0.0301425	0.614938	2524.85	2813.54	2770.99	2778.16	2719.44	2691.4	2500.06	2421.9	2395.63	2506.75
POMT1	Pomt1	ENSMUSG00000039254	425.593	0.196051	1.14556	0.0301438	0.614938	399.652	428.727	474.96	480.949	482.605	445.273	397.158	402.279	380.608	352.213
DIABLO	Diablo	ENSMUSG00000029433	819.252	-0.139522	-1.10154	0.0302166	0.614938	715.022	790.262	809.679	786.109	763.793	851.637	854.368	772.664	804.877	968.662
IL2RG	Il2rg	ENSMUSG00000031304	38.5088	-0.549948	-1.46403	0.0302741	0.614938	22.056	31.2789	34.6237	24.7041	26.5665	24.4825	34.4257	39.9942	51.1242	52.4194
STOML1	Stoml1	ENSMUSG00000032333	1666.78	-0.140689	-1.10243	0.0302926	0.614938	1723.74	1567.53	1490.82	1603.58	1526.42	1495.93	1813.29	1932.58	1728.27	1756.84
PFDN5	Pfdn5	ENSMUSG00000001289	1540.81	-0.136664	-1.09936	0.0303305	0.614938	1576.46	1520.87	1329.83	1640.09	1467.36	1724.99	1589.74	1691.26	1659.2	1619.55
MT-CYB	mt-Cytb	ENSMUSG00000064370	185193	-0.0994713	-1.07138	0.030379	0.614938	171057	193769	180503	167285	189451	202096	190810	187199	184089	202264
LAYN	Layn	ENSMUSG00000060594	136.39	0.300545	1.23161	0.0303823	0.614938	166.938	117.703	158.084	134.97	176.447	137.024	108.551	107.035	133.371	126.433
LRRC4	Lrrc4	ENSMUSG00000049939	2687.98	0.091737	1.06565	0.030469	0.614938	2790.66	2812.14	2576.62	2721.33	2953.31	2525.53	2626.98	2574.64	2575.03	2696.17
LRRC7	Lrrc7	ENSMUSG00000028176	3272.02	0.176684	1.13028	0.0304851	0.614938	2839.91	3625.98	3788.57	3827.92	3347.95	3322.87	3179.27	3088.77	2972.37	2857.82
HAGHL	Haghl	ENSMUSG00000061046	2230.48	-0.109449	-1.07882	0.0305681	0.614938	2316.94	2109.76	2172.86	2087.27	2260.63	2336.47	2350.91	2487.52	2302.88	2335.17
DNASE1	Dnase1	ENSMUSG00000005980	133.23	0.430661	1.34785	0.0306179	0.614938	117.531	137.48	239.261	156.036	125.134	131.106	132.48	127.811	114.865	66.7083
KIAA0100	2610507B11Rik	ENSMUSG00000010277	10438.4	-0.0679301	-1.04821	0.0306601	0.614938	10055.2	10060.6	10049	10261.9	10446.6	10608.8	9998.72	10846.7	10992.4	10879
PNCK	Pnck	ENSMUSG00000002012	1606.01	-0.209929	-1.15663	0.0306811	0.614938	1529.73	1381.47	1435.72	1526.08	1373.05	1459.4	1581.12	1473.47	1736.95	2125.34
NDUFB8	Ndufb8	ENSMUSG00000025204	2315.33	-0.11332	-1.08171	0.0307185	0.614938	2357.81	2194.59	1993.65	2275.69	2257.42	2267.16	2302.77	2439.31	2455.89	2519.1
MT-CO1	mt-Co1	ENSMUSG00000064351	568860	-0.0937508	-1.06714	0.0307513	0.614938	516361	578481	560791	526278	585822	626311	583249	579850	558758	605395
SCCPDH	Sccpdh	ENSMUSG00000038936	2065.63	-0.144275	-1.10517	0.0308036	0.614938	2129.38	1941.45	1825.37	1886.32	1953.17	1926.15	2068.02	2196.58	2155.24	2411.92
GPC5	Gpc5	ENSMUSG00000022112	1026.28	-0.182267	-1.13467	0.0308059	0.614938	902.846	1033	960.612	923.288	1057.86	1076.79	1039.32	1065.83	1084.86	1264.22
UBR2	Ubr2	ENSMUSG00000023977	2967.27	0.138221	1.10055	0.030822	0.614938	2897.8	3248.18	3424.63	3127.45	3280.78	3143.82	2959.87	3139.31	2554.91	2725.89
SMYD2	Smyd2	ENSMUSG00000026603	1256.97	-0.144715	-1.10551	0.0309012	0.614938	1201.15	1203.05	1194.52	1131.7	1206.41	1165.79	1369.64	1242.54	1319.05	1461.68
MAGI3	Magi3	ENSMUSG00000052539	2094.72	0.0832273	1.05939	0.0309655	0.614938	2087.27	2140.06	2159.2	2162.69	2190.31	2013.35	2011.58	1969.08	2113.22	2025.84
PGLS	Pgls	ENSMUSG00000031807	676.482	-0.17445	-1.12853	0.0309896	0.614938	661.576	615.625	633.421	651.108	610.347	662.937	684.626	700.17	700.922	826.138
PHIP	Phip	ENSMUSG00000032253	2041.55	0.135514	1.09848	0.0310393	0.614938	1948.89	1996.25	2338.76	2386.87	2233.82	1889	2016.13	1978.65	2152.09	1882.68
POM121C	Pom121	ENSMUSG00000053293	2849.65	0.0920228	1.06586	0.0310635	0.614938	2933.84	3046.87	2796.9	3099.92	3103.7	2890.24	2773.12	2863.89	2901.31	2632.6
ADCY9	Adcy9	ENSMUSG00000005580	2023.75	0.200571	1.14915	0.0311194	0.614938	2178.45	2329.88	2396.86	2242.65	2138.62	2199.11	2224.32	2037.82	1764.42	1599.73
ARHGAP17	Arhgap17	ENSMUSG00000030766	516.593	0.156604	1.11466	0.0311301	0.614938	513.643	578.278	589.349	520.76	518.747	545.986	461.531	447.362	510.576	476.561
TMEM240	Tmem240	ENSMUSG00000084845	1417.61	-0.123704	-1.08953	0.0312314	0.614938	1450.1	1408.3	1263.2	1263.74	1332.48	1371.92	1406.76	1516.12	1410.47	1615.83
TNRC6B	Tnrc6b	ENSMUSG00000047888	4548.65	0.208831	1.15575	0.0312501	0.614938	5059.69	5336.92	4668.02	5201.49	5008.09	5031.05	3886.77	4043.35	5410.18	3509.9
KIRREL1	Kirrel	ENSMUSG00000041734	250.4	0.245729	1.18569	0.0313231	0.614938	258.622	232.804	268.358	260.087	287.731	249.455	197.333	194.206	213.025	246.682
CREB3L1	Creb3l1	ENSMUSG00000027230	89.9856	-0.319597	-1.24798	0.0313263	0.614938	71.4415	89.2276	78.9824	86.3916	80.9215	79.7587	96.0899	88.8452	112.731	127.765
CBL	Cbl	ENSMUSG00000034342	3095.98	0.143544	1.10462	0.0313467	0.614938	2843.41	3632.31	3213.19	3226.7	3237.35	3168.3	2892.63	2850.09	2838.67	2874.39
RPP25	Rpp25	ENSMUSG00000062309	267.562	-0.195964	-1.14549	0.0313794	0.614938	245.582	243.42	283.303	230.018	243.024	305.625	254.441	296.016	259.274	309.078
WWP1	Wwp1	ENSMUSG00000041058	1310.62	0.121495	1.08786	0.0314222	0.614938	1214.46	1392.09	1441.58	1415.26	1376.87	1317.15	1323.18	1264.64	1170.97	1210.43
C6orf62	BC005537	ENSMUSG00000019132	5973.18	-0.11182	-1.08059	0.0314605	0.614938	5549.03	5721.7	5684.19	6057.51	6052.98	6378.8	6294.4	5587.63	6553.93	6588.61
USP51	Usp51	ENSMUSG00000067215	24.4499	0.6269	1.54424	0.0314783	0.614938	30.3995	35.7661	14.0836	37.1021	21.8503	10.793	17.933	20.0948	19.3828	21.8609
TRIM66	Trim66	ENSMUSG00000031026	977.627	0.218539	1.16355	0.0314996	0.614938	1095.47	1071.06	1131.66	1057.23	1172.59	964.788	997.96	1136.4	979.125	677.59
CHRNA5	Chrna5	ENSMUSG00000035594	94.5962	0.390057	1.31045	0.0315031	0.614938	91.6744	114.788	119.709	100.075	116.148	58.0713	103.627	99.7553	98.8528	55.1254
SLC39A1	Slc39a1	ENSMUSG00000052310	1045.72	-0.102988	-1.074	0.031579	0.614938	1049.74	960.194	1000.86	997.76	1004.65	1071.07	1053.1	1058.2	1107.72	1092.54
SMG9	Smg9	ENSMUSG00000002210	953.482	-0.128077	-1.09284	0.031628	0.614938	932.035	987.698	864.131	940.757	828.23	1037.78	952.394	1022.12	957.879	1011.17
STIM2	Stim2	ENSMUSG00000039156	1660.62	0.174734	1.12876	0.0316601	0.614938	1744.86	1607.85	1663.85	1843.61	1601.43	1487.13	1554.31	1534.15	1587.52	1333.33
GADD45G	Gadd45g	ENSMUSG00000021453	304.885	-0.221556	-1.16599	0.0317016	0.614938	312.2	321.872	264.208	274.291	281.964	297.997	353.098	329.318	323.619	392.783
SLC25A35	Slc25a35	ENSMUSG00000018740	233.163	0.278013	1.21252	0.0317219	0.614938	205.56	246.671	269.794	334.933	264.346	205.705	218.093	238.487	247.1	179.058
CALY	Caly	ENSMUSG00000025468	3069.78	-0.105662	-1.07599	0.0317557	0.614938	3299.39	2891.93	2756.91	2901.98	2865.34	3123.37	3093.44	3088.07	3231.6	3300.93
TK2	Tk2	ENSMUSG00000035824	911.774	-0.124757	-1.09032	0.0317946	0.614938	882.126	911.319	896.76	806.25	835.165	986.878	921.148	949.453	911.14	958.636
TLE4	Tle4	ENSMUSG00000024642	1886.28	0.139862	1.1018	0.0318105	0.614938	2059.44	1714.94	1953.49	1998.52	1946.23	1775.65	1798.67	1715.08	1942.19	1548.61
ATRAID	Atraid	ENSMUSG00000013622	1101.57	-0.11937	-1.08626	0.0318284	0.614938	1166.04	1031.15	960.252	1044.94	1058.16	1108.08	1134.25	1218.05	1132.41	1125.55
PPFIA3	Ppfia3	ENSMUSG00000003863	7742.38	-0.102236	-1.07344	0.0318985	0.614938	7150.7	7304.19	7031.86	7706.62	7406.47	7591.75	7589.29	7811.25	7648.32	8637.58
LMAN2L	Lman2l	ENSMUSG00000001143	1238.19	0.111692	1.08049	0.0319649	0.614938	1271.03	1200.19	1302.23	1254.96	1284.52	1236.89	1160.51	1044.21	1254.03	1144.97
NDUFS3	Ndufs3	ENSMUSG00000005510	1872.64	-0.103838	-1.07463	0.0320204	0.614938	1980.11	1788.71	1768.9	1698.31	1775.06	1808.55	2051.5	1974.39	1918.38	1935.47
ZBTB26	Zbtb26	ENSMUSG00000050714	299.484	0.200953	1.14946	0.0320401	0.614938	283.369	320.314	301.04	350.368	363.177	296.512	273.135	291.203	292.44	254.992
DGKI	Dgki	ENSMUSG00000038665	1207.77	0.206507	1.15389	0.0320459	0.614938	1170.34	1372.19	1449.69	1388.77	1197.94	1280.27	1201.47	1197.08	1097.66	928.157
SELPLG	Selplg	ENSMUSG00000048163	837.27	-0.117663	-1.08498	0.0320687	0.614938	806.402	799.202	814.418	808.111	836.949	894.767	828.516	870.501	864.558	947.146
BNIP1	Bnip1	ENSMUSG00000024191	460.235	-0.146532	-1.10691	0.0320701	0.614938	440.768	441.93	477.034	391.586	418.365	483.979	480.912	490.609	451.647	495.452
CRYBB3	Crybb3	ENSMUSG00000029352	31.7724	-0.831208	-1.77917	0.0321143	0.614938	22.2118	28.39	14.0958	14.5218	24.6306	57.4925	21.8776	22.2617	24.0705	59.9336
RPS25	Rps25	ENSMUSG00000009927	2207.15	-0.125502	-1.09089	0.0321228	0.614938	2302.87	2039.14	1916.49	2058.34	2085.12	2286.72	2298.76	2235.86	2309.88	2221.42
C12orf43	2210016L21Rik	ENSMUSG00000029559	2610.14	-0.0991676	-1.07116	0.0321248	0.614938	2492.01	2547.86	2487.05	2509.29	2388.79	2481.64	2682.99	2675.12	2627.79	2838.74
MTDH	Mtdh	ENSMUSG00000022255	2980.5	0.117961	1.0852	0.0321845	0.614938	3178.4	3129.97	3179.13	3108.46	2933.23	2657.78	3197.69	2872.32	2835.76	2749.63
HIGD1B	Higd1b	ENSMUSG00000020928	52.2028	-0.458363	-1.37398	0.0322077	0.614938	44.9262	46.4221	38.3695	39.0878	36.769	44.6378	39.7908	56.1173	62.4117	78.7952
KLF6	Klf6	ENSMUSG00000000078	1538.88	-0.115666	-1.08348	0.0322175	0.614938	1506.59	1358.83	1519.94	1495.13	1543.16	1533.97	1700.84	1577.56	1585.16	1639.28
TSEN15	Tsen15	ENSMUSG00000014980	403.12	-0.15556	-1.11385	0.0322699	0.615308	402.529	363.611	384.804	364.973	363.35	420.497	402.042	449.393	399.786	423.251
FGF14	Fgf14	ENSMUSG00000025551	1230.05	0.144929	1.10568	0.0323088	0.61542	1205.78	1299.89	1385.89	1330.33	1260.09	1197.17	1231.45	1310.32	1143.37	983.917
PDS5A	Pds5a	ENSMUSG00000029202	2300.8	0.121086	1.08755	0.0323986	0.615643	2331.44	2247.12	2648.75	2386.51	2335.41	2429.12	2066.19	2267.63	2124.13	2102.93
IRAK2	Irak2	ENSMUSG00000060477	594.596	-0.27693	-1.21161	0.0324197	0.615643	586.893	615.778	525.896	493.805	485.75	657.532	604.465	767.166	531.42	724.347
MPC2	Mpc2	ENSMUSG00000026568	1309.84	-0.176207	-1.12991	0.0325006	0.616552	1291.38	1201.97	1214.33	1192.15	1215.63	1208.73	1455.59	1187.1	1391.66	1666.38
SEZ6L2	Sez6l2	ENSMUSG00000030683	9623.58	0.108052	1.07777	0.0325501	0.616863	9900.48	10397.6	9824.52	10312.7	10623.5	9569.71	10325.3	9674.78	9365.36	8445.83
DAP	Dap	ENSMUSG00000039168	151.053	-0.228713	-1.17179	0.032633	0.617695	136.31	155.791	140.212	132.665	148.477	169.994	181.395	148.758	150.942	184.129
MLYCD	Mlycd	ENSMUSG00000074064	629.749	-0.142472	-1.10379	0.0326603	0.617695	609.657	603.046	630.038	606.79	543.972	626.704	659.116	661.608	675.785	680.227
RPS11	Rps11	ENSMUSG00000003429	1632.82	-0.10663	-1.07671	0.0328374	0.619823	1562.62	1643.1	1445.19	1503.24	1620.46	1708.68	1626.65	1661.27	1630.4	1746.68
ING4	Ing4	ENSMUSG00000030330	913.482	-0.118643	-1.08571	0.0328394	0.619823	848.803	887.523	885.173	891.317	890.289	938.412	1014.73	890.693	947.203	985.45
WAC	Wac	ENSMUSG00000024283	3115.23	0.0954146	1.06837	0.0331101	0.622149	3361.71	3060.02	3247.72	3272.61	3219.46	3022.43	3005.18	3224.81	2929.85	2947.14
ARHGEF18	Arhgef18	ENSMUSG00000004568	1785.65	0.137322	1.09986	0.0331103	0.622149	1903.42	1886.22	1769.15	1938.41	1922.77	1892.68	1692.98	1717.86	1792.47	1475.95
RUFY1	Rufy1	ENSMUSG00000020375	863.422	-0.130396	-1.09459	0.0331296	0.622149	841.823	858.513	849.538	755.072	852.715	941.037	935.016	980.187	888.475	813.255
PPP1R9A	Ppp1r9a	ENSMUSG00000032827	10977.8	0.136417	1.09917	0.0333952	0.625636	11229.8	11815.6	12445.9	11821.1	11242.7	11446.4	11528.1	11257.9	10054.3	8990.85
KRT77	Krt77	ENSMUSG00000067594	265.96	-0.339292	-1.26514	0.0334161	0.625636	312.228	220.159	174.063	256.921	183.831	299.409	211.266	256.875	307.732	373.034
GRIA1	Gria1	ENSMUSG00000020524	9868.27	0.109884	1.07914	0.0334689	0.625996	10088.1	9946	10697.2	10535.8	9815.42	9738.41	9846.72	9378.01	10042.2	8334.1
HCLS1	Hcls1	ENSMUSG00000022831	115.547	-0.262629	-1.19966	0.0335397	0.626692	106.106	106.086	101.551	88.3192	91.0441	124.868	100.54	108.664	120.281	136.996
DDX3Y	Ddx3y	ENSMUSG00000069045	1206.84	0.223603	1.16765	0.0336792	0.627853	1232.75	1311.47	1496.94	1099.1	1354.16	1147.62	999.994	1375.16	912.193	1127.33
ZNF654	Zfp654	ENSMUSG00000047141	713.527	0.129695	1.09406	0.0337536	0.627853	766.003	737.668	752.837	774.419	760.081	674.256	665.979	765.868	744.187	618.587
HCN3	Hcn3	ENSMUSG00000028051	558.875	-0.199547	-1.14834	0.0337609	0.627853	531.439	553.252	516.703	463.151	448.984	555.506	569.651	510.883	559.096	689.022
MYBL1	Mybl1	ENSMUSG00000025912	91.0006	0.277286	1.21191	0.0338732	0.627853	106.776	106.433	99.2198	100.921	89.8132	86.7386	87.5467	88.4041	69.1938	84.9769
CYLD	Cyld	ENSMUSG00000036712	5079.57	0.121365	1.08776	0.0338903	0.627853	4861.61	5290.72	5458.38	5654.7	5114.47	5126.34	5103.26	4677.66	4913.23	4431.53
RAB34	Rab34	ENSMUSG00000002059	376.977	-0.19237	-1.14264	0.033895	0.627853	391.831	395.324	354.105	328.721	321.202	449.051	348.931	419.976	384.28	449.996
SCNN1A	Scnn1a	ENSMUSG00000030340	57.036	0.438042	1.35476	0.033915	0.627853	52.942	72.8318	69.5468	94.9631	63.8566	66.8912	60.3417	52.2156	36.6646	43.8437
TIMM13	Timm13	ENSMUSG00000020219	1268.43	-0.170209	-1.12522	0.0339389	0.627853	1304.52	1112.74	1058.31	1227.68	1206.01	1252.6	1342.02	1256.65	1381.45	1414.39
PCDHB12	Pcdhb19	ENSMUSG00000043313	318.941	0.205612	1.15318	0.0340105	0.628554	299.993	346.713	360.517	314.732	405.064	295.954	322.936	327.338	278.098	272.955
ATXN7	Atxn7	ENSMUSG00000021738	1026.28	0.173551	1.12783	0.0341267	0.629717	992.862	1095.19	1017.74	1046.71	1231.53	889.303	873.618	1045.02	995.815	970.13
TCAF1	Tcaf1	ENSMUSG00000036667	9977.28	0.0826251	1.05894	0.0341963	0.629717	10101	9883.86	10361.2	10951.2	10216.5	9416.26	9720.35	9649.2	10411.3	9443.33
RAB39B	Rab39b	ENSMUSG00000031202	1351.03	0.105733	1.07604	0.0342067	0.629717	1394.57	1350.81	1399.29	1441.79	1432.3	1251.17	1403.86	1304.46	1338.99	1222.44
CCDC51	Ccdc51	ENSMUSG00000025645	130.145	0.241599	1.1823	0.0342158	0.629717	152.313	133.058	141.877	149.682	135.856	131.494	116.289	113.801	135.449	106.98
IDH2	Idh2	ENSMUSG00000030541	919.394	-0.113378	-1.08176	0.0342425	0.629717	872.855	844.46	865.141	949.133	964.585	1038.3	949.03	954.291	970.608	950.223
SLC38A5	Slc38a5	ENSMUSG00000031170	121.338	-0.406882	-1.32582	0.0343355	0.630638	108.659	105.962	86.1026	101.794	60.5077	132.394	96.8993	98.4363	105.181	180.485
ADH5	Adh5	ENSMUSG00000028138	949.905	-0.126809	-1.09188	0.0343931	0.630638	957.133	894.019	870.168	934.204	859.367	921.969	1008.2	982.62	920.881	1093.55
NEMP1	Nemp1	ENSMUSG00000040195	130.688	0.400828	1.32027	0.0343941	0.630638	111.348	111.777	141.749	149.751	232.911	128.273	135.126	106.884	94.5274	97.3266
GLCCI1	Glcci1	ENSMUSG00000029638	1812.15	0.169265	1.12449	0.0345187	0.6323	1713.14	1928.5	1967.17	1952.75	2164.58	1769.93	1809.7	1989.74	1602.72	1478.62
RPL7A	Rpl7a	ENSMUSG00000062647	4139.87	-0.092555	-1.06626	0.0347089	0.634186	4211.38	3869.68	3876.51	4115.58	3888.78	4208.49	4069.47	4171.98	4335.68	4495.68
LRRTM4	Lrrtm4	ENSMUSG00000052581	848.389	0.135896	1.09877	0.0348165	0.634186	934.465	787.296	871.829	898.053	945.167	775.59	838.675	761.014	843.266	816.186
TAGLN	Tagln	ENSMUSG00000032085	198.347	0.38097	1.30222	0.0348854	0.634186	260.857	217.372	260.459	187.049	238.956	220.014	155.219	162.28	131.238	227.241
SNX17	Snx17	ENSMUSG00000029146	1923.75	-0.0833902	-1.0595	0.0349485	0.634186	1899.7	1798.1	1892.3	1869.49	1915.61	1925.35	1994.05	1980.14	2017.79	2009.1
NAA16	Naa16	ENSMUSG00000022020	230.182	0.294842	1.22675	0.0349486	0.634186	212.796	270.6	206.189	269.796	286.649	245.845	205.425	199.793	174.988	188.293
KIAA1958	E130308A19Rik	ENSMUSG00000045071	376.629	0.206316	1.15374	0.0349515	0.634186	358.506	454.361	407.621	396.96	420.226	407.164	328.826	340.054	379.964	314.837
RIF1	Rif1	ENSMUSG00000036202	677.237	0.158947	1.11647	0.034953	0.634186	735.131	597.747	690.356	765.321	744.257	687.062	589.861	613.679	647.583	620.595
GPRIN3	Gprin3	ENSMUSG00000045441	673.429	0.358805	1.28236	0.03498	0.634186	701.466	878.667	1042.13	862.085	597.919	864.348	697.685	619.434	571.804	432.099
UBL5	Ubl5	ENSMUSG00000084786	1229.07	-0.136202	-1.09901	0.0350032	0.634186	1203.28	1161.85	1073.44	1110.96	1199.03	1141.56	1199.82	1237.29	1310.45	1424.21
YJEFN3	Yjefn3	ENSMUSG00000048967	208.145	-0.224818	-1.16863	0.0351315	0.634186	224.389	198.564	178.352	189.738	192.972	223.742	228.02	212.57	196.926	287.569
PCDHB2	Pcdhb2	ENSMUSG00000051599	49.733	0.405812	1.32483	0.0351412	0.634186	60.4856	39.0053	62.1584	64.1527	55.3493	54.2492	37.253	35.3283	49.3003	35.997
HOOK3	Hook3	ENSMUSG00000037234	3381.45	0.0896493	1.06411	0.0352042	0.634186	3362.27	3610.71	3603.59	3408.82	3395.14	3246.95	3319.57	3399	3066.94	3303.17
ATP2A2	Atp2a2	ENSMUSG00000029467	31448.1	0.0852607	1.06088	0.0352153	0.634186	33584.6	31381.5	32852.9	34375.1	32101.7	29380.7	31749.5	31367.6	31441.1	30924.2
ARHGAP9	Arhgap9	ENSMUSG00000040345	22.5082	-0.56857	-1.48305	0.0352716	0.634186	19.2375	12.5596	13.8993	13.7122	25.2007	24.2402	22.2318	26.7228	25.9088	26.1147
RDX	Rdx	ENSMUSG00000032050	2215.46	0.0817	1.05826	0.0352849	0.634186	2245.51	2342.43	2311.44	2301.15	2358.96	2158.08	2145.77	2223.28	2212.95	2181.21
EXOC6B	Exoc6b	ENSMUSG00000033769	2978.07	0.140892	1.10259	0.0353025	0.634186	2845.23	3258.12	3336.52	3345.05	3358.07	3024.2	2956.42	3064.7	3093.63	2503.61
MRPL28	Mrpl28	ENSMUSG00000024181	912.1	-0.132765	-1.09639	0.0354476	0.636179	918.031	824.88	791.427	863.659	892.906	867.419	940.762	879.948	950.357	1060.28
AARS2	Aars2	ENSMUSG00000023938	981.096	-0.112498	-1.0811	0.0355305	0.636609	955.794	983.225	884.444	913.508	956.194	963.936	971.744	1117.45	1027.97	1000.18
RGS10	Rgs10	ENSMUSG00000030844	364.683	-0.201165	-1.14963	0.0355905	0.636609	320.531	345.114	379.894	325.169	309.486	410.753	418.408	424.52	319.728	360.385
TMEM204	Tmem204	ENSMUSG00000024168	241.953	-0.239963	-1.18096	0.0356038	0.636609	226.585	219.737	214.349	201.127	233.925	281.378	251.41	254.129	199.397	306.722
HINT2	Hint2	ENSMUSG00000028470	288.296	-0.17406	-1.12823	0.0356613	0.636609	295.419	249.121	279.926	281.245	252.909	300.245	315.522	303.565	313.381	300.307
PCDHA13	Pcdha12	ENSMUSG00000103310	665.434	0.206273	1.1537	0.0356801	0.636609	726.322	620.601	774.581	694.311	765.938	750.007	509.348	563.583	670.066	611.017
BCL11B	Bcl11b	ENSMUSG00000048251	2577.05	0.216078	1.16157	0.0357243	0.636609	2878.09	2641.06	3034.14	3033.65	2262.25	2953.41	2429.58	2271.17	2287.02	1985.54
PRRC2B	Prrc2b	ENSMUSG00000039262	20034.1	0.0753861	1.05364	0.0357397	0.636609	19221.2	21002.9	20814.4	20771	20947.5	19985.1	20000.7	19181.7	19221	19134.2
CHUK	Chuk	ENSMUSG00000025199	1280.76	0.0876726	1.06265	0.0357679	0.636609	1243.2	1347.34	1349.08	1306.12	1279.86	1262.47	1187.56	1230.01	1212.41	1249.76
ADAMTS1	Adamts1	ENSMUSG00000022893	267.251	0.393897	1.31394	0.0358095	0.636609	244.493	251.196	211.826	427.366	392.112	212.571	210.524	200.62	325.604	208.545
CNTNAP1	Cntnap1	ENSMUSG00000017167	8478.4	0.105501	1.07587	0.0358579	0.636609	8898.22	9271.8	9217.52	9186.75	9469.35	8744.33	9036.82	9146.2	8134.98	7740.09
PLOD2	Plod2	ENSMUSG00000032374	196.731	-0.301468	-1.2324	0.0358666	0.636609	144.739	218.519	184.197	182.268	160.63	195.84	211.859	174.557	247.303	264.167
RAB37	Rab37	ENSMUSG00000020732	22.3945	0.765323	1.69975	0.0359715	0.636609	18.0409	38.0025	22.0626	25.245	51.3054	19.8301	25.5839	18.6742	12.512	14.5579
ATP5IF1	Atpif1	ENSMUSG00000054428	2582.46	-0.15035	-1.10984	0.0360525	0.636609	2735.74	2248.64	2265.27	2490.16	2334.98	2374.73	2577.41	2652.52	2660.94	3130.1
EFCAB6	Efcab6	ENSMUSG00000022441	397.154	-0.258026	-1.19584	0.0360874	0.636609	379.621	428.591	333.93	297.555	350.628	364.199	387.402	431.546	465.777	488.92
VPS54	Vps54	ENSMUSG00000020128	1039	0.115916	1.08366	0.0360924	0.636609	1059.87	1075.88	1197.14	1107.29	1032.72	1024.55	1029.07	941.808	1095.59	957.766
MRPL41	Mrpl41	ENSMUSG00000036850	701.079	-0.145131	-1.10583	0.0361161	0.636609	749.134	629.126	626.956	700.3	613.78	674.265	742.087	726.453	748.544	778.106
ESPNL	Espnl	ENSMUSG00000049515	16.7317	-0.684756	-1.60743	0.0361428	0.636609	17.3732	10.6003	8.80562	9.71916	16.4359	15.9841	25.2376	24.5553	14.65	21.209
LRP1B	Lrp1b	ENSMUSG00000049252	2093.36	0.11726	1.08467	0.036165	0.636609	2113.3	2024.19	2052.03	2422.9	2049.15	1974.85	1978.17	1969.78	2058.23	1844.5
RBM3	Rbm3	ENSMUSG00000031167	1919.55	-0.184839	-1.13669	0.0362135	0.636609	1834.03	1826.67	1774.4	1674.7	1718.49	1811.21	2060.87	2006.12	1867.76	2287.29
DAGLB	Daglb	ENSMUSG00000039206	1214.57	-0.113885	-1.08214	0.0362234	0.636609	1186.41	1313.63	1101.07	1220.46	1172.01	1339.91	1339.99	1334.4	1306.62	1173.31
LRRTM2	Lrrtm2	ENSMUSG00000071862	2271.55	0.169889	1.12497	0.0362577	0.636612	2296.07	2202.76	2321.55	2469.09	2654.98	1942.33	2283.48	2120.58	2311.31	1957.49
CRISPLD2	Crispld2	ENSMUSG00000031825	68.5642	0.503609	1.41776	0.0364247	0.638653	98.2657	65.2165	131.047	51.9296	78.2868	79.6262	53.4031	46.3143	49.4563	69.3479
LAMTOR4	Lamtor4	ENSMUSG00000050552	581.424	-0.164501	-1.12078	0.0364935	0.638653	598.469	521.688	558.339	524.63	514.489	579.272	547.267	607.075	620.012	689.792
CAMKMT	Camkmt	ENSMUSG00000071037	194.949	-0.198698	-1.14766	0.0365183	0.638653	175.511	173.491	164.548	195.271	188.02	173.75	199.583	216.133	203.755	231.808
ABCC5	Abcc5	ENSMUSG00000022822	7633.02	0.0788944	1.05621	0.0365775	0.638653	7477.45	7728.15	8024.61	8013.5	8197.38	7972.29	7362.03	7100.29	7377.48	7527.52
LNPEP	Lnpep	ENSMUSG00000023845	4998.08	0.128086	1.09284	0.0365808	0.638653	4966.48	5399.63	5561.92	5372.42	5604.29	4582.04	5300.96	5272.87	5136.65	4326.67
ZNF846	Zfp846	ENSMUSG00000058192	836.252	0.196209	1.14568	0.036707	0.638653	765.752	743.466	1015.65	967.902	900.183	745.204	793.728	786.103	731.801	767.921
MTMR1	Mtmr1	ENSMUSG00000015214	1565.6	0.15274	1.11168	0.0367484	0.638653	1553.44	1600.4	1699.1	1715.63	1796.01	1394.5	1478.53	1522.74	1741.88	1387.46
AKAP11	Akap11	ENSMUSG00000022016	9323.09	0.0957643	1.06863	0.0367705	0.638653	9231.95	9326.83	9947.85	10586.3	9343.82	9368.93	9220.54	9213.82	9146.22	8375.64
C16orf54	AI467606	ENSMUSG00000045165	37.4655	-0.427119	-1.34455	0.0367854	0.638653	34.5334	28.5929	27.3121	28.1571	36.7692	50.6108	46.509	34.0192	34.3903	43.5438
PPFIA4	Ppfia4	ENSMUSG00000026458	2162.1	-0.199569	-1.14835	0.0368947	0.639955	2081.25	2162.48	1924.82	2157.64	1697.8	2419.49	1895	2345.06	2200.64	2651.39
C16orf72	1810013L24Rik	ENSMUSG00000022507	1780.4	0.111834	1.0806	0.0369706	0.640628	1837.02	1745.04	1842.86	2052.74	1843.77	1718.36	1785.39	1813.09	1656.82	1651.04
THRSP	Thrsp	ENSMUSG00000035686	418.869	-0.189139	-1.14008	0.0370039	0.640628	424.538	473.915	422.736	375.256	379.282	434.519	537.706	520.715	399.314	478.057
KCTD2	Kctd2	ENSMUSG00000016940	1552.31	-0.111133	-1.08008	0.0370367	0.640628	1657.18	1533.19	1409.57	1346.8	1474.26	1520.84	1582.26	1676.38	1595.6	1646.32
MUSK	Musk	ENSMUSG00000057280	19.8202	0.804781	1.74688	0.0370717	0.640639	24.0138	20.825	37.5205	30.4689	11.8724	21.6295	20.8601	10.6241	11.8162	6.86696
GRPEL1	Grpel1	ENSMUSG00000029198	813.77	-0.112595	-1.08117	0.0371664	0.641679	845.685	753.391	750.04	775.458	791.199	800.812	844.587	840.033	908.205	840.467
PAX6	Pax6	ENSMUSG00000027168	176.251	0.298441	1.22981	0.037246	0.642204	156.799	197.775	205.111	194.593	214.955	189.189	127.014	164.832	164.299	142.891
ARL4A	Arl4a	ENSMUSG00000047446	956.099	-0.151819	-1.11097	0.0372657	0.642204	928.601	934.302	1037.6	879.501	779.624	996.028	1105.47	962.673	928.325	1074.83
ZNF622	Zfp622	ENSMUSG00000052253	716.584	-0.137655	-1.10012	0.0373924	0.643239	620.272	663.042	701.858	721.635	732.498	762.8	711.262	803.167	714.445	782.976
BMPR1A	Bmpr1a	ENSMUSG00000021796	1548.24	0.0918386	1.06573	0.0373948	0.643239	1487.76	1517.11	1682.1	1623.56	1653.21	1502.88	1523.26	1504.18	1487.59	1448.95
S100A1	S100a1	ENSMUSG00000044080	677.279	-0.132574	-1.09625	0.0376323	0.645525	691.528	648.144	663.124	620.336	604.262	748.482	680.185	698.286	641.509	770.863
FUT9	Fut9	ENSMUSG00000055373	5401.49	0.154131	1.11275	0.0376441	0.645525	5503.75	5546.26	5885.62	5728.5	6063.43	5233.15	5714.18	5407.35	5299.37	4164.68
OSTC	Ostc	ENSMUSG00000041084	641.973	-0.168096	-1.12357	0.0377098	0.645525	531.121	569.838	581.548	651.13	608.166	665.937	607.179	565.467	687.602	771.476
DHPS	Dhps	ENSMUSG00000060038	672.648	-0.144279	-1.10518	0.0377878	0.645525	654.521	646.114	613.494	622.763	602.042	665.346	648.861	672.506	686.189	795.167
FTL	Ftl1	ENSMUSG00000050708	6625.71	-0.15332	-1.11213	0.0378628	0.645525	6188.16	5962.36	6080.08	6420.3	6423.33	6537	6329.77	6259.76	6878.93	8544.3
SYNJ1	Synj1	ENSMUSG00000022973	12012.8	0.0800565	1.05706	0.0378681	0.645525	12289.9	12237.2	12371.2	12624.3	12536.7	11284.9	12304.1	12168.1	11951.8	11001.4
EFHC1	Efhc1	ENSMUSG00000041809	29.2502	0.700672	1.62526	0.0378729	0.645525	37.2593	32.6123	28.8015	45.6727	33.4171	18.4217	23.1479	26.5056	22.2921	18.7236
ERP29	Erp29	ENSMUSG00000029616	1767.8	-0.126932	-1.09197	0.0379031	0.645525	1764.09	1686.61	1523.61	1569.86	1710.53	1731.67	1817.06	1693.53	1718.15	2049.81
SLC24A4	Slc24a4	ENSMUSG00000041771	1047.2	0.268419	1.20449	0.0379322	0.645525	993.187	1296.95	1148.2	1284.19	1279.76	1226.12	1072.05	1087.11	901.731	699.194
MSTO1	Msto1	ENSMUSG00000068922	581.515	-0.134262	-1.09753	0.0379631	0.645525	545.921	585.948	506.037	563.271	529.954	572.795	570.485	575.35	608.825	667.993
SEZ6	Sez6	ENSMUSG00000000632	6550.44	0.170179	1.1252	0.0379668	0.645525	7628.03	6600.8	6990.28	7112.2	5655.08	6857.91	6102.55	5516.21	5806.91	5922.28
SH3GLB2	Sh3glb2	ENSMUSG00000026860	5967.09	-0.0991508	-1.07114	0.0379782	0.645525	5617.56	5723.12	5571.74	5574.84	5918.87	5972	5735.03	5926.88	6156.6	6629.71
ATF6	Atf6	ENSMUSG00000026663	3407.92	0.138381	1.10067	0.0380684	0.64588	3589.56	3778.12	3832.45	3667.63	3731.65	3367.76	3675.14	3605.27	3438.9	2815.42
MGST3	Mgst3	ENSMUSG00000026688	1588.08	-0.120464	-1.08708	0.0381335	0.646395	1615.81	1533.32	1459.89	1510.81	1632.57	1496.96	1690.51	1663.43	1747.2	1824.94
FBXO21	Fbxo21	ENSMUSG00000032898	3490.46	0.0699914	1.04971	0.0381722	0.646464	3659.21	3668.35	3458.54	3599.93	3512.23	3494.95	3521.94	3393.83	3331.31	3318.48
RNF24	Rnf24	ENSMUSG00000048911	1558.81	0.130056	1.09434	0.0383275	0.648047	1532.14	1488.19	1609.76	1675	1742.92	1464.24	1431.33	1528.1	1538.29	1390.15
SLC39A10	Slc39a10	ENSMUSG00000025986	10053.3	0.148455	1.10838	0.0384099	0.648047	9939.34	9974.2	10167.1	11141.6	11094	8816.65	9718.54	9262.43	10552.8	8847.79
SLC43A2	Slc43a2	ENSMUSG00000038178	2103.73	0.133897	1.09725	0.0384249	0.648047	2010.21	2210.2	2441.98	2467.61	2307.53	2197.16	2214.73	1999.77	2051.78	1955.47
ATG9A	Atg9a	ENSMUSG00000033124	5416.31	0.0947099	1.06785	0.0384705	0.648047	5241.48	5581.29	5595.41	5856.62	6153.71	5123.56	5554.34	5589.25	5150.41	5199.91
DCAF15	Dcaf15	ENSMUSG00000037103	539.104	-0.150434	-1.1099	0.0385506	0.648288	484.219	513.415	496.686	484.408	504.38	574.205	487.075	509.698	568.727	613.106
TRIP11	Trip11	ENSMUSG00000021188	1598.85	0.0906254	1.06483	0.0386092	0.648288	1578.27	1736.34	1637.33	1722.61	1647.16	1583.21	1571.94	1596.49	1531.21	1533.72
KIAA1324L	9330182L06Rik	ENSMUSG00000056004	2082.66	0.103602	1.07445	0.0386149	0.648288	2091.58	2148.88	2310.99	2311.3	2023.28	2019.23	2035.41	2042.34	1964.14	2066.38
MYO1C	Myo1c	ENSMUSG00000017774	660.754	0.141354	1.10294	0.0387323	0.648288	668.45	662.399	661.546	769.318	709.31	671.554	622.179	568.909	604.388	674.422
POU6F2	Pou6f2	ENSMUSG00000009734	102.977	0.44414	1.3605	0.0389643	0.64888	142.57	111.373	139.076	95.7512	108.854	111.926	98.6901	86.8945	66.9261	76.5939
RCN2	Rcn2	ENSMUSG00000032320	2593.57	-0.0914253	-1.06542	0.038984	0.64888	2629.88	2356.51	2468.71	2553.62	2348.56	2630.75	2588.01	2492.65	2674.88	2775.57
RNF187	Rnf187	ENSMUSG00000020496	9505.48	-0.074333	-1.05287	0.0390451	0.64888	9604.8	9302.76	8772.3	9313.27	9165.09	9610.52	9584.87	9374.25	9548.55	10476.4
KCNA2	Kcna2	ENSMUSG00000040724	9771.25	0.156168	1.11432	0.0390705	0.64888	9483.53	11588.3	11491.2	10583	11247.6	10032.1	10824.6	10761.4	9154.97	8043.1
CRHBP	Crhbp	ENSMUSG00000021680	322	-0.190527	-1.14118	0.0391353	0.64888	318.691	272.72	309.637	325.816	287.754	289.695	326.754	384.53	349.166	375.137
BAG2	Bag2	ENSMUSG00000042215	272.134	-0.203624	-1.15159	0.0391542	0.64888	267.494	220.304	242.199	227.074	273.994	269.695	285.226	263.651	274.302	321.431
RPS14	Rps14	ENSMUSG00000024608	3729.63	-0.102883	-1.07392	0.0391788	0.64888	3808.57	3566.64	3317.38	3553.32	3701.27	3877.11	3574.61	3947.82	3848.82	4027.94
FREM2	Frem2	ENSMUSG00000037016	111.217	0.463758	1.37913	0.0392057	0.64888	100.509	140.404	195.685	112.955	98.1946	101.214	69.0463	99.4143	112.343	84.3779
INHA	Inha	ENSMUSG00000032968	699.745	-0.168896	-1.1242	0.0392427	0.64888	605.546	664.79	634.268	644.558	726.969	735.816	713.994	706.817	670.843	851.026
PIP5KL1	Pip5kl1	ENSMUSG00000046854	124.105	-0.368118	-1.29067	0.0392452	0.64888	152.341	114.72	83.7531	104.62	100.925	138.962	109.689	159.448	145.035	164.54
SUPT7L	Supt7l	ENSMUSG00000053134	457.313	0.130259	1.09449	0.0392902	0.64888	453.335	472.127	509.814	478.267	513.967	489.829	431.852	434.994	417.645	442.373
IL17RA	Il17ra	ENSMUSG00000002897	674.882	0.229589	1.1725	0.0393586	0.649118	859.321	702.807	577.564	723.794	822.502	620.135	639.366	600.842	724.129	560.613
SEC24B	Sec24b	ENSMUSG00000001052	1928.95	0.109477	1.07884	0.0393977	0.649118	2041.97	1900.94	1879.16	2149.25	2107.53	1851.58	1845.23	1790.56	1840.19	2009.25
CTNND1	Ctnnd1	ENSMUSG00000034101	2851.38	0.190978	1.14154	0.0394091	0.649118	2689.59	2758.87	2830.95	3489.5	3404.56	2696.32	2514.53	2449.93	2790.27	2836.34
TRAF3IP3	Traf3ip3	ENSMUSG00000037318	24.9909	0.664942	1.5855	0.0396355	0.651192	20.2863	33.447	43.0792	31.866	47.0279	20.9478	13.5707	20.1012	27.6424	26.0027
THUMPD2	Thumpd2	ENSMUSG00000024246	90.1712	-0.306115	-1.23637	0.0396964	0.651192	84.1727	79.7188	85.3726	75.3417	69.2028	98.4289	116.643	108.17	96.5639	69.6344
STX18	Stx18	ENSMUSG00000029125	557.487	-0.161583	-1.11851	0.0397321	0.651192	586.216	513.53	479.008	544.896	584.16	622.294	619.685	580.891	567.058	636.487
KIAA2026	9930021J03Rik	ENSMUSG00000046138	1457.68	0.124526	1.09015	0.0397964	0.651192	1393.32	1494.42	1546.13	1505.48	1535.01	1532.4	1392.53	1341.34	1395.84	1198.24
RPS27L	Rps27l	ENSMUSG00000036781	140.606	-0.227261	-1.17061	0.0398452	0.651192	125.773	147.297	119.897	126.334	119.675	130.997	145.801	146.932	167.111	157.741
AK1	Ak1	ENSMUSG00000026817	3297.72	-0.0979531	-1.07025	0.0398712	0.651192	3384.79	3152.72	3042.28	3037.79	3198.13	3104.51	3325.02	3519.34	3381.93	3595.56
NRG4	Nrg4	ENSMUSG00000032311	58.701	-0.412515	-1.331	0.0399189	0.651192	51.862	39.1272	50.6578	52.4602	51.1989	99.1721	55.4262	55.6429	56.2086	63.9521
HYKK	Hykk	ENSMUSG00000035878	86.8544	0.292516	1.22477	0.0399324	0.651192	83.1198	82.9012	100.936	108.348	90.7761	64.6874	84.9562	77.2308	84.3651	68.0593
R3HCC1	R3hcc1	ENSMUSG00000034194	468.664	-0.166157	-1.12207	0.039977	0.651192	431.916	468.228	480.379	399.64	443.134	551.62	455.963	489.191	464.539	533.011
EPC1	Epc1	ENSMUSG00000024240	995.049	0.129653	1.09403	0.0399776	0.651192	923.451	1054.86	1147.12	1008.52	1038.51	1014.42	953.307	908.886	900.859	945.403
AHI1	Ahi1	ENSMUSG00000019986	5106.85	-0.109479	-1.07884	0.0400038	0.651192	5003.01	4580.75	5071.98	4441.3	5017.19	5079.61	4772.01	5045.3	5508.04	5603.89
FAM193A	Fam193a	ENSMUSG00000037210	1467.5	0.124274	1.08996	0.0400244	0.651192	1395.3	1634.62	1602.65	1637.13	1436.58	1481.88	1376.09	1499.39	1370.92	1342.89
NDUFB9	Ndufb9	ENSMUSG00000022354	2744.68	-0.106228	-1.07641	0.0401131	0.651347	2697.67	2662.32	2497.92	2754.98	2724.67	2634.78	2971.89	2738.85	2995.34	3010.72
APPBP2	Appbp2	ENSMUSG00000018481	3325.69	0.0734387	1.05222	0.0401142	0.651347	3396.09	3437.53	3498.2	3594.99	3321.21	3241.76	3325.61	3452.68	3263.76	3111.99
RBFOX2	Rbfox2	ENSMUSG00000033565	10349.5	0.0841239	1.06004	0.0401556	0.651347	10217.3	10478.8	10325.6	10816.3	10727.9	9689.02	9626.66	10061.6	10153.3	10053.5
SMYD1	Smyd1	ENSMUSG00000055027	59.4993	-0.690312	-1.61363	0.0402382	0.651347	44.5999	61.5869	58.0615	42.6514	45.6309	74.5492	64.729	56.2975	50.8896	166.093
SCN1A	Scn1a	ENSMUSG00000064329	4416.93	0.15309	1.11195	0.0402858	0.651347	4554.33	4975.93	5231.12	4863.69	4858.99	4169.83	4782.13	5188.86	4242.62	3638.28
GAREM1	Garem1	ENSMUSG00000042680	865.112	0.16256	1.11927	0.0402966	0.651347	866.121	861.621	1021.7	1061.7	890.53	949.864	824.912	742.452	862.143	818.74
SERF1B	Serf1	ENSMUSG00000021643	203.279	-0.206132	-1.15359	0.0403617	0.651347	184.941	196.375	173.145	167.17	193.908	201.121	197.233	203.296	199.058	253.841
MRPS18A	Mrps18a	ENSMUSG00000023967	791.168	-0.130963	-1.09502	0.0403903	0.651347	741.411	787.179	673.462	760.687	799.798	811.134	781.454	872.353	853.431	804.533
TIMM22	Timm22	ENSMUSG00000020843	600.598	-0.179163	-1.13223	0.0404186	0.651347	551.873	501.478	504.79	610.171	662.344	610.655	673.732	741.162	578.934	596.385
LSP1	Lsp1	ENSMUSG00000018819	174.594	-0.315237	-1.24422	0.0404906	0.651877	152.016	160.842	109.613	145.329	187.234	167.606	221	228.263	157.95	166.94
WNK3	Wnk3	ENSMUSG00000041245	1124.59	0.12521	1.09067	0.0405214	0.651877	1165.2	1119.37	1177.3	1175.07	1183.45	1153.66	1062.29	1115.77	1014.56	993.413
ZNF618	Zfp618	ENSMUSG00000028358	117.873	0.313203	1.24246	0.0405812	0.652276	117.275	120.32	170.913	160.237	113.072	102.256	95.7588	105.502	144.094	98.6266
FABP3	Fabp3	ENSMUSG00000028773	1944.5	-0.154752	-1.11323	0.0407248	0.65402	2058.6	1793.63	1678.6	1809.12	1830.33	1805.6	1863.94	2135.6	2009.91	2391.77
MDC1	Mdc1	ENSMUSG00000061607	580.12	0.237398	1.17886	0.0408789	0.655128	624.361	661.873	588.29	530.077	651.676	573.898	557.178	566.948	459.05	437.856
NFXL1	Nfxl1	ENSMUSG00000072889	318.971	-0.205909	-1.15341	0.0408875	0.655128	316.112	283.52	295.384	321.889	271.356	294.765	389.805	319.711	369.669	341.22
THY1	Thy1	ENSMUSG00000032011	14259.2	-0.104777	-1.07533	0.0409729	0.655128	14285.3	14154.8	12581.1	13384.2	14841.3	14093.5	14890.5	14380.9	14487.2	16608
NEDD8	Nedd8	ENSMUSG00000010376	1660.83	-0.185088	-1.13689	0.0410402	0.655128	1810.17	1601.32	1245.56	1302.56	1641.81	1540.79	1616.27	1839.79	1809.21	1836.77
MACC1	Macc1	ENSMUSG00000041886	24.5757	-0.53821	-1.45217	0.0410925	0.655128	21.8872	21.8447	25.7882	20.1605	23.4874	27.6017	33.9873	34.0319	29.7495	37.1062
ADAM1A	Adam1a	ENSMUSG00000072647	376.357	0.229412	1.17236	0.0411101	0.655128	355.742	454.585	361.86	433.145	461.228	417.329	380.28	358.984	315.41	292.891
DYRK1B	Dyrk1b	ENSMUSG00000002409	900.328	0.11985	1.08662	0.0411395	0.655128	891.509	929.391	961.465	956.675	942.92	935.673	870.538	862.853	865.518	777.391
SLC38A1	Slc38a1	ENSMUSG00000023169	5315.46	0.0910023	1.06511	0.0411455	0.655128	5327.94	5422.03	5562.98	5671.91	5641.33	5346.29	5412.81	5231.76	5244.54	4705.5
TNKS	Tnks	ENSMUSG00000031529	4035.62	0.1155	1.08335	0.0413548	0.656646	3816.68	4135.35	4394.07	4561.84	4318.37	4128.84	3971.63	3831.24	3806.93	3851.83
B3GALT1	B3galt1	ENSMUSG00000034780	1436.06	0.150996	1.11034	0.0413819	0.656646	1510.49	1478.85	1617.94	1600.99	1385.56	1380.46	1461.06	1416.75	1353.13	1230.22
SERP2	Serp2	ENSMUSG00000052584	1187.1	-0.111534	-1.08038	0.0414938	0.656901	1204.35	1133.27	1109.9	1150.04	1076.92	1208.51	1120.65	1236.73	1247.41	1316.52
MRPS25	Mrps25	ENSMUSG00000014551	1374.13	-0.163227	-1.11979	0.0415087	0.656901	1385.26	1088.1	1221.81	1256.41	1305.51	1215.28	1317.76	1523.81	1463.81	1485.55
NME3	Nme3	ENSMUSG00000073435	334.984	-0.193266	-1.14335	0.0415102	0.656901	292.126	356.966	313.854	279.107	304.515	323.496	352.873	416.586	352.713	327.179
CAPN11	Capn11	ENSMUSG00000058626	20.474	2.00138	4.00384	0.0415998	0.656901	4.54334	107.621	6.51619	6.46185	8.70395	3.22438	4.99522	8.48704	10.7921	6.00486
MPND	Mpnd	ENSMUSG00000003199	1760.28	-0.101277	-1.07272	0.0416045	0.656901	1744.54	1719.93	1691.26	1784.36	1652.17	1790.3	1717.49	1831	1921.98	1952.93
FKBP8	Fkbp8	ENSMUSG00000019428	8696.36	-0.0870716	-1.06221	0.0416095	0.656901	8895.83	8356.84	7945.33	8425.16	8249.74	8742.9	8636.21	8734.66	8811.73	9551.8
ACER3	Acer3	ENSMUSG00000030760	660.129	0.189856	1.14065	0.0417486	0.658539	725.885	649.478	672.564	808.905	630.162	632.058	576.58	573.464	654.496	618.481
ADK	Adk	ENSMUSG00000039197	1353.62	-0.111558	-1.08039	0.0420569	0.659329	1311.2	1323.53	1263.8	1275.27	1341.39	1355.62	1361.62	1292.7	1421.38	1604.38
TRAIP	Traip	ENSMUSG00000032586	463.817	-0.326261	-1.25376	0.0420594	0.659329	464.704	449.69	319.832	360.039	342.459	612.358	454.28	401.847	391.804	568.797
NUDCD2	Nudcd2	ENSMUSG00000020328	301.032	-0.260755	-1.19811	0.0420792	0.659329	303.18	305.569	235.728	239.544	277.485	256.457	328.949	357.771	361.314	330.036
EVL	Evl	ENSMUSG00000021262	3011.78	-0.147532	-1.10767	0.0421473	0.659329	3188.68	2888.06	2675.11	2632.18	2830.92	2897.72	2859.78	3256.01	3005.92	3726.41
APC2	Apc2	ENSMUSG00000020135	6387.87	0.122825	1.08886	0.0421526	0.659329	5731.33	6929.12	6815.7	7105.92	6494.59	6363.46	5961.37	6147.16	6033.77	5868.76
QSER1	Qser1	ENSMUSG00000074994	527.738	0.154752	1.11323	0.0422729	0.660151	490.079	552.757	573.862	614.268	567.003	569.21	464.113	520.114	514.312	447.487
ALOX12	Alox12	ENSMUSG00000000320	11.138	0.77409	1.71011	0.042276	0.660151	10.3217	12.4348	13.794	8.34798	17.0323	9.93033	5.62895	7.02455	8.31423	5.56226
ATG4A	Atg4a	ENSMUSG00000079418	168.007	-0.276094	-1.21091	0.0423158	0.660218	164.751	162.099	166.598	130.765	142.024	198.66	213.969	191.074	133.062	195.357
BRINP1	Brinp1	ENSMUSG00000028351	6477.77	0.0886989	1.06341	0.0424869	0.662334	6747.55	6636.12	6944.33	7307.47	7091.9	6030.57	6725.58	6767.79	6921.36	6207.25
THBS4	Thbs4	ENSMUSG00000021702	224.864	0.316467	1.24528	0.0425569	0.662707	198.365	284.956	295.962	332.871	257.412	247.575	221.68	236.981	229.993	164.116
COX7C	Cox7c	ENSMUSG00000017778	2307.61	-0.131165	-1.09518	0.0426173	0.662707	2376.79	2084.25	2056.81	2061.68	2301.99	2105.04	2362.1	2349.88	2420.44	2675.15
SERINC2	Serinc2	ENSMUSG00000023232	124.023	0.391685	1.31193	0.0426176	0.662707	140.335	104.814	97.301	159.219	159.761	89.9377	83.8891	95.4628	138.904	95.1325
STMN3	Stmn3	ENSMUSG00000027581	11987.9	-0.145261	-1.10593	0.0427414	0.663526	12824	10571.6	10569.2	10779.6	11524.8	10516.6	12090.5	12335.2	13138.9	14145.3
FRK	Frk	ENSMUSG00000019779	17.8488	0.796947	1.73742	0.0427637	0.663526	17.3487	21.7629	33.9701	14.6993	20.339	6.55488	10.1947	13.9296	13.9757	15.7667
LYN	Lyn	ENSMUSG00000042228	254.066	-0.223715	-1.16774	0.0427771	0.663526	267.407	238.217	193.03	220.867	207.728	247.375	235.524	256.469	245.642	330.959
HHAT	Hhat	ENSMUSG00000037375	22.4336	-0.589124	-1.50433	0.0428579	0.664113	21.2343	20.2998	14.4468	23.4152	7.57336	24.2499	29.6311	31.4545	23.4724	24.3158
FBXO42	Fbxo42	ENSMUSG00000028920	1510.8	0.150027	1.10959	0.0428863	0.664113	1472.23	1742.2	1449.66	1701.09	1540.51	1388.91	1353.83	1477	1480.37	1423.77
TCF12	Tcf12	ENSMUSG00000032228	1253.48	0.12032	1.08698	0.0430641	0.665588	1251.82	1153.54	1431.94	1339.42	1361.25	1207.42	1180.14	1150.33	1251.16	1216.41
LRRK1	Lrrk1	ENSMUSG00000015133	202.309	0.33051	1.25746	0.0431143	0.665588	155.74	221.27	284.178	308.597	195.826	180.058	189.739	164.555	170.994	213.015
BANF1	Banf1	ENSMUSG00000024844	756.357	-0.146855	-1.10715	0.0431588	0.665588	747.749	676.771	699.895	765.832	655.157	762.73	685.492	783.221	828.401	861.212
ZNF7	Zfp7	ENSMUSG00000033669	219.689	0.217051	1.16236	0.0431989	0.665588	205.868	226.915	241.301	255.719	281.701	206.391	220.713	195.352	229.197	187.964
CYP11A1	Cyp11a1	ENSMUSG00000032323	202.512	-0.229296	-1.17226	0.0432053	0.665588	174.006	198.985	218.127	161.85	222.736	252.634	249.187	232.478	184.122	226.838
RORA	Rora	ENSMUSG00000032238	2060.05	0.165322	1.12142	0.0433638	0.665947	1904.19	2375.49	2328.44	2168.94	2414.71	2221.23	2129.56	2189.97	1731.26	1711.08
CMSS1	Cmss1	ENSMUSG00000022748	165.241	-0.246454	-1.18629	0.0433662	0.665947	170.819	145.065	141.892	147.571	168.425	172.732	192.716	177.663	197.369	176.849
PCDHB14	Pcdhb14	ENSMUSG00000044043	251.98	0.164711	1.12094	0.0433979	0.665947	252.913	253.84	258.097	266.649	264.721	241.614	223.345	208.179	247.669	234.728
KCNS1	Kcns1	ENSMUSG00000040164	366.6	0.157751	1.11555	0.0434667	0.666453	396.238	416.716	378.88	400.714	405.37	323.55	362.646	358.387	381.109	365.063
EGLN2	Egln2	ENSMUSG00000058709	2428.31	-0.106361	-1.07651	0.0435335	0.666928	2431.71	2253.24	2179.37	2310.85	2517.63	2401.79	2461.24	2492.51	2473.88	2752.02
UQCR11	Uqcr11	ENSMUSG00000020163	1699.43	-0.137837	-1.10025	0.0436138	0.667061	1669.62	1595.99	1552.33	1582.19	1636.3	1560.14	1703.02	1668.9	1855.89	2047.47
SLC38A9	Slc38a9	ENSMUSG00000047789	778.38	0.128021	1.09279	0.0436693	0.667362	758.281	837.693	873.617	790.318	851.157	719.513	780.011	772.58	776.524	711.475
CCNT1	Ccnt1	ENSMUSG00000011960	1444.88	0.126458	1.09161	0.043831	0.667641	1497.11	1425.3	1508.33	1689.08	1492.31	1366.36	1483.76	1352.79	1365.89	1399.38
KCNIP4	Kcnip4	ENSMUSG00000029088	1532.38	-0.138237	-1.10056	0.0438907	0.667641	1613.69	1469.74	1379.96	1443.47	1454.66	1504.79	1619.99	1692.52	1529.83	1754.33
SCNM1	Scnm1	ENSMUSG00000092607	382.491	-0.14227	-1.10364	0.0439635	0.667641	363.141	371.001	361.293	351.986	328.198	417.1	391.419	396.533	378.7	380.038
HRH3	Hrh3	ENSMUSG00000039059	3366.21	-0.119294	-1.0862	0.044032	0.667641	3293.19	3433.76	3267.78	3251.27	3259.83	3791.43	3775.35	3781.3	3189.8	3398.33
COL5A3	Col5a3	ENSMUSG00000004098	164.306	0.206385	1.15379	0.0440668	0.667641	151.692	190.955	165.474	178.251	191.526	148.374	163.356	138.69	146.596	162.399
OR52B2	Olfr691	ENSMUSG00000043948	5.41324	1.27705	2.42343	0.0441054	0.667641	10.5679	11.0175	2.78871	14.5674	5.59097	1.86149	0	5.34628	5.04623	5.86578
DPYS	Dpys	ENSMUSG00000022304	7.13649	1.07829	2.11153	0.0441644	0.667641	6.22554	10.5536	10.497	8.79795	10.337	5.1526	5.85262	1.00178	1.86462	7.84374
TTC12	Ttc12	ENSMUSG00000040219	50.1711	0.427234	1.34465	0.0442021	0.667641	50.1281	58.8176	74.3067	56.6798	50.0215	53.4056	42.7299	38.9223	37.1508	42.5646
CCHCR1	Cchcr1	ENSMUSG00000040312	109.128	0.578429	1.49322	0.0442709	0.667641	124.314	137.706	175.617	54.6699	138.297	111.755	98.7622	101.01	56.0917	53.9414
FTH1	Fth1	ENSMUSG00000024661	30014.7	-0.110583	-1.07966	0.0442744	0.667641	31470.9	31045.3	27158.2	26955.6	29676.2	31523.3	30102.1	33606.8	30316.7	32420.4
CTDP1	Ctdp1	ENSMUSG00000033323	483.592	-0.156796	-1.11481	0.0443558	0.667641	449.634	421.095	452.071	435.643	526.398	493.217	441.835	522.29	544.047	538.687
AP2S1	Ap2s1	ENSMUSG00000008036	3591.55	-0.142389	-1.10373	0.0443786	0.667641	3682.67	3221.99	3147.44	3364.62	3525.58	3303.03	3458.48	3731.75	3752.85	4448.21
TVP23B	Tvp23b	ENSMUSG00000014177	471.814	-0.145798	-1.10634	0.0444079	0.667641	467.225	431.442	421.004	436.534	461.26	467.482	489.133	551.42	480.754	466.365
CSF2RB	Csf2rb	ENSMUSG00000071713	41.979	0.528563	1.44249	0.0444256	0.667641	35.4618	105.72	46.6048	39.6085	42.3479	42.6366	28.6235	39.2727	33.5211	33.1911
PTMS	Ptms	ENSMUSG00000030122	10618.6	-0.115127	-1.08307	0.0444268	0.667641	10235.6	9928.71	9411.72	10285.3	10152.3	9962.84	9965.37	10435.7	11465.7	12330.6
SYT2	Syt2	ENSMUSG00000026452	1008.13	0.223412	1.16749	0.0444491	0.667641	1087.92	1143.31	1166.88	1352.39	1134.51	1183.07	972.938	1182.66	840.132	862.669
ATP4A	Atp4a	ENSMUSG00000005553	19.8275	-1.00266	-2.00369	0.0444967	0.667641	9.42012	16.0039	7.8793	12.577	34.2695	29.8268	11.4741	8.95986	62.6063	44.5852
SPEN	Spen	ENSMUSG00000040761	2916.79	0.147543	1.10768	0.044506	0.667641	2677.83	3418.83	3285.88	3214.01	2877.9	2826.5	2780.44	2798.35	2815.05	2747.26
AAMP	Aamp	ENSMUSG00000006299	3436.21	-0.0830272	-1.05924	0.0445306	0.667641	3647.42	3245.92	3159.76	3277.63	3331.88	3432.67	3461.75	3515.52	3637.59	3605.29
EIF3E	Eif3e	ENSMUSG00000022336	1413.22	-0.109035	-1.07851	0.0445476	0.667641	1440.83	1304.18	1270.39	1380.68	1370.41	1334.59	1506.02	1437.12	1580.24	1438
TTC25	Ttc25	ENSMUSG00000006784	32.5541	0.660288	1.5804	0.0447133	0.668169	32.8513	34.3508	42.2755	40.1066	48.8852	41.0511	19.5591	32.7671	28.4434	7.3856
ZDHHC9	Zdhhc9	ENSMUSG00000036985	1790.71	0.112602	1.08118	0.0447134	0.668169	1820.33	1715.05	1915.18	2026.81	1829.2	1631.93	1766.05	1669.23	1755.93	1776.87
GPR158	Gpr158	ENSMUSG00000045967	5993.36	0.137449	1.09996	0.0447377	0.668169	5907.44	6389.44	6805.97	7065.99	6217.81	5744.7	6679.65	6155.68	5649.4	5214.27
ACP7	Acp7	ENSMUSG00000037469	12.6064	-0.721874	-1.64932	0.0447563	0.668169	6.91841	13.3176	11.4162	8.25056	11.3059	15.0129	32.1355	16.1778	12.6058	14.2119
KCP	Kcp	ENSMUSG00000059022	166.448	-0.430328	-1.34754	0.0447622	0.668169	166.716	107.659	182.817	173.871	101.368	178.994	129.12	173.137	241.201	258.934
EHMT2	Ehmt2	ENSMUSG00000013787	6734.78	-0.0599549	-1.04243	0.044822	0.66828	6490.07	6575.56	6525.03	6384.36	6579.52	7010.18	6779.5	6571.44	6609.83	6962.65
IVNS1ABP	Ivns1abp	ENSMUSG00000023150	4894.1	0.093624	1.06705	0.0448783	0.66828	4744.71	4866.79	5277.89	5385.59	5004.19	4833.48	4913.2	4547.43	4655.01	4734.88
LRCH1	Lrch1	ENSMUSG00000068015	568.279	-0.253375	-1.19199	0.04495	0.66828	518.051	535.243	572.283	483.339	499.79	526.64	529.012	525.694	901.525	641.313
COMMD9	Commd9	ENSMUSG00000027163	521.649	-0.229951	-1.1728	0.0449882	0.66828	489.29	471.893	583.769	550.896	373.59	556.867	578.583	603.107	495.933	653.084
SIGIRR	Sigirr	ENSMUSG00000025494	45.8428	-0.409045	-1.32781	0.0451012	0.66828	35.6378	43.9744	42.3929	31.0379	53.0932	61.6132	46.104	54.4509	67.5342	46.6182
TTYH2	Ttyh2	ENSMUSG00000034714	665.133	0.223028	1.16718	0.0451638	0.66828	627.879	773.187	773.214	730.043	786.92	717.995	623.231	676.791	564.973	580.389
TSPAN6	Tspan6	ENSMUSG00000067377	329.05	-0.19678	-1.14614	0.0451795	0.66828	347.265	306.214	277.855	293.93	283.243	324.787	376.09	330.929	305.164	391.894
PTDSS1	Ptdss1	ENSMUSG00000021518	2060.6	-0.0824624	-1.05882	0.0452032	0.66828	2061.41	2067.53	1946.39	1981.13	1967.62	2074.59	2110.6	2129.9	2052.34	2247.18
ST8SIA2	St8sia2	ENSMUSG00000025789	182.128	0.302955	1.23367	0.0452986	0.66828	174.963	139.913	182.666	206.476	183.023	211.888	127.266	121.49	130.441	131.947
ARNT	Arnt	ENSMUSG00000015522	1376.04	0.165016	1.12118	0.0454616	0.66828	1180.52	1547.08	1502.6	1386.38	1623.27	1418.43	1194.73	1272.67	1357.29	1212.36
MEA1	Mea1	ENSMUSG00000002768	1132.5	-0.115951	-1.08369	0.0454973	0.66828	1151.17	1091.56	1010.4	999.211	1089.57	1088.72	1113.92	1196.02	1162.46	1229.86
TUBG2	Tubg2	ENSMUSG00000045007	1244.78	-0.0982134	-1.07045	0.0455243	0.66828	1265.04	1206.78	1104.23	1182.37	1278.04	1227.06	1332	1323.06	1235.99	1344.51
KAT6A	Kat6a	ENSMUSG00000031540	2058.11	0.113947	1.08218	0.045585	0.66828	1911.34	2083.92	2228.13	2185.96	2154.67	2032.25	1902.05	2017.75	1855.72	1950.52
OSBPL9	Osbpl9	ENSMUSG00000028559	1115.91	0.113263	1.08167	0.0456802	0.66828	1108.75	1168.31	1262.06	1188.62	1085.61	1146.39	1094.5	1107.57	946.616	1079.47
PIAS2	Pias2	ENSMUSG00000025423	1362.36	0.101638	1.07299	0.0457137	0.66828	1325.33	1334.53	1433.81	1496.99	1498.42	1328.08	1232.07	1387.94	1377.1	1277.95
NDC80	Ndc80	ENSMUSG00000024056	14.557	0.648086	1.56709	0.045753	0.66828	17.027	15.2486	16.8136	18.6583	20.9995	13.1455	8.72405	17.6279	8.82902	8.50964
AP3M1	Ap3m1	ENSMUSG00000021824	1700.93	0.185583	1.13728	0.0457728	0.66828	1519.49	1855.59	1971.3	1998.64	1728.78	1635.74	1481.07	1471.37	1608.9	1775.87
OGT	Ogt	ENSMUSG00000034160	11717.3	0.0983637	1.07056	0.0457799	0.66828	11052.7	12081.6	13236.1	12475.8	12386.3	12259.1	11380.5	11260.4	11627.6	10667.9
SMG7	Smg7	ENSMUSG00000042772	3536.57	0.0966389	1.06928	0.0458736	0.66828	3428.66	3655.85	3537.12	3823.67	3767.24	3298.38	3538.32	3254.84	3368.84	3565.41
TARS2	Tars2	ENSMUSG00000028107	905.155	-0.122462	-1.08859	0.0458985	0.66828	877.87	886.696	984.02	806.378	780.638	899.843	940.534	977.767	898.799	996.821
RPS26	Rps26	ENSMUSG00000025362	1844.14	-0.121103	-1.08757	0.0459496	0.66828	1886.82	1689.28	1644.36	1725.16	1695.61	1848.72	1804.13	1823.8	1781.81	2136.81
SLK	Slk	ENSMUSG00000025060	3230.92	0.126023	1.09128	0.0459687	0.66828	3268.75	3321.94	3829.24	3197.48	3209.22	3288.17	3241.44	3201.46	2914.28	2776.48
HS6ST3	Hs6st3	ENSMUSG00000053465	390.332	0.208303	1.15533	0.045977	0.66828	328.991	491.388	456.543	464.667	434.832	376.329	368.058	406.983	353.562	378.052
RPL21	Rpl21	ENSMUSG00000041453	4044.5	-0.108379	-1.07802	0.0460183	0.66828	4362.41	3900.12	3697	3621.17	3957.4	4106.85	4096.28	4296.41	4050.82	4514.43
STT3A	Stt3a	ENSMUSG00000032116	1112.84	0.21706	1.16236	0.0460281	0.66828	1153.88	1300.19	1360.61	909.458	1174.49	1063.51	995.489	1023.33	997.09	991.331
ARL5C	Arl5c	ENSMUSG00000038352	29.0422	0.50568	1.41979	0.0460346	0.66828	29.9311	22.8955	31.7591	32.5764	36.5549	20.8001	25.1731	23.8298	16.4651	21.8386
GALNS	Galns	ENSMUSG00000015027	182.452	-0.215916	-1.16144	0.0460428	0.66828	182.573	171.45	146.671	206.897	138.398	198.391	191.543	198.196	202.913	192.163
ZBTB34	Zbtb34	ENSMUSG00000068966	842.672	0.19325	1.14334	0.046071	0.66828	849.872	809.437	1002.35	998.62	763.004	928.507	700.477	767.835	678.577	795.445
XK	Xk	ENSMUSG00000015342	651.171	0.145854	1.10639	0.0460876	0.66828	732.448	734.125	650.985	669.693	670.343	613.301	670.278	676.059	626.47	544.668
ADAMTS8	Adamts8	ENSMUSG00000031994	136.7	-0.2652	-1.2018	0.0461022	0.66828	145.055	109.444	97.0053	135.072	128.52	153.249	127.387	151.349	146.032	161.095
SLC7A14	Slc7a14	ENSMUSG00000069072	3375.1	0.118089	1.0853	0.0461038	0.66828	3633.03	3472.94	3326.23	3554.08	3460.45	3351.65	3499.5	3120.56	3198.85	2909.38
GPR55	Gpr55	ENSMUSG00000049608	38.9323	0.407407	1.3263	0.0461364	0.66828	47.361	44.4204	44.2476	48.7535	40.1485	29.1058	37.0792	32.8443	33.4212	36.7442
EMC9	Emc9	ENSMUSG00000022217	393.913	-0.189366	-1.14026	0.0461754	0.66828	410.263	341.548	326.824	340.262	356.685	407.038	432.401	403.596	381.693	402.202
ACAA2	Acaa2	ENSMUSG00000036880	370.131	-0.128443	-1.09311	0.0461839	0.66828	352.739	359.866	368.345	339.772	347.248	395.014	379.72	384.536	368.635	404.403
CCNG1	Ccng1	ENSMUSG00000020326	1835.69	0.148158	1.10815	0.0462062	0.66828	1835.59	1833.17	1980.1	1965.32	2260.7	1675.37	1954.43	1788.53	1878.14	1612.02
TIMM17A	Timm17a	ENSMUSG00000062580	1748.77	-0.148718	-1.10858	0.0463679	0.66828	1691.45	1596.09	1814.3	1668.51	1458.78	1532.78	2027.25	1706.54	1897.42	1953.9
UBALD2	Ubald2	ENSMUSG00000050628	610.407	-0.143182	-1.10434	0.0463854	0.66828	566.927	647.465	530.478	600.878	561.465	651.694	620.828	604.454	636.457	698.15
CDK5	Cdk5	ENSMUSG00000028969	2512.69	-0.0909136	-1.06504	0.0463868	0.66828	2580.95	2361.96	2442.86	2323.85	2447.41	2441.38	2474.18	2546.66	2743.5	2739.63
TXNDC11	Txndc11	ENSMUSG00000022498	931.223	0.0992411	1.07121	0.0464088	0.66828	925.22	953.711	945.897	954.46	946.743	882.436	846.492	864.011	883.527	931.773
VSTM2B	Vstm2b	ENSMUSG00000039257	1067.26	-0.0985008	-1.07066	0.0464835	0.668323	1100.28	986.15	995.352	1034.52	1017.96	1052.83	1120.26	1081.1	1084.4	1155.36
GAS7	Gas7	ENSMUSG00000033066	18345.1	0.0774334	1.05514	0.0465138	0.668323	18024.8	19189.9	18858.9	19878.5	18801	18362.1	18454.1	17904.6	17480.4	17598.5
TOE1	Toe1	ENSMUSG00000028688	257.582	0.178529	1.13173	0.0466556	0.668323	268.731	257.335	282.497	270.706	302.045	204.356	274.666	250.615	228.525	261.645
TENM4	Tenm4	ENSMUSG00000048078	5150.42	0.148254	1.10823	0.0466794	0.668323	5198.44	5507.15	5660.15	5911.05	5385.29	5460.09	5177.15	5183.95	5095.35	4047.39
NDUFB7	Ndufb7	ENSMUSG00000033938	1124.44	-0.132304	-1.09604	0.0466976	0.668323	1217.37	1048.21	1000.45	1067.68	1049.49	1123.71	1114.51	1250.34	1202.56	1211.85
GPR1	Gpr1	ENSMUSG00000046856	15.8504	-0.64115	-1.55957	0.0467121	0.668323	17.3683	16.4058	7.69524	12.6135	10.5794	21.6026	28.7263	15.4182	17.849	18.481
DGKB	Dgkb	ENSMUSG00000036095	4948.7	0.203021	1.15111	0.046779	0.668323	5510.45	5246.62	6035	5326.31	4510.01	5431.55	5064.11	4649.35	4406.82	3585.26
FAM120C	Fam120c	ENSMUSG00000025262	1538.8	0.120028	1.08676	0.0467913	0.668323	1459.91	1626.16	1702.9	1736.14	1524.46	1481.69	1558.71	1487.17	1471.04	1407.19
ALCAM	Alcam	ENSMUSG00000022636	4557.1	0.130104	1.09437	0.0468174	0.668323	4371.35	4657.5	4927.24	5036	4837.58	4540.02	4342.73	4266.27	4700.53	3925.24
FBXO22	Fbxo22	ENSMUSG00000032309	987.551	-0.106087	-1.0763	0.047067	0.668323	1023.61	913.299	911.294	898.399	959.871	940.577	992.51	1076.37	1015.39	1041.26
MEGF9	Megf9	ENSMUSG00000039270	5404.6	0.115782	1.08356	0.0470737	0.668323	5558.31	5941.25	5936.49	5733.29	5611.44	5279.99	5766.58	5684.77	5341.52	4493.97
BTBD9	Btbd9	ENSMUSG00000062202	2519.07	0.135067	1.09814	0.0470756	0.668323	2445.65	2811.08	2731.01	2643.36	2565.05	2493.05	2422.24	2626.08	2341.87	2137.56
SMURF2	Smurf2	ENSMUSG00000018363	975.218	0.12607	1.09132	0.0472238	0.668323	907.115	1009.19	1092.58	1037.78	1032.72	991.839	892.452	891.992	985.672	890.017
NAE1	Nae1	ENSMUSG00000031878	1074.95	0.159962	1.11726	0.0472338	0.668323	1053.39	1303.13	1188.8	1150	952.072	884.464	1051.76	1098.24	1055.05	964.569
SUPT20H	Supt20	ENSMUSG00000027751	1010.99	0.120494	1.08711	0.0472549	0.668323	1094.15	1101.5	918.306	1051.24	1124.95	997.577	976.123	903.546	1024.93	962.118
SUPV3L1	Supv3l1	ENSMUSG00000020079	520.767	-0.131615	-1.09552	0.0472675	0.668323	515.648	493.314	494.178	477.82	498.198	592.404	536.288	499.243	509.74	580.224
AUP1	Aup1	ENSMUSG00000068328	1322.64	-0.121297	-1.08771	0.047377	0.668323	1181.27	1290.57	1239.32	1247.58	1291.27	1427.11	1314.64	1293.98	1230.96	1530.25
GSTM3	Gstm5	ENSMUSG00000004032	2127.67	-0.0887164	-1.06342	0.0474138	0.668323	2113.99	2048.33	2038.48	2004.93	2062.41	2193.39	2158.61	2050.87	2117.72	2393.5
LNX1	Lnx1	ENSMUSG00000029228	794.036	-0.124491	-1.09012	0.0474782	0.668323	769.211	736.837	715.016	774.124	870.829	835.738	813.126	815.635	847.243	897.66
NUP107	Nup107	ENSMUSG00000052798	423.503	0.199719	1.14847	0.0475618	0.668323	508.177	416.45	474.921	444.103	419.283	492.755	354.388	402.558	375.37	353.932
NOS1	Nos1	ENSMUSG00000029361	1817.19	0.170847	1.12572	0.0475918	0.668323	1696.14	1982.54	2016.37	1813.47	1592.17	2022.12	1624.05	1484.5	1473.34	1484.24
NCOA3	Ncoa3	ENSMUSG00000027678	1608.77	0.142134	1.10354	0.0475976	0.668323	1574.13	1764.35	1683.4	1777.41	1897.67	1603.93	1575.06	1610.69	1771.44	1326.39
PODXL2	Podxl2	ENSMUSG00000033152	3851.04	-0.154324	-1.1129	0.0476746	0.668323	3910.96	3785.44	3156.04	3478.94	3441.64	3954.59	3499.77	3970.6	3725.2	4631.14
ACKR1	Ackr1	ENSMUSG00000037872	1297.95	-0.197258	-1.14652	0.0476843	0.668323	1256.2	1154.38	1122.31	1311.06	1204.22	1184.97	1310.96	1252.33	1388.89	1791.81
SEC61B	Sec61b	ENSMUSG00000053317	302.096	-0.174777	-1.12879	0.0477391	0.668323	325.913	255.093	258.69	283.916	266.207	284.695	328.635	299.468	324.546	330.565
OSBPL7	Osbpl7	ENSMUSG00000038534	445.608	-0.149008	-1.10881	0.047754	0.668323	449.31	423.991	471.818	431.282	443.057	494.497	521.589	470.065	508.691	465.753
MAK16	Mak16	ENSMUSG00000031578	583.664	0.124122	1.08984	0.0478311	0.668323	622.445	567.912	607.7	592.867	584.122	502.008	565.211	548.965	584.489	528.208
PPM1J	Ppm1j	ENSMUSG00000002228	12.9774	-0.959727	-1.94494	0.0478899	0.668323	14.1379	6.75261	4.64383	4.56669	4.59834	13.537	19.8106	8.98929	8.24984	15.8159
ANP32E	Anp32e	ENSMUSG00000015749	2718.29	-0.101567	-1.07294	0.0478945	0.668323	2755.18	2579.63	2448.75	2632.3	2505.89	2549.65	2593.94	2852.56	2885.16	2982.14
EML2	Eml2	ENSMUSG00000040811	4228.06	-0.16042	-1.11761	0.0479296	0.668323	4370.21	4044.3	3713.11	3968.16	3813.59	4462.41	3888.69	4465.17	4249.66	5184.9
SRP14	Srp14	ENSMUSG00000009549	1311.85	-0.111155	-1.08009	0.0482006	0.669643	1370.41	1205.56	1151.25	1238.71	1280.46	1238.09	1313.52	1435.07	1370.36	1390.72
STRN	Strn	ENSMUSG00000024077	3940.83	0.179452	1.13245	0.048217	0.669643	4020.21	4193.78	5113.9	4706.77	3682.2	4317.99	4078.98	3777.98	3634.22	3369.08
ASPA	Aspa	ENSMUSG00000020774	224.698	0.33105	1.25793	0.0482403	0.669643	234.201	260.133	312.033	266.956	242.571	253.925	194.016	224.938	222.268	151.862
GPATCH2L	Gpatch2l	ENSMUSG00000021254	1156.31	0.0947557	1.06788	0.048293	0.669643	1163.67	1198.94	1198.37	1197.43	1144.72	1110.78	1107.84	1098.77	1118.72	1092.45
ZBTB8OS	Zbtb8os	ENSMUSG00000057572	254.343	-0.265556	-1.2021	0.0482984	0.669643	282.609	229.548	269.042	177.626	180.295	292.473	305.695	281.858	235.028	250.67
RELL2	Rell2	ENSMUSG00000044024	3350.94	-0.078192	-1.05569	0.0483131	0.669643	3132.68	3400.53	3311.89	3245.54	3339.61	3465.77	3382.77	3382.29	3394.82	3711
FSTL4	Fstl4	ENSMUSG00000036264	768.514	0.184817	1.13667	0.0483359	0.669643	797.859	968.95	841.595	848.376	724.192	810.125	758.179	794.619	725.06	595.863
CTSB	Ctsb	ENSMUSG00000021939	13234.1	0.0686645	1.04875	0.0484196	0.669643	14303.4	13749.9	13387.3	13686	13699.2	13325.6	13500	13575.4	12668.9	12567.8
KDM5A	Kdm5a	ENSMUSG00000030180	1443.26	0.148848	1.10868	0.0485151	0.67041	1483.58	1478.56	1571.85	1713.94	1424.34	1435.11	1341.06	1528.38	1408.94	1208.58
G6PD	G6pdx	ENSMUSG00000031400	607.223	0.156405	1.11451	0.04865	0.67041	680.717	589.168	652.132	714.666	703.815	674.127	544.701	674.829	564.857	543.555
AP1G1	Ap1g1	ENSMUSG00000031731	3585.54	0.0958012	1.06866	0.0486552	0.67041	3571.58	3546.85	3888.64	3736.69	3510.89	3357.96	3385.26	3656.53	3255.06	3425.27
GALNT18	Galnt18	ENSMUSG00000038296	939.305	-0.119588	-1.08642	0.048676	0.67041	990.91	929.027	862.574	877.456	876.217	932.58	1003.61	1097.76	927.153	973.66
TMEM8A	Tmem8	ENSMUSG00000024180	479.025	-0.145142	-1.10584	0.0487442	0.67041	488.248	487.977	437.425	400.792	436.268	527.074	532.797	508.112	457.231	469.305
PPTC7	Pptc7	ENSMUSG00000038582	1542.52	0.0921855	1.06598	0.0487795	0.67041	1670.69	1621.34	1637.38	1607.97	1578.83	1592.4	1569.69	1554.19	1502.49	1403.08
CACNA2D1	Cacna2d1	ENSMUSG00000040118	9147.24	0.0680867	1.04833	0.048799	0.67041	9714.17	9273.04	9696.94	9341.64	9139.59	8913.84	9419.82	9239.48	8907.63	8516.34
NPR2	Npr2	ENSMUSG00000028469	1392.62	-0.182066	-1.13451	0.0489652	0.671939	1508.44	1269.23	1415.48	1121.01	1175.71	1446.14	1539.82	1678.55	1390.26	1311.57
MPP5	Mpp5	ENSMUSG00000021112	1022.99	0.15679	1.1148	0.0490157	0.671939	1015.83	1023.02	1188.32	1033.3	1132.2	893.945	1040.52	1003.66	1013.6	882.632
UNC5B	Unc5b	ENSMUSG00000020099	656.456	0.239998	1.18099	0.049023	0.671939	666.575	774.213	760.161	744.475	740.169	725.198	628.501	655.706	547.362	565.231
ST8SIA3	St8sia3	ENSMUSG00000056812	4563.72	0.161155	1.11818	0.0490725	0.671939	4585.79	4694.73	5235.15	5663.93	4277.63	4736.12	4773.73	4248.31	4256.44	3858
ATP5MC1	Atp5g1	ENSMUSG00000006057	3546.66	-0.156211	-1.11436	0.0491744	0.671939	3545.82	3110.29	3169.05	3527.44	3328.94	3159.14	3512.56	3501.09	3878.36	4531.51
DAGLA	Dagla	ENSMUSG00000035735	4691.01	0.0846244	1.06041	0.049183	0.671939	4929.16	5071.98	4636.06	4740.76	4711.23	4640.2	4659.95	4646.51	4318.9	4460.47
KIFC2	Kifc2	ENSMUSG00000004187	17564.4	-0.0919948	-1.06584	0.0492763	0.671939	16505.6	17060.7	16466.5	16586.3	17659.8	17846.1	17564.1	17212.7	18087.3	19112.4
EIF1	Eif1	ENSMUSG00000035530	5474.13	-0.121538	-1.08789	0.0492853	0.671939	5440.12	5025.51	4931.64	5117.01	5393.98	4924.74	5873.71	5430.63	6218.14	5737.09
PPP5C	Ppp5c	ENSMUSG00000003099	3584.28	-0.0975008	-1.06992	0.0493133	0.671939	3719.74	3479.62	3232.78	3431.79	3419.91	3418.5	3627.96	3837.04	3764.22	3846.18
CHD7	Chd7	ENSMUSG00000041235	440.403	0.240667	1.18154	0.0493365	0.671939	419.455	466.098	532.458	519.585	506.629	523.248	453.056	356.271	386.687	351.989
COX7A2	Cox7a2	ENSMUSG00000032330	2316.36	-0.1082	-1.07788	0.0493379	0.671939	2427.18	2245.05	2048.99	2199.03	2212.64	2210.23	2500.89	2303.24	2367.35	2616.99
PSMD1	Psmd1	ENSMUSG00000026229	3204.9	0.0697955	1.04957	0.0493431	0.671939	3519.73	3188.88	3236.35	3234.04	3147.57	3044.66	3146.56	3164.8	3134.5	3071.51
RASGEF1C	Rasgef1c	ENSMUSG00000020374	1038.04	-0.142801	-1.10405	0.0494187	0.672477	1047.75	1129.54	930.527	992.932	896.301	1038.17	1083.56	1160.27	1016.27	1222.81
HSPA4L	Hspa4l	ENSMUSG00000025757	5215.95	0.127416	1.09234	0.0495036	0.673141	5244.41	5596.79	5487.62	5691.63	5544.14	5063.86	5143.95	5232.12	5157.34	4637.6
WDR18	Wdr18	ENSMUSG00000035754	1713.2	-0.1407	-1.10244	0.0496882	0.674766	1691.66	1856.88	1446.05	1605.15	1531.33	1969.33	1635.17	1711.26	1775.45	1876.84
KIF23	Kif23	ENSMUSG00000032254	62.4957	-0.473009	-1.388	0.0496956	0.674766	39.2514	42.667	64.5096	55.6876	63.3448	97.171	62.5548	61.4335	70.0859	74.8367
DOCK4	Dock4	ENSMUSG00000035954	3831.51	0.1021	1.07333	0.0498355	0.676173	3657.28	4189.42	4211.63	4418.46	3988.02	4049.92	3900.57	3818.53	3798.19	3500.91
TMEM143	Tmem143	ENSMUSG00000002781	503.756	-0.191089	-1.14162	0.0498832	0.676328	557.747	474.127	444.962	432.461	414.059	533.684	458.072	573.209	568.323	519.783
KDM5B	Kdm5b	ENSMUSG00000042207	2083.02	0.0929272	1.06653	0.0500198	0.677194	2033.8	2108	2148.71	2293.61	2233.85	2089.86	2090.8	1957.38	2085.19	1917.75
BAZ2A	Baz2a	ENSMUSG00000040054	2425.18	0.125483	1.09087	0.0501075	0.677889	2329.62	2445.46	2480.51	2561.48	2934.77	2407.85	2216.57	2408.62	2417.07	2237.59
FAIM	Faim	ENSMUSG00000032463	446.506	-0.168046	-1.12354	0.0501928	0.678058	466.948	394.369	397.676	390.162	425.715	438.491	433.217	519.188	477.787	464.322
DNALI1	Dnali1	ENSMUSG00000042707	9.82135	1.06751	2.09582	0.0502994	0.678514	10.9175	16.2283	11.9541	10.8523	10.8253	12.919	4.96159	3.175	4.92067	3.41834
FAF2	Faf2	ENSMUSG00000025873	1372.43	0.120984	1.08748	0.0504283	0.678562	1358.33	1378.12	1477.36	1329.24	1629.49	1429.05	1275.99	1375.41	1278.36	1235.69
NOTCH4	Notch4	ENSMUSG00000015468	496.11	-0.328154	-1.25541	0.0505414	0.678562	454.044	439.868	564.588	508.509	373.27	562.867	405.711	641.423	516.764	810.436
ANKS1B	Anks1b	ENSMUSG00000058589	10168.5	0.0671758	1.04766	0.050554	0.678562	10006.6	10272	10848	10687.6	10134.6	10294.2	10178.8	9677.72	10030.9	9405.69
SYPL2	Sypl2	ENSMUSG00000027887	84.5504	0.429129	1.34642	0.0505869	0.678562	68.2968	105.77	114.031	125.377	66.0085	56.5042	83.8373	82.194	54.0179	77.2099
PPP2R2D	Ppp2r2d	ENSMUSG00000041769	1417.53	-0.105345	-1.07575	0.0506486	0.678562	1444.31	1224.12	1377.19	1393.86	1291.53	1394.37	1415.82	1446.76	1509.77	1470.29
OAS1	Oas1b	ENSMUSG00000029605	10.5659	-0.935925	-1.91312	0.0506687	0.678562	6.40567	8.17234	3.93985	7.91881	8.83415	20.6022	16.0939	11.2592	13.3269	6.97893
TRAPPC8	Trappc8	ENSMUSG00000033382	1863.06	0.11034	1.07948	0.0506807	0.678562	1860.5	1894.25	2089.52	1848.73	1936.5	1739.95	1950.31	1832.43	1764.81	1634.42
TSC1	Tsc1	ENSMUSG00000026812	2606.6	0.0865338	1.06182	0.0507886	0.678562	2442.12	2833.8	2705.96	2803.15	2792.27	2579.85	2518.03	2613.42	2576.57	2497.31
TMED3	Tmed3	ENSMUSG00000032353	489.053	-0.114327	-1.08247	0.0508344	0.678562	453.103	476.314	450.08	457.531	476.508	498.92	479.441	489.771	495.441	537.981
HCFC1R1	Hcfc1r1	ENSMUSG00000023904	1303.36	-0.12981	-1.09415	0.0508534	0.678562	1177.66	1187.26	1243.17	1331.52	1223.41	1200.27	1467.38	1226.41	1337.69	1503.04
COL4A3BP	Col4a3bp	ENSMUSG00000021669	2320.58	0.0898894	1.06429	0.0508771	0.678562	2307.65	2323.95	2461.61	2443.53	2529.9	2258.9	2432.72	2359.35	2188.56	2098.22
KAZN	Kazn	ENSMUSG00000040606	2626.47	0.14646	1.10685	0.0509537	0.678562	2596.55	2879.78	3122.44	3082.44	2523.25	2778.1	2675.11	2721.3	2503.36	2157.28
ZKSCAN3	Zkscan3	ENSMUSG00000021327	1233.08	0.106198	1.07639	0.051068	0.678562	1205.45	1208.65	1326.57	1297.34	1379.29	1197.68	1141.12	1207.57	1197.3	1214.2
SLC19A1	Slc19a1	ENSMUSG00000001436	464.246	0.179394	1.13241	0.0510917	0.678562	484.16	465.83	483.726	481.946	574.995	463.881	404.7	356.841	467.423	503.832
COX4I1	Cox4i1	ENSMUSG00000031818	8829.91	-0.0981544	-1.0704	0.0511161	0.678562	9366.16	8475.41	7774.28	8569.18	8493.69	8780.38	8777.17	9216.26	9168.97	9741.74
ZDHHC8	Zdhhc8	ENSMUSG00000060166	4441.66	-0.0862132	-1.06158	0.0511643	0.678562	4378.16	4297.51	4060.69	4241.36	4510.37	4452.9	4452.69	4581.7	4650.42	4670.22
ORAI1	Orai1	ENSMUSG00000049686	137.047	-0.231584	-1.17412	0.0511789	0.678562	113.113	114.669	120.626	136.836	130.296	149.472	144.879	145.615	129.43	150.383
TREML2	Treml2	ENSMUSG00000071068	14.3295	-0.710266	-1.63611	0.0511971	0.678562	6.85919	9.91114	11.7293	10.8425	10.2288	13.1323	9.82986	11.4836	22.4256	25.3088
PSMB4	Psmb4	ENSMUSG00000005779	2137.26	-0.106037	-1.07627	0.0512362	0.678562	2116.54	1977.38	1859.57	2076.51	2102.28	1957.87	2189.5	2172.17	2320.36	2260.76
RAD23B	Rad23b	ENSMUSG00000028426	4756.34	0.0862427	1.0616	0.05125	0.678562	5378.95	4709.49	4785.14	4977.8	4741.06	4479.15	4583.75	4707.89	4846.47	4549.1
FOPNL	Fopnl	ENSMUSG00000022677	769.151	-0.134807	-1.09795	0.0513031	0.678756	763.445	698.7	746.877	744.597	722.276	768.35	770.65	826.12	836.913	832.243
KMT2C	Kmt2c	ENSMUSG00000038056	3381.45	0.0856861	1.06119	0.0513661	0.678756	3286.69	3491.77	3532.89	3585.55	3445.49	3307.71	3370.16	3425.29	3086.42	3155.24
RPL29	Rpl29	ENSMUSG00000048758	3844.99	-0.101397	-1.07281	0.0514186	0.678756	3717.23	3609.31	3587.2	3751.87	3686.16	3727.91	3631.6	3816	4001.56	4501.27
TMEM91	Tmem91	ENSMUSG00000061702	360.952	-0.199057	-1.14795	0.0514833	0.678756	335.412	355.541	287.888	366.432	316.62	352.434	333.53	343.249	406.99	468.75
DSG2	Dsg2	ENSMUSG00000044393	46.3985	0.49495	1.40927	0.0515473	0.678783	29.8305	63.7475	59.89	54.5401	59.171	43.5371	38.4867	42.451	46.4327	19.3455
KDM5D	Kdm5d	ENSMUSG00000056673	961.948	0.15205	1.11115	0.0515692	0.678783	951.691	1023.05	1030.31	1023.42	1073.09	999.826	818.258	974.775	961.462	839.995
SPATA31D4	1700014D04Rik	ENSMUSG00000051054	25.9469	0.769129	1.70424	0.0515947	0.678783	43.1917	22.3486	17.0635	69.9759	28.6524	14.1855	23.1878	11.198	25.0917	24.8884
INSC	Insc	ENSMUSG00000048782	74.4533	0.434333	1.35129	0.0517607	0.680309	69.5616	75.7182	83.9377	105.111	103.294	82.7516	44.9963	76.8764	75.9144	44.1991
SYT6	Syt6	ENSMUSG00000027849	980.402	0.261445	1.19868	0.0518578	0.680309	1136.46	955.36	1172.51	1046.45	874.363	1025.89	984.28	800.273	809.018	708.262
FAT1	Fat1	ENSMUSG00000070047	1951.93	0.158315	1.11598	0.0518847	0.680309	1796.25	1928.34	2029.54	2378.02	1953.02	1857.82	1723.88	1661.11	2172.21	1623.99
TREM2	Trem2	ENSMUSG00000023992	282.667	-0.164118	-1.12048	0.0518923	0.680309	257.156	260.035	299.81	268.633	276.404	328.62	283.629	331.703	272.419	307.557
VPS13C	Vps13c	ENSMUSG00000035284	3772.64	0.0942236	1.06749	0.0519801	0.68049	3752.27	3966.6	4013.51	4041.28	3949.38	3642.1	3758.49	3971.97	3774.75	3334.44
MAMDC4	Mamdc4	ENSMUSG00000026941	33.9154	0.452265	1.36819	0.0520629	0.680644	38.1825	54.1497	41.9246	29.9876	54.7797	34.6475	27.3023	40.2484	26.0167	32.0021
C10orf88	2310057M21Rik	ENSMUSG00000040177	613.558	-0.270679	-1.20638	0.0521013	0.680644	621.72	584.534	503.487	454.597	605.137	493.136	770.017	709.505	820.167	552.538
TRIM33	Trim33	ENSMUSG00000033014	2309.41	0.0920301	1.06587	0.0521015	0.680644	2337.04	2233.95	2479.34	2480.28	2394.93	2171.14	2268.32	2302.93	2311.31	2130.65
AKT1S1	Akt1s1	ENSMUSG00000011096	1142.95	-0.130765	-1.09487	0.052194	0.681375	1047.04	1064.59	1127.35	1146.53	1107.89	1216.18	1091.8	1118.69	1213.64	1365.49
TMTC1	Tmtc1	ENSMUSG00000030306	3063.86	0.124802	1.09036	0.0523347	0.681746	3150.02	3377.64	3591.11	3260.82	3008.61	3244.6	3165.15	3093.52	2753.96	2776.83
PRDM2	Prdm2	ENSMUSG00000057637	2252.73	0.130311	1.09453	0.0523542	0.681746	2120.01	2363.27	2295.53	2555.01	2446.26	2284.01	2179.8	2195.01	2133.3	1970.19
CHORDC1	Chordc1	ENSMUSG00000001774	1838.16	0.109621	1.07894	0.0524037	0.681746	1877.75	1806.52	1983.02	1856.87	1879.67	1644.68	1528.62	1866.36	1887.05	1787.87
TLE1	Tle1	ENSMUSG00000008305	1171.93	0.116065	1.08377	0.0524405	0.681746	1199.12	1285.35	1223.47	1273.32	1221.19	1247.85	1210.1	1173.12	1082.81	1017.15
MTHFSD	Mthfsd	ENSMUSG00000031816	1253.88	0.129567	1.09397	0.052442	0.681746	1395.33	1364.84	1464.03	1193.8	1287.41	1361.04	1260.51	1130.46	1237.3	1142.89
NEUROG2	Neurog2	ENSMUSG00000027967	22.6423	-0.569309	-1.48381	0.0525479	0.682303	20.4093	32.5896	19.9397	16.3013	13.4348	35.0123	37.6865	24.4913	33.7132	23.9947
DHX16	Dhx16	ENSMUSG00000024422	872.942	-0.162754	-1.11942	0.0525922	0.682303	834.981	782.194	871.407	836.619	890.115	1123.45	815.16	999.586	874.908	914.301
ATG9B	Atg9b	ENSMUSG00000038295	79.5733	-0.446594	-1.36282	0.0525974	0.682303	52.1903	71.1828	50.4162	67.8283	78.6089	85.9417	107.778	109.77	48.7877	89.171
GPS2	Gps2	ENSMUSG00000023170	391.816	0.135543	1.09851	0.0526314	0.682303	443.879	391.967	408.057	385.371	416.754	368.289	369.606	352.143	392.615	380.082
RGPD8	Ranbp2	ENSMUSG00000003226	5058.04	0.100608	1.07223	0.05278	0.683613	5067.17	4912.17	5149.59	5697.16	5215.16	4685.13	5025.86	4954.65	5005.46	4612.68
RFC2	Rfc2	ENSMUSG00000023104	859.136	-0.127741	-1.09258	0.0528058	0.683613	943.696	813.879	750.898	799.227	743.155	928.945	865.143	842.254	894.99	900.276
ACHE	Ache	ENSMUSG00000023328	1689.97	-0.125458	-1.09085	0.0528705	0.683975	1686.97	1719.36	1622.95	1710.96	1500.61	1771.04	1796.12	1689.5	1728.78	2002.03
DST	Dst	ENSMUSG00000026131	16498.6	0.0639026	1.04529	0.0530035	0.68522	16437.8	17513	16945.7	17678.3	17220.1	16453.3	16785.2	16312.3	16166.9	16358.5
RWDD2A	Rwdd2a	ENSMUSG00000032417	425.45	-0.163756	-1.1202	0.0530471	0.685274	457.6	361.862	407.59	410.59	369.421	389.625	467.427	440.28	479.236	468.94
TUBGCP3	Tubgcp3	ENSMUSG00000000759	1287.26	-0.0799159	-1.05696	0.053118	0.685274	1204.64	1281.14	1318.74	1220.82	1289.73	1340.63	1301.21	1386.73	1330.14	1315.72
YLPM1	Ylpm1	ENSMUSG00000021244	4107.5	0.0912901	1.06532	0.0531943	0.68546	4239.17	4131.33	4686.55	4012.59	4199.81	4077.31	4040.23	3929.25	4058.5	3855.06
NAALADL1	Naaladl1	ENSMUSG00000054999	5.7511	1.03336	2.04679	0.053206	0.68546	7.27002	7.18529	7.62781	6.4744	11.9075	3.23181	5.07517	2.12008	3.92485	5.14502
PCDHGB7	Pcdhgb7	ENSMUSG00000104063	308.341	0.182648	1.13497	0.0532539	0.685602	287.062	334.618	369.136	383.971	324.849	324.125	280.219	298.609	287.609	304.84
PRR33	Prr33	ENSMUSG00000043795	12.2417	-0.685636	-1.60841	0.05339	0.686867	10.712	8.94566	13.2165	7.33624	8.8765	14.6672	20.7792	11.9517	15.1624	15.4389
ZNF821	Zfp821	ENSMUSG00000031728	1111.12	-0.148504	-1.10842	0.0534259	0.686867	1088.53	1076.32	1031.42	993.915	1019.44	1005.01	1111.03	1089.68	1179.65	1385.5
C20orf144	1700003F12Rik	ENSMUSG00000038523	28.7424	-0.494373	-1.40871	0.0535352	0.687798	25.4842	33.5318	25.7833	18.8872	18.408	37.1297	32.2335	33.1822	31.6187	39.3702
CYB5R4	Cyb5r4	ENSMUSG00000032872	1110.03	0.112577	1.08116	0.0536562	0.688877	1086.96	1098.42	1135.47	1215.85	1248.44	943.719	1157.92	1102.92	1097.3	1041
ARHGAP5	Arhgap5	ENSMUSG00000035133	3580.95	0.0920985	1.06592	0.0537943	0.6897	3596.66	3882.29	3689.04	3564.78	3458.39	3726.33	3382.56	3384.71	3332.13	3251.25
KALRN	Kalrn	ENSMUSG00000061751	22191.1	0.115859	1.08362	0.0539144	0.690083	21473.7	25120.1	24107.5	24214.7	24891.7	21929.1	23182	23786.5	22468.6	19199.9
FBLL1	Fbll1	ENSMUSG00000051062	687.695	-0.136179	-1.09899	0.0539353	0.690083	752.559	628.748	628.935	633.969	636.627	655.259	722.034	733.951	705.973	788.359
TRPS1	Trps1	ENSMUSG00000038679	612.046	0.17481	1.12882	0.0539837	0.690162	610.246	571.873	752.793	712.791	643.786	657.044	599.201	566.389	584.876	508.862
ANKRD16	Ankrd16	ENSMUSG00000047909	1044.48	-0.13027	-1.0945	0.054056	0.690162	991.226	1013.07	1128.97	904.699	1057.25	1146.95	1040.47	1208.4	1001.06	1180.6
NLGN1	Nlgn1	ENSMUSG00000063887	2337.88	0.0857099	1.06121	0.0540854	0.690162	2360.19	2372.42	2590.44	2496.16	2352.5	2257.7	2390.68	2328.77	2387.18	2105.64
URM1	Urm1	ENSMUSG00000069020	905.967	-0.154497	-1.11303	0.0541082	0.690162	926.163	836.445	871.606	901.366	807.393	916.272	891.326	920.206	920.48	1180.27
MTBP	Mtbp	ENSMUSG00000022369	44.6223	0.715596	1.64216	0.054167	0.690203	35.9749	72.2723	39.6951	100.429	24.814	34.501	34.4278	40.7599	33.2082	18.634
ELK1	Elk1	ENSMUSG00000009406	2108.82	0.0790373	1.05631	0.054346	0.69073	2105.82	2233.13	2270.21	2138.03	2117.71	2105.91	2158.86	2008.31	2065.54	1950.44
XIRP2	Xirp2	ENSMUSG00000027022	58.3609	0.5518	1.46591	0.0544047	0.69073	35.7759	72.017	49.5497	94.6103	97.6358	49.6263	43.5475	57.4987	47.0606	40.5753
OASL2P	Oasl2	ENSMUSG00000029561	81.11	0.427425	1.34483	0.0544051	0.69073	87.4976	97.8376	78.4107	97.9404	91.3996	43.5674	68.4751	99.8578	63.0469	63.1224
MPP7	Mpp7	ENSMUSG00000057440	162.185	0.323183	1.25109	0.0545399	0.69073	165.043	135.42	258.159	196.865	196.767	146.464	192.904	151.614	157.042	112.107
CD2AP	Cd2ap	ENSMUSG00000061665	844.777	0.143681	1.10472	0.0545679	0.69073	846.858	1014.48	965.564	859.988	822.139	869.707	884.656	821.282	773.774	735.642
ANK3	Ank3	ENSMUSG00000069601	14125.1	0.120605	1.08719	0.0546539	0.69073	13653.9	14922.3	16407.9	16415.7	15316.4	14712.4	15002.5	14304.3	14294.1	12250.9
ZNF143	Zfp143	ENSMUSG00000061079	283.25	0.168109	1.12358	0.0547733	0.69073	327.515	265.961	281.025	300.134	306.663	280.821	252.96	246.94	278.279	259.003
TNFRSF11A	Tnfrsf11a	ENSMUSG00000026321	183.414	-0.200348	-1.14898	0.0547733	0.69073	163.603	207.127	175.635	193.935	167.6	181.626	195.322	227.029	225.175	214.342
MORN4	Morn4	ENSMUSG00000049670	1564.65	-0.0707041	-1.05023	0.0548449	0.69073	1575.87	1523.84	1535.83	1546.71	1499.26	1593.52	1599.54	1645.75	1642.99	1588.68
KCNMA1	Kcnma1	ENSMUSG00000063142	9633.43	0.0844425	1.06028	0.0548641	0.69073	9716.12	10306.9	10404.3	10171.7	9734.67	9529.69	9822.51	9993.89	9258.27	8872.96
CRAMP1	Cramp1l	ENSMUSG00000038002	1598.81	0.0946115	1.06778	0.0549403	0.69073	1754.99	1553.16	1632.78	1721.07	1681.63	1615.49	1536.74	1587.8	1553.55	1519.44
PAK6	Pak6	ENSMUSG00000074923	3839.25	-0.172259	-1.12682	0.0549819	0.69073	3419.53	3678.06	3279.05	3883.65	3582.95	3680.84	3735.16	3712.21	4035.96	4937.29
ELP1	Elp1	ENSMUSG00000028431	2486.05	-0.103763	-1.07457	0.0549982	0.69073	2615.32	2370.74	2382.52	2309.23	2275.08	2562.04	2442.98	2379.16	2737.28	2724.24
STXBP4	Stxbp4	ENSMUSG00000020546	693.412	0.118647	1.08572	0.0550041	0.69073	688.758	745.255	753.282	744.413	738.254	719.425	732.972	663.228	673.976	593.355
LRRC23	Lrrc23	ENSMUSG00000030125	19.9483	0.71606	1.64269	0.0550579	0.69073	13.0899	14.917	29.7126	21.8866	29.9126	17.1942	10.4152	12.4013	9.29152	14.8786
RORB	Rorb	ENSMUSG00000036192	1453.42	0.217593	1.16279	0.0550694	0.69073	1364.98	1342.14	1658.27	1805.61	1811.82	1281.3	1490.72	1462.72	1558.35	1071.29
MGAT4B	Mgat4b	ENSMUSG00000036620	1658.24	-0.114428	-1.08255	0.0550833	0.69073	1629.78	1599.23	1613.46	1540.2	1526.32	1687.31	1671.95	1574.09	1707.94	1916.38
NSFL1C	Nsfl1c	ENSMUSG00000027455	1926.48	-0.0913366	-1.06536	0.0550847	0.69073	2056.16	1800.96	1866.95	1788.16	1791.02	1970.67	2013.59	1896.97	1998.87	2034.91
GPR139	Gpr139	ENSMUSG00000066197	36.0753	0.851624	1.80453	0.0550897	0.69073	32.3829	67.2108	90.777	61.9973	20.5444	59.5332	42.2313	19.7007	18.5515	11.8051
RGS13	Rgs13	ENSMUSG00000051079	12.4949	-0.760486	-1.69406	0.055127	0.69073	10.3639	9.37447	4.36104	15.46	5.2565	6.70616	16.2147	20.5963	15.9286	15.9871
UQCRQ	Uqcrq	ENSMUSG00000044894	2239.44	-0.128462	-1.09313	0.0551464	0.69073	2149.01	2153	2089.95	2151.29	1984.28	2125.31	2155.98	2224.11	2359.27	2637.87
FAM122B	Fam122b	ENSMUSG00000036022	153.316	0.216161	1.16164	0.0551821	0.69073	174.591	166.341	167.695	163.124	190.721	169.761	131.761	139.737	159.121	143.896
SOAT1	Soat1	ENSMUSG00000026600	866.065	0.203193	1.15124	0.0552095	0.69073	734.786	847.866	1075.71	1016.69	916.634	865.721	725.543	827.786	816.204	745.911
SMARCAL1	Smarcal1	ENSMUSG00000039354	1378.64	0.10144	1.07284	0.0554314	0.692744	1518.74	1399.36	1335.3	1464.46	1403.57	1243.5	1302.61	1344.67	1441.5	1307.54
CACNA1C	Cacna1c	ENSMUSG00000051331	3830.8	0.10377	1.07458	0.0554448	0.692744	3794.33	4081.85	4037.4	4060.77	3901.22	4017.51	3841.46	3468.46	3628.48	3543.78
UNC5C	Unc5c	ENSMUSG00000059921	1018.96	0.155793	1.11403	0.0554944	0.692898	1095.32	989.01	1196.08	1094.06	1073.67	1207.59	997.434	895.513	899.448	893.059
GAS6	Gas6	ENSMUSG00000031451	2489.04	-0.0861674	-1.06155	0.0556371	0.693573	2509.36	2535.97	2480.95	2376.97	2420.36	2500.55	2583.35	2703.03	2556.02	2739.75
PEBP1	Pebp1	ENSMUSG00000032959	9405.76	-0.112182	-1.08086	0.0556973	0.693573	9496.91	8954.09	8352.13	9008.68	9180.98	8861.68	9573.9	9398.39	9452.34	11338.9
MYO15A	Myo15	ENSMUSG00000042678	12.5933	1.32349	2.50271	0.0559505	0.695544	82.2555	5.56744	5.05312	9.24695	14.358	14.1315	2.69078	7.75635	7.76787	4.55005
TRPM6	Trpm6	ENSMUSG00000024727	32.6116	0.445332	1.36163	0.0560077	0.695544	34.6038	38.0255	36.3876	45.2741	34.5702	32.2854	20.2915	26.346	25.3692	34.0178
LCOR	Lcor	ENSMUSG00000025019	474.111	0.209761	1.1565	0.056013	0.695544	437.975	534.009	561.439	548.607	545.801	537.348	500.156	444.825	401.059	389.655
ITPR1	Itpr1	ENSMUSG00000030102	20291.6	0.203281	1.15131	0.0560423	0.695544	21595.3	23215.2	22075.6	20804.3	22264	21498.2	21213.9	20654.5	18588.8	13552.4
CLIP3	Clip3	ENSMUSG00000013921	15715.6	0.0974477	1.06988	0.0561063	0.695875	15320	16438.1	16687.6	17006.7	17036.8	14620.3	16062.3	14882.4	15597.6	15931.4
NOS2	Nos2	ENSMUSG00000020826	25.9023	-0.574217	-1.48887	0.0562225	0.696852	27.549	21.0424	16.1032	21.6451	13.9772	26.727	20.151	20.1024	46.094	35.9535
SPAG6	Spag6	ENSMUSG00000037708	66.7107	0.358597	1.28218	0.0562995	0.697342	89.3164	87.0097	74.0697	50.2359	75.4478	61.2822	68.5731	62.8662	43.8313	58.8724
CR1L	Cr1l	ENSMUSG00000016481	523.843	0.149059	1.10885	0.0563745	0.697707	546.59	572	517.025	646.45	538.949	523.576	491.419	514.048	502.561	511.703
TBC1D5	Tbc1d5	ENSMUSG00000023923	1248.28	0.113239	1.08165	0.0565167	0.697707	1173.21	1374.73	1385.25	1360.14	1317.47	1262.42	1299.45	1284.74	1128.42	1138.16
XKR4	Xkr4	ENSMUSG00000051951	1509.93	0.191053	1.1416	0.0565377	0.697707	1402.66	1603.29	1723.66	1733.24	1523.84	1455.14	1460.77	1353.27	1355.88	1369.75
KCNC4	Kcnc4	ENSMUSG00000027895	2648.05	-0.112774	-1.08131	0.0565478	0.697707	2636.46	2459.88	2303.86	2713.47	2578.09	2570.97	2592.46	2696.01	2835.98	3022.97
FASTK	Fastk	ENSMUSG00000028959	2385.8	-0.0795896	-1.05672	0.056846	0.699245	2357.69	2215.55	2210.08	2322.54	2243.89	2541.49	2478.09	2315.26	2270.02	2392.92
MAST3	Mast3	ENSMUSG00000031833	10428.2	0.150109	1.10965	0.0569102	0.699245	11471.2	11243.1	9053.69	11584.5	11326.7	9934.29	8577.91	10643.2	10904	9221.35
UNC119	Unc119	ENSMUSG00000002058	450.543	-0.180549	-1.13331	0.0569369	0.699245	451.218	435.568	392.972	348.001	434.466	486.387	408.425	487.754	440.393	515.551
DHX57	Dhx57	ENSMUSG00000035051	1675.88	0.0950671	1.06812	0.056941	0.699245	1621.99	1686.98	1784.88	1864.89	1726.3	1494.02	1660.03	1584.22	1653.65	1727.41
MRPL48	Mrpl48	ENSMUSG00000030706	1466.21	-0.107407	-1.07729	0.0569986	0.699491	1496.22	1434.17	1345.19	1371.79	1503.71	1471.24	1610.35	1547.14	1548.94	1527.49
ENTPD6	Entpd6	ENSMUSG00000033068	1507.67	-0.0912977	-1.06533	0.0572789	0.702118	1594.42	1430.06	1451.95	1504.56	1408.25	1548.24	1566.4	1501.8	1563.81	1689.11
ATP8B2	Atp8b2	ENSMUSG00000060671	2678.08	0.136017	1.09887	0.0573226	0.702118	2405.02	3326.09	2778.02	2680.51	3044.05	2551.93	2678.54	2697.51	2564.73	2455.92
CHRM4	Chrm4	ENSMUSG00000040495	431.034	0.303584	1.23421	0.0574545	0.702118	395.457	459.618	419.344	620.942	547.266	464.113	412.72	364.742	398.639	338.772
U2AF1	U2af1	ENSMUSG00000061613	821.856	-0.117875	-1.08514	0.057484	0.702118	755.578	788.739	720.41	805.291	797.854	766.537	825.787	870.391	856.394	874.972
GRM1	Grm1	ENSMUSG00000019828	1460.99	0.141371	1.10295	0.057565	0.702118	1524.28	1452.88	1584.17	1584.96	1366.39	1384.36	1411.13	1361.87	1406.13	1249.51
UFC1	Ufc1	ENSMUSG00000062963	1140.64	-0.109057	-1.07852	0.057589	0.702118	1141.8	1088.38	1048.83	1119.79	1138.77	1067.3	1296.03	1252.21	1163.27	1192.72
ARF5	Arf5	ENSMUSG00000020440	3471.73	-0.131126	-1.09515	0.0575976	0.702118	3510.56	3123.46	3187.97	3417.62	3176.21	3246.69	3342.77	3437.96	3669.69	4273.91
ACRBP	Acrbp	ENSMUSG00000072770	125.871	-0.233225	-1.17546	0.0576091	0.702118	120.629	108.833	109.023	130.72	130.923	152.814	112.357	147.929	127.301	164.126
TRPM4	Trpm4	ENSMUSG00000038260	512.902	-0.180214	-1.13305	0.0576524	0.702118	525.468	458.535	497.624	525.267	447.128	660.188	523.958	562.643	527.679	508.573
TNKS2	Tnks2	ENSMUSG00000024811	6010.97	0.0754938	1.05372	0.0576688	0.702118	5949.08	5895.84	6252.8	6262.02	6542.45	5629.21	6054.47	5821.36	5939.38	5870.89
RNF149	Rnf149	ENSMUSG00000048234	542.888	-0.127168	-1.09215	0.0577027	0.702118	572.993	474.782	468.249	482.75	519.256	526.101	541.913	550.522	554.765	576.171
CAMSAP3	Camsap3	ENSMUSG00000044433	1044.43	-0.16577	-1.12176	0.0577896	0.702717	910.361	797.738	1129.47	948.373	983.168	1006.15	1076.6	913.435	1179.18	1161.17
KPNA1	Kpna1	ENSMUSG00000022905	4535.77	0.103509	1.07438	0.0578668	0.703182	4665.01	4519.23	4713.79	4618.65	4843.23	4256.92	4715.77	4452.76	4464.59	3854.85
PON2	Pon2	ENSMUSG00000032667	1759.17	-0.186193	-1.13776	0.0579409	0.703182	1471.81	1559.83	1689.96	1754.49	1714.33	1764.49	1724.95	1656.97	1835.72	2330.17
WDR3	Wdr3	ENSMUSG00000033285	574.848	-0.193474	-1.14351	0.057941	0.703182	497.143	502.548	641.332	514.322	537.008	512.442	774.105	560.614	578.848	653.97
RICTOR	Rictor	ENSMUSG00000050310	2191.31	0.106889	1.0769	0.0581023	0.703812	2068.03	2242.01	2471.9	2354.23	2421.62	2170.71	2186.39	2235.39	2209.06	1929.4
NABP2	Nabp2	ENSMUSG00000025374	1004	-0.134168	-1.09746	0.0581293	0.703812	1028.09	868.146	885.022	1016.41	824.776	950.214	989.389	989.964	1046.73	1094.15
PRSS36	Prss36	ENSMUSG00000070371	145.838	-0.221137	-1.16565	0.0581762	0.703812	128.778	133.46	146.003	121.224	125.086	149.357	160.079	178.247	125.473	151.912
RPGRIP1	Rpgrip1	ENSMUSG00000057132	19.6464	-0.869436	-1.82695	0.0582215	0.703834	6.58094	19.9192	9.80904	25.8274	7.42532	20.6279	27.4517	6.98444	32.1282	39.6025
ZFP69	Zfp69	ENSMUSG00000064141	30.4446	-0.491203	-1.40562	0.058299	0.703858	26.6354	24.0688	19.613	24.7596	23.729	34.5515	31.1796	17.0321	42.873	40.3514
ATP13A3	Atp13a3	ENSMUSG00000022533	2187.37	0.166844	1.1226	0.05845	0.704111	2250.13	2202.95	2432.67	2380.93	2046.16	1993.33	2421.51	1833.21	2100.41	1733.28
FHL1	Fhl1	ENSMUSG00000023092	2575.52	-0.12696	-1.09199	0.0584838	0.704111	2483.51	2438.22	2494.12	2443.39	2386.11	2674.88	2402.15	2599.02	2693.65	2998.79
LPCAT2	Lpcat2	ENSMUSG00000033192	241.229	-0.24417	-1.18441	0.0585316	0.704111	208.605	244.028	240.097	204.571	182.23	275.943	214.12	248.801	257.686	282.33
RAB30	Rab30	ENSMUSG00000030643	1155.63	0.157052	1.11501	0.0585692	0.704111	1112.45	1183.76	1214.38	1252.41	1390.18	1059.1	1200.95	1276.82	941.139	1038.41
SORT1	Sort1	ENSMUSG00000068747	18042.6	0.067756	1.04809	0.0585891	0.704111	18153	18985.3	18394.3	18774.9	19266.8	17664.8	18609.3	18288	18069.1	16654.3
ZCRB1	Zcrb1	ENSMUSG00000022635	1035.11	-0.113516	-1.08186	0.0586259	0.704111	1033.33	963.392	947.846	919.332	994.736	1023.38	950.207	1029.57	1152.83	1101.41
IL10RB	Il10rb	ENSMUSG00000022969	180.73	0.245159	1.18522	0.0586604	0.704111	195.174	189.263	162.667	149.957	251.211	161.429	172.253	151.715	160.79	153.287
GATC	Gatc	ENSMUSG00000029536	785.161	0.10874	1.07829	0.058698	0.704111	858.563	758.145	768.461	858.501	822.152	768.331	816.799	688.537	742.256	752.74
DOCK5	Dock5	ENSMUSG00000044447	259.351	0.309407	1.2392	0.0588303	0.704641	262.966	359.775	365.953	210.384	286.33	305.366	235.819	256.974	208.509	194.009
IFT22	Ift22	ENSMUSG00000007987	1460.55	-0.137126	-1.09971	0.0588536	0.704641	1545.11	1265.37	1260.99	1435.94	1426.96	1478.83	1549.49	1347.42	1625	1622.06
THEM4	Them4	ENSMUSG00000028145	448.688	-0.145739	-1.1063	0.0588556	0.704641	457.592	408.929	393.592	392.127	432.582	392.877	445.921	459.957	503.215	502.589
FAM98C	Fam98c	ENSMUSG00000030590	861.5	-0.125049	-1.09054	0.0589024	0.704748	891.116	802.639	775.669	844.46	814.516	891.652	840.386	864.64	864.439	1038.59
ZBTB7A	Zbtb7a	ENSMUSG00000035011	3898.64	0.155411	1.11374	0.059073	0.706335	3798.91	4320.98	3900.63	4001.12	4680.5	3868.24	4029.26	3765.13	3757.36	3171.11
PHF3	Phf3	ENSMUSG00000048874	2714.01	0.124505	1.09013	0.0592287	0.707289	2922.9	2695.48	2817.71	2815.73	3056.47	2617.33	2753.12	2231.94	2932.02	2592.19
IL6ST	Il6st	ENSMUSG00000021756	2433.44	0.114985	1.08296	0.0592928	0.707601	2294.7	2707.55	2601.32	2530.97	2483.47	2624.02	2247.14	2345.76	2175.94	2262.12
C9orf24	1110017D15Rik	ENSMUSG00000028441	19.4094	0.533182	1.44712	0.0595819	0.708692	28.1982	24.4473	23.8899	22.2429	18.5159	10.5974	19.9418	23.4623	14.6717	14.1105
ADCY1	Adcy1	ENSMUSG00000020431	32915.6	0.124394	1.09005	0.0596028	0.708692	29992.3	35990.7	35471.5	35679.9	37281.3	32742.6	32351.8	32196.3	31919.9	30794.8
OPALIN	Opalin	ENSMUSG00000050121	319.368	0.303528	1.23416	0.0596665	0.708692	337.104	408.354	414.296	344.825	350.139	356.851	321.066	333.224	234.136	258.983
TMEM67	Tmem67	ENSMUSG00000049488	344.083	0.17935	1.13237	0.0597332	0.708692	325.494	380.845	385.091	375.209	355.489	316.24	320.7	353.031	330.455	289.41
TSPAN17	Tspan17	ENSMUSG00000025875	729.184	-0.128607	-1.09324	0.0598078	0.708692	738.65	667.733	736.694	674.827	763.946	773.383	816.081	783.725	728.792	810.662
WDR27	Wdr27	ENSMUSG00000046991	39.3918	-0.44542	-1.36171	0.0598429	0.708692	24.3052	35.013	33.4944	40.3292	43.1514	55.4168	44.7017	44.6542	58.5503	36.4484
SNED1	Sned1	ENSMUSG00000047793	492.017	0.359774	1.28322	0.0598665	0.708692	446.536	624.129	704.425	412.358	416.262	551.564	398.76	400.371	359.089	318.761
ALS2	Als2	ENSMUSG00000026024	1696.6	0.0903812	1.06465	0.0598853	0.708692	1721.61	1752.9	1731.41	1792.52	1776.07	1682.8	1767.91	1575.03	1694.31	1523.55
FOXN3	Foxn3	ENSMUSG00000033713	1087.95	0.150193	1.10972	0.0598885	0.708692	1061.28	1293.96	1206.73	1110.64	1199.59	1147.22	1096.94	1176.89	959.589	915.919
RHOBTB2	Rhobtb2	ENSMUSG00000022075	3699.95	0.141454	1.10302	0.059946	0.708692	3519.13	4060.69	3529.01	3967.7	4506.98	3636.53	3515.13	3640.42	3682.3	3280.5
LZTFL1	Lztfl1	ENSMUSG00000025245	1628.96	0.13573	1.09865	0.059955	0.708692	1690.9	1503.54	1722.36	1712.43	1784.19	1646.5	1536.56	1468.56	1516.7	1488.41
DMXL2	Dmxl2	ENSMUSG00000041268	9431.86	0.0740125	1.05264	0.0599749	0.708692	9580.32	9464.98	9999.63	10118.6	9476.86	9542.59	9646.54	9223.9	9141.92	8656.6
SAMM50	Samm50	ENSMUSG00000022437	2539.11	-0.100507	-1.07215	0.059982	0.708692	2510.65	2557.96	2442.64	2295.26	2307.08	2723.27	2605.31	2734.62	2474.76	2459.42
DHX33	Dhx33	ENSMUSG00000040620	1225.55	0.130947	1.09501	0.0600308	0.708692	1166.13	1446.3	1364.6	1175.75	1310.95	1233.25	1326.42	1157.01	1097.47	1089.88
RHOF	Rhof	ENSMUSG00000029449	1190.53	-0.104206	-1.0749	0.060031	0.708692	1127.61	1199.05	1089.24	1161	1177.25	1232.6	1189.09	1181.26	1200.96	1377.79
PSD2	Psd2	ENSMUSG00000024347	1547.37	-0.125989	-1.09126	0.0600882	0.70892	1484.77	1574.58	1431.81	1408.67	1411.4	1632.15	1499.25	1532.16	1492.06	1822.79
NR2C2	Nr2c2	ENSMUSG00000005893	3994.88	0.0976027	1.06999	0.0601357	0.709019	3950.61	4102.77	4411.45	4280.01	4172.27	4226.58	4172.49	3880.07	3825.15	3449.15
RYR1	Ryr1	ENSMUSG00000030592	1125.38	0.26442	1.20115	0.0602109	0.709019	1357.79	1476.94	1391.33	1498.64	880.851	1364.23	1179.41	952.347	971.373	1029.64
CBY1	Cby1	ENSMUSG00000022428	790.45	-0.117983	-1.08522	0.0604027	0.709959	796.279	709.165	746.184	821.088	723.741	754.503	801.897	787.475	876.13	893.444
DLG1	Dlg1	ENSMUSG00000022770	5618.29	0.0749051	1.05329	0.0604496	0.709959	5866.73	5443.92	5807.62	6018.87	5776.48	5340.72	5576.82	5731.38	5618.08	5181.39
NTRK3	Ntrk3	ENSMUSG00000059146	7373.28	0.077951	1.05552	0.0605532	0.709959	7394.32	7872.5	7587.93	7848.41	7199.64	7455.9	7190	7349.75	7217.72	6702.31
SPTB	Sptb	ENSMUSG00000021061	5001.18	0.139387	1.10144	0.0606135	0.709959	5006.6	5804.44	5453.92	5181.1	5288.48	5599.53	5104.46	5011.89	4402.09	4160.37
MCOLN1	Mcoln1	ENSMUSG00000004567	2069.45	0.0934207	1.0669	0.0606297	0.709959	2062.16	2125.47	2131.49	2102.84	2229.39	2104.25	1973.3	2055.24	2012.6	1843.12
EDF1	Edf1	ENSMUSG00000015092	2131.63	-0.107253	-1.07718	0.0606326	0.709959	2195.84	2066.46	1951.97	2029.26	1967.29	2128.29	1989.42	2227.45	2261.1	2392.03
ATOX1	Atox1	ENSMUSG00000018585	551.199	-0.128739	-1.09334	0.060654	0.709959	568.269	498.992	487.533	536.28	504.876	551.606	552.672	529.038	555.726	645.215
EXOSC5	Exosc5	ENSMUSG00000061286	365.169	-0.123043	-1.08903	0.060681	0.709959	344.72	340.996	322.01	360.899	338.849	377.654	382.858	375.014	364.737	360.42
LINC01158	Pantr1	ENSMUSG00000060424	917.022	-0.170605	-1.12553	0.0607099	0.709959	876.532	824.892	742.627	875.212	961.3	938.966	801.425	880.44	1119.92	1075.61
DCLK1	Dclk1	ENSMUSG00000027797	37658.5	0.0952674	1.06826	0.0607709	0.710048	38167.6	36868.9	39696.7	40184.3	36695.9	33884.1	36418.6	34777.8	36743.6	37537.4
CD151	Cd151	ENSMUSG00000025510	525.698	-0.133397	-1.09687	0.0609045	0.710048	504.556	550.814	492.207	455.164	490.951	585.829	474.616	554.634	532.084	587.915
SFXN5	Sfxn5	ENSMUSG00000033720	4847.32	-0.0952726	-1.06827	0.0609189	0.710048	4505.29	5048.78	4640.98	4541.35	4673.58	5448.98	4935.77	4853.43	4588.9	5184.92
GPATCH2	Gpatch2	ENSMUSG00000039210	616.387	0.127268	1.09222	0.0609487	0.710048	625.551	619.35	633.503	722.004	690.235	634.157	553.718	565.301	625.132	629.43
RNF215	Rnf215	ENSMUSG00000003581	546.824	-0.137373	-1.0999	0.0610284	0.710048	529.371	533.862	538.741	530.37	463.836	598.715	503.355	572.55	584.043	596.586
PNMA8C	Gm42372	ENSMUSG00000108348	3996.28	0.0812963	1.05797	0.0610359	0.710048	4115.9	4146.72	4303.51	4055.96	3923.88	3886.47	3928.96	4123.04	3911.43	3577.6
RPS15A	Rps15a	ENSMUSG00000008683	2438.55	-0.17915	-1.13222	0.0610637	0.710048	2595.43	2681.54	2210.01	2050.25	1861.8	2428.27	2651.37	2737.41	2239.58	2849.61
CCDC157	Ccdc157	ENSMUSG00000051427	1241.17	-0.123133	-1.0891	0.061103	0.710048	1226.21	1361.76	1096.56	1068.26	1168.16	1351.25	1312.6	1311.86	1193.13	1285.43
SF3A2	Sf3a2	ENSMUSG00000020211	752.141	0.145423	1.10605	0.0611563	0.710048	774.905	753.638	738.715	860.138	718.776	687.616	766.969	708.518	697.683	619.027
DNAH7	Dnah7c	ENSMUSG00000101337	103.391	0.259173	1.19679	0.0611697	0.710048	102.592	125.341	112.019	93.2021	139.789	112.47	92.1227	98.9774	98.9777	78.0741
SESN3	Sesn3	ENSMUSG00000032009	5761.21	0.112254	1.08092	0.0612382	0.710048	5421.55	6004.37	6144.8	6270.11	6440.14	5876.71	5687.06	5474.94	5760.5	5213.54
THNSL2	Thnsl2	ENSMUSG00000054474	64.5956	-0.350921	-1.27537	0.0612939	0.710048	76.1896	53.8181	43.5477	51.74	54.5329	80.464	87.0871	59.8045	67.7796	64.6154
RACGAP1	Racgap1	ENSMUSG00000023015	394.682	-0.151689	-1.11087	0.0613856	0.710048	409.602	359.148	318.323	403.704	348.074	428.425	381.217	403.508	424.503	404.515
ZNF76	Zfp523	ENSMUSG00000024220	3617.23	-0.0783762	-1.05583	0.0613861	0.710048	3499.24	3527.45	3526.03	3600.29	3614.74	4017.3	3482.94	3706.47	3746.08	3806.94
ZBTB21	Zbtb21	ENSMUSG00000046962	547.767	0.212419	1.15863	0.0614138	0.710048	531.2	614.441	469.615	722.747	624.467	493.237	490.504	580.398	566.636	425.86
PSD3	Psd3	ENSMUSG00000030465	22619.2	0.0926185	1.0663	0.0614174	0.710048	21753.6	24575.4	24863.8	23820.3	24634	22011.3	23176.8	22182.4	23343.5	21490.9
GPAA1	Gpaa1	ENSMUSG00000022561	944.642	-0.135169	-1.09822	0.0614429	0.710048	913.955	897.637	831.623	912.745	979.543	1107.47	1023.16	876.634	935.599	1039.96
RRNAD1	Rrnad1	ENSMUSG00000004896	831.716	-0.105914	-1.07618	0.0614677	0.710048	743.899	793.211	871.249	764.323	852.327	942.326	852.048	855.26	844.269	838.725
MADD	Madd	ENSMUSG00000040687	9571.86	0.0707118	1.05023	0.0615091	0.710048	9715.52	10037.3	9405.13	9958.33	10143.8	9010.8	9199.86	9604.72	9696.3	9391.27
BCL3	Bcl3	ENSMUSG00000053175	7.43113	-0.992628	-1.98981	0.0615179	0.710048	4.40814	3.89607	2.65379	2.57486	9.53665	9.58549	16.1647	13.0289	3.13512	7.4746
KCTD8	Kctd8	ENSMUSG00000037653	282.369	0.287832	1.2208	0.061609	0.710495	286.992	303.602	357.251	364.687	334.643	239.054	326.913	297.564	299.883	186.639
COX6A1	Cox6a1	ENSMUSG00000041697	7410.23	-0.132341	-1.09607	0.0616556	0.710495	7645.75	6670.91	6320.42	7158.33	6994.85	7128.38	7101.16	7125.43	7826.54	8945.33
MGP	Mgp	ENSMUSG00000030218	524.486	0.21708	1.16238	0.0616711	0.710495	527.659	499.148	698.194	617.66	639.058	490.654	468.373	528.19	484.821	588.59
FBXO31	Fbxo31	ENSMUSG00000052934	4441.74	-0.0730649	-1.05195	0.0617209	0.710629	4243.62	4449.63	4154.51	4224.51	4642.34	4648.45	4582.84	4690.93	4406.02	4517.54
ESM1	Esm1	ENSMUSG00000042379	5.89075	-1.12257	-2.17734	0.0618584	0.711619	0.916217	4.5512	2.18143	3.2937	4.34855	4.34929	8.74876	11.2796	2.92387	5.89121
MAPK8IP1	Mapk8ip1	ENSMUSG00000027223	11525.7	-0.0871164	-1.06224	0.0619741	0.712157	11080.2	11181.4	10995.7	11189.9	10995.5	11447	11374.2	11230.1	11820.8	13013.9
CHM	Chm	ENSMUSG00000025531	1544.85	0.116245	1.08391	0.0620894	0.712157	1536.62	1526.14	1793.04	1746.11	1534.07	1499.88	1643.17	1483.55	1509.09	1367.67
SNX5	Snx5	ENSMUSG00000027423	2046.19	-0.0925117	-1.06622	0.0621806	0.712157	2023	2107.24	1981.03	1869.21	1957	2210.99	2187.59	2191.31	2019.03	1996.42
HGF	Hgf	ENSMUSG00000028864	195.253	0.239089	1.18025	0.0621898	0.712157	210.739	197.567	196.776	199.862	259.951	169.523	207.037	186.02	192.426	147.822
SGTA	Sgta	ENSMUSG00000004937	3299.82	-0.0629429	-1.04459	0.0622525	0.712157	3343.33	3222.03	3105.46	3159.3	3279.45	3246.3	3382.13	3344.39	3391.48	3462.87
TCF20	Tcf20	ENSMUSG00000041852	3321.72	0.0777299	1.05536	0.0623001	0.712157	3258.87	3409.29	3363.99	3423.28	3272.91	3374.03	3179.41	3221.23	3085.82	2997.47
ETV5	Etv5	ENSMUSG00000013089	4602.14	0.155349	1.11369	0.062349	0.712157	4876.47	4337.56	4121.97	5205.09	5224.65	3963.38	3865.45	4166.99	4991.73	4349.31
LUZP1	Luzp1	ENSMUSG00000001089	2969.09	0.128062	1.09282	0.0623538	0.712157	2858.3	3058.64	2971.24	3248.28	3574.25	2774.75	2994.81	3030.34	3028.37	2547.97
RRP9	Rrp9	ENSMUSG00000041506	524.744	-0.131389	-1.09535	0.0625721	0.712157	504.941	462.723	536.782	477.31	488.55	520.499	568.727	574.642	532.465	507.516
CD53	Cd53	ENSMUSG00000040747	194.458	-0.199384	-1.14821	0.0625926	0.712157	190.767	173.326	180.073	176.787	181.586	226.343	156.447	203.567	208.104	241.574
POP7	Pop7	ENSMUSG00000029715	320.225	-0.13147	-1.09541	0.0626237	0.712157	314.291	305.402	277.258	323.003	287.36	312.613	330.852	332.415	335.261	340.508
DKKL1	Dkkl1	ENSMUSG00000030792	336.4	-0.188206	-1.13935	0.0627365	0.712157	341.831	348.567	239.366	293.036	318.871	359.261	358.22	359.807	348.278	336.054
DIP2B	Dip2b	ENSMUSG00000023026	3534.17	0.0652426	1.04626	0.0627742	0.712157	3642.98	3858.69	3666.32	3709.11	3648.04	3559.67	3703.65	3606.11	3440.24	3404.44
MACROD2	Macrod2	ENSMUSG00000068205	1443.7	0.0918854	1.06576	0.0628054	0.712157	1485.31	1494.3	1402.84	1480.71	1486.54	1341.86	1362.26	1386.04	1340.44	1464.03
ACVR1	Acvr1	ENSMUSG00000026836	727.527	0.119639	1.08646	0.0629118	0.712157	750.325	756.763	729.789	692.117	838.172	634.015	691.726	668.325	720.12	748.364
LRRN4CL	Lrrn4cl	ENSMUSG00000071656	36.1688	-0.402229	-1.32155	0.0629326	0.712157	29.2567	34.2034	39.1427	24.5097	31.9056	42.4889	29.8988	47.806	37.4317	52.1094
SAFB	Safb	ENSMUSG00000071054	4440.02	-0.129525	-1.09393	0.0629382	0.712157	4595.55	3806.85	4010.05	3995.15	4518.49	4538.34	4003.5	4886.17	5042.23	4423.4
FSD2	Fsd2	ENSMUSG00000038663	6.48965	-0.883629	-1.84501	0.0629437	0.712157	5.46783	5.44331	4.31832	3.25499	4.34344	10.7843	6.83009	10.5594	7.84607	6.8153
MANEA	Manea	ENSMUSG00000040520	935.596	0.103938	1.0747	0.0629689	0.712157	965.207	977.404	1042.66	1014.47	910.235	907.293	941.72	948.041	924.944	847.269
LIX1	Lix1	ENSMUSG00000047786	2120.98	-0.104856	-1.07539	0.0629745	0.712157	1933.22	2019.83	2050.74	2033.66	2174.67	2039.26	2206.03	2130.48	2132.24	2464.34
PRSS16	Prss16	ENSMUSG00000006179	25.9845	0.624564	1.54174	0.0630524	0.712157	29.4346	26.4548	32.0225	21.9333	47.3484	18.3109	17.7986	28.0602	28.9996	11.1264
DPM2	Dpm2	ENSMUSG00000026810	892.615	-0.090732	-1.06491	0.0630898	0.712157	906.878	858.048	824.304	882.231	815.549	913.558	868.082	933.921	912.373	939.654
MOB2	Mob2	ENSMUSG00000025147	717.23	-0.119984	-1.08672	0.0630991	0.712157	726.377	646.429	680.607	658.136	755.111	695.535	750.546	792.927	757.186	769.492
CHD6	Chd6	ENSMUSG00000057133	2952.43	0.174054	1.12822	0.0631151	0.712157	2833.73	3421.87	3070.01	3644.74	3259.05	3017.74	3183.27	3319.91	2637.49	2233.33
BTD	Btd	ENSMUSG00000021900	196.576	-0.250353	-1.1895	0.0632526	0.712624	179.4	141.731	252.079	193.607	166.641	253.159	208.725	229.412	229.832	182.461
PCDH17	Pcdh17	ENSMUSG00000035566	3371.54	0.136474	1.09921	0.0632603	0.712624	3203.18	3486.55	3717.66	4046.1	3256.8	3489.32	3130.04	2887.96	3392.32	3209.97
ELOB	Elob	ENSMUSG00000055839	2060.68	-0.114707	-1.08275	0.0632972	0.712624	2122.12	1911.18	1828.91	1865.41	1944.51	2045.66	2095.2	2105.76	2128.8	2100.88
DDX28	Ddx28	ENSMUSG00000045538	291.263	-0.143574	-1.10464	0.0633095	0.712624	280.958	278.872	281.313	295.954	247.599	322.538	314.052	294.875	311.275	289.066
GPC1	Gpc1	ENSMUSG00000034220	2630.07	-0.0936833	-1.06709	0.0633577	0.712736	2647.02	2501.71	2372.74	2487.08	2574.33	2531.65	2623.67	2595.42	2799.08	2873.97
OPN3	Opn3	ENSMUSG00000026525	176.085	-0.233666	-1.17582	0.0635193	0.713692	157.872	152.448	174.841	176.912	163.838	142.554	187.226	186.842	221.991	228.066
TP53I11	Trp53i11	ENSMUSG00000068735	2039.88	0.112187	1.08087	0.0635826	0.713972	2003.32	2152.98	1881.73	2089.75	2040.9	2039.93	1856.61	1877.5	1900.94	1738.88
RBM12	Rbm12	ENSMUSG00000089824	579.529	0.249549	1.18884	0.0636346	0.714126	505.125	651.996	497.293	712.452	631.854	570.246	527.505	466.264	453.821	502.007
CDCA7L	Cdca7l	ENSMUSG00000021175	29.6016	-0.67675	-1.59853	0.0638288	0.715174	21.9053	30.4468	23.9778	38.5586	11.6244	54.6872	27.3249	62.916	44.0575	14.2465
SLC4A10	Slc4a10	ENSMUSG00000026904	7706.64	0.109631	1.07895	0.0638673	0.715174	8158.2	7844.02	8141.4	7993.45	8120.4	6599.33	8103.88	7813.79	8045.01	6751.53
CABP1	Cabp1	ENSMUSG00000029544	3786.73	-0.110107	-1.07931	0.0639405	0.715174	3774.7	3716.92	3462.5	3511.94	4331.56	3646.76	4071.12	4181.25	4248.34	4137.65
PGRMC1	Pgrmc1	ENSMUSG00000006373	5901.11	-0.0858283	-1.0613	0.063978	0.715174	6194.59	5364.62	5454.32	5751	5469.92	5838.35	5947.74	5780.36	6250.11	6147.91
XIRP1	Xirp1	ENSMUSG00000079243	5.71649	1.1157	2.16701	0.0640415	0.715174	11.2744	10.2994	8.41004	5.40611	7.90578	9.99545	0.976321	6.17355	1.90119	1.66485
COX6C	Cox6c	ENSMUSG00000014313	3583.4	-0.148345	-1.1083	0.0640502	0.715174	3757.35	3280.42	3250.45	3086.66	3533.25	3198.39	3502.17	3686.81	3805.82	4542.72
ENAH	Enah	ENSMUSG00000022995	4748.8	0.100812	1.07238	0.0640567	0.715174	4961.76	5111.88	4553.9	5092.37	5169.79	4608.85	4717.98	4734.02	4491.79	4657.16
KIAA0895L	4931428F04Rik	ENSMUSG00000014837	863.986	-0.098628	-1.07075	0.0640743	0.715174	783.467	803.512	829.047	803.804	763.157	804.03	812.844	882.802	829.39	929.81
PHC1	Phc1	ENSMUSG00000040669	1683.42	0.0926586	1.06633	0.064113	0.715174	1625.93	1833.5	1787.65	1734.33	1726.48	1667.14	1553.53	1600.59	1707.74	1637.02
HCN4	Hcn4	ENSMUSG00000032338	212.472	-0.237417	-1.17888	0.0641747	0.715174	220.806	163.49	174.401	198.084	142.869	189.947	211.023	197.72	201.79	259.176
BTRC	Btrc	ENSMUSG00000025217	2312.4	0.070689	1.05022	0.0641955	0.715174	2520.27	2255.39	2337.39	2325.67	2363.82	2235.09	2290.37	2292.05	2196.43	2226.12
APOE	Apoe	ENSMUSG00000002985	30868.5	-0.16822	-1.12367	0.0642829	0.715174	29356.8	28781.5	27935.2	30982.4	28893.1	32974.7	28300.8	29653.4	32469.6	40594.1
IFT20	Ift20	ENSMUSG00000001105	1113.79	-0.105438	-1.07582	0.0644425	0.715174	1069.85	1097.48	950.403	1122.86	1083.72	1066.1	1130.79	1140.12	1134.24	1251.24
SLC26A4	Slc26a4	ENSMUSG00000020651	82.0455	-0.279567	-1.21383	0.0644558	0.715174	83.7161	78.1313	72.9103	73.0091	74.5397	77.7537	78.4899	114.603	91.5548	103.294
ARMC6	Armc6	ENSMUSG00000002343	980.563	-0.119448	-1.08632	0.0644602	0.715174	972.497	897.811	895.082	892.39	933.383	878.09	942.858	992.762	1027.52	1142.62
PCNX2	Pcnx2	ENSMUSG00000060212	4464.78	-0.072184	-1.05131	0.0645211	0.715174	4590.17	4461.28	4103.83	4400.4	4406.5	4567.85	4587.94	4838.71	4427.33	4671.09
SALL3	Sall3	ENSMUSG00000024565	296.163	-0.196911	-1.14624	0.0645674	0.715174	256.796	303.579	275.043	278.74	258.74	384.515	310.217	284.693	271.688	324.772
VKORC1L1	Vkorc1l1	ENSMUSG00000066735	2216.66	0.0915822	1.06554	0.0645968	0.715174	2454.21	2137.88	2315.49	2350.79	2196.89	2112.92	2194.37	2297	2086.01	2059.41
BTBD11	Btbd11	ENSMUSG00000020042	861.977	-0.112173	-1.08085	0.0645988	0.715174	866.92	805.952	739.616	880.451	863.189	869.891	899.931	890.018	912.38	916.536
CHAT	Chat	ENSMUSG00000021919	36.4225	0.716375	1.64305	0.0646086	0.715174	38.9976	41.5664	57.2358	68.2843	21.0261	39.7401	41.5123	24.6246	10.9042	21.7652
MATN4	Matn4	ENSMUSG00000016995	391.991	-0.203557	-1.15153	0.0646254	0.715174	360.835	408.475	342.093	342.115	383.309	424.082	369.454	423.092	353.55	543.598
SNF8	Snf8	ENSMUSG00000006058	1003.02	-0.112509	-1.08111	0.0646815	0.715174	982.657	1028.04	894.17	927.841	1026.1	1053.8	1080.77	1016.27	1034.8	1069.7
ABHD17C	Abhd17c	ENSMUSG00000038459	821.201	-0.118714	-1.08577	0.0647336	0.715174	846.356	745.967	759.409	747.938	774.804	835.495	872.271	736.747	890.225	870.956
ARRDC1	Arrdc1	ENSMUSG00000026972	187.723	-0.197681	-1.14685	0.0647659	0.715174	147.245	192.094	206.994	159.725	163.331	212.682	195.146	184.777	187.372	210.624
SCN9A	Scn9a	ENSMUSG00000075316	75.3611	0.416839	1.335	0.0647885	0.715174	61.8902	68.7499	140.498	106.877	65.2486	72.9642	60.8665	84.741	64.9555	44.6876
HOOK2	Hook2	ENSMUSG00000052566	418.119	-0.160973	-1.11804	0.0648029	0.715174	442.156	370.588	396.188	321.105	420.051	429.604	433.658	493.342	391.912	436.039
FAXC	Faxc	ENSMUSG00000028246	1822.65	0.155314	1.11366	0.0648485	0.715253	1617.79	2013.99	2019.88	2106.46	1946.63	1763.61	1727.65	1731.86	1739.99	1748.63
FCER1G	Fcer1g	ENSMUSG00000058715	124.009	-0.228287	-1.17144	0.0648896	0.715283	102.617	112.141	135.474	103.828	110.499	111.115	120.276	139.449	130.4	156.562
RPS16	Rps16	ENSMUSG00000037563	1628.44	-0.137717	-1.10016	0.0649301	0.715306	1740.9	1482.23	1480.56	1473.01	1598.94	1545.5	1730.19	1813.53	1619.85	1846.18
FIZ1	Fiz1	ENSMUSG00000061374	542.965	0.129425	1.09386	0.0650193	0.715355	581.689	514.197	569.108	548.925	670.4	527.876	527.295	511.198	520.09	542.954
AIRN	Airn	ENSMUSG00000078247	17.8115	0.61394	1.53043	0.065175	0.715355	30.9656	20.6067	23.0825	19.5315	11.4963	14.2595	12.7682	17.1159	11.2935	13.2977
ERMN	Ermn	ENSMUSG00000026830	881.994	0.275253	1.21021	0.0652051	0.715355	841.936	1132.46	1101.7	1033.77	1029.54	1088.64	841.904	922.449	803.653	592.653
DOK3	Dok3	ENSMUSG00000035711	295.796	-0.213477	-1.15948	0.0653388	0.715355	226.604	256.922	219.361	268.28	356.073	320.791	290.291	302.457	292.065	330.229
ITGA9	Itga9	ENSMUSG00000039115	276.813	0.2647	1.20139	0.0653489	0.715355	264.995	355.535	285.42	398.262	247.851	307.051	252.065	240.072	216.974	272.329
MRPL53	Mrpl53	ENSMUSG00000030037	362.676	-0.134584	-1.09778	0.0653757	0.715355	333.011	329.692	344.043	364.303	336.725	355.773	400.577	390.954	387.121	340.577
WSB1	Wsb1	ENSMUSG00000017677	1778.17	-0.118398	-1.08553	0.065382	0.715355	1813.34	1667.72	1700.82	1543.32	1535.09	1984.77	1716.04	1735.28	1654.62	1881.04
RLIM	Rlim	ENSMUSG00000056537	1684.49	0.0943624	1.06759	0.0654056	0.715355	1739.02	1690.92	1706.86	1756.94	1765.47	1567.64	1695.1	1646.77	1675.35	1526.43
CLVS2	Clvs2	ENSMUSG00000019785	675.987	-0.13245	-1.09615	0.0654299	0.715355	677.69	610.244	554.747	632.65	685.592	678.15	693.48	674.764	724.916	692.611
QRFPR	Qrfpr	ENSMUSG00000058400	49.0028	0.331643	1.25845	0.0654434	0.715355	62.8188	53.1542	43.9326	49.5289	68.4886	42.0727	47.5135	43.6034	50.7012	37.5414
LDLRAD4	Ldlrad4	ENSMUSG00000024544	1037.9	0.128691	1.0933	0.0654948	0.715355	1039.24	1129.6	1136.4	1108.19	1004.68	1026.51	1026.37	992.071	931.888	980.079
RSL1D1	Rsl1d1	ENSMUSG00000005846	1031.88	-0.110845	-1.07986	0.0656287	0.71549	1016.42	990.759	1004.78	994.88	968.632	975.452	1057.79	1058.66	1198.22	1084.69
TMBIM6	Tmbim6	ENSMUSG00000023010	8436.59	-0.06451	-1.04573	0.065671	0.71549	8465	8330.6	8080.67	8403.83	8155.34	8664.63	8478.74	8281.76	8776.82	9124.22
PABPN1	Pabpn1	ENSMUSG00000022194	3467.98	-0.0888082	-1.06349	0.0656761	0.71549	3253.42	3348.08	3319.55	3232.23	3438.27	3478.59	3282.09	3386.16	3602.04	3886.68
ZMIZ1	Zmiz1	ENSMUSG00000007817	4787.07	0.12386	1.08965	0.065715	0.71549	4569.97	5389.07	4928.02	4946.26	4920.26	4765.02	4301.93	4504.1	4423.77	4720.81
DPM1	Dpm1	ENSMUSG00000078919	577.128	0.304127	1.23467	0.0657543	0.7155	486.349	702.275	656.832	721.59	647.03	420.375	791.631	440.961	462.161	490.448
DNAH12	Dnah12	ENSMUSG00000021879	17.8906	1.10733	2.15446	0.0659718	0.717029	9.44044	16.9648	88.3382	20.258	12.1286	21.2331	20.5043	11.7416	5.47495	5.51598
MED14	Med14	ENSMUSG00000064127	2510.05	0.0772111	1.05498	0.0662242	0.718695	2630.23	2450.35	2609.96	2706.9	2426.38	2340.87	2518.51	2399.83	2407.49	2483.85
CYP20A1	Cyp20a1	ENSMUSG00000049439	234.235	-0.201848	-1.15017	0.0663	0.718695	196.233	213.307	219.665	244.78	210.876	241.405	287.764	221.947	217.256	277.021
BRK1	Brk1	ENSMUSG00000033940	3731.45	-0.099321	-1.07127	0.0663207	0.718695	4033.96	3444.76	3437.97	3412.89	3443.38	3619.05	3694.74	3828.5	3839.33	4058.96
NOXRED1	Noxred1	ENSMUSG00000072919	32.6382	-0.522932	-1.43687	0.0663651	0.718695	14.4531	15.7979	17.9126	26.7315	43.8758	30.7858	43.8615	29.6271	28.1795	34.1989
BOLA1	Bola1	ENSMUSG00000015943	154.035	-0.198346	-1.14738	0.0663827	0.718695	152.704	147.533	137.42	129.978	132.894	189.253	154.069	164.409	146.998	153.251
EXPH5	Exph5	ENSMUSG00000034584	539.356	0.249552	1.18884	0.0664475	0.718695	474.784	629.5	626.117	634.609	687.223	556.991	587.605	571.031	504.468	348.368
GJA3	Gja3	ENSMUSG00000048582	6.22225	-1.11946	-2.17266	0.0664515	0.718695	5.503	7.13258	5.47481	1.08626	2.1759	3.21344	9.13165	10.5833	6.87207	16.9729
SNAI3	Snai3	ENSMUSG00000006587	6.08528	-1.00102	-2.00142	0.0664723	0.718695	2.73888	4.43764	7.77252	3.25256	5.37026	11.7751	7.20765	18.0368	5.93774	4.2523
TFDP2	Tfdp2	ENSMUSG00000032411	1049.36	0.116098	1.0838	0.0665747	0.719386	1009.42	1140.54	1277.4	1212.49	1153.04	1097.62	1077.64	1143.62	986.985	1036.31
KDM6A	Kdm6a	ENSMUSG00000037369	836.865	0.145569	1.10617	0.0668111	0.720649	842.948	1009.79	923.122	825.633	798.031	851.621	770.439	848.952	812.562	699.983
LGI1	Lgi1	ENSMUSG00000067242	4337.4	0.0820019	1.05849	0.0668379	0.720649	4518.64	4264.53	4474.92	4837.05	4589.65	4156.21	4378.28	4360.87	4496.24	4036.54
DIS3L	Dis3l	ENSMUSG00000032396	773.244	0.0999017	1.0717	0.0668416	0.720649	736.871	810.601	811.878	799.187	782.576	746.793	735.182	678.156	762.112	751.934
TTLL9	Ttll9	ENSMUSG00000074673	32.0911	0.503538	1.41769	0.0668464	0.720649	32.1768	37.9456	38.059	67.238	26.8968	18.4395	30.9097	21.3891	33.4642	34.3913
SLC36A4	Slc36a4	ENSMUSG00000043885	2172.26	0.0737682	1.05246	0.0669599	0.72109	2206.73	2212.16	2158.44	2371.78	2238.08	2057.52	2120.4	2123.76	2232.14	2092.79
PROZ	Proz	ENSMUSG00000031445	380.885	0.121062	1.08754	0.0669686	0.72109	415.119	395.756	380.619	393.911	381.568	360.43	392.215	362.969	357.371	339.21
POLA2	Pola2	ENSMUSG00000024833	183.938	0.251611	1.19054	0.0670247	0.72109	161.812	174.442	198.406	200.864	264.088	187.981	162.113	151.217	191.05	142.499
ZNF442	Gm2026	ENSMUSG00000078886	487.211	0.337197	1.2633	0.0670667	0.72109	394.504	608.333	375.604	615.768	724.384	524.933	410.861	533.395	398.038	286.076
LRRC32	Lrrc32	ENSMUSG00000090958	138.061	0.200642	1.14921	0.0670808	0.72109	144.31	137.64	132.071	155.298	153.51	120.192	130.422	134.632	114.271	128.916
BLOC1S4	Bloc1s4	ENSMUSG00000060708	239.928	-0.179935	-1.13283	0.0671206	0.721102	244.077	205.98	195.516	226.289	243.56	222.347	258.107	258.559	279.191	244.563
NRXN3	Nrxn3	ENSMUSG00000066392	6897.98	0.123574	1.08943	0.0673366	0.722818	7456.03	7762.66	7551.63	7188.89	6494.4	7025.63	7407.3	6981.95	6295.14	5759.91
SDAD1	Sdad1	ENSMUSG00000029415	733.981	0.151653	1.11084	0.0673976	0.722818	721.846	762.26	818.716	745.431	766.507	742.165	565.888	690.992	675.699	758.192
KCNB2	Kcnb2	ENSMUSG00000092083	929.886	0.141063	1.10272	0.0674135	0.722818	1006.1	1033.64	949.351	956.339	952.72	955.998	968.378	927.342	831.422	765.739
EIF3M	Eif3m	ENSMUSG00000027170	1163.45	-0.111092	-1.08005	0.0674467	0.722818	1152.34	1137.34	1076.73	1166.58	1090.6	1143.69	1193.28	1216.39	1328.31	1193.1
IFFO1	Iffo1	ENSMUSG00000038271	1832.35	-0.0919389	-1.0658	0.0674744	0.722818	1796.14	1907.16	1761.99	1649.16	1797.5	1907.17	1964.97	2002.6	1792.84	1838.35
OGDH	Ogdh	ENSMUSG00000020456	7773.9	0.0588511	1.04164	0.0676023	0.723318	7997.83	8101.23	8134.74	8255.45	7815.77	7979.03	7820.78	7971.51	7459.45	7470.92
RSRP1	Rsrp1	ENSMUSG00000037266	9873.6	-0.0734897	-1.05226	0.0676591	0.723318	9662.88	9312	10088.7	9624.9	10035.6	10445.2	10005.2	10069	10703	10043.9
NDUFB5	Ndufb5	ENSMUSG00000027673	1732.22	-0.109044	-1.07851	0.067661	0.723318	1625.29	1648.39	1730.46	1630.95	1748.37	1656.06	1895.65	1843.77	1920.63	1723.58
NUPR2	Nupr1l	ENSMUSG00000095789	16.5593	-0.685839	-1.60864	0.0676909	0.723318	7.83428	17.2098	9.55084	13.4896	11.5978	17.6745	12.9729	24.5232	15.1633	25.4409
ZNF559-ZNF177	Gm14296	ENSMUSG00000074527	1165.41	0.0982755	1.07049	0.0677349	0.723318	1172.74	1278.7	1198.71	1209.9	1236.33	1079.34	1185	1257.72	1068.71	1110.04
DCUN1D1	Dcun1d1	ENSMUSG00000027708	1428.47	0.0999097	1.07171	0.0678542	0.723318	1582.18	1436.7	1422.81	1437.82	1364.36	1377.14	1305.67	1406.51	1423.4	1252.87
DCP1A	Dcp1a	ENSMUSG00000021962	737.38	0.113558	1.08189	0.067875	0.723318	696.731	756.228	767.594	807.066	792.735	676.819	672.988	684.759	791.825	702.207
TMED4	Tmed4	ENSMUSG00000004394	1463.11	-0.105734	-1.07604	0.0679482	0.723318	1479.16	1425.83	1365.51	1278.15	1541.52	1516.42	1547.53	1542.41	1631.17	1396.74
COX6B1	Cox6b1	ENSMUSG00000036751	3359.64	-0.132184	-1.09595	0.0680029	0.72348	3546.85	3125.33	2893.61	3250.18	3093.81	3001.61	3431.89	3498.39	3396.17	4105.09
WDR11	Wdr11	ENSMUSG00000042055	1583.04	-0.092797	-1.06644	0.0681247	0.72348	1693.55	1575.68	1585.64	1421.57	1427.07	1644.7	1679.81	1678.25	1619.2	1600.21
ZNF787	Zfp787	ENSMUSG00000046792	396.087	-0.153673	-1.1124	0.0681869	0.72348	413.957	371.767	333.416	361.447	321.974	440.956	399.329	358.941	387.739	421.932
SPECC1	Specc1	ENSMUSG00000042331	2465.44	0.106039	1.07627	0.0681964	0.72348	2478.69	2726.97	2654.42	2543.99	2704.99	2641.64	2444.73	2411.13	2558.12	2132.08
EPPK1	Eppk1	ENSMUSG00000115388	10.8798	1.01706	2.02379	0.0682802	0.723957	14.4565	17.999	28.4052	10.7703	7.60443	12.847	5.08561	10.6119	3.94537	6.87247
ZBTB20	Zbtb20	ENSMUSG00000022708	3101.84	0.255935	1.19411	0.0685147	0.725617	2699.92	3704.77	3673.27	3735.99	2751.87	3692.69	2955.48	2983.08	2153.35	2091.45
ACTN1	Actn1	ENSMUSG00000015143	3821.52	0.0947387	1.06787	0.0686334	0.726461	3897.47	3951.56	4016.15	3998.93	3861.96	3701.72	3593.36	3621.34	3638.05	3914.69
GOLGA3	Golga3	ENSMUSG00000029502	2060.38	0.0893662	1.0639	0.0688484	0.726875	2124.45	2029.71	2087.41	2312.03	2097.1	1899.48	2184.45	2011.05	1973.01	1940.61
PCDHGB5	Pcdhgb5	ENSMUSG00000103749	211.179	0.257535	1.19543	0.0689836	0.726875	262.941	284.292	213.59	195.485	233.902	233.573	164.159	247.632	143.233	209.838
PLEKHM3	Plekhm3	ENSMUSG00000051344	1507.72	0.162124	1.11893	0.0689928	0.726875	1321.84	1564.96	1945.11	1746.01	1693.06	1604.33	1461.55	1463.3	1535.11	1321.96
PLEKHA2	Plekha2	ENSMUSG00000031557	478.329	0.221364	1.16584	0.0690107	0.726875	591.326	483.72	559.605	485.965	512.036	502.23	436.703	509.11	498.105	316.671
CR2	Cr2	ENSMUSG00000026616	11.0949	0.978024	1.96977	0.0690287	0.726875	6.41092	16.9011	45.4672	21.7773	5.23298	5.25275	5.68305	9.44742	9.37614	15.7916
MRPS35	Mrps35	ENSMUSG00000040112	413.392	-0.237916	-1.17929	0.0690339	0.726875	397.562	418.398	412.675	326.882	275.225	385.862	398.78	481.581	446.15	446.498
THUMPD3-AS1	Gt(ROSA)26Sor	ENSMUSG00000086429	190.613	0.18191	1.13438	0.0690415	0.726875	207.606	183.481	207.196	185.534	213.576	160.299	169.625	194.994	182.229	171.479
STON2	Ston2	ENSMUSG00000020961	556.122	0.205694	1.15324	0.0691	0.726875	480.854	549.932	549.339	701.928	609.165	628.298	385.911	476.391	510.378	506.453
SYNE1	Syne1	ENSMUSG00000096054	20177.5	0.142073	1.10349	0.0691539	0.726875	19320.4	20403.4	21382.2	23775	24510.7	19027.5	20725.8	20522.8	20968.8	17884.7
TXN2	Txn2	ENSMUSG00000005354	2410.5	-0.0879079	-1.06283	0.0691547	0.726875	2426.01	2320.01	2270.83	2177.36	2407.59	2356.78	2415.43	2496.81	2492.07	2569.12
VEZF1	Vezf1	ENSMUSG00000018377	932.964	0.117238	1.08466	0.0692365	0.726875	957.092	946.591	966.736	1024.78	978.676	901.111	879.4	941.673	949.065	823.998
KCNG2	Kcng2	ENSMUSG00000059852	161.305	0.181396	1.13398	0.0693774	0.726875	187.874	187.59	203.642	172.795	160.426	157.188	156.425	156.504	165.15	167.639
MTA1	Mta1	ENSMUSG00000021144	2206.61	-0.0854427	-1.06101	0.0694299	0.726875	2133.85	2139.14	2182.92	2163.97	2080.94	2294.52	2190.28	2129.99	2271.26	2460.84
KATNB1	Katnb1	ENSMUSG00000031787	1459.86	-0.0933454	-1.06684	0.0694656	0.726875	1484	1482	1384.96	1457.18	1392.82	1503.8	1499.26	1636.67	1425.09	1621.82
MAP4K2	Map4k2	ENSMUSG00000024948	2407.43	-0.123796	-1.0896	0.0695906	0.726875	2149.52	2667.1	2178.94	2316.38	2407.46	2777.06	2439.9	2738.68	2304.61	2511.72
RPS8	Rps8	ENSMUSG00000047675	3763.91	-0.0784087	-1.05585	0.0695919	0.726875	3784.03	3671.82	3469.03	3503.33	3786.68	3894.48	3759.64	3912.91	3706.98	3961.87
STXBP5	Stxbp5	ENSMUSG00000019790	4701.01	0.0932075	1.06674	0.0696373	0.726875	4752.2	4578.45	5390.5	4681.71	4863.86	4405.57	4734.58	4864.77	4565.94	4175.36
MED13L	Med13l	ENSMUSG00000018076	4247.9	0.104424	1.07507	0.069642	0.726875	4057.75	4645.65	4391.17	4489	4534.27	4353.11	4474.28	4246.45	3871.27	3634.04
ELN	Eln	ENSMUSG00000029675	1543.27	0.406961	1.32589	0.0698431	0.726875	2005.66	1437.62	2233.56	1771.12	1717.23	1486.67	1072.93	1056	1436.94	1858.34
KIF18B	Kif18b	ENSMUSG00000051378	17.5024	0.604223	1.52016	0.0698757	0.726875	22.823	24.3027	15.2465	22.6548	19.5187	23.585	13.1485	8.48977	16.6957	7.72408
DENND1B	Dennd1b	ENSMUSG00000056268	407.906	0.148338	1.10829	0.0699113	0.726875	423.079	407.194	447.02	399.772	500.181	416.534	358.953	390.997	404.069	392.375
YARS	Yars	ENSMUSG00000028811	2453.95	-0.0638586	-1.04526	0.0699307	0.726875	2359.72	2360.19	2431.73	2462.32	2440.25	2403.73	2544.57	2481.79	2550.59	2606.19
CARMIL1	Carmil1	ENSMUSG00000021338	827.876	-0.194917	-1.14466	0.069938	0.726875	714.765	756.882	813.949	747.279	788.537	842.52	862.12	755.735	831.441	1080.07
SCN3B	Scn3b	ENSMUSG00000049281	3337.42	0.0987433	1.07084	0.0699391	0.726875	3196.28	3368.78	3255.24	3619.71	3399.84	3191.28	3202.03	2812.32	3269.37	3244.9
CDH23	Cdh23	ENSMUSG00000012819	37.3783	-0.77119	-1.70668	0.069957	0.726875	21.4838	30.1854	43.3259	46.6959	24.8298	71.5913	82.434	54.895	27.5402	48.7906
PDLIM3	Pdlim3	ENSMUSG00000031636	30.0664	0.515175	1.42917	0.070031	0.726875	54.9914	35.1545	28.9245	23.4291	49.4364	24.0819	36.1562	24.5797	29.1051	21.4888
NRG2	Nrg2	ENSMUSG00000060275	163.129	0.312633	1.24197	0.0702062	0.726875	167.731	166.329	182.864	208.207	199.909	196.663	95.4101	191.056	121.52	145.715
PCDHB18P	Pcdhb18	ENSMUSG00000048347	257.371	0.158316	1.11598	0.0702216	0.726875	257.527	271.592	314.796	287.34	240.025	247.704	250.372	251.829	256.737	222.65
ZNFX1	Znfx1	ENSMUSG00000039501	2319.08	0.126562	1.09169	0.0702218	0.726875	2160.77	2440.67	2354.06	2548.2	2621.83	2322.95	2116.41	2253.89	2395.81	2019.01
FAM114A1	Fam114a1	ENSMUSG00000029185	135.913	-0.237232	-1.17873	0.0702473	0.726875	115.215	119.895	121.751	132.61	137.583	165.543	131.563	138.722	137.788	163.983
SNRPN	Snrpn	ENSMUSG00000102252	22175.7	-0.0948604	-1.06796	0.0702593	0.726875	23175.6	21028.1	19959.9	20748.8	22206.9	21144.7	22432.8	22725.8	23455.5	24638.3
TMEM242	Tmem242	ENSMUSG00000004945	772.65	-0.113104	-1.08155	0.0704823	0.727396	794.27	705.165	731.445	683.698	803.067	832.174	795.987	764.689	814.985	813.425
SURF1	Surf1	ENSMUSG00000015790	799.815	-0.118809	-1.08584	0.0704828	0.727396	763.555	749.815	695.125	725.145	882.234	815.89	842.722	852.11	836.552	794.008
FAM221A	Fam221a	ENSMUSG00000047115	12.4732	-0.817609	-1.76248	0.0704865	0.727396	9.22034	9.65871	3.48732	15.612	8.05366	22.6633	22.6745	15.2684	13.9409	6.00544
CCL17	Ccl17	ENSMUSG00000031780	10.3835	-0.731479	-1.66034	0.0705002	0.727396	9.04609	5.2788	6.5514	10.1362	6.39169	13.0757	8.91097	10.4702	16.7161	12.591
CCDC170	Ccdc170	ENSMUSG00000019767	5.33064	1.28889	2.44339	0.0705545	0.727396	4.76285	8.6855	13.0777	7.56276	2.84157	6.57748	2.55638	2.7646	0	3.17798
AKAP6	Akap6	ENSMUSG00000061603	9898.87	0.102311	1.07349	0.0706176	0.727396	9770.5	10086.8	10785.7	11270.1	10155.3	9419.21	9696.91	9768.58	9891.06	9723.2
MGAT4C	Mgat4c	ENSMUSG00000019888	205.332	0.296424	1.2281	0.070622	0.727396	189.94	162.645	239.863	302.818	190.043	190.872	156.88	145.341	204.266	181.637
CDC34	Cdc34	ENSMUSG00000020307	913.808	-0.103355	-1.07427	0.0706766	0.727396	941.395	836.018	804.596	838.228	927.381	885.401	942.065	924.915	911.745	1003.73
GTPBP1	Gtpbp1	ENSMUSG00000042535	1461.87	0.0932056	1.06674	0.070732	0.727396	1513.28	1484.83	1511.58	1501.35	1568.62	1518.03	1354.36	1360.67	1493.9	1379.29
TANK	Tank	ENSMUSG00000064289	631.995	-0.104448	-1.07508	0.0707348	0.727396	572.721	607.546	625.348	619.837	568.023	642.882	647.796	650.978	636.478	639.495
RENBP	Renbp	ENSMUSG00000031387	62.0319	0.368265	1.2908	0.0707689	0.727396	69.0343	89.3349	47.6	71.6197	73.5156	80.1831	54.1036	41.4909	45.6492	51.2722
ARHGEF9	Arhgef9	ENSMUSG00000025656	12765.8	0.082175	1.05861	0.070822	0.727396	12613.5	13248.1	13619.7	14115.7	13047.1	12552.8	13390.5	12514.6	12938.6	11557.5
NPY2R	Npy2r	ENSMUSG00000028004	97.2787	0.249256	1.18859	0.0708324	0.727396	94.9016	102.393	96.8231	91.049	107.085	89.2883	84.1546	67.5016	99.2625	74.6153
PLN	Pln	ENSMUSG00000038583	24.8075	0.761871	1.69569	0.0709235	0.727466	28.2069	29.476	37.8617	24.7009	51.6903	13.795	28.7663	31.528	26.5195	1.62844
CCDC90B	Ccdc90b	ENSMUSG00000030613	237.877	-0.170863	-1.12573	0.0709542	0.727466	224.278	234.234	235.76	204.149	205.505	255.196	246.116	244.735	247.925	250.22
KCNH3	Kcnh3	ENSMUSG00000037579	7066.71	-0.0922185	-1.06601	0.0711051	0.728084	6545.65	7223.27	6603.12	6846.17	7022.78	7258.24	7176.89	7191.9	7154.41	7717.61
RBFOX3	Rbfox3	ENSMUSG00000025576	7596.05	0.0744507	1.05296	0.0711888	0.728084	8185.96	8240.62	7834.15	7472.7	7785.17	7309.43	7819.39	7993.09	7342.77	7078.8
ADAMTSL4	Adamtsl4	ENSMUSG00000015850	87.0323	0.481682	1.39637	0.0711979	0.728084	83.3799	192.707	90.3401	79.0566	134.282	112.733	87.8658	75.3227	76.3178	57.7241
RPS5	Rps5	ENSMUSG00000012848	2482.04	-0.0995141	-1.07141	0.0712888	0.728084	2487.56	2363.13	2287.17	2339.29	2417.46	2630.73	2423.74	2538.71	2489.46	2662.17
ADGRA3	Adgra3	ENSMUSG00000029090	611.969	-0.153356	-1.11215	0.0713145	0.728084	552.392	596.709	620.395	596.207	560.624	573.842	727.525	633.742	647.615	671.379
CNTN2	Cntn2	ENSMUSG00000053024	3508.4	0.180791	1.1335	0.0713623	0.728084	3660.22	4220.76	3868.05	3366.58	3875.55	3788.81	3727.33	3663.99	3036.33	2541.78
PDE3A	Pde3a	ENSMUSG00000041741	146.134	0.259729	1.19725	0.0713662	0.728084	148.244	185.668	156.311	147.366	136.175	150.713	115.821	132.419	111.226	137.249
EYA4	Eya4	ENSMUSG00000010461	190.829	0.204701	1.15245	0.0714701	0.728294	211.37	183.849	209.241	232.94	225.598	163.397	176.671	192.479	186.058	201.333
C8orf34	A830018L16Rik	ENSMUSG00000057715	2045.6	0.141342	1.10293	0.0715419	0.728294	2163.96	2161.96	2000.49	2552.06	1861.89	2078.24	1985.38	1847.69	1879.38	1942.86
PHC3	Phc3	ENSMUSG00000037652	2445.77	0.12278	1.08883	0.0716302	0.728384	2316.9	2694.34	2723.82	2553.16	2574.38	2735.32	2382.84	2394.82	2206.55	2099.21
ZNF169	Zfp169	ENSMUSG00000050954	369.571	0.285416	1.21876	0.0717645	0.729352	336.713	337.098	346.777	514.788	503.877	318.097	336.839	330.805	401.214	283.551
SLC28A1	Slc28a1	ENSMUSG00000025726	6.83463	0.949457	1.93115	0.0718171	0.729488	10.9502	9.84191	5.47376	8.63677	5.39671	5.37689	4.02912	6.37142	3.9421	1.71366
RNF217	Rnf217	ENSMUSG00000063760	938.01	0.138579	1.10082	0.0719915	0.729778	883.842	821.628	917.044	1002.48	1077.26	791.616	827.389	837.139	904.184	904.828
FAM174B	Fam174b	ENSMUSG00000078670	1149.28	-0.119282	-1.08619	0.0720348	0.729778	1106.42	1035.07	991.76	1118.02	1143.09	1031.28	1162.61	1095.62	1235.05	1327.16
ECT2	Ect2	ENSMUSG00000027699	36.0449	0.491198	1.40561	0.0720628	0.729778	30.1804	30.0794	47.6069	73.836	25.4258	30.2816	34.8565	25.2686	24.4179	27.5777
STUB1	Stub1	ENSMUSG00000039615	3442.34	-0.0895611	-1.06405	0.0720956	0.729778	3609.04	3214.24	3124.71	3339.52	3324.56	3489.32	3359.06	3508.49	3551.65	3766.05
PKD1L2	Pkd1l2	ENSMUSG00000034416	10.774	0.904493	1.87189	0.0721616	0.729778	8.78931	14.2982	29.3776	10.4147	11.4599	9.43612	8.92753	5.62108	12.1203	3.02626
SNRNP48	Snrnp48	ENSMUSG00000021431	873.952	0.103527	1.0744	0.0721982	0.729778	821.711	868.861	959.675	902.056	969.249	802.893	893.718	855.365	804.39	845.834
TES	Tes	ENSMUSG00000029552	70.3734	-0.321276	-1.24944	0.072238	0.729778	58.4311	58.3229	72.6264	63.6652	49.59	65.8832	68.7844	74.8583	62.036	103.888
CDV3	Cdv3	ENSMUSG00000032803	2188.32	-0.0679969	-1.04826	0.0722631	0.729778	2208.49	2111.05	1988.97	2118.75	2120.87	2197.13	2169.04	2159.92	2285.43	2247.2
SLC40A1	Slc40a1	ENSMUSG00000025993	396.976	-0.168688	-1.12404	0.0722667	0.729778	324.096	363.821	363.737	404.563	424.627	382.295	462.376	382.555	446.775	436.487
TYW5	Tyw5	ENSMUSG00000048495	280.427	-0.25417	-1.19265	0.0723002	0.729778	235.36	235.496	256.227	211.958	363.556	300.088	387.546	250.453	330.241	274.955
CNST	Cnst	ENSMUSG00000038949	1454.26	0.0830114	1.05923	0.0723149	0.729778	1503.97	1502.63	1520.82	1566.01	1421.9	1413.06	1492.88	1379.72	1428.09	1381.96
NEK2	Nek2	ENSMUSG00000026622	43.2916	0.389674	1.3101	0.0723158	0.729778	49.4355	38.9711	57.9279	56.7069	56.7526	54.1723	31.156	48.6283	31.8031	33.9672
ARID3B	Arid3b	ENSMUSG00000004661	243.141	0.357484	1.28119	0.0723621	0.72985	182.413	237.687	239.537	371.735	302.376	196.071	157.545	224.413	257.661	204.95
ABHD3	Abhd3	ENSMUSG00000002475	929.611	-0.123121	-1.08909	0.0725338	0.730839	872.798	972.701	882.704	864.145	928.599	998.395	991.423	965.834	893.48	1074.24
PUM2	Pum2	ENSMUSG00000020594	6039.14	0.0595727	1.04216	0.0725385	0.730839	5962.01	6097.93	6266.05	6246.62	6261.14	5842.26	6005.77	6152.98	5955.02	5629.58
DDB1	Ddb1	ENSMUSG00000024740	7262.44	0.0538549	1.03803	0.0726034	0.731097	7537.98	7145.57	7497.87	7525.3	7472.55	7013.05	7182.76	7096.96	7163.74	7350.86
PALM	Palm	ENSMUSG00000035863	8839.94	-0.147601	-1.10773	0.0726674	0.731346	7854.22	8407.2	8163.94	8495.88	8532.71	8747.68	8561.99	8253.05	9156.23	11194.3
KCTD4	Kctd4	ENSMUSG00000046523	589.973	0.14176	1.10325	0.0727776	0.731447	548.494	554.22	523.699	592.532	650.23	509.073	529.46	497.148	559.207	503.928
EMILIN1	Emilin1	ENSMUSG00000029163	119.251	-0.426499	-1.34397	0.0728361	0.731447	130.245	80.9359	114.655	91.4394	97.0832	111.457	145.038	168.19	88.1038	182.167
CCDC116	Ccdc116	ENSMUSG00000022768	90.6959	-0.340193	-1.26593	0.0729203	0.731447	81.3411	105.641	73.4741	70.7826	61.3852	111.12	109.844	107.292	71.9937	99.5176
LGMN	Lgmn	ENSMUSG00000021190	2609.17	-0.0901419	-1.06447	0.0729762	0.731447	2633.39	2361.02	2420.42	2742	2533.12	2618.24	2567.5	2650.91	2862.67	2803.35
AKR1C3	Akr1c18	ENSMUSG00000021214	25.4915	0.429538	1.3468	0.0729833	0.731447	24.6345	32.505	27.032	29.5124	26.9607	22.83	18.2816	18.9471	20.6167	23.6336
NTN5	Ntn5	ENSMUSG00000070564	22.4128	0.581098	1.49599	0.0730246	0.731447	28.3328	41.7975	27.5454	30.6712	23.5536	32.618	16.5203	28.7284	16.1694	9.09719
RNF130	Rnf130	ENSMUSG00000020376	6344.57	0.0776865	1.05532	0.0730654	0.731447	6307.3	7184.12	6635.92	6542.48	6257.16	6332.59	6573.48	6268.69	6073.69	5956.1
AQP5	Aqp5	ENSMUSG00000044217	6.65769	-0.985724	-1.98031	0.0731192	0.731447	5.8137	4.06812	11.8103	0.898417	1.78493	8.59727	11.7075	5.82611	9.52952	6.57122
SMC1A	Smc1a	ENSMUSG00000041133	2284.51	0.0803832	1.0573	0.0731224	0.731447	2466.55	2265.15	2356.93	2271.61	2284.21	2066.88	2208.86	2283.1	2207.14	2249.07
KIAA0319	D130043K22Rik	ENSMUSG00000006711	1753.47	0.105622	1.07596	0.0731486	0.731447	1916.04	1877.23	1882.98	1729.45	1919.85	1766.89	1862.34	1791.42	1725.14	1527.12
FAM180A	Fam180a	ENSMUSG00000047420	72.8187	-0.334906	-1.2613	0.0732459	0.731634	58.4474	58.551	59.3403	63.315	75.4852	60.7399	74.2109	85.1134	73.4324	101.838
PROCR	Procr	ENSMUSG00000027611	16.9197	0.613673	1.53015	0.0734583	0.732499	23.8897	14.1771	17.1881	16.2738	19.13	22.1936	9.39856	5.91737	10.0263	12.7276
CCDC186	Ccdc186	ENSMUSG00000035173	1629.04	0.141081	1.10273	0.0734593	0.732499	1538.15	1717.09	1767.12	1950.41	1773.68	1461.03	1720.38	1583.18	1726.07	1437.39
PRPF38B	Prpf38b	ENSMUSG00000027881	1691.31	-0.0773412	-1.05507	0.0734748	0.732499	1709.49	1567.37	1679.88	1520.61	1633.29	1721.75	1668.73	1686.21	1721.37	1757.43
SLC39A13	Slc39a13	ENSMUSG00000002105	528.286	-0.116041	-1.08376	0.0734898	0.732499	479.479	545.492	474.959	562.778	507.912	566.615	542.739	567.874	565.241	544.107
PTCHD1	Ptchd1	ENSMUSG00000041552	277.645	0.194975	1.1447	0.0736071	0.733276	266.744	264.119	293.86	345.062	302.775	264.37	254.76	250.071	311.517	204.593
KCNMB2	Kcnmb2	ENSMUSG00000037610	73.1073	0.701164	1.62582	0.0738077	0.734792	35.3916	48.9974	199.166	122.224	41.2965	50.2597	46.5591	54.6741	57.5781	53.565
ZNF213	Zfp213	ENSMUSG00000071256	220.559	-0.188265	-1.13939	0.0738381	0.734792	191.942	235.355	178.938	210.877	238.484	258.907	251.811	215.375	266.006	212.832
AIFM1	Aifm1	ENSMUSG00000036932	630.012	-0.116365	-1.084	0.0738959	0.734974	632.959	547.676	632.773	643.199	538.424	675.888	647.385	618.45	653.71	649.997
RFFL	Rffl	ENSMUSG00000020696	268.16	0.18412	1.13612	0.0740327	0.735842	271.961	302.31	300.541	312.18	294.668	285.603	252.088	271.369	287.793	210.157
CWC25	Cwc25	ENSMUSG00000018541	547.241	-0.155608	-1.11389	0.0740622	0.735842	518.299	482.752	498.044	591.387	505.485	604.038	566.111	486.128	640.95	592.267
SRA1	Sra1	ENSMUSG00000006050	703.5	-0.115282	-1.08319	0.0741023	0.735849	648.619	683.731	640.393	736.734	678.016	728.524	788.469	660.966	717.11	770.14
CFH	Cfh	ENSMUSG00000026365	880.964	0.174843	1.12884	0.0741514	0.735928	849.135	919.146	1128.72	835.937	1090.63	972.427	846.647	828.44	794.282	830.821
SMN2	Smn1	ENSMUSG00000021645	271.17	-0.162437	-1.11918	0.0741893	0.735928	286.843	248.854	270.447	232.965	231.565	288.559	265.526	288	265.657	314.722
LDHB	Ldhb	ENSMUSG00000030246	10613	-0.0713247	-1.05068	0.0742462	0.7361	11313.1	10294.9	9751.51	10293.5	10769.3	10611.6	10846.5	11206.4	10870.9	11545
RRP36	Rrp36	ENSMUSG00000023971	316.478	-0.149909	-1.1095	0.0743152	0.736392	321.46	332.24	271.503	291.039	292	312.573	329.258	368.142	308.07	356.627
GEMIN4	Gemin4	ENSMUSG00000049396	289.576	0.171358	1.12612	0.074397	0.736628	290.998	279.284	275.264	309.8	362.325	240.921	290.37	282.997	250.761	276.299
C18orf21	2700062C07Rik	ENSMUSG00000024273	223.644	-0.158896	-1.11643	0.0744689	0.736628	223.393	214.397	190.963	220.422	205.545	263.995	216.2	250.106	230.69	221.172
RADIL	Radil	ENSMUSG00000029576	511.961	-0.165127	-1.12126	0.0745269	0.736628	460.255	560.317	436.708	469.943	478.388	580.544	589.078	529.264	553.499	450.848
LSM12	Lsm12	ENSMUSG00000020922	872.332	-0.110996	-1.07997	0.0745695	0.736628	824.507	805.934	767.778	802.562	875.107	816.028	863.427	825.38	937.154	954.615
CHTOP	Chtop	ENSMUSG00000001017	3751.03	-0.0822132	-1.05864	0.0747365	0.736628	3796.23	3412.73	3642.29	3660.85	3433.67	3689.89	3602.51	3689.96	3875.42	4132.8
C1QC	C1qc	ENSMUSG00000036896	939.754	-0.125119	-1.0906	0.0747628	0.736628	880.355	878.138	823.788	950.65	959.253	994.185	996.712	915.54	907.908	1080.61
BCORL1	Bcorl1	ENSMUSG00000036959	824.561	0.172623	1.12711	0.0747745	0.736628	795.06	934.671	754.761	802.554	951.472	668.376	668.897	776.84	907.064	742.438
SLC17A5	Slc17a5	ENSMUSG00000049624	656.363	0.124829	1.09038	0.0749045	0.736628	661.958	659.262	767.919	683.593	690.576	620.262	677.813	649.549	651.918	575.734
COPZ1	Copz1	ENSMUSG00000060992	1894.61	-0.0737512	-1.05245	0.0749068	0.736628	1917.15	1763.21	1756.63	1802.43	1859.89	1849.35	1876.93	1854.39	1984.39	2007.17
HDX	Hdx	ENSMUSG00000034551	429.141	0.140892	1.10259	0.0749262	0.736628	415.784	433.652	517.068	504.836	425.304	401.811	430.345	426.606	446.865	375.831
TMEM40	Tmem40	ENSMUSG00000059900	89.7361	-0.329734	-1.25678	0.0749674	0.736628	101.916	74.7678	78.6434	55.98	55.9585	95.2359	88.2648	103.776	99.4169	78.7139
CALM3	Calm3	ENSMUSG00000019370	46164.5	-0.106702	-1.07676	0.0749766	0.736628	48984.8	44906.8	41263.3	42213	45376.6	43200.1	46742.7	48181.4	47919.7	53798.1
CORT	Cort	ENSMUSG00000028971	112.371	-0.335207	-1.26156	0.0749771	0.736628	97.7846	83.5048	79.7974	110.247	80.715	78.4385	88.3811	98.6589	128.285	172.998
ADD1	Add1	ENSMUSG00000029106	12012.4	0.0534376	1.03773	0.0750112	0.736628	12228.4	12194.1	11923.3	12350.6	11990.8	11704	11989.1	12027.6	11484.5	11284.8
METTL9	Mettl9	ENSMUSG00000030876	1321.43	-0.0915931	-1.06555	0.0752252	0.73666	1272.12	1277.64	1237.44	1238.53	1323.74	1285.16	1347.26	1368.49	1397.89	1365.68
PSMB10	Psmb10	ENSMUSG00000031897	686.618	-0.170011	-1.12507	0.0752294	0.73666	676.617	767.864	582.075	550.763	660.805	711.842	736.443	762.833	755.457	681.234
CCDC167	Ccdc167	ENSMUSG00000024018	364.432	0.246205	1.18608	0.0753194	0.73666	428.683	514.873	370.145	308.918	359.684	337.241	305.951	430.379	285.344	311.887
RIN2	Rin2	ENSMUSG00000001768	938.266	-0.151167	-1.11047	0.0753202	0.73666	979.216	1020.76	1042.09	869.698	865.005	1099.74	1063.82	1108.3	944.37	1089.99
CACNG7	Cacng7	ENSMUSG00000069806	4376.04	-0.0625333	-1.0443	0.0753276	0.73666	4115.74	4339.85	4143.38	4111.97	4615.93	4533.72	4397.74	4416.78	4444	4476.26
RPS6	Rps6	ENSMUSG00000028495	3734.5	-0.0824559	-1.05882	0.0753732	0.73666	3831.91	3549.39	3433.24	3596.22	3668.89	3919.53	3671.64	3784	3884.74	3885.71
STIL	Stil	ENSMUSG00000028718	22.9168	0.838253	1.78788	0.0754479	0.73666	18.0284	29.666	83.0676	22.2633	12.1091	12.0827	12.558	33.3771	21.8959	7.12691
NPTX1	Nptx1	ENSMUSG00000025582	10761.4	0.148744	1.1086	0.075451	0.73666	12186.7	11249.1	10020.5	10729.7	11898.8	10140.8	11424.5	10509.6	10366.5	8154.61
CDC45	Cdc45	ENSMUSG00000000028	46.7518	0.344335	1.26957	0.0754821	0.73666	56.4717	55.8321	64.5737	48.9668	40.6303	44.1469	32.4314	35.5905	44.9192	52.256
KCNH7	Kcnh7	ENSMUSG00000059742	6109.87	0.112332	1.08097	0.0755632	0.73666	5928.13	6499.6	6843.29	6565.1	6653.74	6028.64	6604.57	6380.36	5768.73	5274.32
ACTR8	Actr8	ENSMUSG00000015971	1233.77	0.0842539	1.06014	0.0755824	0.73666	1267.95	1250.28	1312.8	1243.86	1310.93	1259.47	1246.24	1139.79	1243.24	1137.45
SRSF2	Srsf2	ENSMUSG00000034120	2925.13	-0.07303	-1.05192	0.0756897	0.73666	3051.3	2711.49	2861.78	2642.82	2849.37	2953.95	2957.37	3017.66	2868.36	3052.55
HMGB3	Hmgb3	ENSMUSG00000015217	722.734	-0.187549	-1.13883	0.0757075	0.73666	744.861	720.148	677.204	606.937	504.648	733.961	719.203	743.451	672.835	838.4
PCDHGA12	Pcdhga12	ENSMUSG00000102428	948.27	0.117226	1.08465	0.0757513	0.73666	900.873	973.402	970.416	1120.67	982.618	969.646	919.246	852.37	856.887	959.637
C12orf57	Grcc10	ENSMUSG00000072772	1749.53	-0.111764	-1.08055	0.0757847	0.73666	1678.96	1660.08	1533.72	1590.48	1760.65	1795.75	1730.32	1641.61	1775.23	1942.72
RPLP1	Rplp1	ENSMUSG00000007892	6375.96	-0.0786692	-1.05604	0.0758514	0.73666	6523.13	6308.89	5764.9	6018.05	6182.92	6604.36	6520.11	6412.74	6276.47	6717.15
BRI3	Bri3	ENSMUSG00000047843	388.388	-0.154768	-1.11324	0.075858	0.73666	421.481	379.465	363.707	299.912	366.419	376.376	394.188	434.04	408.179	427.948
JAK2	Jak2	ENSMUSG00000024789	1370.94	0.0845457	1.06035	0.0758843	0.73666	1369.75	1414.54	1340.3	1417.8	1391.65	1432.49	1291.04	1276.09	1277.67	1268.11
CFAP44	Cfap44	ENSMUSG00000071550	119.805	0.512344	1.42637	0.0759243	0.73666	59.1368	116.004	192.622	153.132	161.767	132.002	118.802	82.8964	82.6834	60.8676
LHFPL2	Lhfpl2	ENSMUSG00000045312	539.21	0.143078	1.10426	0.0759266	0.73666	488.213	578.164	543.037	523.507	589.663	461.597	439.434	490.859	523.262	546.225
LRRC17	Lrrc17	ENSMUSG00000039883	8.10306	-0.858932	-1.8137	0.0761171	0.73666	4.58398	5.41823	8.63039	7.60594	2.16423	9.73153	10.897	5.28495	7.7986	17.0363
BCLAF1	Bclaf1	ENSMUSG00000037608	3649.94	0.0685364	1.04865	0.0761269	0.73666	3620.83	3897.55	3838.38	3831.38	3778.27	3713.13	3575.3	3554.82	3701.12	3542.69
GPR63	Gpr63	ENSMUSG00000040372	118.686	0.362857	1.28597	0.0761612	0.73666	92.8104	149.126	112.04	166.474	141.959	107.413	64.1622	86.0447	137.932	120.173
PAFAH1B3	Pafah1b3	ENSMUSG00000005447	149.94	-0.224211	-1.16814	0.0761812	0.73666	143.862	136.139	115.9	139.457	121.193	136.464	147.657	126.302	186.643	169.705
HIPK3	Hipk3	ENSMUSG00000027177	3603.91	0.108156	1.07785	0.0761829	0.73666	3534.91	3671.89	3714.88	3977.81	3980.02	3422.51	3534.43	3770.4	3732.87	3056.61
SLC12A6	Slc12a6	ENSMUSG00000027130	4951.32	0.0815634	1.05816	0.0763907	0.73671	4670.6	5270.37	5334.97	5410.11	5157.22	4920.65	4921.52	5162.78	4786.87	4632.7
AFF2	Aff2	ENSMUSG00000031189	431.112	0.225815	1.16944	0.0764411	0.73671	438.497	450.537	556.777	463.851	423.256	387.781	361.256	401.064	515.882	331.233
RSBN1L	Rsbn1l	ENSMUSG00000039968	761.167	0.106299	1.07646	0.0764883	0.73671	754.968	781.348	814.586	829.315	827.279	689.4	804.386	784.264	768.792	674.618
KCNJ6	Kcnj6	ENSMUSG00000043301	1080.58	0.160529	1.1177	0.076525	0.73671	1035.97	1241.3	1216.8	1199.13	1134.1	1131.85	1149.54	1115.27	941.665	878.062
RDH16	Rdh9	ENSMUSG00000056148	13.0368	1.07665	2.10913	0.076565	0.73671	21.031	13.635	24.8791	18.0748	14.0393	2.01572	3.75522	5.81658	17.924	10.4552
ZPR1	Zpr1	ENSMUSG00000032078	880.877	-0.128257	-1.09297	0.0765752	0.73671	792.219	914.565	770.693	871.039	895.204	861.351	863.808	885.989	1006.82	1016.53
ZNF451	Zfp451	ENSMUSG00000042197	2099.47	0.135708	1.09863	0.0766503	0.7368	1955.05	2488.76	2091.57	2315.36	1904.39	1791.4	2103.51	1798.15	2076.53	2014.34
FRMPD4	Frmpd4	ENSMUSG00000049176	2967.44	0.0878925	1.06282	0.0768425	0.737509	2881.11	3143.01	3199.26	3156.21	3032.49	2824.22	3131.9	2973.18	2958.85	2614.47
ASPSCR1	Aspscr1	ENSMUSG00000025142	777.439	-0.0970642	-1.06959	0.0768627	0.737509	758.382	705.084	729.835	729.605	751.184	819.927	791.068	774.427	757.461	787.64
SGPP2	Sgpp2	ENSMUSG00000032908	456.916	0.244953	1.18505	0.0768824	0.737509	418.634	537.573	578.536	550.788	564.534	466.159	495.366	530.526	426.084	319.316
POLI	Poli	ENSMUSG00000038425	299.365	-0.134088	-1.0974	0.0769973	0.7378	310.29	268.554	291.308	276.152	278.634	317.56	341.127	300.006	300.551	305.047
SEC31A	Sec31a	ENSMUSG00000035325	2858.59	-0.0934078	-1.06689	0.0770112	0.7378	2770.83	2681.29	2847.01	2889.33	2647.93	3028.07	2924.16	2874.47	3020.22	2912.85
NDUFV2	Ndufv2	ENSMUSG00000024099	1981.62	-0.0841505	-1.06006	0.0770316	0.7378	2029.85	1850.04	1927.33	1877.94	1925.86	1884.09	2031.54	1957.04	2241.81	2070.69
GPR155	Gpr155	ENSMUSG00000041762	1673.25	0.17144	1.12618	0.0770734	0.737822	1594.36	1761.94	2187.03	1832.86	1686.7	1854.07	1723.82	1647.21	1551.12	1273.17
CCNT2	Ccnt2	ENSMUSG00000026349	2978.06	0.12268	1.08876	0.0772217	0.738862	2798.12	3214.94	3547.02	3042.83	3011.86	2915.53	3010.21	3004.62	2775.94	2633.09
FAM53B	Fam53b	ENSMUSG00000030956	1105.49	0.256325	1.19443	0.0773901	0.739843	1047.35	937.386	1236.77	1262.01	1479.63	1057.61	901.805	951.11	921.791	1156.91
TUBB6	Tubb6	ENSMUSG00000001473	123.843	-0.231244	-1.17385	0.0774038	0.739843	122.004	83.6314	95.3327	120.454	109.177	130.364	132.518	128.679	103.502	127.265
TMEM208	Tmem208	ENSMUSG00000014856	401.172	-0.127467	-1.09237	0.077468	0.740046	385.773	383.494	330.163	407.752	387.909	435.687	377.324	409.76	435.248	413.164
SLC9A1	Slc9a1	ENSMUSG00000028854	1735.16	0.111519	1.08037	0.0775044	0.740046	1882.04	1921.27	1837.77	1981.86	1632.73	1859.69	1702.33	1595.66	1748.35	1663.71
CDK10	Cdk10	ENSMUSG00000033862	1539.9	-0.101451	-1.07285	0.0776427	0.740253	1555.84	1499.79	1430.25	1272.16	1599.55	1604.95	1572.01	1573.19	1529.76	1614.84
CBLN4	Cbln4	ENSMUSG00000067578	243.121	0.351611	1.27598	0.0776506	0.740253	238.049	210.82	214.285	300.652	372.192	171.298	210.738	215.119	295.77	153.554
JADE2	Jade2	ENSMUSG00000020387	1505.44	0.256656	1.19471	0.077728	0.740253	1508.63	1551.04	1276.27	1720.23	2038.98	1424.56	1322.64	1415.25	1423.94	1189.76
GALE	Gale	ENSMUSG00000028671	296.673	-0.145192	-1.10588	0.0778004	0.740253	303.624	248.354	268.259	241.524	283.587	268.574	307.275	296.866	311.272	303.583
NDUFA13	Ndufa13	ENSMUSG00000036199	1953.35	-0.116441	-1.08406	0.0778347	0.740253	2098.19	1856.49	1699.42	1689.76	1912.09	1839.87	2089.51	2011.5	2036.39	2060.89
PLK2	Plk2	ENSMUSG00000021701	5390.97	0.105569	1.07592	0.077844	0.740253	5583.64	5228.1	5204.91	5720.61	5704.48	4969.82	5265.46	5001.72	5471.19	4796.89
ATP5PO	Atp5o	ENSMUSG00000022956	3129.76	-0.0815697	-1.05817	0.0779718	0.74109	3237.36	3011.7	2855.52	3063.92	3020.83	3046.63	3233.65	3173.17	3329.73	3289.74
PTPN4	Ptpn4	ENSMUSG00000026384	3818.35	0.111071	1.08003	0.0781162	0.741147	3729.87	4122.68	4238.77	4003.37	3869.85	3534.9	4060.52	3904.02	3858.68	3130.04
LARGE2	Large2	ENSMUSG00000040434	5.82915	-1.2208	-2.33077	0.0781981	0.741147	7.23007	2.21704	6.94706	0.889988	2.73436	4.6754	8.37593	7.34122	9.44772	11.108
RECQL	Recql	ENSMUSG00000030243	602.026	-0.144249	-1.10515	0.0782437	0.741147	526.979	587.489	586.531	569.236	570.134	552.3	655.78	613.686	699.104	618.273
RANBP1	Ranbp1	ENSMUSG00000005732	952.472	-0.126007	-1.09127	0.0782605	0.741147	1027.01	824.183	886.718	846.31	842.546	881.716	894.187	1055.65	974.384	1024.86
CNOT3	Cnot3	ENSMUSG00000035632	1380.43	-0.115231	-1.08315	0.0783048	0.741147	1210.7	1281.44	1177.73	1381.03	1486.98	1447.26	1380.27	1274.24	1441.67	1528.29
FANCA	Fanca	ENSMUSG00000032815	60.4994	-0.387459	-1.30809	0.0783174	0.741147	27.3743	57.704	48.1513	62.5805	46.099	60.8633	59.6752	74.9408	68.6359	49.983
KIAA1549L	D430041D05Rik	ENSMUSG00000068373	10253	0.0671608	1.04765	0.0784109	0.741147	10647.8	10692.2	10511.4	10706.8	9735.38	9802.98	10353.7	10308.8	9788.52	9668.44
YDJC	Ydjc	ENSMUSG00000041774	528.508	-0.127284	-1.09224	0.0784531	0.741147	544.057	515.726	482.784	444.041	515.972	556.97	549.521	521.133	500.59	606.76
NCOA1	Ncoa1	ENSMUSG00000020647	3959.49	0.104881	1.07541	0.0784777	0.741147	3942.11	4229.4	4034.41	4227.99	4146.11	4334.79	3853.78	4003.64	3659.66	3296.76
PCLO	Pclo	ENSMUSG00000061601	12164.3	0.0731413	1.052	0.07849	0.741147	12723.4	12681.3	12556.8	12934.1	12948.3	11970.7	12706.6	12871.1	11969.4	11173.8
MRFAP1	Mrfap1	ENSMUSG00000055302	6854.35	-0.0999349	-1.07173	0.0785124	0.741147	7325.21	6518.51	6360.99	6390.41	6265.14	6636.38	6813.06	6798.83	7492.03	7476.81
CBFB	Cbfb	ENSMUSG00000031885	668.785	-0.145596	-1.10619	0.0785348	0.741147	583.089	599.785	568.687	706.447	683.208	666.318	663.761	680.764	732.611	725.278
MTIF2	Mtif2	ENSMUSG00000020459	715.825	-0.154137	-1.11276	0.0785998	0.741385	702.199	727.222	758.316	623.314	663.414	807.464	712.874	865.693	862.35	625.783
YAF2	Yaf2	ENSMUSG00000022634	2379.86	-0.0727768	-1.05174	0.0787598	0.742206	2505.11	2250.35	2300.66	2296.67	2272.31	2331.12	2440.38	2602.01	2399.56	2455.61
MED20	Med20	ENSMUSG00000092558	696.301	-0.110355	-1.07949	0.0788369	0.742242	676.613	694.178	651.145	618.248	663.894	736.825	656.699	682.458	696.256	798.195
ARHGAP6	Arhgap6	ENSMUSG00000031355	142.946	-0.295655	-1.22744	0.0788737	0.742242	120.445	168.314	128.87	142.727	100.695	236.049	156.635	142.766	133.869	144.796
TMEM176B	Tmem176b	ENSMUSG00000029810	587.476	-0.123473	-1.08935	0.0788898	0.742242	569.435	543.636	554.24	561.235	526.116	616.771	536.088	576.429	596.396	672.44
BEND3	Bend3	ENSMUSG00000038214	258.339	-0.186119	-1.1377	0.0789458	0.742393	244.375	270.474	254.09	219.403	210.417	319.022	252.443	276.783	288.221	232.491
BTBD6	Btbd6	ENSMUSG00000002803	1109.35	-0.122761	-1.08882	0.0792987	0.744562	1052.8	1098.68	1070.48	1041.31	1044.33	1192.1	1147.7	1163.15	1201.9	1077.25
PINX1	Pinx1	ENSMUSG00000021958	99.0369	-0.231465	-1.17403	0.0793865	0.744562	86.9969	87.3354	86.0833	79.7511	84.1619	86.1727	83.4027	103.845	121.569	102.926
TRIM6	Trim6	ENSMUSG00000072244	8.36307	-0.758513	-1.69175	0.0794167	0.744562	5.62398	6.28511	10.2453	7.67381	4.13523	18.2291	9.41699	11.501	13.0035	7.36425
CBX5	Cbx5	ENSMUSG00000009575	6496.73	0.0951415	1.06817	0.0794362	0.744562	6143.14	6414.24	6348.1	6541.26	7315.04	6208.96	6683.42	5682.57	6271.62	5820.82
STRN3	Strn3	ENSMUSG00000020954	1616.92	0.065405	1.04638	0.0794535	0.744562	1694.4	1601.83	1632.29	1603.22	1670.26	1558.12	1592.51	1593.03	1585.77	1513.03
MRPL49	Mrpl49	ENSMUSG00000007338	849.43	-0.11228	-1.08094	0.0795215	0.744605	860.57	805.816	861.617	829.41	766.944	770.49	876.284	906.927	913.816	986.053
IZUMO4	Izumo4	ENSMUSG00000055862	658.411	-0.112384	-1.08101	0.0795671	0.744605	647.607	654.764	630.206	569.015	638.973	699.681	651.422	711.997	649.802	684.414
HERC6	Herc6	ENSMUSG00000029798	475.383	-0.130056	-1.09434	0.0796386	0.744605	447.293	475.882	434.136	487.771	498.093	527.939	553.237	458.579	516.879	507.071
ARHGAP20	Arhgap20	ENSMUSG00000053199	3529.11	0.113915	1.08216	0.079741	0.744605	3328.54	3837.71	4082.98	3906.58	3684.03	3280.87	3722.1	3641.61	3742.49	3022.47
GTPBP8	Gtpbp8	ENSMUSG00000022668	767.391	0.135357	1.09836	0.0797889	0.744605	713.895	765.7	898.748	875.821	801.073	658.377	802.308	723.199	741.121	756.013
MUC19	Muc19	ENSMUSG00000044021	130.127	0.25511	1.19343	0.0797991	0.744605	136.822	161.199	141.122	143.06	170.409	107.489	133.132	155.677	120.434	114.996
BRD7	Brd7	ENSMUSG00000031660	1279.49	-0.168175	-1.12364	0.0798128	0.744605	1381.85	1049.32	1153.76	1241.19	1231.95	1184.24	1571.56	1140.41	1385.1	1525.12
CCNE2	Ccne2	ENSMUSG00000028212	172.161	-0.219086	-1.164	0.0798205	0.744605	169.468	181.96	166.103	137.372	155.879	162.738	192.676	203.67	229.58	159.72
LONP1	Lonp1	ENSMUSG00000041168	2412.12	-0.0713596	-1.05071	0.079987	0.744911	2458.61	2386.17	2323.46	2266.98	2379.34	2449.92	2390.57	2553.8	2477.67	2545.08
SLC5A3	Slc5a3	ENSMUSG00000089774	952.169	0.197073	1.14637	0.0800527	0.744911	915.676	918.51	999.025	962.117	1205.72	895.723	856.022	890.639	979.51	740.732
EPHA6	Epha6	ENSMUSG00000055540	567.509	0.197104	1.14639	0.0800722	0.744911	563.441	689.329	679.027	623.976	542.232	646.075	531.761	612.634	505.554	411.703
S1PR4	S1pr4	ENSMUSG00000044199	9.0488	-0.749075	-1.68072	0.0800895	0.744911	8.2013	7.09935	5.53345	6.47797	5.41771	12.8185	11.4179	5.32851	12.8088	12.8079
ZBBX	Zbbx	ENSMUSG00000034151	14.8713	0.620944	1.53788	0.0801489	0.744911	17.6565	18.1385	15.2625	13.8893	20.5145	6.47648	16.0593	8.72739	9.89306	15.1976
AP3B2	Ap3b2	ENSMUSG00000062444	4894.57	-0.0671719	-1.04766	0.0802558	0.745205	4906.71	4876.15	4512.78	4711.97	4805.64	4687.33	5041.22	5054.24	5001.99	5165.77
SLC35A5	Slc35a5	ENSMUSG00000022664	1030.19	0.18079	1.1335	0.0803425	0.745205	939.386	1162.02	1311.26	1057.54	1079.04	863.251	1146.95	1081.37	888.28	915.251
ZNF316	Zfp316	ENSMUSG00000046658	848.016	-0.137194	-1.09976	0.0803755	0.745205	824.372	819.552	908.375	895.252	711.296	962.465	938.013	1000.4	878.781	796.588
DCTN2	Dctn2	ENSMUSG00000025410	6571.74	-0.0850974	-1.06076	0.0804085	0.745205	6828.01	6124.21	6113.38	6282.8	6322.3	6441.23	6443.19	6623.46	6749.56	7334.63
MEIS1	Meis1	ENSMUSG00000020160	71.8545	0.423941	1.34159	0.0804377	0.745205	83.0855	74.4539	89.5359	95.6114	91.4517	104.452	63.8028	42.8817	60.4468	55.2606
GMPPA	Gmppa	ENSMUSG00000033021	703.09	-0.128694	-1.0933	0.0804831	0.745205	659.127	615.176	715.007	679.637	607.825	620.417	716.428	726.089	686.032	829.338
NPAS1	Npas1	ENSMUSG00000001988	372.986	-0.206328	-1.15375	0.0805281	0.745205	325.062	349.09	333.627	353.689	307.676	330.219	383.898	387.549	344.922	476.822
SH2D1A	Sh2d1a	ENSMUSG00000005696	66.6297	-1.04815	-2.06788	0.0805599	0.745205	71.8264	6.42724	36.7808	12.0306	52.8448	68.5833	47.3907	51.8164	89.5483	114.601
TTC19	Ttc19	ENSMUSG00000042298	2629.88	0.0586467	1.04149	0.0806048	0.745205	2640.63	2628.02	2749.59	2573.96	2716.17	2513.74	2522.22	2678.65	2577.16	2486.73
TYW3	Tyw3	ENSMUSG00000047583	363.566	0.293063	1.22524	0.0807253	0.745373	325.914	407.184	356.993	500.267	524.811	310.064	380.009	283.5	436.524	313.959
MED24	Med24	ENSMUSG00000017210	4427.99	0.0945317	1.06772	0.0807908	0.745373	4332.55	4655.6	4401.41	4682.05	4875.35	4017.55	4301.17	4134.25	4750.67	4287.45
DIP2C	Dip2c	ENSMUSG00000048264	2967.78	0.0809635	1.05772	0.0807916	0.745373	3017.51	2967.55	3134.99	3334.04	2915.41	2905.04	2940.49	3028.76	2983.15	2674.75
BNIP3	Bnip3	ENSMUSG00000078566	2475.13	-0.0824048	-1.05878	0.0808085	0.745373	2521.08	2410.58	2358.1	2459.6	2513.4	2332.31	2730.81	2639.12	2673.4	2603.93
PARM1	Parm1	ENSMUSG00000034981	1751.41	0.0962358	1.06898	0.0808535	0.745373	1862.07	1894.83	1875.97	1908.81	1870.32	1768.54	1793.82	1893.61	1834.15	1520.85
ZFP62	Zfp62	ENSMUSG00000046311	914.85	0.12997	1.09427	0.0808736	0.745373	887.509	958.472	919.748	977.288	955.004	895.352	873.575	940.464	908.671	683.791
NENF	Nenf	ENSMUSG00000037499	633.781	-0.145111	-1.10582	0.0809031	0.745373	663.005	645.708	539.79	586.574	576.722	658.9	632.895	659.349	620.783	760.081
HTRA2	Htra2	ENSMUSG00000068329	632.529	-0.12921	-1.09369	0.0809674	0.745516	621.12	585.375	623.44	517.289	657.243	604.202	707.148	689.466	628.025	656.015
FAM49A	Fam49a	ENSMUSG00000020589	9550.35	0.0922424	1.06603	0.0809987	0.745516	9512.29	9358.99	9761.21	10074.7	9305.92	8533.77	9119.21	8375.14	9396.61	9607.03
DHH	Dhh	ENSMUSG00000023000	6.31494	0.989111	1.98496	0.0810527	0.745645	9.54716	6.39853	21.3871	3.45081	9.55239	5.13852	5.69797	2.53008	4.68564	4.06335
ZNF319	Zfp319	ENSMUSG00000046556	932.678	0.0821616	1.0586	0.0811715	0.745855	926.201	991.414	915.279	1008.79	954.145	906.404	885.401	885.557	927.246	924.203
XPR1	Xpr1	ENSMUSG00000026469	3725.2	0.0907217	1.0649	0.0812062	0.745855	3555.97	3888.92	4038.26	4059.94	3584.22	3793.24	3705.7	3550.41	3453.52	3458.51
ATP6V0B	Atp6v0b	ENSMUSG00000033379	4982.78	-0.088785	-1.06347	0.0813129	0.745855	4751.92	4694.24	4590.03	4865.72	5003.05	4636.13	4874.71	5000.98	5331.69	5569.91
MMP2	Mmp2	ENSMUSG00000031740	87.0326	0.341982	1.2675	0.0813978	0.745855	110.479	120.619	75.6905	75.991	129.854	91.4585	68.222	68.7351	74.5634	98.7379
ITGAX	Itgax	ENSMUSG00000030789	8.78216	0.892031	1.85579	0.0814129	0.745855	13.8032	7.60991	29.288	10.9236	5.47694	9.98096	4.15925	4.45459	4.65741	7.22646
TBKBP1	Tbkbp1	ENSMUSG00000038517	1513.78	-0.129655	-1.09403	0.0814848	0.745855	1258.68	1472	1505.76	1376.63	1477.62	1628.23	1438.94	1486.51	1515.03	1682.66
CXorf21	5430427O19Rik	ENSMUSG00000025058	5.39108	1.07947	2.11327	0.0815796	0.745855	8.31406	6.40418	8.601	4.38329	10.8032	1.08975	6.5571	6.12441	0.972007	3.34924
GRIA2	Gria2	ENSMUSG00000033981	20052.7	0.0737753	1.05247	0.081582	0.745855	20118.5	20060.2	21346.8	21270.4	20352.9	19644.4	19948.3	20268.3	20301.9	17846
CYFIP2	Cyfip2	ENSMUSG00000020340	29521.7	0.110392	1.07952	0.081585	0.745855	29637.2	32380.9	30488.2	31436.9	32774.8	30575.9	30675.2	31276.6	28192.6	24459.2
MRI1	Mri1	ENSMUSG00000004996	284.881	-0.181406	-1.13399	0.0816081	0.745855	277.742	245.957	293.989	268.22	227.14	321.989	319.556	283.29	257.394	307.918
AGAP3	Agap3	ENSMUSG00000023353	7384.87	-0.0637066	-1.04515	0.0816496	0.745855	7164.06	7487.94	6943.91	7035.92	7487.42	7407.21	7514.08	7304.74	7639.15	7881.46
SLC38A11	Slc38a11	ENSMUSG00000061171	59.1388	0.317613	1.24627	0.0817761	0.745855	61.4079	63.8665	85.5168	70.0812	58.9272	45.8208	51.3435	55.6022	66.1151	53.1762
PCSK7	Pcsk7	ENSMUSG00000035382	796.155	0.148459	1.10838	0.0818664	0.745855	749.288	832.365	806.723	991.102	820.266	784.08	689.173	817.48	752.283	740.412
FMN1	Fmn1	ENSMUSG00000044042	668.132	0.209093	1.15596	0.0818739	0.745855	635.24	718.212	884.914	687.592	847.502	707.229	686.09	775.124	583.804	512.514
C12orf66	BC048403	ENSMUSG00000053684	309.958	0.151103	1.11042	0.0818932	0.745855	327.952	330.464	343.983	337.409	303.63	283.242	342.877	306.227	309.24	241.71
KIF1B	Kif1b	ENSMUSG00000063077	30913.3	0.062144	1.04402	0.0819043	0.745855	30023	31965.6	32576.7	33209.5	31096.9	30479	30799.5	31103	31048.9	28743.6
ITPKA	Itpka	ENSMUSG00000027296	4213.02	-0.0920905	-1.06591	0.0819469	0.745855	4145.7	4127.16	3546.87	4026.93	4420.11	4153.14	4360.47	4259.04	4427.6	4403.12
OXGR1	Oxgr1	ENSMUSG00000044819	5.30456	1.04411	2.06209	0.0819648	0.745855	10.1317	9.94225	4.30968	4.34284	11.8722	3.24935	4.83862	6.29127	3.91746	1.69767
ECI1	Eci1	ENSMUSG00000024132	269.352	-0.176803	-1.13038	0.0820225	0.745855	260.073	256.163	251.473	227.731	278.399	318.011	224.911	303.568	302.157	293.491
LBP	Lbp	ENSMUSG00000016024	82.2988	0.447187	1.36338	0.0820701	0.745855	75.3302	82.3552	122.821	67.903	152.645	85.4617	60.0034	61.1645	55.5535	96.9834
SGCE	Sgce	ENSMUSG00000004631	480.976	-0.13054	-1.0947	0.082251	0.747076	490.556	439.871	454.947	397.229	476.913	469.962	485.724	463.339	539.946	514.612
DOHH	Dohh	ENSMUSG00000078440	1714.77	-0.0922819	-1.06606	0.0822985	0.747143	1786.9	1581.25	1570.27	1668.17	1705.74	1643.86	1711.23	1847.8	1861.29	1797.14
OLFM2	Olfm2	ENSMUSG00000032172	4678.55	-0.104077	-1.07481	0.0823671	0.747303	4793.47	4484.7	4177.5	4523.57	4420.31	4298.39	4719.51	4892.07	4856.89	5306.04
HIPK2	Hipk2	ENSMUSG00000061436	2206.18	0.222306	1.1666	0.0824552	0.747303	1843.2	2795.58	2636.74	2582.12	2337.05	2630.36	2048.13	2035.99	1776.47	1962.91
FAM234B	Fam234b	ENSMUSG00000030207	7346.7	0.0777579	1.05538	0.0825591	0.747303	7690.28	7382.94	7628.16	7442.06	7761.17	7119.58	7453.13	7582.35	7394.62	6372.4
ARNTL	Arntl	ENSMUSG00000055116	833.264	0.177417	1.13086	0.0826156	0.747303	781.033	776	860.591	915.9	965.909	663.906	776.08	674.455	875.26	806.56
AKAP13	Akap13	ENSMUSG00000066406	2066.67	0.123341	1.08925	0.0827205	0.747303	1862.29	2376.69	2289.32	1995.33	2132.21	2171.43	1779.81	1963.35	1885.97	1984.64
POSTN	Postn	ENSMUSG00000027750	197.842	-0.324748	-1.25245	0.0827292	0.747303	147.025	178.26	219.213	193.279	219.626	193.305	266.632	176.651	263.922	297.212
RAPSN	Rapsn	ENSMUSG00000002104	10.0453	-0.712324	-1.63844	0.0829879	0.747303	10.3596	5.87623	6.45298	6.3574	7.7665	16.1712	7.39099	7.04082	19.4258	12.3536
NDUFA6	Ndufa6	ENSMUSG00000022450	1122.28	-0.104248	-1.07493	0.0829949	0.747303	1150.29	1120.47	1021.84	1020.62	1078.65	1187.77	1123.31	1199.42	1090.73	1200.29
VPS45	Vps45	ENSMUSG00000015747	860.416	-0.216194	-1.16167	0.0830253	0.747303	879.793	875.668	711.854	681.452	729.579	738.206	1154.96	841.55	928.238	845.765
C5orf51	AW549877	ENSMUSG00000041935	2037.79	0.113741	1.08203	0.083036	0.747303	2049.9	2032.66	2346.26	2148.97	2094.26	2089.44	2122.97	2044.01	1880.67	1727.96
ZSCAN21	Zscan21	ENSMUSG00000037017	399.466	0.126379	1.09155	0.0831006	0.747303	371.776	398.336	414.405	464.772	431.327	361.435	386.431	381.528	385.488	386.702
PPP3CA	Ppp3ca	ENSMUSG00000028161	30075.7	0.0904859	1.06473	0.0831251	0.747303	32618.1	30420.5	31507.5	31235.8	32254.4	29278.6	32377.2	30568.5	29683	26525.9
BBS12	Bbs12	ENSMUSG00000051444	116.525	0.235257	1.17712	0.0831865	0.747303	134.824	107.838	111.779	100.507	146.753	96.6511	114.235	110.286	103.054	87.7231
OMP	Omp	ENSMUSG00000074006	13.9713	-0.877282	-1.83691	0.0831958	0.747303	16.4003	10.758	6.58479	4.33749	13.0049	18.3027	11.1732	37.3518	11.753	16.2214
GNPTG	Gnptg	ENSMUSG00000035521	1377.74	-0.0691914	-1.04913	0.0831963	0.747303	1314.73	1343.1	1330.28	1388.86	1318.65	1394.57	1363.33	1411.65	1431.78	1420.38
ATXN10	Atxn10	ENSMUSG00000016541	5746.13	-0.0865479	-1.06183	0.0832584	0.747303	5993.21	5288.01	5380.71	5678.41	5284.73	5403.25	5850.59	5713.14	5895.33	6464.77
TARDBP	Tardbp	ENSMUSG00000041459	5502.07	0.0628466	1.04452	0.0832939	0.747303	5806.68	5305.75	5849.53	5511.26	5592.79	5194.11	5381.18	5526.36	5354.51	5408.55
RPF2	Rpf2	ENSMUSG00000038510	321.602	-0.131456	-1.0954	0.0833026	0.747303	309.974	298.887	307.581	286.975	350.209	328.903	362.545	323.131	327.696	353.626
TSC22D2	Tsc22d2	ENSMUSG00000027806	1223.52	0.122725	1.08879	0.0833153	0.747303	1185.18	1295.83	1207.81	1309.58	1383.4	1158.43	1241.53	1206.38	1171.5	1083.36
TMEM74	Tmem74	ENSMUSG00000054409	398.356	0.154171	1.11278	0.0833548	0.747303	402.911	371.173	416.11	414.135	454.3	336.689	381.949	369.292	443.384	317.659
PPIE	Ppie	ENSMUSG00000028651	190.336	-0.173984	-1.12817	0.0833571	0.747303	188.519	185.177	174.676	168.016	165.758	201.425	216.881	188.681	185.195	204.742
RUSC1	Rusc1	ENSMUSG00000041263	5662	-0.0690188	-1.049	0.0833991	0.747303	5695.06	5642.71	5146.02	5672.98	5546.41	5503.12	5902.52	5697.44	5959.34	5997.69
SLC3A2	Slc3a2	ENSMUSG00000010095	3175.89	-0.0820591	-1.05853	0.0835041	0.747466	3197.33	3184	2964.92	3044.32	3161.66	3238.75	3180.48	3075.79	3401.35	3562.96
UNC13A	Unc13a	ENSMUSG00000034799	19084.6	0.0918053	1.0657	0.0835203	0.747466	18842.6	19946.3	19420.6	20333	19913.8	19035.9	16861.4	18378.6	18980.7	19127.7
TTC9B	Ttc9b	ENSMUSG00000007944	3857.37	-0.139632	-1.10162	0.0835378	0.747466	3966.27	3993.49	3462.8	3536.57	3571.08	3812.05	3555.53	3969.25	4332.78	4742.68
REPS2	Reps2	ENSMUSG00000040855	8048.5	0.0904514	1.0647	0.0837077	0.747473	8242.19	8171.31	8438.45	8515.45	8422.93	7668.41	8372.73	8017.56	8308.05	6886.4
GAP43	Gap43	ENSMUSG00000047261	5817.17	-0.160866	-1.11796	0.0837548	0.747473	6222.05	5089.01	5174.16	5028.22	4709.29	5296.02	5465.99	5410.68	5724.84	7417.01
SIK2	Sik2	ENSMUSG00000037112	1085.03	0.240279	1.18122	0.0837564	0.747473	1106.53	1135.26	1110.13	1179.49	1268.56	1214.36	797.458	971.025	919.529	1010.71
HRAS	Hras	ENSMUSG00000025499	2935.88	-0.0943452	-1.06758	0.0837681	0.747473	3132.86	2934.68	2652.53	2781.39	2699.82	3096.17	2804.53	3010.36	2970.86	3283.6
CHCHD1	Chchd1	ENSMUSG00000063787	263.806	-0.198898	-1.14782	0.0837925	0.747473	261.866	210.868	279.176	212.139	239.744	230.252	295.39	254.512	338.558	261.129
CERS3	Cers3	ENSMUSG00000030510	14.8912	-0.536005	-1.44995	0.0838595	0.747473	11.0224	14.5065	8.6153	16.2992	14.0422	16.2359	13.5394	20.8944	19.5487	22.9049
RPL18	Rpl18	ENSMUSG00000059070	1879.34	-0.103174	-1.07413	0.0841165	0.748048	1933.82	1765.52	1644.77	1848.69	1732.76	1942.84	1875.79	1720.86	1918.43	2127.3
MFSD8	Mfsd8	ENSMUSG00000025759	544.08	0.102302	1.07349	0.0841636	0.748048	567.257	504.844	580.289	585.741	589.794	526.382	508.542	538.812	545.943	512.257
ACTG2	Actg2	ENSMUSG00000059430	5.89179	1.15263	2.22318	0.0841636	0.748048	10.2623	7.97853	14.6801	1.85159	7.35021	6.97596	2.40009	5.97347	1.79096	1.45091
STARD3NL	Stard3nl	ENSMUSG00000003062	923.028	-0.123658	-1.08949	0.0841646	0.748048	952.034	788.172	926.001	872.68	839.382	861.984	953.314	1001.96	921.812	1027.29
SCG5	Scg5	ENSMUSG00000023236	4059.69	-0.106027	-1.07626	0.0841695	0.748048	4217.08	3731.96	3722.81	3782.21	4013.19	3705.61	4280.82	4183.6	4370.72	4408.51
ASCL2	Ascl2	ENSMUSG00000009248	5.65198	-1.06232	-2.08828	0.0842911	0.748048	1.60764	3.0242	2.8971	1.8969	10.0773	13.9856	7.70449	2.7977	9.99063	3.65189
RAB38	Rab38	ENSMUSG00000030559	6.53117	0.989861	1.98599	0.0843196	0.748048	7.34607	8.08927	6.53241	6.55988	9.6708	1.08668	3.90494	6.29946	0	7.57512
SGK3	Sgk3	ENSMUSG00000025915	513.848	0.119082	1.08604	0.0844836	0.748048	521.122	491.555	616.438	543.919	522.857	500.417	512.661	486.714	528.667	452.32
DUBR	Dubr	ENSMUSG00000022639	244.584	0.1545	1.11304	0.0845622	0.748048	236.474	259.269	270.606	244.86	251.083	238.727	238.638	202.287	227.795	225.969
METTL4	Mettl4	ENSMUSG00000055660	621.991	0.121981	1.08823	0.0846072	0.748048	595.548	627.938	699.931	686.507	616.898	590.677	558.872	607.888	657.226	551.59
TASP1	Tasp1	ENSMUSG00000039033	648.082	-0.113512	-1.08186	0.0846551	0.748048	638.816	568.376	613.127	642.423	588.546	576.298	694.756	647.689	671.429	704.581
CYP4F12	Cyp4f14	ENSMUSG00000024292	217.153	-0.170449	-1.12541	0.0847619	0.748048	188.463	237.059	193.009	193.237	225.118	263.028	221.576	249.705	224.128	212.304
PEAK1	Peak1	ENSMUSG00000074305	1570.81	0.120023	1.08675	0.0847831	0.748048	1542.5	1762.7	1720.15	1645.06	1562.99	1742.44	1597.3	1416.57	1427.4	1395.91
MAP3K10	Map3k10	ENSMUSG00000040390	6252.51	-0.0830777	-1.05928	0.0849157	0.748048	6146.84	6268.3	5648.49	6185.62	6390.85	6650.12	6586.34	5806.6	6412.3	6998.63
ENDOG	Endog	ENSMUSG00000015337	241.882	-0.146164	-1.10662	0.0849159	0.748048	248.629	247.345	239.567	250.755	219.023	251.77	241.322	285.007	280.098	275.504
CEP104	Cep104	ENSMUSG00000039523	1530.52	0.0717629	1.051	0.0849363	0.748048	1560.24	1672.88	1529.51	1559.34	1598.1	1523.03	1550.61	1471.88	1505.67	1488.21
CCDC96	Ccdc96	ENSMUSG00000050677	51.8897	0.336476	1.26267	0.0849475	0.748048	61.8195	56.7958	62.8635	54.3324	42.4601	37.669	42.0592	47.6451	35.3143	57.1233
PLXNA4	Plxna4	ENSMUSG00000029765	4267.82	0.103465	1.07435	0.0849512	0.748048	4330.95	4617.25	4365.04	4568.8	3861.88	4156.06	4033.87	4135.41	3879.39	4037.83
FAM91A1	Fam91a1	ENSMUSG00000037119	2337.83	0.0736337	1.05236	0.0849526	0.748048	2262.67	2257.45	2400.14	2555.17	2456.15	2173.89	2316.24	2256.02	2306.45	2274.46
ZNF394	Zkscan14	ENSMUSG00000029627	206.622	-0.173934	-1.12813	0.0849879	0.748048	214.677	198.701	203.888	196.798	170.008	220.262	242.716	208.953	234.203	206.277
SUPT6H	Supt6	ENSMUSG00000002052	5834.85	0.0497313	1.03507	0.0850155	0.748048	6123.98	5955.05	5969.98	6154.47	5867.65	5893.98	5804.25	5991.95	5722.71	5647.27
ABCC2	Abcc2	ENSMUSG00000025194	10.5709	-0.782279	-1.71985	0.0850588	0.748048	3.24337	5.60847	9.47932	6.67226	5.73151	15.2161	11.065	5.56122	10.332	12.0193
GOSR2	Gosr2	ENSMUSG00000020946	2430.84	-0.064645	-1.04583	0.0850842	0.748048	2400.38	2327.78	2363.58	2418.7	2304.05	2407.87	2454.49	2611.29	2340.96	2541.03
EEF1D	Eef1d	ENSMUSG00000055762	1669.58	-0.102242	-1.07344	0.0851344	0.748048	1757.64	1708.03	1505.92	1439.46	1601.03	1582.19	1732.43	1704.37	1753.52	1829.28
CTSD	Ctsd	ENSMUSG00000007891	8251.07	-0.056394	-1.03986	0.0851569	0.748048	8140.57	8305.17	7938.1	7802.79	8623.04	8539.59	8477.7	8500.95	8206.97	8711.4
IFNGR1	Ifngr1	ENSMUSG00000020009	368.053	0.136002	1.09886	0.0851592	0.748048	373.531	360.881	399.437	411.735	382.763	379.89	347.185	336.023	318.042	370.707
PPIB	Ppib	ENSMUSG00000032383	3214.16	-0.0785433	-1.05595	0.085254	0.748048	3044.62	3051.59	3087.11	3200.35	3166.36	3289.95	3220.76	3031.79	3254.55	3614.62
ZDHHC14	Zdhhc14	ENSMUSG00000034265	1307.6	-0.0893422	-1.06388	0.0853791	0.748048	1335.91	1298.71	1220.23	1238.03	1153.11	1373.82	1312.82	1307.87	1317.38	1339.88
SCAI	Scai	ENSMUSG00000035236	3188.52	0.0951875	1.0682	0.0853995	0.748048	2926.27	3370.45	3588.5	3467.17	3425.86	3173.66	3190.74	3255.85	3177.69	2905.46
PLEKHH1	Plekhh1	ENSMUSG00000060716	837.167	0.259494	1.19706	0.0854158	0.748048	779.157	1012.77	1145.5	925.919	1007.72	1053.74	868.942	905.552	690.094	552.657
HTR1D	Htr1d	ENSMUSG00000070687	25.2227	0.739516	1.66962	0.0854626	0.748048	44.1277	23.7661	51.1127	30.9444	8.20473	39.5096	12.4766	16.0334	19.4866	9.36537
ALDH6A1	Aldh6a1	ENSMUSG00000021238	1429.08	-0.0902647	-1.06457	0.0854967	0.748048	1341.76	1437.52	1477.43	1343.53	1448.63	1571.23	1475.12	1516.79	1370.42	1569.8
KCNAB3	Kcnab3	ENSMUSG00000018470	1205.57	0.175189	1.12911	0.0855684	0.748048	1414.23	1325.46	1286.99	1286.26	1463.04	1148.09	1358.38	1449.88	1067.08	981.509
AR	Ar	ENSMUSG00000046532	969.213	0.182654	1.13497	0.0856171	0.748048	944.382	1053.63	1095.12	1105.43	1251.14	913.051	1069.49	1026.04	1028.13	765.06
C3	C3	ENSMUSG00000024164	6.8466	-0.951064	-1.9333	0.0857079	0.748048	4.32417	6.48284	4.30149	3.42725	3.46218	3.41822	18.1156	9.29885	3.91858	18.3157
CREM	Crem	ENSMUSG00000063889	426.363	0.17314	1.12751	0.0857157	0.748048	480.348	411.782	430.525	453.968	407.768	316.206	342.599	378.101	437.995	462.331
IL4	Il4	ENSMUSG00000000869	6.35984	-0.984765	-1.97899	0.0857315	0.748048	9.95562	0.88504	5.43577	2.23136	2.12837	4.44462	7.7778	6.30879	9.8001	12.4723
RPL26	Rpl26	ENSMUSG00000060938	2792.01	-0.112397	-1.08102	0.0857411	0.748048	2937.83	2733.75	2453.1	2625.24	2734.55	3016.93	2848.85	3019.44	2840.24	2857.45
TXNRD3	Txnrd3	ENSMUSG00000000811	123.429	-0.348473	-1.27321	0.0857711	0.748048	152.155	129.079	97.7102	80.0694	71.6988	136.501	126.785	140.662	106.626	167.412
CPE	Cpe	ENSMUSG00000037852	60103.6	-0.0932328	-1.06676	0.0858681	0.748323	58685.9	55081.3	57427.6	59416.8	57696.3	59646.7	58768.4	57523.7	62906.8	68700.2
OSBPL8	Osbpl8	ENSMUSG00000020189	3730.3	0.0832172	1.05938	0.085891	0.748323	3865.48	3699.75	3916.92	3981.6	3991.89	3651.14	3733.9	3817.68	3668.06	3494.38
MON2	Mon2	ENSMUSG00000034602	2927.11	0.109004	1.07848	0.0859232	0.748323	2888.31	2922.88	3041.76	3009.04	3360.73	3067.7	2968.23	2739.3	2603.9	2736.77
E2F8	E2f8	ENSMUSG00000046179	26.7485	-0.470417	-1.38551	0.086123	0.74885	13.9091	26.1389	23.8262	23.7811	17.6075	34.895	21.0705	30.3992	27.4865	31.769
AKR1E2	Akr1e1	ENSMUSG00000045410	503.05	0.302863	1.23359	0.086127	0.74885	706.682	610.646	407.263	436.957	538.08	359.723	373.461	567.107	444.922	444.557
SNX27	Snx27	ENSMUSG00000028136	4041.36	0.0572389	1.04047	0.0861466	0.74885	3918.99	4077.61	4245.87	4154.17	4077.69	4136.36	3994.64	3896.65	3915.28	3737.3
HABP4	Habp4	ENSMUSG00000021476	5717.18	-0.0693665	-1.04926	0.0861825	0.74885	5851.1	5501.19	5606.4	5185.58	5660.89	5720.76	5859.55	5803.89	6022.39	5769.07
SDK1	Sdk1	ENSMUSG00000039683	749.328	0.18794	1.13914	0.0864665	0.74885	622.793	868.543	846.52	737.309	781.476	630.112	712.3	746.598	735.916	561.068
BORCS8	Borcs8	ENSMUSG00000002345	489.134	-0.12553	-1.09091	0.086546	0.74885	500.891	472.008	455.156	423.478	493.896	470.485	466.03	524.544	541.174	555.704
USP37	Usp37	ENSMUSG00000033364	807.185	0.157768	1.11556	0.0866053	0.74885	765.368	766.629	895.868	761.4	1014.27	666.606	711.8	769.065	856.365	758.579
TMEM196	Tmem196	ENSMUSG00000048004	950.214	-0.143239	-1.10438	0.0866088	0.74885	988.146	807.265	924.225	970.942	964.416	842.855	1056.95	1070.24	1121.49	1044.18
DPH7	Dph7	ENSMUSG00000026975	442.096	-0.173857	-1.12807	0.0866095	0.74885	446.288	438.363	413.686	378.317	384.712	497.521	485.155	522.793	402.408	423.349
SOCS5	Socs5	ENSMUSG00000037104	2872.38	0.108801	1.07833	0.0866117	0.74885	2783.11	3058.23	2836.95	3010.32	3234.18	3003.99	2796.5	2895.55	2785.12	2362.93
GIPR	Gipr	ENSMUSG00000030406	78.6164	0.30281	1.23354	0.0866305	0.74885	84.3867	104.085	71.0407	68.8719	88.3709	55.8548	64.8556	82.9768	60.7372	72.7157
SSR1	Ssr1	ENSMUSG00000021427	3510.17	0.0741779	1.05276	0.0866588	0.74885	3516.01	3720.15	3760.98	3597.1	3628.26	3523.68	3589.12	3557.3	3481.48	3162.49
B3GALNT2	B3galnt2	ENSMUSG00000039242	496.545	0.151968	1.11108	0.0866868	0.74885	532.193	526.871	569.277	514.598	497.327	523.959	490.924	519.861	418.289	428.195
CLMP	Clmp	ENSMUSG00000032024	800.309	-0.103617	-1.07446	0.0867017	0.74885	809.969	750.343	754.878	745.338	751.298	830.351	743.099	795.622	795.288	930.672
MANSC1	Mansc1	ENSMUSG00000032718	213.873	0.197762	1.14692	0.0867116	0.74885	212.5	268.352	243.335	236.329	240.025	205.822	236.704	238.921	194.496	172.928
GYS1	Gys1	ENSMUSG00000003865	464.526	-0.124718	-1.09029	0.086817	0.74885	416.337	484.923	486.688	458.429	452.269	489.083	507.955	493.4	520.526	492.052
FSD1L	Fsd1l	ENSMUSG00000054752	1144.62	0.0805523	1.05742	0.086824	0.74885	1197.42	1208.14	1091.44	1198.64	1128.2	1114.25	1073.18	1118.11	1110.82	1095.56
ECHS1	Echs1	ENSMUSG00000025465	956.128	-0.0976788	-1.07005	0.0868279	0.74885	941.211	904.289	967.044	818.712	933.015	985.166	987.319	1010.51	910.696	991.509
LSM4	Lsm4	ENSMUSG00000031848	537.276	-0.13914	-1.10125	0.0868773	0.74893	593.488	506.598	451.115	487.134	463.689	536.408	491.1	557.294	577.559	595.19
CRHR1	Crhr1	ENSMUSG00000018634	718.209	-0.177316	-1.13078	0.0869885	0.749438	678.775	708.536	608.672	656.378	681.963	664.74	638.617	729.588	754.522	979.718
CCDC85C	Ccdc85c	ENSMUSG00000084883	2204.94	-0.0858509	-1.06131	0.087053	0.749438	2023.73	2194.69	2122.77	2011.68	2196.51	2532.17	2180.45	2154.2	2161.01	2171.5
IQCK	Iqck	ENSMUSG00000073856	102.889	-0.237592	-1.17902	0.0870727	0.749438	94.5965	95.65	110.892	74.3873	88.5339	104.927	117.526	116.943	109.093	99.8921
C1orf174	A430005L14Rik	ENSMUSG00000047613	323.806	-0.139759	-1.10172	0.0870971	0.749438	325.419	292.131	290.306	311.426	304.15	323.762	352.887	318.372	326.742	354.959
PCDHGB1	Pcdhgb1	ENSMUSG00000103037	372.144	0.170143	1.12517	0.0871996	0.749973	430.609	414.132	350.15	403.474	361.292	311.176	410.469	371.46	331.893	319.544
CCDC124	Ccdc124	ENSMUSG00000007721	1645.24	-0.132752	-1.09638	0.0873069	0.750381	1786.85	1534.23	1385.48	1374.65	1720.61	1624.26	1664.75	1756.72	1722.01	1788.13
LINGO4	Lingo4	ENSMUSG00000044505	22.1292	0.50551	1.41962	0.0873276	0.750381	24.7259	35.088	32.7568	29.1255	16.257	23.5632	13.0966	27.6587	13.7438	19.7135
PTBP3	Ptbp3	ENSMUSG00000028382	809.167	0.125307	1.09074	0.0874056	0.750705	789.651	730.777	846.202	895.521	871.553	775.053	745.998	748.175	753.65	762.992
ATP6V0D1	Atp6v0d1	ENSMUSG00000013160	5986.8	-0.0793192	-1.05652	0.0874502	0.750742	6187.96	5568.45	5581.19	5784.11	5967.98	5641.84	6082.37	5931.06	6613.47	6459.62
SRPK1	Srpk1	ENSMUSG00000004865	2544.22	0.0934917	1.06695	0.0875955	0.751297	2601.94	2792.92	2535.82	2372.11	2798.65	2379.93	2308.99	2421.6	2721.16	2447.68
TP53	Trp53	ENSMUSG00000059552	486.386	0.134143	1.09744	0.0876466	0.751389	508.187	495.68	484.897	522.197	524.068	464.716	455.627	482.348	511.355	399.225
PRDM4	Prdm4	ENSMUSG00000035529	883.604	0.11859	1.08567	0.0877921	0.751533	867.666	889.405	835.994	929.373	1081.07	906.498	819.502	800.476	838.553	871.235
PPP4C	Ppp4c	ENSMUSG00000030697	650.176	-0.0997131	-1.07156	0.0878942	0.751533	626.504	605.418	606.575	658.296	603.765	648.71	669.627	612.353	668.261	718.264
LLGL2	Llgl2	ENSMUSG00000020782	38.0504	-0.5911	-1.50639	0.0879072	0.751533	23.3578	37.1727	62.3928	26.6528	25.8926	54.992	53.2022	78.4455	35.4136	36.1938
C5orf49	1700001L19Rik	ENSMUSG00000021534	413.438	-0.224918	-1.16871	0.0879249	0.751533	481.635	310.259	322.848	363.59	380.572	380.423	450.201	379.115	427.717	530.975
EVC	Evc	ENSMUSG00000029122	188.955	0.286942	1.22005	0.0879857	0.751533	182.001	226.692	168.654	197.392	211.598	214.906	186.349	112.893	129.695	168.236
LPAR2	Lpar2	ENSMUSG00000031861	34.3372	0.529701	1.44363	0.08803	0.751533	28.9168	26.1347	48.0292	50.2571	29.8555	27.7903	18.3093	20.4789	26.8292	30.246
GABRB1	Gabrb1	ENSMUSG00000029212	5072.62	0.104364	1.07502	0.0880352	0.751533	4780.75	5603.54	5618.24	5235.8	5208	5032.59	5167.9	4906.83	4795.78	4698.41
PPM1H	Ppm1h	ENSMUSG00000034613	3374.88	-0.0651694	-1.04621	0.0880519	0.751533	3342.09	3632.22	3306.71	3313.42	3166.75	3340.04	3542.43	3522.61	3562.7	3572.22
PAK3	Pak3	ENSMUSG00000031284	3468.98	0.0901673	1.06449	0.0881072	0.751533	3640.99	3616.83	3544.15	3553.52	3315.43	3226.61	3294.6	3414.67	3434.72	3232.76
MRPS24	Mrps24	ENSMUSG00000020477	404.919	-0.15263	-1.11159	0.0881519	0.751571	376.129	387.07	350.356	400.064	404.724	426.096	372.125	418.316	434.316	477.83
GSS	Gss	ENSMUSG00000027610	470.572	-0.108988	-1.07847	0.088231	0.751651	440.92	493.112	486.49	437.067	451.735	465.761	488.935	515.999	535.43	485.435
CACNA1B	Cacna1b	ENSMUSG00000004113	6184.92	0.106556	1.07665	0.0883615	0.752122	6260.1	6556.8	6453.74	6885.99	5947.02	6063.21	6080.04	6277.51	5588.89	5809.93
PCDHA1	Pcdha1	ENSMUSG00000103442	120.647	-0.273973	-1.20913	0.0884033	0.752122	98.0052	115.972	86.6502	113.567	118.229	144.577	174.768	116.624	101.122	108.05
HSBP1	Hsbp1	ENSMUSG00000031839	5744.57	-0.165425	-1.1215	0.0884185	0.752122	5628.44	4958	5207.76	5469.18	5172.11	5079	5376.84	5365.6	6135.4	7684.71
VSIG10L	Vsig10l	ENSMUSG00000070604	74.677	0.429104	1.3464	0.0885501	0.75281	54.1159	118.936	55.3823	114.845	104.379	48.0887	85.0994	73.6167	64.4348	61.0427
SULF1	Sulf1	ENSMUSG00000016918	747.334	0.184749	1.13662	0.0885801	0.75281	791.993	697.981	802.186	739.657	717.118	764.922	835.402	577.421	608.121	516.745
TBL1X	Tbl1x	ENSMUSG00000025246	2120.73	0.0903404	1.06462	0.0887569	0.753305	2152.25	2237.58	2232.01	2196.32	2090.23	2187.09	2096.7	2085.41	1850.85	2029.39
MYO1F	Myo1f	ENSMUSG00000024300	89.4497	0.288553	1.22141	0.0887577	0.753305	88.8356	145.314	84.356	76.6404	100.201	87.9004	66.9714	82.0443	71.5861	91.6426
ADH1C	Adh1	ENSMUSG00000074207	6.15144	0.931482	1.90723	0.0887597	0.753305	6.16382	4.38099	8.19856	6.43674	8.20945	1.82909	2.4321	1.9881	8.22995	2.15835
DARS2	Dars2	ENSMUSG00000026709	468.289	-0.233606	-1.17577	0.0889492	0.754569	392.699	350.338	471.288	463.672	482.069	561.839	536.31	500.691	462.719	474.228
GPCPD1	Gpcpd1	ENSMUSG00000027346	3619.79	-0.128353	-1.09305	0.0891029	0.7549	3651.93	3847.73	3717.55	3285.56	3259.06	3779.18	4004.97	4108.9	3408.05	4114.89
UBE2V1	Ube2v1	ENSMUSG00000078923	5407.54	-0.0625897	-1.04434	0.0893101	0.7549	5390.31	5258.13	4941.79	5174.06	5374.92	5282.66	5461.78	5321.04	5366.24	5861.97
GIMAP6	Gimap6	ENSMUSG00000047867	111.73	-0.317549	-1.24621	0.0893165	0.7549	84.0705	110.734	93.6256	90.1018	86.643	106.166	121.83	97.378	78.6346	174.017
PHYHIPL	Phyhipl	ENSMUSG00000037747	4210.39	0.0606403	1.04293	0.0893593	0.7549	4484.83	4307.01	4068.61	4419.49	4133.43	4176.9	4085.24	4148.13	4169.24	3961.43
SLC6A19	Slc6a19	ENSMUSG00000021565	7.40646	0.838383	1.78804	0.0894098	0.7549	6.52646	5.54796	15.4278	14.2173	8.82468	5.5183	7.88932	4.26545	6.03605	4.35081
FRY	Fry	ENSMUSG00000056602	6113.4	0.0593337	1.04198	0.0895603	0.7549	6054.76	6168.39	6474.53	6337.22	6374.73	5701.23	5942.3	6254.51	6106.85	6137.11
SMIM3	Smim3	ENSMUSG00000038059	418.672	-0.29267	-1.22491	0.0895873	0.7549	380.256	461.047	432.971	394.212	392.384	444.016	563.146	512.988	390.946	612.609
SIRT7	Sirt7	ENSMUSG00000025138	1257.51	-0.132686	-1.09633	0.0897314	0.7549	1215.83	1295.38	1103.47	1123.32	1184.12	1395.4	1239.01	1341.67	1342.63	1181.16
GTF3A	Gtf3a	ENSMUSG00000016503	523.524	-0.119541	-1.08639	0.0897544	0.7549	509.29	540.143	526.132	458.151	477.929	495.237	505.342	558.005	584.702	584.561
DSG1	Dsg1c	ENSMUSG00000034774	12.4287	0.946958	1.9278	0.0897979	0.7549	11.9101	24.5945	23.781	29.3679	6.49687	24.8687	7.59588	8.39452	8.82723	0.84589
URB2	Urb2	ENSMUSG00000031976	460.142	0.115795	1.08357	0.089832	0.7549	473.731	452.929	455.379	508.386	475.363	437.64	466.39	454.697	393.905	430.305
PHF10	Phf10	ENSMUSG00000023883	1590.65	-0.0936508	-1.06707	0.0899064	0.7549	1601.86	1607.33	1408.74	1403.94	1504.06	1537.27	1662.09	1635.68	1562.83	1636.99
GAS5	Gas5	ENSMUSG00000053332	1441.81	-0.158808	-1.11636	0.0899537	0.7549	1543.53	1474.94	1340.43	1110.59	1441.36	1589.82	1566.03	1652.19	1477.4	1434.07
ALKBH6	Alkbh6	ENSMUSG00000042831	705.381	-0.106967	-1.07696	0.0900085	0.7549	700.016	648.684	663.757	669.256	693.179	727.86	664.35	747.962	778.974	715.626
GNG3	Gng3	ENSMUSG00000071658	4623.86	-0.119077	-1.08604	0.0900346	0.7549	4653.84	4152.91	4005.49	4483.8	4549.19	4033.64	4699.05	4535.73	4985.72	5464.7
MAPK8IP3	Mapk8ip3	ENSMUSG00000024163	16647.4	0.0630049	1.04464	0.0900681	0.7549	16315.9	17598.5	16845.7	17152.3	17714.6	17061.5	15863.8	16706.3	16219	16118.3
NUMB	Numb	ENSMUSG00000021224	1628.69	0.13512	1.09818	0.0900932	0.7549	1448.44	1442	1651	1921.81	1833.57	1413.58	1482.25	1516.04	1483.29	1648.87
HAX1	Hax1	ENSMUSG00000027944	750.258	-0.144479	-1.10533	0.0901245	0.7549	722.019	696.073	610.198	670.188	894.862	764.72	850.989	772.663	792.245	787.429
FBXO28	Fbxo28	ENSMUSG00000047539	1494.2	0.0834309	1.05953	0.090147	0.7549	1478.5	1456.26	1468.95	1645.44	1659.44	1394.88	1447.84	1499.27	1482.21	1445.67
ADGRA1	Adgra1	ENSMUSG00000025475	2406.36	0.110688	1.07974	0.0902257	0.7549	2710.47	2380.08	2333.79	2370.24	2586.05	2279	2209.38	2203.08	2309.3	2464.89
SELENOF	Selenof	ENSMUSG00000037072	3165.4	-0.0684994	-1.04863	0.090292	0.7549	3270.31	3095.04	2993.98	3021.25	3117.49	3221.59	3320.39	3094.77	3348.92	3266.94
GPSM1	Gpsm1	ENSMUSG00000026930	1396.2	-0.134693	-1.09786	0.0903164	0.7549	1411.03	1372.53	1322.82	1444.07	1092.23	1519.87	1502.02	1388.33	1360.42	1521.23
IL1A	Il1a	ENSMUSG00000027399	16.3693	-0.538012	-1.45197	0.0903254	0.7549	13.7125	10.8847	12.8979	11.9466	18.3326	23.9184	14.2669	12.4533	25.4686	21.8844
CIC	Cic	ENSMUSG00000005442	7244.94	0.0972842	1.06976	0.0903959	0.75515	6874.45	7712.71	7154.92	8116.44	7177.63	6944.03	6725.94	6625.27	7054.32	7265.94
GSTZ1	Gstz1	ENSMUSG00000021033	822.931	-0.0852214	-1.06085	0.0905623	0.755613	748.412	825.413	822.48	746.472	776.87	810.413	801.458	858.434	824.915	862.335
CSNK2A1	Csnk2a1	ENSMUSG00000074698	4133.51	0.0528502	1.03731	0.090573	0.755613	4136.57	4155.64	4264.22	4243.72	4176.78	3866.68	4101.48	4131.69	3992.82	4122.02
CYHR1	Cyhr1	ENSMUSG00000053929	4159.05	-0.0664015	-1.0471	0.0906968	0.755678	4114.37	3933.59	3928.13	4019.97	4333.85	4054.72	4180.11	4218.86	4397.49	4430.07
IPO7	Ipo7	ENSMUSG00000066232	4285.75	0.06535	1.04634	0.0907816	0.755678	4612.14	4122.83	4352.5	4467.92	4318.44	4112.37	4288.52	4212.75	4256.18	4036.06
GALNT2	Galnt2	ENSMUSG00000089704	2276.71	-0.103281	-1.07421	0.0908253	0.755678	2229.84	2249.79	2160.28	2142.36	2016.89	2315.87	2272.71	2245.83	2177.38	2588.02
CTNNB1	Ctnnb1	ENSMUSG00000006932	19139.8	-0.143308	-1.10443	0.0908685	0.755678	18545.9	16913.8	17667.5	19205.9	17133.6	17303.7	17927.1	18874.2	20488.1	24212.3
POLE4	Pole4	ENSMUSG00000030042	701.093	-0.109482	-1.07884	0.090905	0.755678	696.35	665.301	681.131	654.909	632.733	720.263	785.142	723.114	663.732	703.57
EEA1	Eea1	ENSMUSG00000036499	1595.38	0.0913546	1.06537	0.0909052	0.755678	1575.41	1681.39	1664.5	1661.55	1615.55	1590.6	1643.68	1581.22	1499.81	1384.67
UHRF1BP1	Uhrf1bp1	ENSMUSG00000039512	958.623	0.118292	1.08545	0.0911083	0.756774	856.997	1125.39	980.185	1079.76	974.444	909.051	879.702	1002.86	906.33	922.478
C1orf226	Gm7694	ENSMUSG00000102752	191.683	-0.293021	-1.2252	0.091163	0.756774	151.941	195.053	184.874	168.376	160.132	179.49	206.649	184.762	180.238	300.929
RPL39	Rpl39	ENSMUSG00000079641	770.035	-0.0966538	-1.06929	0.0911847	0.756774	725.62	763.885	692.445	738.664	738.576	736.555	814.299	729.609	796.041	833.162
APEH	Apeh	ENSMUSG00000032590	447.389	-0.244478	-1.18466	0.0912061	0.756774	371.802	427.357	389.847	530.027	381.622	528.33	515.765	591.927	410.273	442.002
TMEM106B	Tmem106b	ENSMUSG00000029571	4866.82	0.073596	1.05234	0.0912449	0.756774	4778.75	5066.04	5428.77	5090.01	4990.83	4821	4863.83	5095.43	4753.57	4558.42
GUF1	Guf1	ENSMUSG00000029208	1289.67	-0.105115	-1.07558	0.0912902	0.756774	1268.7	1232.21	1341.32	1177.11	1158.6	1332.68	1297.92	1311.39	1367.27	1337.02
AOX3P	Aox3	ENSMUSG00000064294	52.0366	0.333368	1.25995	0.0913249	0.756774	78.9233	58.2664	55.103	48.3815	48.9972	44.1953	42.791	40.4308	54.2744	48.444
TAB2	Tab2	ENSMUSG00000015755	1779.8	0.0806701	1.05751	0.091364	0.756774	1805.23	1752.4	1836.05	1868.97	1965.94	1753.87	1760.93	1716.19	1827.77	1666.56
CASP3	Casp3	ENSMUSG00000031628	424.558	-0.187967	-1.13916	0.0914371	0.756774	353.997	372.689	405.341	425.293	365.699	404.493	412.915	377.924	421.58	567.665
CAMK1	Camk1	ENSMUSG00000030272	2229.1	-0.131364	-1.09533	0.0914434	0.756774	2123.8	2021.9	1861.34	2161.79	2198.37	2102.58	2034.31	2177.88	2488.74	2548.22
MFSD9	Mfsd9	ENSMUSG00000041945	123.286	0.237591	1.17902	0.0916998	0.758449	137.998	124.072	144.989	152.331	129.525	112.817	139.384	128.158	100.891	103.199
ABCC1	Abcc1	ENSMUSG00000023088	780.943	0.10587	1.07614	0.0917776	0.758449	813.792	754.986	867.512	785.434	834.696	800.153	690.955	767.993	693.863	815.115
ARHGEF33	Arhgef33	ENSMUSG00000054901	23.7718	-0.652577	-1.57197	0.0918214	0.758449	27.3917	20.5837	9.82425	21.7086	13.0207	38.7906	23.6092	32.991	16.8063	34.5521
CLEC16A	Clec16a	ENSMUSG00000068663	3150.21	0.127041	1.09205	0.0918493	0.758449	3456.63	3564.91	3318.36	3213.49	3148.94	2969.83	3299.27	3447.63	3048.52	2538.73
TNNC1	Tnnc1	ENSMUSG00000091898	639.112	-0.224748	-1.16857	0.0921587	0.759822	756.029	578.048	491.163	530.877	537.661	580.007	598.7	588.643	738.761	875.549
TRMU	Trmu	ENSMUSG00000022386	397.78	-0.166965	-1.12269	0.0922079	0.759822	409.025	437.55	378.376	356.814	343.739	456.946	408.479	433.589	493.503	376.773
CD72	Cd72	ENSMUSG00000028459	26.2209	0.841316	1.79168	0.0922407	0.759822	10.2843	44.4721	73.7245	34.5845	13.5474	27.196	25.1122	9.42341	24.7215	8.62671
HIVEP2	Hivep2	ENSMUSG00000015501	13529.1	0.105664	1.07599	0.0922459	0.759822	13471.2	13057.2	13718	14512.3	14004.6	12562.3	12346.7	12316.6	12378.4	14296.6
SLC2A10	Slc2a10	ENSMUSG00000027661	34.8609	0.375244	1.29706	0.0922603	0.759822	42.2214	40.9919	37.2525	33.5977	31.2802	27.8736	28.1811	30.8549	28.5439	28.1282
PRUNE1	Prune1	ENSMUSG00000015711	885.691	-0.105456	-1.07583	0.0923225	0.759998	850.837	806.019	859.777	883.848	792.377	837.237	847.6	887.778	922.762	1009.28
ME2	Me2	ENSMUSG00000024556	495.584	0.163366	1.1199	0.0924825	0.76057	469.033	529.123	657.036	590.867	457.061	553.22	440.785	451.819	505.949	458.087
CPD	Cpd	ENSMUSG00000020841	3401.87	0.0896097	1.06408	0.0928082	0.76057	3207.3	3343.15	3469.68	3704.41	3625.15	3017.87	3257.45	3254.66	3398.17	3367.94
GABRB3	Gabrb3	ENSMUSG00000033676	9222.76	0.0719358	1.05113	0.0928251	0.76057	9078.51	9197.36	9837.93	9897.96	9529.25	8787.12	9563.79	8800.4	9308.88	8762.25
INTS10	Ints10	ENSMUSG00000031864	1907.98	0.0767854	1.05467	0.092836	0.76057	1831.65	1943.45	1963.95	1999.41	1954.21	1683.21	1872.33	1800.91	1907.06	1921.38
GGT1	Ggt1	ENSMUSG00000006345	43.9625	-0.438195	-1.35491	0.0929825	0.76057	48.5324	35.0425	51.9637	39.5454	34.2823	61.697	72.7483	75.491	47.9726	29.6037
DOLPP1	Dolpp1	ENSMUSG00000026856	498.542	-0.128595	-1.09323	0.0930023	0.76057	471.629	456.734	449.425	463.857	428.027	433.727	489.586	583.811	444.836	536.611
TOPORS	Topors	ENSMUSG00000036822	567.254	0.114291	1.08244	0.0930563	0.76057	545.383	567.268	609.82	594.47	643.875	543.485	562.313	569.21	566.953	492.45
RPS20	Rps20	ENSMUSG00000028234	1756.92	-0.133628	-1.09705	0.0931056	0.76057	1664.12	1608.53	1790.89	1508.34	1949.21	1674.64	2097.07	1794.99	1859.43	1917.47
NIPAL3	Nipal3	ENSMUSG00000028803	3400.43	0.09715	1.06966	0.0931621	0.76057	3369.25	3370.65	3648.95	3963.8	3549.45	3514.38	3186.54	3253.44	3484.95	3292.02
NKAIN3	Nkain3	ENSMUSG00000055761	121.009	0.262147	1.19926	0.0931791	0.76057	100.652	123.519	148.957	160.26	112.147	115.047	83.8621	113.854	99.1974	124.934
ACTR3B	Actr3b	ENSMUSG00000056367	3425.48	-0.122419	-1.08856	0.0931859	0.76057	3455.69	3113.08	3173.8	3472.85	3222.53	3264.86	3441.5	3366.52	3647.85	4167.26
LSM7	Lsm7	ENSMUSG00000035215	550.48	-0.128123	-1.09287	0.0932418	0.76057	597.583	470.805	463.084	522.403	513.483	552.822	571.366	572.26	513.464	597.611
BTK	Btk	ENSMUSG00000031264	29.8576	-0.406234	-1.32522	0.0932509	0.76057	22.5311	25.7377	18.0265	28.8464	28.6767	35.0397	27.713	27.952	33.7473	39.3066
COPS7B	Cops7b	ENSMUSG00000026240	690.308	-0.120352	-1.087	0.0932719	0.76057	659.989	655.836	646.865	696.715	637.003	655.911	717.071	672.96	729.656	803.3
MAPK10	Mapk10	ENSMUSG00000046709	10973.2	0.0819873	1.05848	0.093277	0.76057	11317.5	12341.2	11197.4	10574.4	10813.9	10824.1	11080.9	10833.6	10523.3	9882.68
OPA1	Opa1	ENSMUSG00000038084	5551.69	0.0619189	1.04385	0.0933023	0.76057	5613.84	5588.83	5935.16	5819.62	5670.94	5145.16	5647.77	5587.83	5723.93	5316.12
HHATL	Hhatl	ENSMUSG00000032523	196.03	-0.286215	-1.21944	0.0933042	0.76057	208.416	230.102	179.024	172.754	150.624	340.847	217.155	222.249	198.779	175.741
LIN7A	Lin7a	ENSMUSG00000019906	849.237	0.153928	1.11259	0.093331	0.76057	765.012	872.322	925.181	1050.44	934.011	741.634	808.612	827.982	881.541	823.1
MOB1A	Mob1a	ENSMUSG00000043131	941.852	-0.113087	-1.08154	0.0934009	0.760807	852.887	896.654	907.022	946.928	903.852	972.004	873.875	964.699	1058.55	1004.38
PDAP1	Pdap1	ENSMUSG00000029623	2363.8	-0.129797	-1.09414	0.0935031	0.761046	2658.34	2322.86	1859.31	2035.87	2209.97	2234.55	2323.2	2552.3	2433.69	2588.51
WDR66	Wdr66	ENSMUSG00000029442	318.025	-0.235952	-1.17768	0.0935265	0.761046	242.28	293.104	301.619	315.371	285.2	331.757	306.49	331.885	262.751	458.45
TIMM17B	Timm17b	ENSMUSG00000031158	267.014	-0.212131	-1.1584	0.0935529	0.761046	233.196	240.093	227.673	261.085	198.219	292.768	252.049	277.656	304.784	221.271
PIK3R2	Pik3r2	ENSMUSG00000031834	5164.81	-0.0697635	-1.04954	0.0936716	0.761405	5074.4	4878.05	4918.12	5109.43	5184.06	5056.78	5341.69	5175.27	5226.77	5602.18
MRM1	Mrm1	ENSMUSG00000018405	342.287	-0.25444	-1.19287	0.0936786	0.761405	314.326	293.71	293.386	309.558	352.739	287.482	308.09	310.217	471.467	491.399
SH3BGRL3	Sh3bgrl3	ENSMUSG00000028843	2010.43	-0.108557	-1.07815	0.0937679	0.761674	2138.07	1895.19	1701.71	1950.87	1859.35	1826.94	1977.94	2085.4	2103.06	2296.24
MYBPC3	Mybpc3	ENSMUSG00000002100	56.8434	-0.308643	-1.23854	0.0938666	0.761674	54.0626	61.9991	55.4849	45.2754	53.1996	45.9596	66.702	72.1998	61.2274	87.5578
GPR180	Gpr180	ENSMUSG00000022131	604.714	-0.124102	-1.08983	0.0939303	0.761674	636.778	562.386	561.898	538.519	570.552	599.544	582.72	587.59	680.641	676.502
LUZP2	Luzp2	ENSMUSG00000063297	5218.63	-0.070045	-1.04975	0.0939742	0.761674	4672.12	5339.51	5105.3	5081.18	5003.92	5394.96	5316.96	5258.69	5211.52	5273.8
MSRB2	Msrb2	ENSMUSG00000023094	373.268	-0.192822	-1.143	0.0939962	0.761674	367.323	347.066	356.649	279.718	399.472	358.831	333.145	414.921	465.481	429.052
GAS8	Gas8	ENSMUSG00000040220	794.293	-0.0948088	-1.06792	0.0940213	0.761674	775.152	713.067	729.411	707.147	759.1	764.978	826.451	731.658	768.456	839.461
KCTD17	Kctd17	ENSMUSG00000033287	4161.16	-0.0562608	-1.03977	0.0942302	0.761847	4012.4	4245.9	4193.35	4147.4	4029.75	4389.77	4286.24	4323.44	4200.82	4251.91
NDUFA12	Ndufa12	ENSMUSG00000020022	1357.97	-0.130953	-1.09502	0.0943184	0.761847	1515.1	1364.81	1107.94	1189.8	1209.95	1352.5	1425.71	1313.23	1394.68	1513
SUGP2	Sugp2	ENSMUSG00000036054	3960.08	-0.0678371	-1.04814	0.0943482	0.761847	3921.38	3897.23	3886.03	3791.43	3811.73	4096.35	3911.68	3966.18	4138.05	4125.78
NCBP2	Ncbp2	ENSMUSG00000022774	1259.98	-0.0921502	-1.06596	0.0944149	0.761847	1341.16	1207.94	1129.27	1162.98	1178.78	1168.51	1312.25	1297.23	1306.64	1334.31
TRIM36	Trim36	ENSMUSG00000033949	136.183	0.194448	1.14429	0.0944205	0.761847	130.183	124.688	146.005	166.502	171.162	140.121	122.899	137.019	118.517	125.268
TNNI3K	Tnni3k	ENSMUSG00000040086	12.0742	-0.672041	-1.59333	0.0945456	0.761847	10.0144	3.60598	6.44557	10.0749	14.0292	10.7211	16.627	13.7247	12.1648	16.1801
RPTOR	Rptor	ENSMUSG00000025583	2727.79	0.0666042	1.04725	0.0946301	0.761847	2845.5	2943.64	2852.96	2729.87	2841.81	2877.95	2692.96	2840.52	2608.16	2564
NDUFA8	Ndufa8	ENSMUSG00000026895	1944.17	-0.0985932	-1.07073	0.0946556	0.761847	1945.09	1806.04	1734.14	1986.25	1900.37	1826.27	2000.88	2019.99	2116.48	2068.03
MLIP	Mlip	ENSMUSG00000032355	867.192	0.0955029	1.06844	0.0947459	0.761847	893.215	877.096	926.489	978.565	874.321	855.783	884.109	823.208	883.349	810.734
ZNF180	Zfp180	ENSMUSG00000057101	1448.71	0.104774	1.07533	0.0947581	0.761847	1477.46	1513.51	1439.38	1503.38	1610.89	1464.34	1420.61	1379.45	1483.19	1271.45
SGSM2	Sgsm2	ENSMUSG00000038351	3891.19	-0.0853794	-1.06097	0.0948195	0.761847	3639.15	3869.75	3630.79	3835.17	3855.96	4119.34	3741.68	3989.88	3835.52	4289.32
KCNH2	Kcnh2	ENSMUSG00000038319	904.55	-0.139083	-1.1012	0.0949905	0.761847	786.222	951.229	823.613	814.596	809.202	993.083	934.259	1039.84	738.844	908.938
JUP	Jup	ENSMUSG00000001552	1331.17	0.141936	1.10338	0.0949908	0.761847	1359.52	1489.05	1332.33	1412.14	1408.23	1398.73	1124.55	1281.98	1375.57	1167.18
NLE1	Nle1	ENSMUSG00000020692	250.001	-0.206599	-1.15396	0.0949933	0.761847	169.588	236.014	234.263	201.211	274.583	276.741	244.502	301.572	224.962	235.85
MT-ND1	mt-Nd1	ENSMUSG00000064341	126383	-0.0810874	-1.05782	0.0949966	0.761847	117251	129883	125543	112487	130310	134979	133799	126768	123440	132074
SNRPD2	Snrpd2	ENSMUSG00000040824	801.129	-0.113932	-1.08217	0.0950331	0.761847	817.206	766.445	767.655	712.473	751.759	801.119	796.121	757.277	839.168	932.765
RPLP2	Rplp2	ENSMUSG00000025508	1872.01	-0.116041	-1.08376	0.0950732	0.761847	2048.31	1842.87	1769.23	1646.21	1775.36	1972.03	1843.02	2006.73	1885.19	2137.45
ZNF703	Zfp703	ENSMUSG00000085795	1108.24	0.0970371	1.06957	0.0951084	0.761847	1129.6	1272.73	1163.1	1121.71	1087.21	1093.54	1123.38	1091.53	1012.27	1084.86
FZD6	Fzd6	ENSMUSG00000022297	325.189	-0.195141	-1.14484	0.0952217	0.761847	279.592	270.801	386.155	338.005	330.852	465.252	339.208	380.643	297.025	357.601
YIPF6	Yipf6	ENSMUSG00000047694	1419.75	0.0731529	1.05201	0.0952279	0.761847	1452.7	1403.21	1461.98	1397.87	1440.16	1269.4	1320.86	1464.19	1349.89	1394.32
MCMBP	Mcmbp	ENSMUSG00000048170	645.63	0.0861523	1.06154	0.0953134	0.761847	627.891	631.967	648.295	673.479	683.679	646.812	616.14	597.791	620.266	593.624
CST3	Cst3	ENSMUSG00000027447	17296.5	-0.135055	-1.09813	0.0953342	0.761847	17625.9	16873.5	16128.7	15613.5	17324.7	18930.9	16968.6	17415.4	16287	22162.5
CITED4	Cited4	ENSMUSG00000070803	254.164	-0.156744	-1.11477	0.0953579	0.761847	251.33	242.395	240.704	282.045	227.961	265.492	263.317	283.31	278.946	294.058
AIMP1	Aimp1	ENSMUSG00000028029	846.04	-0.0971076	-1.06963	0.0953689	0.761847	890.125	779.242	770.411	765.377	813.129	811.08	874.658	895.907	835.613	882.074
WNT6	Wnt6	ENSMUSG00000033227	37.3193	0.401797	1.32115	0.0954179	0.761912	46.0257	43.0771	43.1223	28.4494	49.2307	31.7889	34.9231	24.3422	33.284	34.3307
RBM46	Rbm46	ENSMUSG00000033882	6.93226	0.892563	1.85647	0.0954864	0.761926	11.0551	6.36946	11.8024	8.74191	6.46785	4.54087	1.86346	3.03303	1.95611	12.0701
ZNF648	Zfp648	ENSMUSG00000066797	37.1889	0.348782	1.27349	0.0955015	0.761926	33.6286	43.7905	46.2078	40.0729	44.6314	29.9612	42.5324	37.2192	29.5423	24.8593
GDAP1L1	Gdap1l1	ENSMUSG00000017943	1997.81	-0.101299	-1.07274	0.0955917	0.762095	2119.47	1825.29	1765.59	1934.56	1913.35	1921.76	1953.19	2096.18	2039.31	2241.5
PEG3	Peg3	ENSMUSG00000002265	11376.4	0.0966588	1.06929	0.0956332	0.762095	10760.6	11946.8	12117.9	12509.6	12862.3	11407.5	11762.4	11368.5	11585.5	10171.3
PLCL2	Plcl2	ENSMUSG00000038910	2407.68	-0.0821644	-1.0586	0.0957207	0.762095	2463.7	2191.29	2296.61	2286.65	2425.89	2400.82	2473.93	2357.12	2451.1	2658.31
HTR1B	Htr1b	ENSMUSG00000049511	558.379	0.228025	1.17123	0.0958019	0.762095	511.948	512.132	613.518	778.238	588.941	532.652	559.129	488.563	594.011	390.599
DIRAS2	Diras2	ENSMUSG00000047842	11011.7	-0.0619804	-1.0439	0.095809	0.762095	11590.3	11174.2	10926.1	11178.6	10744.7	11315.2	11660.6	12232	11841.9	11015.7
XPNPEP3	Xpnpep3	ENSMUSG00000022401	529.488	0.15112	1.11043	0.0960272	0.763203	500.817	596.86	597.3	532.731	607.088	549.907	562.159	544.25	492.245	406.678
NALCN	Nalcn	ENSMUSG00000000197	3473.4	0.0886787	1.0634	0.0960302	0.763203	3517.01	3432.26	3750.1	3948.35	3447.18	3429.14	3674.39	3394.37	3375.43	3142.04
ATP6V1D	Atp6v1d	ENSMUSG00000021114	5838.73	-0.0928675	-1.06649	0.0961249	0.763629	5961.55	5503.33	5183.27	5527.92	5897.44	5489.92	6268.11	5963.36	6234.61	5983.21
GDAP2	Gdap2	ENSMUSG00000027865	849.54	-0.11335	-1.08174	0.0961667	0.763635	805.129	783.041	806.806	822.102	813.162	825.11	874.493	1022.53	832.213	809.604
CASK	Cask	ENSMUSG00000031012	3248.92	0.119634	1.08646	0.0962445	0.763928	3205.09	3225.69	3489.83	3866.35	3166.84	2883.61	3166.29	3044.21	3209.57	3291.12
FAM71E1	Fam71e1	ENSMUSG00000051113	90.6575	-0.319536	-1.24793	0.09639	0.76402	89.369	77.6431	73.222	60.7956	76.1668	94.5046	88.6489	89.7651	78.2306	120.018
CNIH3	Cnih3	ENSMUSG00000026514	2219.36	-0.0932059	-1.06674	0.0964202	0.76402	2287.98	2030.5	2152.2	2111.32	2221.61	2091.92	2370.51	2379.12	2408.43	2272.58
SPATA21	Spata21	ENSMUSG00000045004	26.2973	-0.559709	-1.47397	0.0965719	0.764435	22.9845	18.6724	20.8466	22.5856	13.7241	41.1291	14.7034	22.1557	31.2811	39.0608
CMTR1	Cmtr1	ENSMUSG00000024019	3381.01	0.125689	1.09103	0.0965956	0.764435	3526.98	3865.6	3787.6	3352.98	3460.94	3432.58	3590.26	3398.69	3478.73	2602.31
GCC2	Gcc2	ENSMUSG00000038039	2875.64	-0.102471	-1.07361	0.0967611	0.765247	2933.79	2700.46	2728.9	2733.82	3082.79	2912.33	2896.59	3155.61	3443.29	2819.45
PPP1R3G	Ppp1r3g	ENSMUSG00000050423	322.133	-0.258398	-1.19615	0.0968614	0.765562	325.601	384.987	305.209	216.448	300.332	342.483	379.284	385.35	307.392	420.508
CCDC190	Ccdc190	ENSMUSG00000070532	188.759	0.241309	1.18206	0.0969614	0.765793	184.306	198.354	152.72	218.223	213.094	175.37	122.998	160.769	197.111	161.812
TPX2	Tpx2	ENSMUSG00000027469	104.789	0.242687	1.18319	0.0970054	0.765793	105.587	98.7329	123.992	142.655	98.755	92.242	74.1665	105.03	113.096	96.5474
SGIP1	Sgip1	ENSMUSG00000028524	5234.41	0.0966767	1.06931	0.0970138	0.765793	5436.09	5269.16	5621.99	5669.59	4957.23	5167.51	5400.02	4938.87	4945.32	4756.99
HTR1F	Htr1f	ENSMUSG00000050783	95.7492	0.259449	1.19702	0.0970814	0.76595	97.0028	89.0779	134.56	120.266	108.797	71.8746	113.886	97.4087	102.662	72.0268
CTNNA3	Ctnna3	ENSMUSG00000060843	32.6069	0.415125	1.33341	0.0971373	0.76595	31.8484	33.8901	50.1776	47.8728	30.4479	35.9505	34.1486	29.0098	29.0375	17.6352
EBI3	Ebi3	ENSMUSG00000003206	18.3805	-0.555344	-1.46952	0.0971572	0.76595	19.9763	12.3902	20.8159	12.9951	10.8044	17.1493	15.6877	20.2017	30.4128	29.0531
ANKRD23	Ankrd23	ENSMUSG00000067653	151.168	-0.223975	-1.16795	0.0974355	0.766886	97.5538	129.581	146.145	157.152	149.7	171.51	134.778	158.036	150.299	174.878
C19orf85	Gm36210	ENSMUSG00000110221	11.1867	0.654895	1.5745	0.0974447	0.766886	7.34436	14.2551	9.89335	16.3503	22.596	7.48848	12.1258	8.48686	7.87058	8.49764
SRSF6	Srsf6	ENSMUSG00000016921	3630.9	-0.062796	-1.04449	0.097492	0.766886	3581.22	3454.79	3461.01	3445.06	3670.79	3677.91	3521.01	3639.54	3636.15	3915.43
SLC25A4	Slc25a4	ENSMUSG00000031633	14545	-0.0856181	-1.06114	0.0974979	0.766886	15666	13240.6	13559.3	13795	14155	13524.9	15072	14831.9	15092	16196.7
VARS2	Vars2	ENSMUSG00000038838	792.797	-0.136462	-1.09921	0.0975445	0.766886	777.936	820.023	808.18	692.062	784.891	887.967	1015.97	745.738	796.262	827.932
AIG1	Aig1	ENSMUSG00000019806	814.895	-0.0995674	-1.07145	0.0975514	0.766886	807.09	752.96	734.492	822.336	840.805	749.8	867.386	878.573	823.935	914.457
SEMA3F	Sema3f	ENSMUSG00000034684	266.689	0.209416	1.15622	0.097564	0.766886	329.967	325.42	271.779	286.338	220.733	271.93	224.294	251.817	281.639	215.093
ASAP1	Asap1	ENSMUSG00000022377	5239.48	0.0638222	1.04523	0.0976689	0.767073	5703.61	5310.88	5155.74	5142.62	5377.28	5209.63	5035.42	5069.89	5073.48	5153.87
SLC9A7	Slc9a7	ENSMUSG00000037341	512.902	0.139483	1.10151	0.0976988	0.767073	483.253	565.519	548.46	584.423	518.252	528.653	532.901	502.916	485.948	405.737
UBN2	Ubn2	ENSMUSG00000038538	2532.26	0.146692	1.10703	0.0977113	0.767073	2172.97	2808.01	2940.74	2692.69	2684.72	2581.62	2396.59	2317.57	2136.02	2578.81
TSPAN7	Tspan7	ENSMUSG00000058254	28458.3	-0.0442367	-1.03114	0.0977669	0.767186	29320.3	28768.7	27134.7	27378.8	28684.5	29321.9	28915.6	29266.7	28450.8	29741
ATXN1L	Atxn1l	ENSMUSG00000069895	1593.36	0.112748	1.08129	0.097932	0.768158	1474.27	1549.01	1665.79	1926.52	1678.65	1564.88	1506.17	1486	1585.45	1523.3
TRIM54	Trim54	ENSMUSG00000062077	11.018	-0.683935	-1.60652	0.0980334	0.768357	11.6992	7.11555	7.70021	9.78029	4.43422	11.8011	8.34256	7.41614	20.6768	17.0985
DGKH	Dgkh	ENSMUSG00000034731	5248.8	0.114317	1.08246	0.0980399	0.768357	5026.77	5690.2	5895.55	5587.68	5035.54	5387.43	5140.19	4911.15	4695.95	5026.46
STAG2	Stag2	ENSMUSG00000025862	1849.56	0.120059	1.08678	0.0982838	0.769512	1644.12	1947.48	2242.11	1749.63	2051.5	1703.91	1790.6	1720.12	1843.37	1796.72
ENTPD5	Entpd5	ENSMUSG00000021236	969.18	-0.0948606	-1.06796	0.0983462	0.769512	926.612	1009.48	985.094	886.615	903.191	999.029	968.445	1019.14	1067.51	980.275
FNBP1	Fnbp1	ENSMUSG00000075415	3315.97	0.107677	1.07749	0.0983772	0.769512	3425	3743.87	3533.31	3198.48	3273.66	3744.34	3014.52	3196	2971.22	3021.43
LST1	Lst1	ENSMUSG00000073412	18.4471	-0.540199	-1.45417	0.0987029	0.771606	18.0904	7.94362	13.1834	11.5021	19.2383	24.3673	20.9571	18.8647	19.4485	18.2107
NUP155	Nup155	ENSMUSG00000022142	819.529	0.15086	1.11023	0.0987527	0.771671	791.615	782.314	964.634	1030.26	758.429	812.782	745.447	762.991	810.86	759.041
[truncated: 12,240 more rows]

## Sheet: 3W-HM
Supplementary Table 1. Whole RNA-Seq results for the prefrontal cortex of W3-HT, W3-HM, W12-HT, and W12-HM mice.
Gene Information			Deseq2 Results					HM					WT
HGNC symbol	Mouse symbol	Ensemble ID	baseMean	log2FC	FC	p-value	adjusted p-value	HM1	HM2	HM3	HM4	HM5	WT1	WT2	WT3	WT4	WT5
SHANK2	Shank2	ENSMUSG00000037541	6705.75	-1.26982	-2.41132	1.29487e-51	2.2251e-47	3612.74	3916.55	3543.84	3701.6	4885.6	9356.94	9144.55	8583.97	9354.29	10950
LYNX1	Lynx1	ENSMUSG00000022594	13601.4	-0.280488	-1.21461	1.92632e-11	1.10339e-07	12321.4	11825	12007.7	11623.9	12657.5	14203.8	14758.1	15604.4	13865	14968.3
HRK	Hrk	ENSMUSG00000046607	2549	0.412805	1.33127	2.35599e-10	1.01213e-06	2693.58	3138.94	2966.74	3009.03	3281.69	2180.63	2271.25	1961.85	2512.84	2401.01
MT2A	Mt2	ENSMUSG00000031762	1451.71	-0.601318	-1.5171	7.11178e-10	2.44418e-06	1063.63	920.687	1033.06	1214.34	1301.46	1722.94	1900.53	1857.33	1438.46	1472.34
NFIB	Nfib	ENSMUSG00000008575	3604.11	0.194854	1.14461	1.25227e-09	3.58651e-06	3712.6	3736.02	3858.64	3907.07	3851.81	3200.05	3398.33	3272.6	3449.53	3330.53
KLHDC7A	Klhdc7a	ENSMUSG00000078234	519.641	-0.603945	-1.51987	9.87582e-09	2.42437e-05	425.949	365.264	359.171	373.84	410.279	647.518	672.952	639.299	458.473	522.989
KRT80	Krt80	ENSMUSG00000037185	184.741	-0.774631	-1.71075	2.08775e-08	4.48449e-05	140.5	112.202	126.423	135.809	122.711	202.783	250.734	217.12	271.28	150.893
CCND1	Ccnd1	ENSMUSG00000070348	1040.99	-0.425323	-1.34287	2.92547e-08	5.58569e-05	992.983	940.415	1016.58	776.102	834.034	1303.15	1188.5	1234.96	1216.31	1185.73
RXFP1	Rxfp1	ENSMUSG00000034009	794.014	0.382875	1.30394	7.90272e-08	0.00011685	853.857	837.149	910.718	965.634	912.477	687.409	765.733	652.864	658.516	670.44
GRM2	Grm2	ENSMUSG00000023192	1800.24	-0.480666	-1.39539	8.15993e-08	0.00011685	1637.87	1521.78	1688.75	1319.38	1351.1	1960.31	2258.33	2401.6	1833.33	2045.94
MT1X	Mt1	ENSMUSG00000031765	3755.75	-0.424762	-1.34235	1.13274e-07	0.000149731	2819.53	2709.26	3032.57	3720.35	3237.52	4192.45	4400.44	4127.16	4174.88	3935.61
ALDH1A1	Aldh1a1	ENSMUSG00000053279	1240.44	-0.355863	-1.27975	1.26412e-07	0.000155162	1138.44	952.11	1149.58	1033.7	1066.82	1420.79	1433.22	1454.05	1228.12	1301.39
LRRC27	Lrrc27	ENSMUSG00000015980	149.642	0.794244	1.73417	4.08873e-07	0.000468405	179.716	192.959	219.454	181.28	194.183	126.951	151.855	83.4376	89.556	111.488
SDC4	Sdc4	ENSMUSG00000017009	1697.87	-0.342193	-1.26768	5.66485e-07	0.000608405	1508.18	1322.15	1438.56	1469.27	1628.86	1877.07	1967.42	1898.19	1613.1	1977.18
KCTD4	Kctd4	ENSMUSG00000046523	589.973	0.380193	1.30152	1.20654e-06	0.0012196	623.647	705.459	633.238	783.974	635.282	509.073	529.46	497.148	559.207	503.928
RIN2	Rin2	ENSMUSG00000001768	938.266	-0.412766	-1.33124	1.32807e-06	0.00122186	803.105	701.523	741.114	773.42	971.824	1099.74	1063.82	1108.3	944.37	1089.99
PNPLA2	Pnpla2	ENSMUSG00000025509	589.15	-0.491606	-1.40601	1.35099e-06	0.00122186	506.32	378.101	452.376	456.305	596.041	689.523	658.006	734.141	583.319	685.451
NNAT	Nnat	ENSMUSG00000067786	2035.76	0.411178	1.32977	1.78746e-06	0.00153579	2510.28	2538.76	2380.06	2330.5	2380.77	2032.87	1796.75	1506.65	1941.31	1851.85
DIRAS2	Diras2	ENSMUSG00000047842	11011.7	-0.173047	-1.12744	3.39038e-06	0.00267149	10184.3	10924.7	10273.7	9934.29	10178.9	11315.2	11660.6	12232	11841.9	11015.7
INHBA	Inhba	ENSMUSG00000041324	349.371	0.433749	1.35074	3.4202e-06	0.00267149	400.926	381.058	420.395	459.367	387.011	327.543	284.925	295.491	355.629	257.535
ADCK2	Adck2	ENSMUSG00000046947	536.319	-0.438572	-1.35526	4.01507e-06	0.00299978	525.245	430.216	499.821	437.277	408.809	582.703	755.341	650.271	593.575	544.72
FUBP1	Fubp1	ENSMUSG00000028034	3982.43	0.182901	1.13516	6.00126e-06	0.0042969	4139.94	4357.7	4087.19	4111.79	4305.39	3665.7	3522.93	3675.26	3837.68	3794.57
GREB1	Greb1	ENSMUSG00000036523	73.174	-1.13927	-2.2027	8.46867e-06	0.00582103	46.9335	55.1125	32.9873	57.8659	45.8683	157.772	47.3012	97.3518	123.659	104.33
SLC48A1	Slc48a1	ENSMUSG00000081534	3882.33	-0.16349	-1.11999	9.42406e-06	0.00622858	3596.73	3580.55	3551.68	3634.16	3753.21	4096.27	4131.21	3828.65	4126.83	4099.31
CACNA1S	Cacna1s	ENSMUSG00000026407	23.385	1.34583	2.54176	1.43439e-05	0.00912913	32.2048	36.1576	41.2833	27.9973	52.4551	18.96	15.9473	9.46237	10.07	21.9767
ST8SIA2	St8sia2	ENSMUSG00000025789	182.128	0.643291	1.56189	1.74129e-05	0.0106865	257.716	199.979	226.369	194.827	242.96	211.888	127.266	121.49	130.441	131.947
KCNG4	Kcng4	ENSMUSG00000045246	246.366	-0.447258	-1.36345	2.19854e-05	0.0130275	250.241	175.101	177.518	209.556	166.277	286.81	256.191	286.351	242.52	265.916
SESN1	Sesn1	ENSMUSG00000038332	1677.13	-0.221997	-1.16635	2.70109e-05	0.0149727	1540.1	1598.5	1506.93	1436.13	1554.26	1785.37	1842.97	1883.77	1638	1756.65
TRH	Trh	ENSMUSG00000005892	40.0361	1.11238	2.16203	2.85545e-05	0.0153338	95.5275	40.4688	46.8301	49.3763	57.9092	24.8288	37.957	16.8849	31.3627	23.0601
CPLX1	Cplx1	ENSMUSG00000033615	15118.2	-0.196529	-1.14594	3.04031e-05	0.0158317	14360.9	14043.9	14568.2	13660.3	13128.7	15310	16370.7	17023.8	15225.2	16019.9
TRNP1	Trnp1	ENSMUSG00000056596	2457.85	-0.20607	-1.15354	3.24766e-05	0.0164141	2379.4	2383.07	2258.73	2096.51	2455.42	2611.45	2710.5	2536.12	2565.13	2914.87
PCP4	Pcp4	ENSMUSG00000090223	4117.28	-0.262175	-1.19929	3.63687e-05	0.017856	4184.99	3570.99	3542.64	3447.72	3568.87	4233.99	4471.71	4552.19	4295.99	4411.97
SHROOM2	Shroom2	ENSMUSG00000045180	3203.08	-0.165847	-1.12182	4.20664e-05	0.0193615	3038.62	2863.07	2774.35	2859.12	3163.48	3318.09	3283.55	3347.84	3252.67	3281.7
SLA	Sla	ENSMUSG00000022372	469.879	0.435725	1.35259	4.22177e-05	0.0193615	516.346	553.332	484.98	527.625	698.878	388.727	418.561	351.125	435.223	457.998
LYPD1	Lypd1	ENSMUSG00000026344	2558.9	0.250137	1.18932	4.28152e-05	0.0193615	2850.89	2715.99	3013.82	2722.83	2929.3	2549.5	2406.35	2151.55	2395.25	2463.1
UCP2	Ucp2	ENSMUSG00000033685	786.844	-0.38595	-1.30672	4.64499e-05	0.0204665	677.969	602.077	628.49	627.658	834.84	952.478	862.458	855.954	732.294	996.376
THRSP	Thrsp	ENSMUSG00000035686	418.869	-0.368505	-1.29101	5.49545e-05	0.0236085	358.173	381.735	362.705	344.175	390.217	434.519	537.706	520.715	399.314	478.057
OSBPL7	Osbpl7	ENSMUSG00000038534	445.608	-0.29893	-1.23023	6.7192e-05	0.0281616	365.709	380.079	409.669	374.784	473.83	494.497	521.589	470.065	508.691	465.753
HPGDS	Hpgds	ENSMUSG00000029919	242.002	0.406952	1.32588	7.23556e-05	0.0296038	277.694	312.127	279.604	229.943	334.922	244.288	211.299	200.347	205.845	214.05
PAQR8	Paqr8	ENSMUSG00000025931	5048.23	-0.212993	-1.15909	8.44279e-05	0.033636	4531.55	4292.4	4543.7	4436.31	5247.85	5504.34	5237.42	5357.38	5174.33	5435.88
NXPH3	Nxph3	ENSMUSG00000046719	1009.8	0.314512	1.24359	8.61258e-05	0.033636	1108.38	1146.51	1135.19	1180.49	1154.45	856.003	937.822	910.926	1040.38	858.58
OBSCN	Obscn	ENSMUSG00000061462	242.142	-0.678566	-1.60055	0.00010512	0.0392691	204.641	171.633	168.405	161.607	178.01	260.556	275.002	462.195	233.249	197.563
PPM1L	Ppm1l	ENSMUSG00000027784	5418.47	-0.167001	-1.12272	0.000111994	0.0408176	5095.56	4868.42	4927.67	4665.73	4903.53	5388.53	5674.45	5945.73	5237.24	5221.88
TPH2	Tph2	ENSMUSG00000006764	27.7853	-0.971112	-1.96035	0.000114016	0.0408176	14.3761	19.4229	11.5408	23.3609	22.5598	32.4605	41.0509	35.6216	27.4179	40.7003
ST3GAL1	St3gal1	ENSMUSG00000013846	980.783	0.335547	1.26186	0.000119442	0.0418876	1024.33	1088.84	1042.65	1173.1	1269.8	834.834	794.167	805.584	907.321	1089.06
OR51E2	Olfr78	ENSMUSG00000043366	79.5025	-0.725012	-1.65291	0.000126932	0.0436239	48.5416	61.4995	62.5254	54.049	60.3269	111.811	81.6676	132.103	66.9388	85.8474
HCFC2	Hcfc2	ENSMUSG00000020246	1105.83	0.238533	1.17979	0.000148306	0.0498845	1200.49	1225.13	1133.94	1280.6	1181.67	968.962	1048.4	989.239	1045.07	1050.19
GFPT2	Gfpt2	ENSMUSG00000020363	216.925	-0.48592	-1.40048	0.000154988	0.0498845	192.02	190.74	205.144	150.596	191.224	247.04	294.437	282.077	241.165	237.646
VIP	Vip	ENSMUSG00000019772	1254.52	0.298833	1.23015	0.000156804	0.0498845	1355.18	1526.69	1489.7	1519.1	1338.39	1024.46	1097.44	1117.42	1388.28	1247
TP53I11	Trp53i11	ENSMUSG00000068735	2039.88	0.227767	1.17102	0.000156854	0.0498845	2169.21	2287.39	2065.11	2460.35	2033.67	2039.93	1856.61	1877.5	1900.94	1738.88
PLEKHA5	Plekha5	ENSMUSG00000030231	2380.56	-0.180552	-1.13332	0.000179844	0.0551864	2176.8	2199.07	2124.65	2194.03	2395.35	2650.66	2580.78	2454.9	2445.75	2429.95
FKBP5	Fkbp5	ENSMUSG00000024222	1619.62	-0.520751	-1.4347	0.000189421	0.0571055	1084.9	1308.84	1066.55	1167.11	1897.05	1913.18	2270.31	1794.78	1425.56	1950.54
IL12RB1	Il12rb1	ENSMUSG00000000791	42.4343	-0.90586	-1.87366	0.00021503	0.0637083	23.619	20.1664	38.5742	24.7226	37.5006	58.6975	45.5559	35.6789	71.0962	58.0031
LGI3	Lgi3	ENSMUSG00000033595	3180.71	-0.242362	-1.18293	0.000222043	0.064671	2967.84	2692.17	2942.27	2792.55	2648.63	3395.55	3536.57	3643.7	3197.53	2847.74
NOS1	Nos1	ENSMUSG00000029361	1817.19	0.316801	1.24557	0.000233712	0.0669351	2023.2	2063.79	2027.69	2034.18	1920.01	2022.12	1624.05	1484.5	1473.34	1484.24
NCK2	Nck2	ENSMUSG00000066877	950.904	0.24399	1.18426	0.000238012	0.0670493	1084.36	1060.4	988.102	1064.23	1066.83	796.505	923.458	886.779	862.526	971.166
GRP	Grp	ENSMUSG00000024517	215.18	0.491262	1.40567	0.000257921	0.0714858	233.38	241.011	247.102	275.359	291.205	156.004	179.286	149.293	200.199	227.676
PHACTR3	Phactr3	ENSMUSG00000027525	4639.22	-0.165377	-1.12146	0.000264581	0.0721676	4300.35	4250.71	4368.95	4428.36	4821.86	4989.89	5129.81	4800.54	4623.29	5307.16
NEFH	Nefh	ENSMUSG00000020396	1462.05	-0.288201	-1.22112	0.000274041	0.07358	1394.07	1257.05	1317.2	1406.65	1172.51	1429.01	1622.24	1725.67	1568.25	1652.75
TNFRSF11A	Tnfrsf11a	ENSMUSG00000026321	183.414	-0.385454	-1.30627	0.000292678	0.0766801	138.612	170.884	172.264	164.606	153.444	181.626	195.322	227.029	225.175	214.342
PYGM	Pygm	ENSMUSG00000032648	987.237	-0.318257	-1.24682	0.000297752	0.0766801	931.235	758.712	758.961	886.556	913.46	1065.92	956.49	1043.49	992.592	1235.68
TPCN2	Tpcn2	ENSMUSG00000048677	74.1049	-0.734569	-1.6639	0.000298974	0.0766801	49.5527	51.0766	46.3959	55.2903	66.4487	95.3997	86.3094	123.522	67.8023	75.8801
LRG1	Lrg1	ENSMUSG00000037095	80.3651	-0.725777	-1.65379	0.000323608	0.0811395	49.9316	62.2625	56.0936	61.5605	40.7068	64.6264	116.03	105.636	106.126	58.7461
KCNQ5	Kcnq5	ENSMUSG00000028033	3426.11	-0.16284	-1.11949	0.000325805	0.0811395	3071.78	3128.41	3078.26	3314.4	3237.53	3582.96	3732.84	3624.09	3463.21	3320.85
MRGPRF	Mrgprf	ENSMUSG00000031070	50.9407	0.799582	1.7406	0.00033055	0.0811453	89.592	47.1921	68.7432	64.7128	49.5102	34.3532	42.6555	31.8919	37.3175	37.6774
TSC22D3	Tsc22d3	ENSMUSG00000031431	2526.2	-0.478935	-1.39371	0.000344166	0.0832979	2025.76	1917.77	1957.33	1885.68	2751.1	2874.05	3143.74	3222.39	2114.84	3326.75
NEDD4	Nedd4	ENSMUSG00000032216	13860.2	0.100653	1.07226	0.000356661	0.0851231	14273.4	13800.5	13818.4	14602.9	14645.9	13720.4	13458.8	13020.2	12926.5	13218.3
FCHSD1	Fchsd1	ENSMUSG00000038524	247.394	0.393028	1.31315	0.000382188	0.0899661	325.747	311.105	273.254	258.811	298.77	241.838	175.536	236.512	206.346	257.806
ATP10A	Atp10a	ENSMUSG00000025324	509.773	-0.428898	-1.3462	0.000392771	0.0912077	451.451	420.169	331.588	403.345	476.503	674.69	634.869	572.983	449.708	471.928
NME2	Nme2	ENSMUSG00000020857	271.041	4.08859	17.0133	0.000404177	0.0926051	1205.13	12.6506	269.392	18.9799	433.088	7.29384	26.9117	32.7766	15.0104	31.9782
ADRA2A	Adra2a	ENSMUSG00000033717	718.751	-0.256914	-1.19492	0.000423587	0.0948283	598.168	596.449	628.11	641.888	761.545	730.718	831.118	753.493	724.259	807.373
C1QB	C1qb	ENSMUSG00000036905	1003.07	-0.179766	-1.1327	0.000427261	0.0948283	970.509	906.449	952.145	983.157	952.792	1118.85	1000.16	1002.17	1132.74	1139.13
RXRA	Rxra	ENSMUSG00000015846	881.695	-0.256385	-1.19448	0.000430436	0.0948283	804.582	741.595	755.672	792.555	785.591	1087.72	921.077	933.047	840.736	857.158
GJB6	Gjb6	ENSMUSG00000040055	1853.09	-0.334201	-1.26068	0.000441445	0.095759	1521.35	1412.74	1417.57	1865.24	1861.16	1860.52	2053.83	1997.3	2083.4	2181.5
TMEM200A	Tmem200a	ENSMUSG00000049420	607.082	0.342079	1.26758	0.00045035	0.095759	609.55	731.949	672.369	747.188	713.587	453.973	502.001	551.132	574.589	656.282
FMO2	Fmo2	ENSMUSG00000040170	49.7757	-1.50542	-2.83908	0.000451378	0.095759	25.1362	23.7768	16.1143	30.265	33.424	114.091	48.0885	162.516	18.7107	35.7055
CDH13	Cdh13	ENSMUSG00000031841	2900.4	0.256499	1.19458	0.000458338	0.0960499	3057.07	3032.33	2807.9	3148.34	3607.92	2883.1	2460.28	2386.14	2697.18	2673.24
CORO6	Coro6	ENSMUSG00000020836	1387.16	-0.2712	-1.20681	0.000468704	0.0970386	1237.3	1277.44	1346.81	1131.68	1284.8	1660.75	1495.55	1580.74	1230.57	1609.68
CEP170	Cep170	ENSMUSG00000057335	2736.64	0.168677	1.12403	0.000479135	0.0980173	2967.84	2796.6	2637.35	2925.37	3006.24	2459.99	2594.6	2532.06	2535.28	2624.87
ENDOG	Endog	ENSMUSG00000015337	241.882	-0.296613	-1.22826	0.00053176	0.107503	210.453	220.558	222.474	194.703	241.028	251.77	241.322	285.007	280.098	275.504
BCAT1	Bcat1	ENSMUSG00000030268	2026.53	-0.148165	-1.10816	0.000573997	0.113374	1934.89	1805.35	1898.72	2008.72	1867.18	2043.31	2155.57	2254.35	2115.64	1978.88
RASSF3	Rassf3	ENSMUSG00000025795	1197.08	-0.242847	-1.18333	0.00058242	0.113731	1051.13	1173.9	1142.86	997.655	1051.36	1214.73	1326.05	1492.74	1190.81	1190.38
CHL1	Chl1	ENSMUSG00000030077	5784.96	0.155292	1.11365	0.000615337	0.117488	5899.65	6209.7	5682.44	6266.41	6512.77	5327.67	5632.2	5276.7	5590.23	5614.53
ANAPC1	Anapc1	ENSMUSG00000014355	2577.48	0.191827	1.14221	0.000623643	0.117766	2660.53	2998.94	3044.24	2514.42	2574.16	2392.07	2391.35	2526.8	2476.84	2286.82
FGFR3	Fgfr3	ENSMUSG00000054252	4041.85	-0.245771	-1.18573	0.000643499	0.120194	3378.03	3257.5	3715.14	3860.22	4028.67	4319.28	4494.93	4527.8	4035.37	4248.84
FLT3	Flt3	ENSMUSG00000042817	179.205	-0.428358	-1.3457	0.000669814	0.123764	158.234	134.412	124.079	149.762	149.843	195.773	185.768	233.627	183.127	166.838
TMEM63C	Tmem63c	ENSMUSG00000034145	1541.35	0.169925	1.125	0.000717099	0.129712	1519.84	1673.88	1506.62	1626.79	1784.1	1431.22	1366.54	1432.98	1495.61	1475.24
TFDP2	Tfdp2	ENSMUSG00000032411	1049.36	-0.214545	-1.16034	0.000780395	0.136374	951.652	900.724	886.309	898.549	968.099	1097.62	1077.64	1143.62	986.985	1036.31
TSPAN11	Tspan11	ENSMUSG00000030351	141.824	-0.58201	-1.49693	0.000782088	0.136374	107.923	110.433	97.6876	127.784	97.3115	135.025	172.852	257.112	115.223	139.55
NECAB1	Necab1	ENSMUSG00000040536	3893.98	-0.128514	-1.09317	0.000786653	0.136374	3801.17	3711.69	3587.89	3879.66	3543.36	3907.15	4164.99	4064.78	4099.44	4016.98
SETBP1	Setbp1	ENSMUSG00000024548	1301.55	0.213311	1.15935	0.000801356	0.136374	1311.56	1457.9	1266.69	1322.93	1544.38	1264	1146.58	1072.29	1218.62	1246.63
CDH23	Cdh23	ENSMUSG00000012819	37.3783	-1.41773	-2.67165	0.00080471	0.136374	53.2209	9.16904	15.3578	20.4221	10.7331	71.5913	82.434	54.895	27.5402	48.7906
PLXDC1	Plxdc1	ENSMUSG00000017417	434.684	-0.460624	-1.37614	0.000806415	0.136374	375.388	409.267	340.791	302.213	276.408	495.793	532.408	563.572	395.055	363.354
RNF217	Rnf217	ENSMUSG00000063760	938.01	0.257288	1.19523	0.000809483	0.136374	939.896	999.232	962.586	1128.16	1072.86	791.616	827.389	837.139	904.184	904.828
NAPA	Napa	ENSMUSG00000006024	6443.22	-0.156007	-1.1142	0.000830817	0.138452	5839.36	6024.75	6206.26	6348.25	6049.63	6562.85	6765.16	7431.23	6476.54	6717.04
SMIM3	Smim3	ENSMUSG00000038059	418.672	-0.577845	-1.49262	0.000837933	0.138452	284.433	296.155	255.744	303.255	555.923	444.016	563.146	512.988	390.946	612.609
ISM1	Ism1	ENSMUSG00000074766	229.884	-0.288109	-1.22104	0.000866429	0.141797	190.689	207.396	214.581	194.491	216.295	279.828	243.003	244.845	250.754	232.06
ASB11	Asb11	ENSMUSG00000031382	82.543	-0.524492	-1.43843	0.000879475	0.142574	71.6223	85.0995	78.6947	57.6283	44.6467	88.6636	91.2623	98.8193	106.442	103.392
STC1	Stc1	ENSMUSG00000014813	129.93	-0.445173	-1.36148	0.000918355	0.147486	104.103	86.8991	115.536	91.7519	111.191	127.507	168.96	141.589	113.16	140.983
ATP1A3	Atp1a3	ENSMUSG00000040907	69411.5	-0.141818	-1.10329	0.000945427	0.149048	67166.1	59595.6	65262.7	67534.9	63630.4	70318.3	69953.8	71463.1	72147.5	72689.5
IVD	Ivd	ENSMUSG00000027332	1811.1	-0.215468	-1.16108	0.00102151	0.159579	1662.64	1547.47	1591.44	1713.1	1747.97	1988.84	1826.2	1855.61	2063.48	1859.26
CABP1	Cabp1	ENSMUSG00000029544	3786.73	-0.195207	-1.14489	0.00103281	0.159699	3412.8	3646.33	3578.23	3533.46	3547.43	3646.76	4071.12	4181.25	4248.34	4137.65
DAGLB	Daglb	ENSMUSG00000039206	1214.57	-0.178819	-1.13196	0.00104087	0.159699	1179.4	1156.87	1156.5	1118.26	1119.66	1339.91	1339.99	1334.4	1306.62	1173.31
SELENOP	Selenop	ENSMUSG00000064373	6539.42	-0.238272	-1.17958	0.0010779	0.163872	5830.44	5287.13	5532	5966.03	6958.44	6867.61	6820.51	6715.09	6575.61	7895.58
DNAH5	Dnah5	ENSMUSG00000022262	202.414	0.308378	1.23831	0.00108714	0.163872	257.046	215.841	226.129	220.299	206.141	178.944	177.593	173.873	194.289	185.099
SLC25A33	Slc25a33	ENSMUSG00000028982	823.552	-0.158213	-1.1159	0.00111055	0.165945	791.201	733.861	786.054	774.061	801.34	829.636	871.669	855.112	888.066	886.812
CPLX3	Cplx3	ENSMUSG00000039714	552.66	0.327358	1.25471	0.00114346	0.16939	610.286	502.456	634.065	569.926	643.149	517.53	504.443	514.963	424.999	398.92
GRINA	Grina	ENSMUSG00000022564	10144.1	-0.107077	-1.07704	0.00123574	0.177646	9337.74	9368.74	9931.06	9912.95	9784.39	10554.9	10264.6	10320.4	10542.3	10374.9
LGI2	Lgi2	ENSMUSG00000039252	2363.31	-0.213197	-1.15925	0.00125088	0.177646	2279.25	2271.74	2104.36	1959.6	2199.46	2426.35	2668.92	2790.04	2198.31	2453.71
FZD2	Fzd2	ENSMUSG00000050288	403.126	-0.37667	-1.29834	0.00128996	0.181694	337.224	267.859	338.295	343.619	434.873	473.38	456.89	468.435	376.897	455.565
CAMK2G	Camk2g	ENSMUSG00000021820	7711.5	-0.143871	-1.10487	0.00131158	0.183237	6982.23	7173.74	7018.73	6969.7	7456.06	8063.65	7731.32	8709.34	7485.82	7347.8
INTS6L	Ints6l	ENSMUSG00000035967	2206.32	-0.164754	-1.12098	0.00136059	0.18753	1994.01	2137.33	1951.5	1935.21	2285.64	2320.97	2382.02	2287.02	2234.96	2313.21
MAP3K6	Map3k6	ENSMUSG00000028862	176.734	-0.494994	-1.40931	0.00136413	0.18753	141.136	130.496	148.867	128.024	186.285	205.48	197.532	204.752	147.539	279.181
HS3ST1	Hs3st1	ENSMUSG00000051022	458.439	-0.304562	-1.23504	0.00140447	0.191543	439.325	445.243	467.397	307.631	395.989	502.729	520.933	562.398	473.995	481.305
CPEB2	Cpeb2	ENSMUSG00000039782	2631.89	-0.137401	-1.09992	0.00143639	0.191611	2556.85	2433.17	2428.43	2377.35	2419.51	2636.55	2851.22	2781.43	2583.44	2587.52
DPYD	Dpyd	ENSMUSG00000033308	99.5719	0.560642	1.47493	0.00144049	0.191611	144.381	162.5	125.539	93.3929	99.2567	98.6026	82.3453	72.087	77.4103	92.1643
EVA1A	Eva1a	ENSMUSG00000035104	346.845	-0.284266	-1.21779	0.00144746	0.191611	328.467	300.22	372.025	266.056	323.621	400.673	384.649	370.101	384.766	396.399
ATP2B4	Atp2b4	ENSMUSG00000026463	9156.09	0.218759	1.16373	0.00144957	0.191611	9700.71	9784.85	8107.65	9840.67	10944	9381.21	8449.57	8145.14	7862.46	7732.4
MACC1	Macc1	ENSMUSG00000041886	24.5757	-0.841438	-1.79184	0.00151806	0.199132	9.37678	24.4715	25.5579	18.8809	14.7042	27.6017	33.9873	34.0319	29.7495	37.1062
VWA5B2	Vwa5b2	ENSMUSG00000046613	2426.32	-0.251063	-1.19008	0.00153203	0.199442	2134.75	2566.5	2041.77	2044.98	2497.87	2746.27	2736.97	2630.03	2640.19	2672.29
PBX1	Pbx1	ENSMUSG00000052534	5579.69	0.10312	1.07409	0.0015506	0.200343	5860.69	5994.9	5639.9	5942.91	5634.18	5231.78	5701.6	5329.17	5485.32	5322.9
ZFP36	Zfp36	ENSMUSG00000044786	95.3589	-0.444703	-1.36103	0.00159159	0.203157	84.4589	72.2205	78.2538	76.4302	84.4499	98.8107	114.423	116.933	87.607	119.003
CNTNAP1	Cntnap1	ENSMUSG00000017167	8478.4	-0.158928	-1.11646	0.00159919	0.203157	8320.15	7493.28	7304.32	7749.91	7462.23	8744.33	9036.82	9146.2	8134.98	7740.09
PLXNC1	Plxnc1	ENSMUSG00000074785	1768.15	0.190475	1.14114	0.00160786	0.203157	1803.47	1924.72	1695.83	2084.84	2144.07	1685.14	1606.73	1641.49	1770.05	1748.83
STIM2	Stim2	ENSMUSG00000039156	1660.62	0.256005	1.19417	0.00163894	0.205574	2013.11	2000.69	1595.02	1839.95	1502.52	1487.13	1554.31	1534.15	1587.52	1333.33
BTBD3	Btbd3	ENSMUSG00000062098	4914.81	-0.144579	-1.10541	0.00173357	0.215867	4349.05	4514.42	4599.55	5033.63	4334.81	4909.21	5176.58	5102.51	5147.52	4906.85
PLIN4	Plin4	ENSMUSG00000002831	152.53	-1.09628	-2.13802	0.00176788	0.218556	64.0794	67.6003	43.4687	105.166	108.785	179.625	241.995	208.273	129.456	71.7901
PFKM	Pfkm	ENSMUSG00000033065	10956.4	-0.0830996	-1.05929	0.00185422	0.225979	10442.9	10772.8	10481.9	10908.1	10623.4	10923	11144.4	11488.6	11540.5	11286.6
ADCYAP1	Adcyap1	ENSMUSG00000024256	514.22	-0.363647	-1.28667	0.00191545	0.231796	459.811	469.032	453.444	501.524	478.384	435.807	565.902	577.259	697.687	758.024
CPNE6	Cpne6	ENSMUSG00000022212	4916.47	0.188252	1.13938	0.00192993	0.231916	5105.13	5545.2	5096.65	5801.1	5401.67	4449.69	4339.05	4527.93	5043.98	5285.79
MERTK	Mertk	ENSMUSG00000014361	1687.9	-0.264066	-1.20086	0.00198441	0.233446	1491.29	1532.56	1381.67	1403.34	1735.96	1902.26	1957.39	1853.88	1567.48	1775.61
SULF1	Sulf1	ENSMUSG00000016918	747.334	0.334646	1.26107	0.00200468	0.233446	814.541	935.128	783.047	801.159	824.594	764.922	835.402	577.421	608.121	516.745
MMRN2	Mmrn2	ENSMUSG00000041445	119.838	0.566467	1.48089	0.00202519	0.233446	185.883	153.814	169.804	109.766	113.885	109.522	100.421	72.2164	80.5101	132.025
CRH	Crh	ENSMUSG00000049796	140.857	0.462114	1.37756	0.00203173	0.233446	137.207	170.928	182.402	178.814	168.21	101.773	116.966	97.0568	126.828	162.503
SYTL2	Sytl2	ENSMUSG00000030616	2146.24	-0.172527	-1.12703	0.00203186	0.233446	2143.27	1876.95	2006.32	1894.15	1966.92	2158.94	2304.22	2400.75	2250.65	2029.08
HTRA1	Htra1	ENSMUSG00000006205	4448.62	-0.245806	-1.18575	0.00203726	0.233446	3739.16	3543.89	4076.7	4157.56	4789.56	4533.89	4513.08	4562.31	4786.22	5672.04
ST6GALNAC5	St6galnac5	ENSMUSG00000039037	1978.59	0.214116	1.15999	0.00203777	0.233446	2236.7	2284.63	2139.42	2081.31	2163.36	1882.5	1713.28	1739.7	1951.63	2111.32
PLB1	Plb1	ENSMUSG00000029134	74.2989	-0.786744	-1.72518	0.00206664	0.235187	74.6307	62.6004	66.6281	39.0546	57.0175	86.8387	120.415	79.0635	78.781	148.875
KCNN2	Kcnn2	ENSMUSG00000054477	1108.39	-0.15689	-1.11488	0.00211895	0.239553	972.989	1052.46	1126.41	1041.51	1040.55	1099.81	1145.47	1237.73	1132.66	1221
CDH2	Cdh2	ENSMUSG00000024304	3791.84	0.110058	1.07927	0.00213754	0.240076	3913.1	3940.74	3795.3	4113.19	3974.7	3644.28	3752.07	3494.76	3710.98	3681.65
WIPF3	Wipf3	ENSMUSG00000086040	6166.79	-0.237829	-1.17922	0.00218172	0.241876	4882.05	5100.69	5252.89	6182.27	5568.82	6233.67	6821.2	6253.38	6803.04	5712.24
RGS17	Rgs17	ENSMUSG00000019775	2731.58	0.142118	1.10352	0.00222774	0.245395	2751.93	3000.8	2591.22	2879.95	2865.21	2625.95	2587.56	2386.95	2634.16	2530.74
MDGA1	Mdga1	ENSMUSG00000043557	1251.65	0.401568	1.32094	0.00224815	0.246065	1355.4	1187.1	1335.34	1669.48	1823.31	1105.71	1138.15	787.132	1124	1422.13
GDA	Gda	ENSMUSG00000058624	10853.7	-0.151446	-1.11068	0.00227426	0.247348	9870.97	10447.7	9811.34	10625.1	11077.7	10484.4	11447.4	11386.2	12015.2	12223.7
ATP10D	Atp10d	ENSMUSG00000046808	191.424	-0.649122	-1.56821	0.00233251	0.252087	161.8	148.906	180.266	86.0362	150.939	214.214	282.023	271.172	199.846	171.211
C2	C2	ENSMUSG00000024371	47.0233	-0.78375	-1.7216	0.00236665	0.254178	51.1564	25.1455	24.316	40.0282	35.1233	50.7842	40.6296	56.2819	73.8074	79.8638
FAM107A	Fam107a	ENSMUSG00000021750	14751	-0.223735	-1.16775	0.00238859	0.254941	11808.7	12366.4	13745	14462.7	13950.6	15392.6	15589.2	15478.1	16303.1	14696.6
NPY2R	Npy2r	ENSMUSG00000028004	97.2787	0.412067	1.33059	0.00244769	0.25753	106.559	117.139	90.0271	122.531	115.851	89.2883	84.1546	67.5016	99.2625	74.6153
FZD6	Fzd6	ENSMUSG00000022297	325.189	-0.354289	-1.27835	0.0024555	0.25753	280.408	283.407	273.348	312.227	283.314	465.252	339.208	380.643	297.025	357.601
THEM6	Them6	ENSMUSG00000056665	1092.42	-0.174688	-1.12872	0.00248015	0.25753	1023.78	987.923	1033.99	1049.85	951.739	1166.2	1155.44	1188.28	1145.68	1049.01
TENM1	Tenm1	ENSMUSG00000016150	2017.74	0.262938	1.19992	0.00249913	0.25753	1914.5	2163.47	1951.04	2268.48	2459.12	1703.4	1848.15	1712.26	1925.14	1771.23
BRINP1	Brinp1	ENSMUSG00000028351	6477.77	-0.132516	-1.0962	0.0024994	0.25753	5918.11	5731.76	6078.48	6046.49	6011.76	6030.57	6725.58	6767.79	6921.36	6207.25
GGT1	Ggt1	ENSMUSG00000006345	43.9625	-0.801226	-1.74258	0.00250277	0.25753	41.0651	34.4892	27.6138	38.7465	20.6445	61.697	72.7483	75.491	47.9726	29.6037
SUSD5	Susd5	ENSMUSG00000086596	415.769	-0.284585	-1.21806	0.00253409	0.259202	357.607	375.437	404.642	384.907	407.033	391.333	437.602	503.449	435.679	577.152
POSTN	Postn	ENSMUSG00000027750	197.842	-0.566139	-1.48056	0.00262328	0.266737	102.338	168.009	159.774	151.071	231.311	193.305	266.632	176.651	263.922	297.212
DHX29	Dhx29	ENSMUSG00000042426	809.591	0.152134	1.11121	0.00264231	0.267091	875.373	876.126	838.989	865.57	830.224	773.807	718.919	763.148	821.173	781.929
SYNDIG1	Syndig1	ENSMUSG00000074736	1013.87	-0.165959	-1.12191	0.00267379	0.268692	880.859	994.853	957.778	886.524	878.402	977.647	1100.03	1066.19	1054.08	964.071
NEFM	Nefm	ENSMUSG00000022054	8061.2	-0.229535	-1.17246	0.00274804	0.271992	7041.33	6089.68	7056.46	7755.61	7629.36	6974.63	8707.61	9125.76	8381.99	8513.02
DCAF5	Dcaf5	ENSMUSG00000049106	3491.08	0.185854	1.13749	0.00275411	0.271992	3387.36	3761.55	4122.12	3685.61	3723.75	3109.04	3165.74	3397.32	3390.76	3356.45
ZNRF2	Znrf2	ENSMUSG00000058446	608.171	0.24982	1.18906	0.00277955	0.272936	622.072	653.908	688.657	653.948	780.216	538.594	514.238	569.306	611.994	619.605
GAS6	Gas6	ENSMUSG00000031451	2489.04	-0.134562	-1.09776	0.00282191	0.275521	2454.06	2286.64	2308.43	2279.37	2600.77	2500.55	2583.35	2703.03	2556.02	2739.75
NEUROG2	Neurog2	ENSMUSG00000027967	22.6423	-0.898475	-1.86409	0.00285656	0.276593	19.239	18.0419	22.6874	11.5873	10.506	35.0123	37.6865	24.4913	33.7132	23.9947
KCNC3	Kcnc3	ENSMUSG00000062785	2932.11	-0.200282	-1.14892	0.00286509	0.276593	2510.06	2570.23	2514.71	2554.8	2977.68	3105.15	3193.57	3344.56	2749.71	2685.83
GRIK3	Grik3	ENSMUSG00000001985	4397.7	0.18638	1.1379	0.00293524	0.281784	4844.6	4950.49	4081.12	4456.56	5211.18	4431.37	4072.41	4108.98	4027.98	4046.87
GDI2	Gdi2	ENSMUSG00000021218	5006	0.128338	1.09303	0.0029619	0.28255	5253.61	5394.84	5203.71	5254.81	5105.87	4487.01	4672.67	5183.64	4784.97	4856.63
PRSS23	Prss23	ENSMUSG00000039405	628.435	-0.249306	-1.18864	0.00297611	0.28255	536.334	620.668	572.846	597.392	501.612	639.064	649.97	757.085	708.575	611.295
TMEM52	Tmem52	ENSMUSG00000023153	28.1118	-0.912436	-1.88222	0.00304767	0.28485	12.1799	9.98508	12.9651	19.779	32.5788	28.074	28.4308	29.2828	32.9817	40.647
FAM49A	Fam49a	ENSMUSG00000020589	9550.35	0.156555	1.11462	0.00305007	0.28485	9553.01	10242.2	9480.13	9750.78	11184.2	8533.77	9119.21	8375.14	9396.61	9607.03
RASL10A	Rasl10a	ENSMUSG00000034209	733.592	0.278011	1.21252	0.0031363	0.290828	823.851	900.629	703.483	834.275	893.182	693.398	681.689	657.738	671.925	720.028
FNBP1L	Fnbp1l	ENSMUSG00000039735	5676.38	0.172162	1.12675	0.00315782	0.290828	5949.8	5823.81	5658.19	5924.47	6815.24	5349.49	5014.98	5043.15	5291.51	6067.24
TRIM72	Trim72	ENSMUSG00000042828	56.9989	-0.678458	-1.60043	0.00316485	0.290828	33.4272	48.5158	43.5977	38.4509	74.1471	88.6987	50.8793	77.9474	70.2578	90.5521
PARP1	Parp1	ENSMUSG00000026496	2509.45	-0.118832	-1.08586	0.00323423	0.294558	2368.22	2386.2	2335.98	2305.87	2567.47	2559.1	2539.63	2490.69	2651.74	2735.85
OGDHL	Ogdhl	ENSMUSG00000021913	3186	-0.147991	-1.10803	0.00325822	0.294558	3042.43	3020.1	3047.7	3108.66	2734.62	3261.08	3399.28	3496.59	3290.37	3132.52
ARHGEF37	Arhgef37	ENSMUSG00000045094	121.24	-0.505138	-1.41926	0.00327223	0.294558	76.55	72.7755	110.19	80.0129	124.894	122.065	135.516	127.302	107.815	164.501
SRL	Srl	ENSMUSG00000022519	354.56	-0.350993	-1.27544	0.003305	0.294558	244.63	268.427	272.887	350.692	349.502	286.241	391.57	403.927	400.654	406.237
LHFPL2	Lhfpl2	ENSMUSG00000045312	539.21	0.235853	1.1776	0.00333437	0.294558	563.601	513.045	618.15	628.737	580.653	461.597	439.434	490.859	523.262	546.225
ALDH1A3	Aldh1a3	ENSMUSG00000015134	81.8678	0.499171	1.4134	0.00334729	0.294558	94.8664	87.374	89.4775	80.9737	135.662	59.3812	82.1369	62.8017	58.9417	80.0229
MAP1A	Map1a	ENSMUSG00000027254	48142.8	-0.133874	-1.09724	0.0033544	0.294558	44855.8	43307.1	43568.4	44342.8	47482.2	50762.2	51131.7	48879.7	47389.9	47127.5
FAM167A	Fam167a	ENSMUSG00000035095	63.5123	0.450383	1.3664	0.00340799	0.29569	87.2648	61.5026	72.4662	84.1468	75.8995	51.7178	52.5964	61.4552	57.9156	55.4026
ACOT11	Acot11	ENSMUSG00000034853	1675.44	-0.252509	-1.19128	0.00343081	0.29569	1360.03	1380.25	1492.18	1651.06	1460.82	1884.87	1700.65	1747.72	1828.77	1589.41
CPNE4	Cpne4	ENSMUSG00000032564	1893.9	0.215257	1.16091	0.00345463	0.29569	2106.35	2304.35	1840.07	2122.36	2008.09	1969.38	1707.92	1829.94	1643.1	1796
PFDN5	Pfdn5	ENSMUSG00000001289	1540.81	-0.183975	-1.13601	0.00358827	0.305252	1412.67	1539.34	1606.39	1324.36	1409.97	1724.99	1589.74	1691.26	1659.2	1619.55
SIAH1	Siah1a	ENSMUSG00000036840	636.583	0.185601	1.13729	0.00363673	0.30785	655.902	670.133	682.317	734.414	679.275	590.593	585.31	595.712	604.979	630.517
EEF2K	Eef2k	ENSMUSG00000035064	1399.53	-0.223893	-1.16788	0.00370474	0.310667	1152.54	1357.17	1345.46	1143.1	1479.93	1473.06	1668.17	1635.02	1354.86	1429.65
ENDOD1	Endod1	ENSMUSG00000037419	2282.04	-0.223608	-1.16765	0.00372555	0.310667	2187.92	2027.28	1903.37	2074.82	1928.09	2529.81	2567.32	2658.39	2081.27	1988.59
CLIC1	Clic1	ENSMUSG00000007041	187.873	0.379398	1.3008	0.00373548	0.310667	200.383	230.889	225.159	211.667	224.864	134.074	157.074	164.052	153.847	228.089
COCH	Coch	ENSMUSG00000020953	1074.08	-0.285387	-1.21874	0.00374232	0.310667	1051.78	830.675	866.218	1007.23	774.937	1045.19	1278.83	1136.35	1096.47	970.755
WASHC2C	Washc2	ENSMUSG00000024104	3038.69	-0.146633	-1.10698	0.00377741	0.311513	2801.38	2680.76	2681.96	2697.99	3179.49	3174.52	3116.45	3275	2991.74	2978.48
SULT1A1	Sult1a1	ENSMUSG00000030711	334.42	-0.494394	-1.40873	0.00378878	0.311513	180.912	221.189	204.343	333.276	405.551	339.089	436.437	352.199	345.213	417.085
TCF20	Tcf20	ENSMUSG00000041852	3321.72	0.120453	1.08708	0.00386779	0.314996	3381.01	3471.05	3229.53	3508.73	3649.14	3374.03	3179.41	3221.23	3085.82	2997.47
RAB11FIP1	Rab11fip1	ENSMUSG00000031488	104.506	-0.526501	-1.44043	0.00390281	0.316349	83.5083	66.4403	70.3008	78.8409	105.547	101.055	104.007	115.815	116.467	140.578
RASA4B	Rasa4	ENSMUSG00000004952	139.525	0.386996	1.30767	0.00393714	0.317633	178.443	141.902	157.092	196.441	127.839	110.649	157.227	113.442	122.855	108.68
MFSD4A	Mfsd4a	ENSMUSG00000059149	2234.87	-0.180089	-1.13295	0.00396016	0.317998	2021.14	2132.81	2170.06	2003.09	1900.78	2253.98	2510.52	2540.53	2217.01	2071.24
CAPN2	Capn2	ENSMUSG00000026509	1934.95	-0.196145	-1.14563	0.00398609	0.318389	1831.12	1639.36	1677.11	1711.68	1973.44	2189.2	2040.84	2035.36	1821.24	2028.39
HOMER1	Homer1	ENSMUSG00000007617	7982.37	0.363487	1.28653	0.00401146	0.318389	7885.3	8967.34	7243.88	10818.6	10110.6	6041.81	6188.17	6065.45	8096.3	8601.89
BLCAP	Blcap	ENSMUSG00000067787	1869.36	0.125747	1.09107	0.00404309	0.318389	1983.41	2012.39	1952.4	1974.38	1940.06	1743.98	1780.17	1746.38	1943.59	1823.54
NABP1	Nabp1	ENSMUSG00000026107	361.751	0.244958	1.18506	0.00405915	0.318389	355.907	394.215	409.375	408.432	395.729	322.9	330.273	289.939	380.04	332.368
ANKRD34C	Ankrd34c	ENSMUSG00000047606	365.86	-0.374441	-1.29634	0.00407622	0.318389	352.113	355.194	331.29	260.968	260.56	361.647	464.736	495.963	390.099	314.748
GYS1	Gys1	ENSMUSG00000003865	464.526	-0.208461	-1.15546	0.00415175	0.322066	417.294	444.638	415.934	500.195	388.16	489.083	507.955	493.4	520.526	492.052
KCNK2	Kcnk2	ENSMUSG00000037624	1568.26	-0.212946	-1.15905	0.00416077	0.322066	1590.01	1254.98	1454.25	1386.18	1392.71	1854.12	1745.32	1546.81	1578.32	1483.13
KIAA1211L	2010300C02Rik	ENSMUSG00000026090	7763.2	-0.145146	-1.10584	0.00419659	0.323382	7327.37	7545.73	6848.65	7318.74	7155.54	8135.64	8745.04	7679.43	8250.88	7221.98
MYL4	Myl4	ENSMUSG00000061086	859.41	-0.313557	-1.24277	0.00427246	0.327759	665.526	794.512	849.327	895.682	706.677	779.322	889.968	948.476	1083.42	1158.34
ALDH1L1	Aldh1l1	ENSMUSG00000030088	2000.2	-0.189577	-1.14043	0.00433909	0.329924	1782.55	1692.29	1957.17	1802.29	2042.57	1998.63	2011.64	2079.34	2173.66	2307.27
DISP1	Disp1	ENSMUSG00000030768	197.242	0.353331	1.27751	0.00437307	0.331043	235.347	241.073	241.846	181.385	246.181	170.771	223.068	157.767	174.442	172.011
BAZ2B	Baz2b	ENSMUSG00000026987	1086.08	-0.208959	-1.15585	0.00448143	0.337758	1042.01	957.465	853.733	1066.22	973.789	1164.23	1124.41	1196.77	1178.5	995.036
SCN3B	Scn3b	ENSMUSG00000049281	3337.42	0.154423	1.11298	0.0045531	0.341661	3496.58	3623.35	3148.25	3638.65	3594.73	3191.28	3202.03	2812.32	3269.37	3244.9
R3HCC1L	R3hcc1l	ENSMUSG00000025184	378.218	-0.284005	-1.21757	0.00462658	0.345666	318.705	353.038	339.812	417.619	369.052	375.234	481.974	401.5	498.084	431.781
HAGHL	Haghl	ENSMUSG00000061046	2230.48	-0.142988	-1.10419	0.00472359	0.351386	2241.99	2115.05	2295.49	1924	2120.17	2336.47	2350.91	2487.52	2302.88	2335.17
AHDC1	Ahdc1	ENSMUSG00000037692	2276.02	0.202957	1.15105	0.00475212	0.351984	2275.29	2196.29	2250.86	2821.61	2645.46	2115.85	2148.24	2042.93	2005.87	2272.77
PAMR1	Pamr1	ENSMUSG00000027188	847.694	-0.246179	-1.18606	0.00486626	0.358892	824.267	867.157	791.491	659.306	800.261	977.42	882.847	1001.92	912.19	902.855
MORC3	Morc3	ENSMUSG00000039456	692.218	0.155257	1.11362	0.00494301	0.362994	723.341	733.033	694.601	730.272	717.592	640.702	645.199	622.033	687.798	636.12
KRT12	Krt12	ENSMUSG00000020912	254.8	-0.296314	-1.228	0.00498356	0.363941	194.848	213.291	245.494	218.513	280.205	239.694	268.531	287.057	281.772	331.012
ADAMTSL3	Adamtsl3	ENSMUSG00000070469	66.8515	0.565785	1.48019	0.00522311	0.375395	64.3479	105.292	56.8619	97.3932	92.1912	54.0093	58.4248	46.4642	43.3589	70.5628
NT5C1A	Nt5c1a	ENSMUSG00000054958	55.4737	0.510628	1.42467	0.00522544	0.375395	83.0417	64.6961	57.4047	60.8443	71.8024	51.6335	34.8092	46.84	47.1728	55.6805
GPRIN1	Gprin1	ENSMUSG00000069227	4039.34	0.185754	1.13741	0.00524647	0.375395	4264.11	4395.75	4055.37	4582.67	4747.62	3545.63	3641.43	3678.76	4186.17	4321.46
ABCB10	Abcb10	ENSMUSG00000031974	772.891	0.190923	1.14149	0.00526479	0.375395	884.076	898.604	858.42	751.839	808.757	780.256	725.5	768.352	659.505	749.94
PCDH19	Pcdh19	ENSMUSG00000051323	1669.7	0.196549	1.14595	0.00533099	0.375443	1721.37	1610.49	1800.02	2029.39	1876.1	1514.47	1469.59	1539.79	1775.19	1585.61
ADGRL2	Adgrl2	ENSMUSG00000028184	4804.82	0.145847	1.10638	0.00534323	0.375443	4695.21	5237.85	4890.1	5121.5	5484.29	4403.22	4810.07	4272.16	4801.03	4692.94
BTN2A2	Btn2a2	ENSMUSG00000053216	27.1784	-0.655357	-1.57501	0.00535286	0.375443	18.4118	24.0787	20.8823	23.29	20.1549	27.795	38.5003	40.804	34.1254	27.8583
CEBPA	Cebpa	ENSMUSG00000034957	212.126	-0.432409	-1.34949	0.00540263	0.376391	160.997	156.3	149.435	171.402	266.236	196.905	300.634	234.922	206.357	276.192
KNDC1	Kndc1	ENSMUSG00000066129	3607.85	-0.226175	-1.16973	0.00541019	0.376391	3412.15	2779.64	3142.07	3123.94	3313.44	4018.76	4063.8	3896.06	3317.34	3153.52
KLF15	Klf15	ENSMUSG00000030087	622.022	-0.343841	-1.26913	0.00544102	0.376638	570.681	488.55	564.453	446.166	682.514	758.776	681.092	736.688	550.782	762.128
KIAA0895L	4931428F04Rik	ENSMUSG00000014837	863.986	0.145796	1.10634	0.00546822	0.376638	897.263	938.307	974.72	955.232	952.411	804.03	812.844	882.802	829.39	929.81
CYP11A1	Cyp11a1	ENSMUSG00000032323	202.512	-0.3188	-1.24729	0.00547949	0.376638	170.021	191.161	166.985	189.426	199.128	252.634	249.187	232.478	184.122	226.838
TMEM215	Tmem215	ENSMUSG00000046593	353.133	0.244534	1.18471	0.00554208	0.379422	383.938	345.552	342.364	398.462	369.916	268.079	331.822	353.221	297.253	302.238
SLC14A1	Slc14a1	ENSMUSG00000059336	232.869	0.324065	1.25185	0.00556771	0.379665	294.344	225.668	289.258	240.942	253.694	255.672	211.158	185.928	176.302	213.65
PIK3R3	Pik3r3	ENSMUSG00000028698	1750.82	0.175072	1.12902	0.00567305	0.384173	1852.52	1669.98	1715.3	1883.87	2046.37	1505.51	1608.51	1526.14	1733.04	1738.8
CBX5	Cbx5	ENSMUSG00000009575	6496.73	0.149956	1.10954	0.00567988	0.384173	6693.74	7075.64	6621.19	7049.33	6581.79	6208.96	6683.42	5682.57	6271.62	5820.82
VAMP1	Vamp1	ENSMUSG00000030337	2497.93	-0.255451	-1.19371	0.0057009	0.384173	2356.08	2321.43	2103.95	2226.35	1974.98	2828.91	2781.47	3069.53	2324.9	2112.67
ARL5C	Arl5c	ENSMUSG00000038352	29.0422	0.686958	1.60989	0.00575085	0.386026	27.9508	29.7112	31.1103	33.1037	51.9336	20.8001	25.1731	23.8298	16.4651	21.8386
UNC93B1	Unc93b1	ENSMUSG00000036908	411.942	0.23159	1.17413	0.00583063	0.389858	497.125	422.164	467.877	423.519	493.882	398.336	348.08	373.805	384.604	453.389
FAM181A	Fam181a	ENSMUSG00000096753	24.8421	0.80422	1.7462	0.00589333	0.391008	39.6661	26.0432	43.1653	29.3179	22.2733	16.542	12.3176	16.3968	23.3295	22.4411
MOGS	Mogs	ENSMUSG00000030036	623.776	0.180575	1.13334	0.00592684	0.391719	650.476	669.433	680.434	718.715	597.183	564.366	568.391	556.682	646.72	592.131
AK4	Ak4	ENSMUSG00000028527	1367.57	0.338575	1.26451	0.0060274	0.39555	1329.34	1948.56	1301.03	1764.95	1357.23	1386.34	1091.28	1131.48	1153.66	1324.32
KTN1	Ktn1	ENSMUSG00000021843	3160.35	-0.0908354	-1.06499	0.00605029	0.39555	3096.82	3098.12	3141.12	3133.4	2948.43	3274.65	3415.15	3255.29	3238.22	3245.48
CDH11	Cdh11	ENSMUSG00000031673	2459.86	0.158327	1.11599	0.00612042	0.39555	2363.01	2617.44	2566.53	2778.2	2637.08	2218.92	2274.34	2206.26	2526.17	2383.72
NCDN	Ncdn	ENSMUSG00000028833	36954	-0.0791818	-1.05642	0.00615367	0.395792	36534.2	34742.3	33973	36149.4	36535.9	37954	38224.9	36603	37501.3	37681.5
ENPP2	Enpp2	ENSMUSG00000022425	6925.3	-0.192654	-1.14286	0.00622283	0.395792	5970.29	5760.61	6084.08	6978.78	6521.98	6767.49	7210.51	7256.22	7805.59	6748.5
ZNF462	Zfp462	ENSMUSG00000060206	1655.99	0.1927	1.1429	0.00626032	0.395792	1792.78	1621.43	1494.41	1720.87	1944.13	1667.41	1431.52	1406.38	1491.97	1499.96
KLHL1	Klhl1	ENSMUSG00000022076	164.933	0.284581	1.21806	0.00626083	0.395792	179.806	164.881	153.17	169.3	200.323	134.547	153.866	155.911	127.198	138.791
HERC6	Herc6	ENSMUSG00000029798	475.383	-0.203295	-1.15133	0.00626487	0.395792	406.094	480.214	476.554	457.126	403.873	527.939	553.237	458.579	516.879	507.071
BIN2	Bin2	ENSMUSG00000098112	153.853	0.391248	1.31153	0.00631001	0.397184	161.385	166.773	190.954	150.515	229.71	118.532	154.418	111.168	131.426	165.665
ADAM23	Adam23	ENSMUSG00000025964	4916.24	-0.20187	-1.15019	0.00637486	0.39932	4555.55	4731.59	4061.96	4200.32	4522.76	4967.41	5597.65	5519.33	4901.75	4403.23
FAM76A	Fam76a	ENSMUSG00000028878	1330.42	0.123935	1.0897	0.00639042	0.39932	1340.66	1417.77	1367.3	1465.12	1336.59	1284.23	1273.66	1313.47	1320.78	1173.29
PITRM1	Pitrm1	ENSMUSG00000021193	923.56	-0.205421	-1.15302	0.00647174	0.401773	887.593	890.739	901.849	809.834	860.436	1051.88	1077.64	960.553	975.093	953.019
PPM1H	Ppm1h	ENSMUSG00000034613	3374.88	-0.104146	-1.07486	0.00647645	0.401773	3279.03	3314.05	3245.66	3202.78	3280.44	3340.04	3542.43	3522.61	3562.7	3572.22
SMARCA1	Smarca1	ENSMUSG00000031099	1047.52	0.169809	1.12491	0.00650825	0.402294	1127.58	1172.78	1039.16	1145.53	1148.79	1025.23	890.037	951.242	1048.72	1090.21
CERK	Cerk	ENSMUSG00000035891	1980.28	-0.110791	-1.07982	0.00656093	0.404097	1934.11	1811.41	2040.66	1828.98	1915.21	2032.77	2015	2083.05	2074.27	2083.56
CPSF7	Cpsf7	ENSMUSG00000034820	2234.14	0.114861	1.08287	0.0066931	0.410047	2403.06	2263.06	2340.91	2441.8	2255.45	2205.94	2164.84	2092.9	2118.78	2227.47
CD34	Cd34	ENSMUSG00000016494	2123.22	-0.152331	-1.11136	0.00672383	0.410047	1897.35	2002.82	1971.59	1943	1950.26	2031.87	2202.3	2318.49	2223.72	2077.28
METTL11B	Mettl11b	ENSMUSG00000040113	48.6595	-0.562778	-1.47711	0.00672913	0.410047	29.4315	31.8997	31.1372	43.5311	51.4742	47.756	58.5096	46.3334	49.3969	72.3678
MAN2B2	Man2b2	ENSMUSG00000029119	663.572	-0.261244	-1.19851	0.00676199	0.410594	629.473	581.18	568.155	583.601	555.206	776.234	666.027	845.968	558.397	655.867
LRP1B	Lrp1b	ENSMUSG00000049252	2093.36	0.151567	1.11078	0.00681976	0.411196	2043.1	2110.82	2266.1	2315.42	2177.79	1974.85	1978.17	1969.78	2058.23	1844.5
SF3B3	Sf3b3	ENSMUSG00000033732	2392.31	0.119353	1.08625	0.006944	0.413282	2489.54	2542.33	2382.92	2552.08	2288.46	2248.05	2306.17	2318.72	2347.88	2072.08
LDHD	Ldhd	ENSMUSG00000031958	433.182	-0.215326	-1.16097	0.00695714	0.413282	405.924	388.562	377.883	438.015	384.02	461.733	491.223	514.928	453.929	398.429
BNIP3	Bnip3	ENSMUSG00000078566	2475.13	-0.127521	-1.09241	0.00695879	0.413282	2365.15	2476.54	2245.59	2479.53	2317.88	2332.31	2730.81	2639.12	2673.4	2603.93
ATP4A	Atp4a	ENSMUSG00000005553	19.8275	-1.37557	-2.5947	0.00698642	0.413282	11.2133	15.1499	10.4704	7.77309	15.2041	29.8268	11.4741	8.95986	62.6063	44.5852
RPL27	Rpl27	ENSMUSG00000063316	977.646	0.205389	1.153	0.00699866	0.413282	1078.71	1092.92	1114.19	1075.71	984.371	956.414	938.537	835.417	888.496	1017.2
LINS1	Lins1	ENSMUSG00000053091	278.9	0.268235	1.20433	0.00702592	0.413471	317.09	308.056	344.81	319.725	295.097	282.067	235.779	278.707	252.771	269.483
SLC44A5	Slc44a5	ENSMUSG00000028360	426.657	0.235535	1.17734	0.00708536	0.414192	437.871	451.366	462.653	472.056	551.488	373.459	440.118	348.453	380.246	467.075
LMO1	Lmo1	ENSMUSG00000036111	174.446	0.287533	1.22055	0.00708638	0.414192	199.963	190.676	191.298	191.141	210.551	160.266	144.156	143.028	191.198	165.092
HRH3	Hrh3	ENSMUSG00000039059	3366.21	-0.159292	-1.11674	0.00716482	0.414797	3376.62	3402.36	3072.69	3329.91	2869.47	3791.43	3775.35	3781.3	3189.8	3398.33
POLR3A	Polr3a	ENSMUSG00000025280	1026.72	0.188254	1.13938	0.00717033	0.414797	1072.77	1014.53	996.043	1074.49	1136.85	1004.44	979.765	912.369	939.385	811.829
WNT7A	Wnt7a	ENSMUSG00000030093	242.929	0.310929	1.24051	0.00720558	0.414797	334.498	269.498	285.156	258.293	233.273	265.315	209.557	184.361	231.51	224.194
ANKRD6	Ankrd6	ENSMUSG00000040183	1190.03	0.277759	1.21231	0.00723895	0.414797	1247.73	1245.43	1174.34	1577.25	1490.84	1092.95	964.029	1037.94	1273.55	1184.56
MRE11	Mre11a	ENSMUSG00000031928	325.472	-0.291272	-1.22372	0.00725063	0.414797	291.064	305.053	312.665	286.28	269.221	422.848	429.887	329.133	306.822	314.638
DALRD3	Dalrd3	ENSMUSG00000019039	1962.19	0.14758	1.10771	0.00727889	0.414797	2049.39	2141.9	2109.93	2203.24	2105.47	1859.65	1847.58	1727.73	2038.49	2102.29
OMG	Omg	ENSMUSG00000049612	3052.9	-0.149067	-1.10885	0.00730804	0.414797	2948.43	2851.81	2943.37	2864.4	2559.65	2995.15	3269.89	3420.14	3225.32	2809.69
ANP32A	Anp32a	ENSMUSG00000032249	3189.26	0.176696	1.13029	0.00736047	0.414797	3230.37	3638.61	3617.9	3497.4	3273.24	2958.97	2921.39	3052.77	3244.82	3091.42
TSPAN17	Tspan17	ENSMUSG00000025875	729.184	-0.182982	-1.13523	0.00737778	0.414797	641.531	679.008	742.268	764.258	616.203	773.383	816.081	783.725	728.792	810.662
SMYD3	Smyd3	ENSMUSG00000055067	892.289	0.171828	1.12648	0.00738359	0.414797	897.611	1047.99	1031.9	931.399	960.095	895.07	806.075	943.666	798.817	881.277
LLGL2	Llgl2	ENSMUSG00000020782	38.0504	-0.924963	-1.89864	0.00738448	0.414797	23.5473	19.9936	54.6875	16.9872	21.8253	54.992	53.2022	78.4455	35.4136	36.1938
ANKRD50	Ankrd50	ENSMUSG00000044864	2176.34	0.157947	1.1157	0.00738641	0.414797	2113.08	2243.25	2260.71	2486.09	2449.9	2278.87	2049.54	2012.07	2023.43	1991.23
HIVEP1	Hivep1	ENSMUSG00000021366	2885.45	0.243104	1.18354	0.00741188	0.414872	2911.17	3150.86	2563.29	3561.4	3444.44	2648.9	2266.92	2450.68	2934.85	2901.93
PNKD	Pnkd	ENSMUSG00000026179	3583.18	-0.0888257	-1.0635	0.00765567	0.424243	3345.42	3378.35	3521.9	3499.58	3506.09	3615.81	3626.51	3739.4	3636.69	3723.18
SMAD5	Smad5	ENSMUSG00000021540	1033.06	0.166677	1.12247	0.00766627	0.424243	1070.31	990.68	1099.05	1170.16	1129.32	1037.71	900.594	932.519	1002.29	990.116
SPATA5	Spata5	ENSMUSG00000027722	268.547	0.237134	1.17865	0.00769096	0.424243	343.197	261.854	291.546	307.596	282.249	264.471	248.09	241.566	254.379	253.033
KIRREL2	Kirrel2	ENSMUSG00000036915	525.993	-0.426369	-1.34385	0.00770274	0.424243	382.921	301.825	426.6	564.155	503.557	522.368	638.924	550.29	644.161	571.377
NR6A1	Nr6a1	ENSMUSG00000063972	273.067	0.286141	1.21937	0.00775086	0.425529	286.623	282.808	293.041	329.072	258.345	259.502	242.685	269.354	235.973	186.822
NT5C2	Nt5c2	ENSMUSG00000025041	2023.78	0.140199	1.10206	0.00785136	0.427723	2017.88	2167.42	2123.04	2135.91	2169.42	1736.65	2039	1987.17	1891.92	1972.95
EXOC5	Exoc5	ENSMUSG00000061244	2081.66	0.141054	1.10271	0.00790292	0.427723	2054.3	2097.21	2146.68	2214.71	2217.33	1854.5	1872.39	1795.11	2048.42	2155.58
TUB	Tub	ENSMUSG00000031028	8054.6	0.166626	1.12243	0.0079665	0.427723	8128.27	8524.46	7784.94	8530.57	9961.34	7591.31	7350.8	7500.97	7675.55	8119.07
P3H3	P3h3	ENSMUSG00000023191	674.358	0.182926	1.13518	0.0079853	0.427723	710.428	664.15	727.863	761.96	757.104	643.961	599.671	605.632	652.299	683.546
TRUB2	Trub2	ENSMUSG00000039826	774.831	-0.253276	-1.19191	0.00799973	0.427723	734.246	679.452	633.095	857.431	765.763	1005.44	903.666	944.605	742.123	783.094
SLC27A2	Slc27a2	ENSMUSG00000027359	73.7407	-0.54805	-1.46211	0.00801387	0.427723	64.6299	63.6704	36.3138	41.2126	78.82	92.0779	90.3278	76.3077	97.1295	54.6268
SWAP70	Swap70	ENSMUSG00000031015	413.024	0.231685	1.17421	0.00803852	0.427723	531.32	447.581	469.593	393.846	515.116	405.815	360.413	403.845	389.759	443.725
SSBP3	Ssbp3	ENSMUSG00000061887	3137.91	0.160058	1.11733	0.00804082	0.427723	3350.12	3660.26	3266.76	3384.58	3049.32	3220.9	3085.94	3085.38	2869.84	2704.9
FNDC5	Fndc5	ENSMUSG00000001334	1875.15	-0.148473	-1.1084	0.00807051	0.427723	1817.86	1819.42	1772.11	1656.05	1866.14	1924.08	1927.22	2044.58	1803.21	2193.91
HUNK	Hunk	ENSMUSG00000053414	578.138	-0.287179	-1.22025	0.00808473	0.427723	561.364	488.596	573.221	433.481	473.278	534.425	650.14	732.904	650.655	522.09
AGO3	Ago3	ENSMUSG00000028842	2362.95	0.201538	1.14992	0.00810235	0.427723	2408.85	2191.12	2363.53	2466.54	2759.47	2348.06	2166.56	1936.45	1985.01	2161.73
GOLT1A	Golt1a	ENSMUSG00000103421	16.5304	-1.18457	-2.27296	0.0081144	0.427723	13.8521	5.15159	6.48512	10.9429	23.8622	17.5202	45.831	34.0001	20.5839	15.4965
HCN2	Hcn2	ENSMUSG00000020331	3031.22	-0.137256	-1.09981	0.00826006	0.432192	2976.38	2887.32	2954.01	2724.84	2723.29	3389.14	3049.36	3340.06	3004.7	2916.09
GFER	Gfer	ENSMUSG00000040888	277.403	0.25489	1.19324	0.00827462	0.432192	291.4	341.42	299.251	302.471	283.931	260.819	262.852	241.208	232.644	276.315
COPS8	Cops8	ENSMUSG00000034432	1907.48	0.160354	1.11756	0.0083183	0.43263	2147.01	2264	2017.65	2072.93	1769.21	1774.7	1935.64	1856.56	1870.16	1759.04
ZFPM2	Zfpm2	ENSMUSG00000022306	523.353	0.245587	1.18557	0.00833336	0.43263	650.17	556.797	527.353	493.916	548.362	430.221	499.996	508.891	515.781	389.235
NOTCH4	Notch4	ENSMUSG00000015468	496.11	-0.441545	-1.35806	0.00852286	0.43981	358.957	392.565	504.002	352.332	556.314	562.867	405.711	641.423	516.764	810.436
PKIB	Pkib	ENSMUSG00000019876	144.568	-0.3585	-1.28209	0.00861882	0.442405	135.495	109.933	140.356	132.93	106.535	162.848	176.694	179.887	139.914	145.737
LMAN2L	Lman2l	ENSMUSG00000001143	1238.19	0.136485	1.09922	0.0086265	0.442405	1270.58	1325.71	1230.17	1318.99	1273.8	1236.89	1160.51	1044.21	1254.03	1144.97
FDPS	Fdps	ENSMUSG00000059743	1667.92	0.195836	1.14539	0.00867612	0.442405	1687.25	1751.86	2019.16	1903.1	1728.23	1375.41	1503.96	1539.65	1819.84	1694.56
MANF	Manf	ENSMUSG00000032575	1051.86	0.280301	1.21445	0.00881776	0.446601	1276.07	1086.88	1058.88	1245.34	1310.55	869.891	905.194	869.182	973.905	1298.28
MAPKAP1	Mapkap1	ENSMUSG00000038696	1312.87	-0.165907	-1.12187	0.0088299	0.446601	1150.04	1119.63	1370.64	1288.71	1351.21	1456.87	1385.08	1339.17	1402.26	1451.57
TXNDC11	Txndc11	ENSMUSG00000022498	931.223	0.129664	1.09404	0.00895798	0.450099	958.893	903.665	965.682	947.74	1058.1	882.436	846.492	864.011	883.527	931.773
LDB2	Ldb2	ENSMUSG00000039706	1411.96	0.220729	1.16532	0.00902587	0.451147	1505.76	1409.58	1447.62	1644.82	1647.66	1124.15	1248.71	1275.34	1564.59	1350.53
HHATL	Hhatl	ENSMUSG00000032523	196.03	-0.446153	-1.3624	0.00908132	0.452329	211.004	171.458	158.602	133.743	169.949	340.847	217.155	222.249	198.779	175.741
CTSF	Ctsf	ENSMUSG00000083282	1648.44	-0.167652	-1.12323	0.00912693	0.452983	1619.03	1457.05	1536.89	1489.57	1828.63	1834.85	1639.41	1881.42	1686.49	1857.6
KATNB1	Katnb1	ENSMUSG00000031787	1459.86	-0.134075	-1.09739	0.00914719	0.452983	1393.91	1352.39	1442.23	1319.72	1502	1503.8	1499.26	1636.67	1425.09	1621.82
MAST4	Mast4	ENSMUSG00000034751	1938.03	-0.217503	-1.16272	0.00927612	0.456909	1893.78	1561.03	1537.53	1813.28	1937.25	1981.45	2284.64	2080.93	1698.14	2116.21
LRSAM1	Lrsam1	ENSMUSG00000026792	985.799	-0.203233	-1.15128	0.00927964	0.456909	914.482	1017.56	928.781	840.397	901.292	1038.87	1153.19	1062.51	1038.74	1006.5
ZNF608	Zfp608	ENSMUSG00000052713	656.492	0.24757	1.18721	0.00936034	0.458528	717.072	611.356	673.653	793.032	814.838	615.41	545.829	532.936	648.52	692.66
LY6H	Ly6h	ENSMUSG00000022577	3504.61	0.133546	1.09699	0.00939257	0.458528	3706.69	4043.16	3836.97	3772.07	3573.64	3527.86	3313.95	3114.1	3661.98	3638.99
STX18	Stx18	ENSMUSG00000029125	557.487	-0.204342	-1.15216	0.00942341	0.45873	451.948	579.476	528.933	565.759	501.963	622.294	619.685	580.891	567.058	636.487
PAQR5	Paqr5	ENSMUSG00000032278	137.994	-0.507338	-1.42142	0.0095013	0.461216	145.567	114.524	91.8855	112.558	104.406	222.318	149.362	182.256	123.642	133.393
PVALB	Pvalb	ENSMUSG00000005716	622.954	-0.276896	-1.21159	0.00954415	0.461991	600.213	613.444	616.09	536.291	418.684	587.998	744.054	745.463	711.503	590.502
SHCBP1L	Shcbp1l	ENSMUSG00000042708	59.1902	-0.451966	-1.3679	0.009575	0.462182	44.1384	50.3	45.2757	46.9733	60.5212	73.746	68.8436	69.8029	64.4979	60.5408
RBM38	Rbm38	ENSMUSG00000027510	58.0895	-0.539763	-1.45373	0.00969536	0.465458	50.454	46.7582	53.733	32.1598	57.4084	89.1902	71.3191	73.3847	50.0872	66.4737
MAK16	Mak16	ENSMUSG00000031578	583.664	0.161594	1.11852	0.00971902	0.465458	623.941	569.304	621.129	662.654	574.012	502.008	565.211	548.965	584.489	528.208
GLS	Gls	ENSMUSG00000026103	12965.8	0.0755987	1.0538	0.00972414	0.465458	12750	13674.4	12817.5	13277.8	13454.1	12218.7	12780.7	12744.5	12696.2	12160.4
TCAF2	Tcaf2	ENSMUSG00000029851	26.9879	-0.736622	-1.66627	0.00981412	0.468461	25.0848	15.365	15.9053	8.92647	23.0433	25.8989	36.7409	22.4387	32.2267	28.3528
MKX	Mkx	ENSMUSG00000061013	777.619	-0.264065	-1.20086	0.00986731	0.468613	697.041	760.838	762.621	635.291	605.106	727.042	895.597	935.236	934.304	669.02
FN3K	Fn3k	ENSMUSG00000025175	593.821	-0.218948	-1.16388	0.00988395	0.468613	575.328	581.253	591.334	559.193	429.72	637.537	685.249	629.208	675.383	567.056
PSEN1	Psen1	ENSMUSG00000019969	1561.14	0.094345	1.06758	0.00989912	0.468613	1565.39	1614.09	1610.85	1596.03	1665.92	1503.71	1536.35	1468.3	1524.27	1504.6
PRDX6	Prdx6	ENSMUSG00000026701	3578.24	-0.167406	-1.12304	0.00997741	0.470785	3827.71	3033.61	3634.68	3166.38	3451.77	4036.67	3861.44	3634.89	3606.13	4078.98
ALDH2	Aldh2	ENSMUSG00000029455	1808.68	-0.142881	-1.10411	0.010051	0.470785	1703.06	1544.84	1843.24	1731.33	1531.81	1919.32	1882.4	1848.16	1763.51	1816.65
SPNS2	Spns2	ENSMUSG00000040447	1840.86	-0.187022	-1.13841	0.0100743	0.470785	1547.14	1676.43	1514.65	1702.36	2011.64	2022.6	1976.26	1930.83	1809.42	1876.83
CELSR1	Celsr1	ENSMUSG00000016028	189.964	0.413956	1.33233	0.010082	0.470785	273.598	194.57	227.282	189.573	210.591	227.537	160.342	158.306	167.454	111.045
COLEC12	Colec12	ENSMUSG00000036103	359.481	-0.342202	-1.26769	0.0101634	0.472339	366.444	261.974	298.615	330.687	322.977	348.026	377.84	307.418	554.84	422.589
LRRC23	Lrrc23	ENSMUSG00000030125	19.9483	0.949852	1.93167	0.0101702	0.472339	46.1571	15.0197	29.1563	15.8447	19.3474	17.1942	10.4152	12.4013	9.29152	14.8786
TRIM21	Trim21	ENSMUSG00000030966	52.4201	0.499478	1.4137	0.0102293	0.473802	70.2	41.044	67.3733	60.3955	68.9002	39.4735	39.1293	44.4659	46.6406	44.949
NFATC2	Nfatc2	ENSMUSG00000027544	412.554	-0.224431	-1.16832	0.0103355	0.477434	391.434	391.51	356.073	348.71	360.616	463.06	451.473	381.299	428.579	434.786
NDRG3	Ndrg3	ENSMUSG00000027634	15627.4	-0.0933657	-1.06686	0.0103897	0.477732	14495.6	15189	14765.2	15010.1	16123	15065	15894.5	16609.5	16352.2	16699.1
MASP1	Masp1	ENSMUSG00000022887	423.738	0.189078	1.14004	0.0104007	0.477732	474.074	471.781	481.218	434.174	415.726	345.269	429.342	427.497	395.108	401.757
SLC44A1	Slc44a1	ENSMUSG00000028412	2544.04	-0.173475	-1.12777	0.0105564	0.48117	2525.76	2147.9	2338.95	2079.83	2474.87	2716.74	2688.71	2749.79	2420.72	2470.77
PLXNB1	Plxnb1	ENSMUSG00000053646	3571.84	-0.289495	-1.22221	0.0105902	0.481435	3475.49	2336.2	3214.36	3035.09	3584.68	4647.88	3436.55	3682.23	3715.85	3637.01
GRIN1	Grin1	ENSMUSG00000026959	19985.3	-0.0963207	-1.06904	0.0108518	0.489911	18530.3	18479.9	18561.1	19085.9	20987	20023.4	20120.6	21154.9	20232.1	20701.7
DCDC2	Dcdc2a	ENSMUSG00000035910	181.002	-0.361583	-1.28484	0.0108744	0.489911	164.613	135.991	163.684	116.41	192.652	165.57	192.855	216.634	171.625	240.801
KIRREL1	Kirrel	ENSMUSG00000041734	250.4	0.289812	1.22248	0.0108959	0.489911	291.805	228.183	225.799	315.92	285.994	249.455	197.333	194.206	213.025	246.682
ELMO1	Elmo1	ENSMUSG00000041112	2912.66	-0.135396	-1.09839	0.0109192	0.489911	2661.48	2720.29	2691.85	2861.48	2522.88	2994.84	2930.07	2923.36	3221.98	2720.3
RASAL2	Rasal2	ENSMUSG00000070565	4417.52	-0.18841	-1.13951	0.0110255	0.493085	3809.8	4295.18	3962.59	3901.11	3987.47	4753.51	4998.34	4912.06	4391.62	3691.18
TLE4	Tle4	ENSMUSG00000024642	1886.28	0.165457	1.12152	0.0110474	0.493085	2136.76	1945.34	1902.3	2000.71	1856.19	1775.65	1798.67	1715.08	1942.19	1548.61
FRMD5	Frmd5	ENSMUSG00000027238	1067.61	-0.140386	-1.1022	0.0111022	0.493145	979.641	957.389	950.773	964.792	1085.41	1036.62	1147.77	1144.95	1044.48	1064.56
MAPKAPK2	Mapkapk2	ENSMUSG00000016528	853.512	0.191186	1.1417	0.0111782	0.493145	884.658	903.17	957.854	1002.38	938.552	827.356	699.151	817.735	795.981	960.984
NELFE	Nelfe	ENSMUSG00000024369	483.754	0.266546	1.20292	0.0112079	0.493145	538.409	587.966	619.458	496.812	430.127	457.398	484.055	370.228	507.204	405.798
SEC13	Sec13	ENSMUSG00000030298	986.788	0.12177	1.08807	0.0112106	0.493145	988.308	1005.01	989.192	1086.31	1075.56	951.888	897.805	961.418	956.425	956.36
CCDC141	Ccdc141	ENSMUSG00000044033	913.19	-0.402504	-1.3218	0.0112184	0.493145	680.01	763.941	734.095	598.234	1180.48	1197.91	987.615	994.452	719.918	1324.5
CD276	Cd276	ENSMUSG00000035914	360.375	0.269662	1.20553	0.0112213	0.493145	422.652	302.166	417.156	398.712	434.808	285.926	351.608	285.191	357.894	353.284
UPK1B	Upk1b	ENSMUSG00000049436	20.1779	0.68002	1.60216	0.0112768	0.493145	30.2471	27.6289	25.747	19.8722	32.809	22.1038	13.3931	15.302	18.2959	16.4602
CYP46A1	Cyp46a1	ENSMUSG00000021259	7381.98	-0.0772302	-1.05499	0.0113156	0.493145	7103.12	6813.53	7295.57	7283.74	7218.93	7613.03	7613.11	7430.57	7343.95	7674.36
TCF23	Tcf23	ENSMUSG00000006642	12.4811	-0.987862	-1.98324	0.0113459	0.493145	8.62501	11.6234	3.80812	8.67812	10.6979	10.7543	17.768	11.6651	22.5581	22.217
TUBB4A	Tubb4a	ENSMUSG00000062591	23821.6	-0.114336	-1.08248	0.0114401	0.493145	23023.4	21219.8	22986.8	22533.7	23658.1	23725.2	24275.1	25723.5	23863.1	25183.7
GADD45G	Gadd45g	ENSMUSG00000021453	304.885	-0.260768	-1.19812	0.0114872	0.493145	281.211	247.002	251.762	302.791	339.159	297.997	353.098	329.318	323.619	392.783
RAB35	Rab35	ENSMUSG00000029518	2055.75	0.132063	1.09586	0.011505	0.493145	2148.51	2327.57	2105.49	2101.68	2101.88	1822.53	2014.95	2081.01	1947.44	1977.77
CHRNB3	Chrnb3	ENSMUSG00000031492	39.0306	-0.637898	-1.55606	0.0115074	0.493145	22.6379	34.1694	19.9608	28.3342	40.5611	39.0173	36.0729	54.9523	55.5456	39.3605
YIPF6	Yipf6	ENSMUSG00000047694	1419.75	0.110439	1.07956	0.0115558	0.493145	1454.26	1449.32	1457.24	1533.68	1447.1	1269.4	1320.86	1464.19	1349.89	1394.32
ASPG	Aspg	ENSMUSG00000037686	84.305	-0.504329	-1.41846	0.0115705	0.493145	42.4695	56.4855	79.4625	61.8147	79.1925	82.7015	80.0665	90.6127	106.838	87.9586
ETV4	Etv4	ENSMUSG00000017724	267.019	0.324963	1.25263	0.0115801	0.493145	324.068	330.413	274.658	289.89	296.755	211.591	201.644	216.611	254.709	322.759
ABCA8	Abca8a	ENSMUSG00000041828	73.3649	0.655995	1.5757	0.011594	0.493145	78.4788	139.978	68.032	72.9027	61.5667	71.9794	55.5273	55.1273	41.6513	40.622
PMAIP1	Pmaip1	ENSMUSG00000024521	76.5183	-0.497975	-1.41223	0.0116396	0.493866	54.9952	82.2914	65.973	70.1684	49.549	59.6037	128.123	87.7925	98.783	84.4776
PAPPA2	Pappa2	ENSMUSG00000073530	225.472	0.449365	1.36544	0.0117726	0.496258	215.178	284.774	257.558	240.329	356.591	133.343	177.049	177.014	282.15	225.315
DMD	Dmd	ENSMUSG00000045103	2114.29	0.0984372	1.07061	0.0117827	0.496258	2108.5	2059.56	2189.34	2102.07	2227.24	2044.49	1870.98	2009.88	2056.88	1999.32
PLA2G3	Pla2g3	ENSMUSG00000034579	251.537	-0.421297	-1.33913	0.0118452	0.49646	162.838	166.126	206.034	220.309	303.146	244.664	283.99	265.591	257.451	360.453
SMYD1	Smyd1	ENSMUSG00000055027	59.4993	-0.849619	-1.80203	0.0119065	0.497536	35.8008	39.8023	19.2547	53.7416	78.8014	74.5492	64.729	56.2975	50.8896	166.093
IMP4	Imp4	ENSMUSG00000026127	618.965	0.211672	1.15803	0.0119465	0.497536	640.713	629.117	649.935	735.064	644.829	501.771	638.623	521.795	633.007	558.836
ZNF316	Zfp316	ENSMUSG00000046658	848.016	-0.197229	-1.14649	0.0119581	0.497536	741.826	845.994	851.703	802.56	743.064	962.465	938.013	1000.4	878.781	796.588
SARDH	Sardh	ENSMUSG00000009614	453.368	-0.311936	-1.24137	0.0120105	0.497536	382.417	380.738	392.167	421.103	423.093	396.477	582.361	394.572	569.743	545.878
PSME4	Psme4	ENSMUSG00000040850	2136.87	-0.20287	-1.15099	0.0120519	0.497536	1853.27	1802.58	1763.74	1881.77	2179.99	2085.36	2254.79	2468.22	2203.88	1901.05
LRRC8C	Lrrc8c	ENSMUSG00000054720	1272.13	-0.172479	-1.12699	0.0120672	0.497536	1112.02	1103.62	1079.12	1101.97	1364.44	1344.05	1343.56	1292.4	1164.56	1339.57
SRRM4	Srrm4	ENSMUSG00000063919	1892.3	0.192447	1.1427	0.0120736	0.497536	2227.35	2055.51	1701.5	1998.6	2330.19	1845.18	1808.54	1753.21	1602.29	2008.67
PLD3	Pld3	ENSMUSG00000003363	20986.6	-0.124282	-1.08997	0.0121295	0.497536	19129.6	18977.3	19853.1	20370.7	21917.3	20700.1	21172.5	21643.2	21832.2	23904.9
BMP3	Bmp3	ENSMUSG00000029335	1010.27	0.227019	1.17041	0.0121315	0.497536	1021.87	1235.6	1085.6	1265.39	928.9	910.66	975.329	901.672	1130.51	816.789
CDC42EP4	Cdc42ep4	ENSMUSG00000041598	881.628	0.194248	1.14413	0.012236	0.500478	1069.3	796.536	1045.22	877.424	942.318	798.423	777.187	788.296	901.932	866.706
EPHA5	Epha5	ENSMUSG00000029245	3532.82	0.121744	1.08805	0.0122615	0.500478	3518.76	3846.63	3469.19	3915.74	3807.16	3189.94	3526.1	3355.85	3450.32	3526.24
SLC7A11	Slc7a11	ENSMUSG00000027737	1546.97	0.210546	1.15713	0.0123755	0.503274	1935.2	1473.72	1689.81	1746.87	1699.31	1727.13	1349.21	1305.68	1362.87	1640.65
VAT1L	Vat1l	ENSMUSG00000046844	1654.31	0.194787	1.14456	0.0123886	0.503274	1853.7	1806.85	1599.86	1895.9	1797.01	1885.53	1446.92	1590.91	1516.93	1389.26
SLC19A3	Slc19a3	ENSMUSG00000038496	121.261	-0.527394	-1.44132	0.0125005	0.506623	66.991	81.2664	102.837	89.6333	150.271	153.699	138.419	105.785	112.592	192.059
ABCA4	Abca4	ENSMUSG00000028125	84.1518	-0.539807	-1.45378	0.0125749	0.506911	61.6901	67.6981	60.1278	74.1304	66.0399	157.234	70.3564	63.6472	86.1995	108.39
INTS1	Ints1	ENSMUSG00000029547	4505.22	-0.0822868	-1.05869	0.0126334	0.506911	4376.01	4285.74	4549.92	4360.78	4476.61	4809.84	4463.65	4584.5	4686.38	4792.92
RBM4B	Rbm4b	ENSMUSG00000033760	942.511	0.131925	1.09575	0.0126584	0.506911	976.689	965.726	1020.35	1058.75	962.526	939.765	883.311	947.647	919.431	864.423
SHISA9	Shisa9	ENSMUSG00000022494	1906.48	0.158831	1.11638	0.0126836	0.506911	1986.39	2104.34	1784.93	2124.73	2212.68	2011.3	1841.98	1684.88	1791.86	1815.01
ZDHHC22	Zdhhc22	ENSMUSG00000048483	1934.34	0.186979	1.13838	0.0126977	0.506911	2021.53	2179.84	1926.24	2240.23	2113.4	1719.67	1885.92	1675.36	1872.12	2050.24
RAMP2	Ramp2	ENSMUSG00000001240	382.173	-0.226719	-1.17017	0.0127517	0.506911	327.56	351.361	355.524	350.647	381.707	454.539	382.178	421.374	357.165	450.716
IDH2	Idh2	ENSMUSG00000030541	919.394	-0.133704	-1.09711	0.0127533	0.506911	841.408	859.083	917.278	885.326	929.184	1038.3	949.03	954.291	970.608	950.223
ABCE1	Abce1	ENSMUSG00000058355	2646.42	0.112645	1.08121	0.0128402	0.506911	2666.28	2832.05	2735.94	2933.2	2620.47	2350.06	2587.47	2556.98	2643.55	2613.33
MEF2C	Mef2c	ENSMUSG00000005583	24800.3	0.107034	1.07701	0.0128479	0.506911	23735.3	25302.7	26146.7	25758.2	26351.6	21485.2	24435.1	23968.3	24845.3	23450
GRWD1	Grwd1	ENSMUSG00000053801	405.472	0.195413	1.14505	0.0129246	0.506911	418.413	424.962	488.426	464.301	421.925	408.007	347.189	359.32	431.149	392.462
CCDC190	Ccdc190	ENSMUSG00000070532	188.759	0.359845	1.28329	0.012965	0.506911	223.779	209.63	239.044	225.986	148.186	175.37	122.998	160.769	197.111	161.812
NAXD	Naxd	ENSMUSG00000031505	823.511	-0.131372	-1.09534	0.0129684	0.506911	794.864	780.263	811.925	772.248	816.348	905.316	889.079	913.748	809.672	840.826
RASSF4	Rassf4	ENSMUSG00000042129	169.116	-0.454928	-1.37071	0.0130251	0.506911	179.396	122.616	149.958	106.613	157.615	205.452	205.48	213.251	110.451	246.02
EZR	Ezr	ENSMUSG00000052397	2432.19	-0.209021	-1.1559	0.0130353	0.506911	2024.62	1922.09	2263.46	2532.82	2414.91	2541.78	2733.91	2379.61	2486.92	2751.21
PAPSS2	Papss2	ENSMUSG00000024899	298.436	0.23607	1.17778	0.0130386	0.506911	351.05	306.55	309.714	310.885	330.229	327.833	299.372	271.034	239.02	231.482
NAA25	Naa25	ENSMUSG00000042719	1700.36	0.100458	1.07211	0.0131111	0.507958	1725.5	1777.22	1682.67	1814.3	1835.56	1559.27	1711.62	1680.59	1592.96	1688.69
PCDHB14	Pcdhb14	ENSMUSG00000044043	251.98	0.201677	1.15003	0.0131246	0.507958	275.057	292.79	249.604	260.659	249.836	241.614	223.345	208.179	247.669	234.728
RBM43	Rbm43	ENSMUSG00000036249	301.617	0.193406	1.14346	0.0131697	0.508557	328.377	323.424	304.421	359.511	317.161	263.847	274.527	288.964	301.455	298.017
OSBPL1A	Osbpl1a	ENSMUSG00000044252	10846	-0.142141	-1.10354	0.0133406	0.512851	9464.11	9738.39	10141.1	10786.4	10700.4	9744.03	11502	11634.2	11665.2	11540.5
PRKD1	Prkd1	ENSMUSG00000002688	273.655	-0.208948	-1.15584	0.013431	0.514027	287.815	249.13	223.499	236.452	260.191	294.759	280.052	303.748	273.076	300.386
KIAA1549	D630045J12Rik	ENSMUSG00000063455	3581.61	0.179023	1.13212	0.0134625	0.514087	3589.6	3746.29	3315.8	4032.62	4439.35	3324.62	3200.84	3211.03	3315.32	3831.1
SERPINB8	Serpinb8	ENSMUSG00000026315	506.407	-0.283449	-1.2171	0.0135077	0.514672	332.207	458.853	446.742	457.337	503.913	480.406	508.942	609.957	545.087	529.418
ALOX12	Alox12	ENSMUSG00000000320	11.138	0.927535	1.90202	0.0135859	0.516506	14.1476	15.5098	16.1208	12.7986	10.102	9.93033	5.62895	7.02455	8.31423	5.56226
ZFP57	Zfp57	ENSMUSG00000036036	388.329	0.320634	1.24888	0.0136346	0.517213	428.015	394.117	413.808	375.382	567.689	335.13	330.63	296.809	312.639	464.876
ASB2	Asb2	ENSMUSG00000021200	94.5562	-0.35404	-1.27814	0.0136792	0.517308	82.2389	93.5862	72.2592	78.8519	83.5658	112.445	93.8651	136.311	88.7727	94.789
HIVEP3	Hivep3	ENSMUSG00000028634	3723.91	0.266527	1.20291	0.0136995	0.517308	3624.62	3608.3	3580.11	4416.34	5211.01	3122.18	3160.42	3232.09	3382.28	4090.03
RBM12	Rbm12	ENSMUSG00000089824	579.529	0.331423	1.25825	0.0137274	0.517308	675.767	478.649	515.636	787.442	716.877	570.246	527.505	466.264	453.821	502.007
PEA15	Pea15a	ENSMUSG00000013698	11630.1	0.0960484	1.06884	0.0138523	0.518801	11803.7	12533.9	12105.6	12044.5	12801.3	11528.3	11353	10823.2	11555.9	12070
KLHL20	Klhl20	ENSMUSG00000026705	612.667	0.149326	1.10905	0.0138907	0.518906	655.402	629.374	655.034	638.158	649.762	531.258	611.439	618.608	585.344	563.928
COL23A1	Col23a1	ENSMUSG00000063564	496.57	0.152363	1.11139	0.0139891	0.519955	524.704	530.733	521.992	554.39	537.66	490.584	489.264	444.386	469.207	505.653
RNF144B	Rnf144b	ENSMUSG00000038068	752.792	-0.171922	-1.12656	0.0141115	0.522266	696.185	721.946	638.135	637.473	715.315	758.349	782.734	831.051	666.481	799.28
GTF3C6	Gtf3c6	ENSMUSG00000019837	480.731	0.216169	1.16164	0.0141325	0.522266	569.267	576.765	522.629	528.438	459.93	448.148	437.817	525.757	412.313	468.447
CRLF1	Crlf1	ENSMUSG00000007888	19.9266	-1.18913	-2.28016	0.0142814	0.526518	13.5358	9.99246	14.1258	6.61361	27.3289	49.6417	31.8219	21.5437	7.45217	52.1764
PLEKHG1	Plekhg1	ENSMUSG00000040624	661.975	-0.400073	-1.31957	0.0143089	0.526518	580.028	485.722	534.523	466.487	795.479	770.361	886.078	784.26	462.477	870.128
ANKRD35	Ankrd35	ENSMUSG00000038354	244.426	-0.201632	-1.15	0.0144312	0.528617	242.496	219.63	217.723	232.868	218.044	255.292	250.261	258.4	267.161	269.016
TMEFF2	Tmeff2	ENSMUSG00000026109	1850.13	0.147808	1.10788	0.0145127	0.528617	2079.62	1972.44	2000.36	1983.47	1703.29	1783.85	1700.62	1786.34	1849.04	1678.42
SMOX	Smox	ENSMUSG00000027333	1236.33	-0.218209	-1.16329	0.01454	0.528617	1064.34	986.688	1146.86	1145.08	1377.41	1347.97	1150.73	1270.07	1325.4	1551.29
KCNS3	Kcns3	ENSMUSG00000043673	131.988	-0.338215	-1.26419	0.0145505	0.528617	90.5114	108.614	140.542	122.107	92.7121	157.371	117.233	151.338	141.365	136.277
DCUN1D1	Dcun1d1	ENSMUSG00000027708	1428.47	0.13343	1.0969	0.0147054	0.533118	1463.7	1568.42	1378.72	1542.77	1464.01	1377.14	1305.67	1406.51	1423.4	1252.87
C14orf93	4931414P19Rik	ENSMUSG00000022179	109.838	0.454305	1.37012	0.0148376	0.535106	95.7992	144.419	113.061	68.3184	124.016	62.5073	86.3068	78.0279	97.5029	70.9477
CD93	Cd93	ENSMUSG00000027435	444.456	0.424476	1.34209	0.0148699	0.535106	565.466	464.309	532.344	458.842	646.266	360.076	290.74	288.546	410.396	633.871
ANGPT1	Angpt1	ENSMUSG00000022309	252.23	0.291511	1.22392	0.0148824	0.535106	225.874	262.425	330.977	296.255	306.4	220.198	233.103	211.057	235.953	259.072
HSPB8	Hspb8	ENSMUSG00000041548	320.384	-0.226829	-1.17026	0.0149121	0.535106	285.376	276.792	299.82	331.177	272.598	339.15	356.101	352.433	353.795	316.547
SF3A2	Sf3a2	ENSMUSG00000020211	752.141	0.188184	1.13933	0.0149842	0.535106	895.473	789.684	806.977	787.56	676.431	687.616	766.969	708.518	697.683	619.027
FOCAD	Focad	ENSMUSG00000038368	1564.76	-0.206837	-1.15415	0.0149859	0.535106	1528.16	1376.81	1412.45	1419.91	1560.11	1728.97	1630.79	1784.81	1336.32	1945.29
NPR3	Npr3	ENSMUSG00000022206	451.039	-0.248179	-1.18771	0.0150094	0.535106	413.724	416.409	359.483	431.523	405.547	541.575	491.622	515.592	483.131	379.555
TMEM196	Tmem196	ENSMUSG00000048004	950.214	-0.203434	-1.15144	0.0150996	0.535516	790.527	855.81	965.945	976.367	873.838	842.855	1056.95	1070.24	1121.49	1044.18
FAM83D	Fam83d	ENSMUSG00000027654	80.0807	-0.628016	-1.54544	0.015149	0.535516	69.5563	67.4218	63.5152	34.1994	53.5237	111.427	122.422	98.0974	57.9915	57.1225
CPT2	Cpt2	ENSMUSG00000028607	143.144	-0.379702	-1.30107	0.0151527	0.535516	145.139	100.449	131.79	125.018	125.501	202.949	128.988	111.585	202.8	174.629
CAMSAP1	Camsap1	ENSMUSG00000026933	4145.73	0.105838	1.07612	0.01516	0.535516	4144.81	4124.81	4227.58	4096.63	4436.18	4087.64	3957.16	3750.18	4055.53	3692.63
PADI6	Padi6	ENSMUSG00000040935	68.4915	0.465386	1.38069	0.0151767	0.535516	54.6095	100.879	87.8807	88.7976	91.3319	59.3741	72.8218	74.0209	43.271	57.4315
PLD1	Pld1	ENSMUSG00000027695	344.547	-0.300661	-1.23171	0.0152154	0.535783	296.668	273.274	279.88	242.714	427.618	392.982	353.572	378.278	316.62	423.047
SCRT1	Scrt1	ENSMUSG00000048385	4114.45	-0.118289	-1.08545	0.0153247	0.538527	4006.88	3778.85	4108.13	3796.57	3878.7	4309.43	4337.94	4445.25	4085.47	4068.55
PLD6	Pld6	ENSMUSG00000043648	18.6202	-0.746907	-1.67819	0.0153935	0.539357	13.3466	11.0539	20.4871	7.90632	15.6455	23.2422	21.7537	25.3698	19.8671	24.6105
MGST3	Mgst3	ENSMUSG00000026688	1588.08	-0.140766	-1.10249	0.0154111	0.539357	1495.9	1409.76	1606.59	1604.28	1529.18	1496.96	1690.51	1663.43	1747.2	1824.94
KIF22	Kif22	ENSMUSG00000030677	153.186	-0.457554	-1.37321	0.015452	0.539688	128.537	147.947	146.362	99.2303	105.732	122.681	231.527	133.233	155.988	222.729
CATIP	Catip	ENSMUSG00000073650	39.7383	-0.541449	-1.45543	0.0155403	0.540789	43.2863	34.5738	24.1422	29.9996	25.4341	46.3368	47.0625	59.1857	40.5146	37.015
FIS1	Fis1	ENSMUSG00000019054	2194.52	-0.116032	-1.08375	0.0155707	0.540789	2125.06	2236.26	2267.67	2129.5	1953.09	2270.31	2336.93	2328.48	2281.43	2396.74
CACNA1G	Cacna1g	ENSMUSG00000020866	4617.89	0.265497	1.20205	0.0155895	0.540789	4955.57	5580.57	4753.17	4596.52	6063.58	4017.02	3751.87	4718.04	3569.7	5530.36
CITED4	Cited4	ENSMUSG00000070803	254.164	-0.22747	-1.17078	0.0156094	0.540789	203.754	223.262	284.049	232.925	238.906	265.492	263.317	283.31	278.946	294.058
JAK2	Jak2	ENSMUSG00000024789	1370.94	0.115062	1.08302	0.0156434	0.540878	1399.24	1470.15	1312.75	1465.94	1436.56	1432.49	1291.04	1276.09	1277.67	1268.11
SERINC2	Serinc2	ENSMUSG00000023232	124.023	0.465142	1.38045	0.0157783	0.54102	102.008	118.187	141.794	187.406	146.188	89.9377	83.8891	95.4628	138.904	95.1325
WDR17	Wdr17	ENSMUSG00000039375	1002.62	-0.147234	-1.10744	0.0157815	0.54102	970.796	1028.02	825.75	873.297	917.484	1081.67	1044.73	987.352	983.276	1009.76
GCC2	Gcc2	ENSMUSG00000038039	2875.64	-0.14889	-1.10872	0.0158667	0.54102	2683.18	2833.69	2812.73	2884.94	2512.99	2912.33	2896.59	3155.61	3443.29	2819.45
SLC11A1	Slc11a1	ENSMUSG00000026177	57.4182	-0.527672	-1.4416	0.015872	0.54102	49.0175	49.1438	46.438	48.0243	61.4409	84.9652	94.5013	80.2432	39.055	73.4227
WARS	Wars	ENSMUSG00000021266	2740.07	0.0816784	1.05825	0.0159209	0.54102	2758.36	2785.58	2797.83	2936.2	2950.63	2656.61	2672.56	2700.64	2690.29	2717.76
VIL1	Vil1	ENSMUSG00000026175	17.0259	0.78649	1.72487	0.0159214	0.54102	24.5285	13.5384	20.5792	33.5732	29.257	12.3077	12.3187	12.1003	12.0719	19.6699
MAPKAPK5	Mapkapk5	ENSMUSG00000029454	667.999	-0.1782	-1.13147	0.0159242	0.54102	654.604	660.717	639.808	613.705	668.861	686.518	639.307	716.614	754.482	864.277
GPCPD1	Gpcpd1	ENSMUSG00000027346	3619.79	-0.182076	-1.13452	0.0159309	0.54102	3428.63	3480.29	3473.49	2888.29	3848.29	3779.18	4004.97	4108.9	3408.05	4114.89
TTN	Ttn	ENSMUSG00000051747	51.7269	0.942204	1.92146	0.0161322	0.544605	43.257	31.9932	37.0381	208.887	40.6915	38.5315	37.5955	39.5532	22.1508	28.3767
SLC2A1	Slc2a1	ENSMUSG00000028645	4843.61	-0.414178	-1.33254	0.016155	0.544605	4140.32	4016.31	3997.02	3090.59	5619.21	5952.44	5839.37	5665.89	3738.77	6601.58
HR	Hr	ENSMUSG00000022096	1944.93	-0.27612	-1.21093	0.0162844	0.546008	1566.24	1542.47	1640.47	1570.52	2264.41	2201.11	1929.24	1851.75	2005.9	2402.13
PLCXD2	Plcxd2	ENSMUSG00000087141	4066.75	-0.116206	-1.08388	0.0163596	0.546008	3672.9	3695.19	3772.45	3503.92	4102.48	3803.65	4112.98	4430.13	3956.88	4008.28
BLM	Blm	ENSMUSG00000030528	108.804	0.526701	1.44063	0.0163859	0.546008	182.35	168.628	137.736	98.0086	68.5076	102.633	84.1536	76.0131	96.2674	92.2338
RBFOX2	Rbfox2	ENSMUSG00000033565	10349.5	0.0982917	1.07051	0.0164362	0.546008	9915.23	10492.6	10125.8	11154.4	11403.9	9689.02	9626.66	10061.6	10153.3	10053.5
MAS1	Mas1	ENSMUSG00000068037	452.224	0.243401	1.18378	0.0164431	0.546008	464.635	562.334	453.937	459.377	501.675	374.783	346.083	385.566	468.571	485.289
ENTPD4	Entpd4	ENSMUSG00000095463	1922.14	-0.101828	-1.07313	0.016459	0.546008	1873.73	1923.38	1883.58	1770.71	1863.19	2121.5	1987.41	1976.02	1930.74	1983.36
MYH13	Myh13	ENSMUSG00000060180	30.778	-1.09537	-2.13667	0.0165237	0.546045	22.6454	13.9167	15.9066	17.7116	51.2986	19.8941	14.2065	55.6598	53.7337	104.902
RAB31	Rab31	ENSMUSG00000056515	2318.08	-0.169226	-1.12446	0.0165969	0.547413	2199.45	1991.7	2195.14	1983.67	2456.18	2565	2371.19	2416.66	2132.83	2681.18
ST8SIA5	St8sia5	ENSMUSG00000025425	2512.47	0.165877	1.12185	0.0166386	0.547734	2457.93	2705.59	2620.5	2670	3086.5	2254.06	2241.74	2290.7	2460.81	2813.61
FGFRL1	Fgfrl1	ENSMUSG00000008090	381.313	0.362922	1.28603	0.0167238	0.549486	485.749	469.506	547.594	362.065	350.82	422.43	264.158	296.074	356.169	385.143
CARNS1	Carns1	ENSMUSG00000075289	249.431	-0.349004	-1.27368	0.0168134	0.551377	236.662	192.114	178.184	191.738	203.089	343.672	212	224.302	281.159	220.908
MCMBP	Mcmbp	ENSMUSG00000048170	645.63	0.123347	1.08926	0.0168565	0.551738	680.689	667.13	666.563	671.864	658.267	646.812	616.14	597.791	620.266	593.624
RPL10A	Rpl10a	ENSMUSG00000037805	1442.33	0.14613	1.1066	0.0170589	0.554472	1557.52	1709.18	1535.11	1537.28	1325.13	1431.36	1314.93	1436.47	1288.31	1459.06
COMMD3-BMI1	Bmi1	ENSMUSG00000026739	923.642	0.194321	1.14419	0.0170873	0.554472	913.972	1034.15	881.745	1089.81	892.461	883.359	857.02	842.769	868.1	757.553
TAOK3	Taok3	ENSMUSG00000061288	1975.25	0.151627	1.11082	0.0171002	0.554472	2029.47	1947.12	2000.98	2376.84	2172.96	1854.91	1800.8	1794.87	1986.92	2034.24
ANGPTL4	Angptl4	ENSMUSG00000002289	87.0778	-0.681857	-1.6042	0.0171113	0.554472	60.8955	46.3827	57.1724	50.6593	126.752	94.3022	134.541	104.342	58.2256	152.737
SLCO1C1	Slco1c1	ENSMUSG00000030235	2053.56	0.209662	1.15642	0.0172119	0.554472	2216.28	2202.96	2482.65	2103.32	2511.01	1970.54	1765.33	1748.56	1955.03	2512.9
ARHGEF10	Arhgef10	ENSMUSG00000071176	1158.86	-0.28366	-1.21728	0.0172361	0.554472	1279.37	888.516	1128.5	814.738	902.308	1362.76	1261.9	1378.45	1101.86	998.236
LRRC28	Lrrc28	ENSMUSG00000030556	562.812	0.280779	1.21485	0.0172656	0.554472	657.884	566.76	604.578	482.854	759.877	540.393	513.876	471.582	584.041	414.393
CDH4	Cdh4	ENSMUSG00000000305	925.494	0.214048	1.15994	0.0173059	0.554472	1082.32	1024.63	987.611	946.06	998.066	964.789	931.954	767.175	890.301	791.551
MALAT1	Malat1	ENSMUSG00000092341	30749.1	0.240803	1.18165	0.0173474	0.554472	31880	33524	34316.2	33485.4	35556.1	25126.9	29680.8	33090.5	28040.7	26879.8
PACSIN3	Pacsin3	ENSMUSG00000027257	691.2	-0.176314	-1.12999	0.0173487	0.554472	679.487	645.293	672.102	578.503	761.535	676.317	728.197	809.459	732.553	816.862
DMPK	Dmpk	ENSMUSG00000030409	489.311	-0.287848	-1.22082	0.0173605	0.554472	404.4	388.367	410.379	384.609	594.325	504.314	515.262	561.972	513.328	558.996
MICALL2	Micall2	ENSMUSG00000036718	44.5882	0.504072	1.41821	0.0173847	0.554472	44.3159	53.5355	66.6745	46.2836	51.2762	42.9894	45.1951	22.0241	37.7654	37.1685
ALDH6A1	Aldh6a1	ENSMUSG00000021238	1429.08	-0.124997	-1.09051	0.0173918	0.554472	1437.94	1338.76	1354.83	1294.85	1457.53	1571.23	1475.12	1516.79	1370.42	1569.8
CARTPT	Cartpt	ENSMUSG00000021647	143.672	0.381624	1.30281	0.0175802	0.556161	179.625	150.589	165.922	166.695	208.919	95.228	124.214	148.034	121.479	176.823
AMIGO2	Amigo2	ENSMUSG00000048218	285.975	-0.289878	-1.22254	0.0176072	0.556161	289.925	216.29	218.687	224.016	300.806	313.543	272.377	297.693	307.852	332.454
SLC39A6	Slc39a6	ENSMUSG00000024270	1269.88	0.111953	1.08069	0.0176164	0.556161	1370	1341.86	1380.71	1287.19	1397.62	1240.36	1250.28	1274.3	1201.21	1300.41
PHOSPHO1	Phospho1	ENSMUSG00000050860	810.202	-0.248568	-1.18803	0.0176286	0.556161	770.227	816.409	758.93	741.708	577.25	941.906	860.252	934.508	935.871	690.106
CNOT2	Cnot2	ENSMUSG00000020166	1396.7	0.102514	1.07364	0.0176642	0.556161	1487.13	1518.86	1432.76	1463.64	1404.88	1332.82	1400.7	1335.18	1444.72	1299.1
ARHGAP25	Arhgap25	ENSMUSG00000030047	330.652	0.314243	1.24336	0.0176713	0.556161	368.412	325.049	288.556	406.271	382.037	302.913	267.801	283.4	290.717	278.594
PNLIP	Pnlip	ENSMUSG00000046008	23.9877	-0.750129	-1.68194	0.0177619	0.55799	16.7584	20.4396	25.468	9.38368	14.2759	23.7646	43.9972	35.2605	17.0644	26.6473
MYNN	Mynn	ENSMUSG00000037730	368.481	0.29474	1.22666	0.0178987	0.559504	442.304	352.374	323.788	475.012	487.067	361.697	313.307	382.791	327.584	305.902
CTPS2	Ctps2	ENSMUSG00000031360	746.035	-0.183396	-1.13555	0.0179067	0.559504	773.063	673.144	693.735	736.781	702.143	801.64	859.725	897.586	714.513	794.335
COTL1	Cotl1	ENSMUSG00000031827	1322.84	0.153371	1.11217	0.017943	0.559504	1382.79	1523.43	1358.38	1423.63	1499.68	1243.06	1200.59	1257.76	1273.07	1481.38
MBP	Mbp	ENSMUSG00000041607	58387.2	-0.306402	-1.23662	0.0179558	0.559504	64387	38101.2	55463.8	36898.2	53392.6	70019.5	60172.7	65708.6	53080.6	58000
MAP3K4	Map3k4	ENSMUSG00000014426	1312.5	-0.125279	-1.09072	0.0179729	0.559504	1260	1296.9	1189.61	1271.2	1235.77	1411.45	1302.77	1507.3	1337.72	1269.04
SYT2	Syt2	ENSMUSG00000026452	1008.13	-0.264755	-1.20143	0.0180866	0.56167	953.69	720.041	810.339	972.509	738.913	1183.07	972.938	1182.66	840.132	862.669
GRAMD4	Gramd4	ENSMUSG00000035900	1690.44	0.173988	1.12817	0.0181078	0.56167	1722.01	1721.81	1770.34	1955.47	1951.44	1571.65	1466.11	1548.97	1640.68	1851.49
MYT1L	Myt1l	ENSMUSG00000061911	9081.38	0.136379	1.09914	0.0181609	0.562302	9873.89	9522.3	9010.99	9017.04	9266.42	8869.67	9026.37	8482.22	8657.39	7449.77
NRP1	Nrp1	ENSMUSG00000025810	636.896	0.266721	1.20307	0.018259	0.564323	687.251	667.264	619.02	736.006	743.654	577.613	491.622	482.79	573.593	740.48
OLFML2A	Olfml2a	ENSMUSG00000046618	154.513	0.308178	1.23814	0.0184565	0.56561	184.736	145.499	201.318	169.712	153.324	167.72	127.535	121.31	119.02	155.342
ZNF638	Zfp638	ENSMUSG00000030016	3018.68	0.128303	1.09301	0.0184919	0.56561	3038.82	3205.5	3408.42	3231.37	3245.65	2769.41	3030.8	2905.17	2899.21	3148.79
LPAR2	Lpar2	ENSMUSG00000031861	34.3372	0.723571	1.65126	0.0185123	0.56561	31.4994	48.8523	44.5293	18.7529	64.5762	27.7903	18.3093	20.4789	26.8292	30.246
TMEM125	Tmem125	ENSMUSG00000050854	185.694	-0.358135	-1.28177	0.0185738	0.56561	188.02	115.596	171.036	113.662	177.024	200.566	178.729	225.272	172.235	203.748
THA1P	Tha1	ENSMUSG00000017713	128.547	-0.274151	-1.20928	0.0186162	0.56561	126.103	121.285	126.147	102.771	126.934	144.328	147.206	177.759	126.852	135.769
SOD3	Sod3	ENSMUSG00000072941	377.604	-0.217711	-1.16289	0.0186774	0.56561	422.58	304.835	316.629	341.369	344.666	452.775	369.123	414.439	356.056	419.734
SOX11	Sox11	ENSMUSG00000063632	615.07	0.187952	1.13915	0.018704	0.56561	694.451	593.892	604.714	743.71	627.497	620.373	551.833	502.662	635.242	556.289
LPCAT4	Lpcat4	ENSMUSG00000027134	3115.8	-0.101566	-1.07294	0.0187195	0.56561	3007.16	3105.71	3116.49	2901.66	2892.26	3346.19	3337.53	3126.13	3144.2	3171.08
ARHGAP5	Arhgap5	ENSMUSG00000035133	3580.95	0.112297	1.08095	0.0187837	0.56561	3870.47	3838.08	3712.3	3548.49	3476.73	3726.33	3382.56	3384.71	3332.13	3251.25
NUAK1	Nuak1	ENSMUSG00000020032	3031.84	0.302433	1.23322	0.0188017	0.56561	3034.92	2910.19	2831.31	4210.49	3778.73	2656.49	2380.82	2537.89	2892.93	3124.14
FGD1	Fgd1	ENSMUSG00000025265	459.313	0.230228	1.17302	0.0188371	0.56561	463.661	436.346	468.511	542.376	621.388	422.092	406.415	378.133	461.286	480.916
ANKRD16	Ankrd16	ENSMUSG00000047909	1044.48	-0.158967	-1.11649	0.0188576	0.56561	961.855	975.356	1068.54	985.094	1003.63	1146.95	1040.47	1208.4	1001.06	1180.6
WDR62	Wdr62	ENSMUSG00000037020	57.9449	-0.716448	-1.64313	0.0188597	0.56561	42.1083	23.2701	64.09	55.4373	23.0312	49.1038	41.5129	74.5204	69.9742	103.375
NUMB	Numb	ENSMUSG00000021224	1628.69	0.186942	1.13835	0.0188713	0.56561	1620.46	1636.34	1754.51	1875.29	1702.92	1413.58	1482.25	1516.04	1483.29	1648.87
IL11RA	Il11ra1	ENSMUSG00000073889	904.851	0.172033	1.12665	0.0188846	0.56561	1022.36	935.544	996.894	934.601	1029.61	942.041	964.291	781.353	867.979	814.634
PPP2R3A	Ppp2r3a	ENSMUSG00000043154	974.973	-0.157246	-1.11516	0.0189083	0.56561	911.973	863.12	915.85	853.52	956.914	1108.61	1027.08	1088.33	879.284	917.691
TRAT1	Trat1	ENSMUSG00000030775	20.2353	-0.940986	-1.91984	0.0189213	0.56561	16.0072	18.5369	15.5981	10.5055	9.63991	28.1559	51.5963	23.3422	20.808	15.7566
EMD	Emd	ENSMUSG00000001964	641.6	0.190016	1.14078	0.0189261	0.56561	705.986	648.394	660.766	723.628	677.33	595.058	610.535	558.184	531.979	696.701
TLN1	Tln1	ENSMUSG00000028465	1975.43	0.124302	1.08998	0.0189594	0.565622	2033.74	1986.02	2063.18	2171.23	2063.96	1763.93	1812.12	1880.96	1954.29	2051.41
SRSF1	Srsf1	ENSMUSG00000018379	4169.24	0.102473	1.07361	0.0190754	0.567698	4375.84	4292.44	4608.37	4414.13	4041.79	4132.39	3992.46	3896.27	4311.71	3918.6
GPR183	Gpr183	ENSMUSG00000051212	35.4232	0.499338	1.41357	0.0191522	0.567698	35.0962	37.3114	52.819	44.8962	40.547	39.0826	29.156	30.0012	26.3641	25.4337
ACER2	Acer2	ENSMUSG00000038007	176.265	-0.394183	-1.3142	0.0191664	0.567698	173.966	147.288	91.9036	124.532	178.761	221.978	179.751	201.901	133.158	202.051
KLHL38	Klhl38	ENSMUSG00000022357	22.7936	-0.796838	-1.73729	0.0192086	0.567698	19.1728	23.8767	13.3461	15.4749	13.0646	26.993	52.0786	28.6744	25.4606	15.4521
POU2F1	Pou2f1	ENSMUSG00000026565	880.083	0.225342	1.16905	0.0192378	0.567698	875.512	858.367	848.823	929.953	1067.97	805.742	827.423	863.913	786.406	632.156
PHACTR4	Phactr4	ENSMUSG00000066043	323.065	-0.217579	-1.16278	0.0192612	0.567698	300.072	293.698	288.882	295.813	281.945	379.922	335.906	360.327	290.803	334.004
MOBP	Mobp	ENSMUSG00000032517	18750	-0.393105	-1.31322	0.0193059	0.567698	19741	11980.7	15755.5	12388.7	14188.6	23965.1	20394.9	22088.2	16482.8	14321.1
PLCD4	Plcd4	ENSMUSG00000026173	374.994	-0.279635	-1.21389	0.01938	0.567698	342.901	266.177	307.393	370.802	397.267	387.488	374.04	336.215	417.078	526.967
SLC25A34	Slc25a34	ENSMUSG00000040740	204.292	-0.242972	-1.18343	0.0194188	0.567698	171.178	168.041	204.849	189.427	184.791	218.684	225.865	210.944	188.219	241.8
SOBP	Sobp	ENSMUSG00000038248	3086.73	0.122165	1.08837	0.0194189	0.567698	3039.38	3237.4	3058.38	3397.81	3567.73	2879.98	2994.14	2852.37	3002.21	3236.27
MYBPC3	Mybpc3	ENSMUSG00000002100	56.8434	-0.43467	-1.3516	0.0194292	0.567698	42.742	43.2179	51.9078	50.686	60.4289	45.9596	66.702	72.1998	61.2274	87.5578
VARS2	Vars2	ENSMUSG00000038838	792.797	-0.192312	-1.14259	0.0194339	0.567698	793.17	780.438	757.027	752.409	651.943	887.967	1015.97	745.738	796.262	827.932
LZTR1	Lztr1	ENSMUSG00000022761	5049.29	-0.0693109	-1.04922	0.0194636	0.567698	5075.15	4803.32	4976.15	5027.01	4825.76	5025.31	5058.65	5353.97	5210.21	5276.69
IKZF4	Ikzf4	ENSMUSG00000002578	514.585	0.237939	1.17931	0.0194915	0.567698	548.454	621.252	517.399	571.922	613.694	461.57	424.899	435.167	561.904	550.922
NRP2	Nrp2	ENSMUSG00000025969	713.074	0.240982	1.1818	0.0197064	0.572986	907.783	794.712	680.807	879.816	645.103	780.512	619.218	622.088	701.445	588.443
OLIG1	Olig1	ENSMUSG00000046160	3496.2	-0.183917	-1.13596	0.0197889	0.573749	3569.56	2850.16	3503.69	2802.04	3610.81	3845.94	3790.8	3706.2	3304.7	3905.46
PARM1	Parm1	ENSMUSG00000034981	1751.41	-0.129232	-1.09371	0.0197994	0.573749	1679.78	1508.17	1631.31	1666.02	1562.89	1768.54	1793.82	1893.61	1834.15	1520.85
GPR35	Gpr35	ENSMUSG00000026271	10.2378	0.832995	1.78138	0.0198346	0.5738	13.8655	12.9557	17.2695	15.0037	11.3282	7.51993	6.31231	7.4067	7.27738	11.324
CLCN2	Clcn2	ENSMUSG00000022843	2372.61	-0.0983586	-1.07055	0.020016	0.576136	2278.43	2175.5	2327.93	2339.01	2273.32	2512.38	2342.37	2330.23	2572.39	2439.42
KLHDC8A	Klhdc8a	ENSMUSG00000042115	386.083	-0.264933	-1.20158	0.0200184	0.576136	354.527	380.003	383.54	287.006	404.83	409.007	363.214	419.863	435.071	542.783
UGP2	Ugp2	ENSMUSG00000001891	1539.1	0.144861	1.10562	0.020074	0.576136	1709.24	1721.14	1730.71	1618.51	1406.56	1597.18	1494.45	1478.3	1457.76	1386.17
DNHD1	Dnhd1	ENSMUSG00000030882	280.759	-0.474671	-1.3896	0.0201359	0.576136	229.701	278.834	218.865	229.62	133.016	390.501	413.975	257.666	235.545	219.033
UTRN	Utrn	ENSMUSG00000019820	2102.5	-0.160672	-1.11781	0.0202021	0.576136	2147.34	1912.77	1881.82	1891.74	1847.67	2459.63	2228.92	2291.66	1888.52	1961.47
FJX1	Fjx1	ENSMUSG00000075012	1903.59	0.231929	1.1744	0.0202102	0.576136	2094.49	2006.55	2283.44	2053.7	2345.14	1715.71	1571.04	1635.6	1848.31	2403.12
CPLX2	Cplx2	ENSMUSG00000025867	35495.9	-0.105772	-1.07607	0.020401	0.578929	33569.7	32253	31327.1	33243.1	37612.3	37672.1	36217.9	36036.5	35265.7	35583.3
GALNT15	Galnt15	ENSMUSG00000021903	125.165	-0.605503	-1.52151	0.0204133	0.578929	129.499	86.8682	75.137	48.0862	144.858	192.779	145.086	121.022	91.0525	184.327
TMEM97	Tmem97	ENSMUSG00000037278	353.486	-0.15413	-1.11275	0.0204256	0.578929	355.686	318.798	336.292	351.108	342.293	369.41	367.715	377.581	391.721	388.197
CCL28	Ccl28	ENSMUSG00000074715	59.806	-0.476586	-1.39145	0.0204498	0.578929	58.084	53.1533	71.7665	48.936	41.6372	63.0835	90.2422	68.6106	78.2697	80.8599
RHOB	Rhob	ENSMUSG00000054364	7614.03	-0.203279	-1.15131	0.0207344	0.585057	6944.31	6978.73	7164.8	6246.83	7830.41	7925.03	8903.48	8589.68	6679.31	8386.5
GABRA4	Gabra4	ENSMUSG00000029211	3631.22	-0.0958876	-1.06872	0.0207739	0.585212	3571.98	3559.54	3360.08	3554.95	3456.75	3501.45	3952.17	3835.25	3857.67	3560.31
TRMT5	Trmt5	ENSMUSG00000034442	212.106	-0.250744	-1.18982	0.0208883	0.586072	203.622	184.744	219.682	220.191	145.143	221.925	242.488	244.365	222.927	227.134
ZFP64	Zfp64	ENSMUSG00000027551	387.278	-0.162522	-1.11924	0.0208962	0.586072	356.418	378.182	361.537	389.001	373.295	424.039	389.037	460.834	414.03	394.217
TNFRSF19	Tnfrsf19	ENSMUSG00000060548	2211.36	0.187334	1.13866	0.0210662	0.586072	2344.46	2298.14	2294.06	2509.46	2623.03	2025.65	1842.41	1988.55	2135.31	2600.79
AFDN	Afdn	ENSMUSG00000068036	3708.11	0.082229	1.05865	0.0211104	0.586072	3691.6	3773.61	3808.9	4076.93	3819.12	3734.23	3553.65	3525.35	3730.7	3565.95
GPT2	Gpt2	ENSMUSG00000031700	2014.07	-0.187717	-1.13896	0.0211259	0.586072	1725.12	1787.75	1622.53	1930.15	2246.76	2128.68	2061.72	2064.65	1968.99	2374.27
PROCR	Procr	ENSMUSG00000027611	16.9197	0.793858	1.7337	0.0211447	0.586072	26.9536	24.7363	20.3339	14.4883	16.3605	22.1936	9.39856	5.91737	10.0263	12.7276
CBSL	Cbs	ENSMUSG00000024039	1019.94	-0.195424	-1.14506	0.0211875	0.586072	918.877	861.585	922.628	937.691	1144.49	1127.92	973.099	1037.78	1103.26	1228.65
SPCS3	Spcs3	ENSMUSG00000054408	2447.32	0.105652	1.07598	0.0212104	0.586072	2522.09	2653.29	2471.27	2735.82	2415.95	2278.8	2363.99	2326.06	2487.59	2438.02
NDST3	Ndst3	ENSMUSG00000027977	1311.94	0.132556	1.09623	0.0212357	0.586072	1337.27	1546.12	1359.03	1493.39	1316.89	1290.98	1240.27	1294.3	1278.16	1331.54
MS4A6E	Ms4a6d	ENSMUSG00000024679	25.1678	-0.621121	-1.53807	0.0212513	0.586072	24.6862	11.879	25.0692	21.6078	19.0713	27.1737	36.3178	40.7879	24.2453	29.4501
KBTBD11	Kbtbd11	ENSMUSG00000055675	3683.86	-0.151155	-1.11046	0.021342	0.586072	3208.88	3460.7	3293.88	3257.41	3677.52	4005.52	3917.14	4007.64	3288.69	3546.83
PC	Pcx	ENSMUSG00000024892	2162.84	-0.105353	-1.07576	0.0213611	0.586072	2040.18	1940.46	2065.17	2164.78	2115.46	2337.06	2138.17	2270.6	2174.58	2188.2
[truncated: 13,244 more rows]

## Sheet: 12W-HT
Supplementary Table 1. Whole RNA-Seq results for the prefrontal cortex of W3-HT, W3-HM, W12-HT, and W12-HM mice.
[truncated: 10,492 more rows]

[truncated: 1 more sheets: 12W-HM]
