# Supplementary material for: Gene Dosage- and Age-Dependent Differential Transcriptomic Changes in the Prefrontal Cortex of Shank2-Mutant Mice
Source: Front Mol Neurosci. 2021 Jun 11;14:683196. doi: 10.3389/fnmol.2021.683196 (PMC8226033; doi:10.3389/fnmol.2021.683196)
Supplement: Supplementary Table 2 — List of upregulated and downregulated DEGs in W3-HT, W3-HM, W12-HT, and W12-HM Shank2-mutant mice. [file Table_2.XLSX]

## Sheet: 3W-HT
Supplementary Table 2. List of upregulated and downregulated DEGs in W3-HT, W3-HM, W12-HT, and W12-HM mice.
Up-regulated									Down-regulated
Gene Information			Deseq2 Results						Gene Information			Deseq2 Results
HGNC symbol	Mouse symbol	Ensemble ID	baseMean	log2FC	FC	p-value	adjusted p-value		HGNC symbol	Mouse symbol	Ensemble ID	baseMean	log2FC	FC	p-value	adjusted p-value
C14orf93	4931414P19Rik	ENSMUSG00000022179	109.838	0.839199	1.78906	6.43964e-06	0.019994		SHANK2	Shank2	ENSMUSG00000037541	6705.75	-0.498995	-1.41323	2.56062e-09	2.38509e-05
CP	Cp	ENSMUSG00000003617	380.069	0.471499	1.38655	3.80953e-06	0.0141935		MDP1	Mdp1	ENSMUSG00000002329	878.064	-0.234264	-1.17631	3.26061e-06	0.0141935
CEP350	Cep350	ENSMUSG00000033671	1911.02	0.296934	1.22853	8.11783e-06	0.0216039
SBNO1	Sbno1	ENSMUSG00000038095	5713.3	0.207046	1.15432	1.95739e-05	0.0331494
CLOCK	Clock	ENSMUSG00000029238	3184.39	0.202493	1.15069	1.2015e-05	0.0279784
NFIB	Nfib	ENSMUSG00000008575	3604.11	0.139697	1.10167	1.41165e-05	0.0292196

## Sheet: 3W-HM
Supplementary Table 2. List of upregulated and downregulated DEGs in W3-HT, W3-HM, W12-HT, and W12-HM mice.
Up-regulated									Down-regulated
Gene Information			Deseq2 Results						Gene Information			Deseq2 Results
HGNC symbol	Mouse symbol	Ensemble ID	baseMean	log2FC	FC	p-value	adjusted p-value		HGNC symbol	Mouse symbol	Ensemble ID	baseMean	log2FC	FC	p-value	adjusted p-value
CACNA1S	Cacna1s	ENSMUSG00000026407	23.385	1.34583	2.54176	1.43439e-05	0.00912913		SHANK2	Shank2	ENSMUSG00000037541	6705.75	-1.26982	-2.41132	1.29487e-51	2.2251e-47
TRH	Trh	ENSMUSG00000005892	40.0361	1.11238	2.16203	2.85545e-05	0.0153338		GREB1	Greb1	ENSMUSG00000036523	73.174	-1.13927	-2.2027	8.46867e-06	0.00582103
LRRC27	Lrrc27	ENSMUSG00000015980	149.642	0.794244	1.73417	4.08873e-07	0.000468405		TPH2	Tph2	ENSMUSG00000006764	27.7853	-0.971112	-1.96035	0.000114016	0.0408176
ST8SIA2	St8sia2	ENSMUSG00000025789	182.128	0.643291	1.56189	1.74129e-05	0.0106865		KRT80	Krt80	ENSMUSG00000037185	184.741	-0.774631	-1.71075	2.08775e-08	4.48449e-05
SLA	Sla	ENSMUSG00000022372	469.879	0.435725	1.35259	4.22177e-05	0.0193615		OR51E2	Olfr78	ENSMUSG00000043366	79.5025	-0.725012	-1.65291	0.000126932	0.0436239
INHBA	Inhba	ENSMUSG00000041324	349.371	0.433749	1.35074	3.4202e-06	0.00267149		OBSCN	Obscn	ENSMUSG00000061462	242.142	-0.678566	-1.60055	0.00010512	0.0392691
HRK	Hrk	ENSMUSG00000046607	2549	0.412805	1.33127	2.35599e-10	1.01213e-06		KLHDC7A	Klhdc7a	ENSMUSG00000078234	519.641	-0.603945	-1.51987	9.87582e-09	2.42437e-05
NNAT	Nnat	ENSMUSG00000067786	2035.76	0.411178	1.32977	1.78746e-06	0.00153579		MT2A	Mt2	ENSMUSG00000031762	1451.71	-0.601318	-1.5171	7.11178e-10	2.44418e-06
HPGDS	Hpgds	ENSMUSG00000029919	242.002	0.406952	1.32588	7.23556e-05	0.0296038		PNPLA2	Pnpla2	ENSMUSG00000025509	589.15	-0.491606	-1.40601	1.35099e-06	0.00122186
RXFP1	Rxfp1	ENSMUSG00000034009	794.014	0.382875	1.30394	7.90272e-08	0.00011685		GFPT2	Gfpt2	ENSMUSG00000020363	216.925	-0.48592	-1.40048	0.000154988	0.0498845
KCTD4	Kctd4	ENSMUSG00000046523	589.973	0.380193	1.30152	1.20654e-06	0.0012196		GRM2	Grm2	ENSMUSG00000023192	1800.24	-0.480666	-1.39539	8.15993e-08	0.00011685
ST3GAL1	St3gal1	ENSMUSG00000013846	980.783	0.335547	1.26186	0.000119442	0.0418876		KCNG4	Kcng4	ENSMUSG00000045246	246.366	-0.447258	-1.36345	2.19854e-05	0.0130275
NXPH3	Nxph3	ENSMUSG00000046719	1009.8	0.314512	1.24359	8.61258e-05	0.033636		ADCK2	Adck2	ENSMUSG00000046947	536.319	-0.438572	-1.35526	4.01507e-06	0.00299978
VIP	Vip	ENSMUSG00000019772	1254.52	0.298833	1.23015	0.000156804	0.0498845		CCND1	Ccnd1	ENSMUSG00000070348	1040.99	-0.425323	-1.34287	2.92547e-08	5.58569e-05
LYPD1	Lypd1	ENSMUSG00000026344	2558.9	0.250137	1.18932	4.28152e-05	0.0193615		MT1X	Mt1	ENSMUSG00000031765	3755.75	-0.424762	-1.34235	1.13274e-07	0.000149731
HCFC2	Hcfc2	ENSMUSG00000020246	1105.83	0.238533	1.17979	4.28152e-05	0.0498845		RIN2	Rin2	ENSMUSG00000001768	938.266	-0.412766	-1.33124	1.32807e-06	0.00122186
NFIB	Nfib	ENSMUSG00000008575	3604.11	0.194854	1.14461	1.25227e-09	3.58651e-06		UCP2	Ucp2	ENSMUSG00000033685	786.844	-0.38595	-1.30672	4.64499e-05	0.0204665
FUBP1	Fubp1	ENSMUSG00000028034	3982.43	0.182901	1.13516	6.00126e-06	0.0042969		THRSP	Thrsp	ENSMUSG00000035686	418.869	-0.368505	-1.29101	5.49545e-05	0.0236085
									ALDH1A1	Aldh1a1	ENSMUSG00000053279	1240.44	-0.355863	-1.27975	1.26412e-07	0.000155162
									SDC4	Sdc4	ENSMUSG00000017009	1697.87	-0.342193	-1.26768	5.66485e-07	0.000608405
									OSBPL7	Osbpl7	ENSMUSG00000038534	445.608	-0.29893	-1.23023	6.7192e-05	0.0281616
									LYNX1	Lynx1	ENSMUSG00000022594	13601.4	-0.280488	-1.21461	1.92632e-11	1.10339e-07
									PCP4	Pcp4	ENSMUSG00000090223	4117.28	-0.262175	-1.19929	3.63687e-05	0.017856
									SESN1	Sesn1	ENSMUSG00000038332	1677.13	-0.221997	-1.16635	2.70109e-05	0.0149727
									PAQR8	Paqr8	ENSMUSG00000025931	5048.23	-0.212993	-1.15909	8.44279e-05	0.033636
									TRNP1	Trnp1	ENSMUSG00000056596	2457.85	-0.20607	-1.15354	3.24766e-05	0.0164141
									CPLX1	Cplx1	ENSMUSG00000033615	15118.2	-0.196529	-1.14594	3.04031e-05	0.0158317
									DIRAS2	Diras2	ENSMUSG00000047842	11011.7	-0.173047	-1.12744	3.39038e-06	0.00267149
									PPM1L	Ppm1l	ENSMUSG00000027784	5418.47	-0.167001	-1.12272	0.000111994	0.0408176
									SHROOM2	Shroom2	ENSMUSG00000045180	3203.08	-0.165847	-1.12182	4.20664e-05	0.0193615
									SLC48A1	Slc48a1	ENSMUSG00000081534	3882.33	-0.16349	-1.11999	9.42406e-06	0.00622858

## Sheet: 12W-HT
Supplementary Table 2. List of upregulated and downregulated DEGs in W3-HT, W3-HM, W12-HT, and W12-HM mice.
Up-regulated									Down-regulated
Gene Information			Deseq2 Results						Gene Information			Deseq2 Results
HGNC symbol	Mouse symbol	Ensemble ID	baseMean	log2FC	FC	p-value	adjusted p-value		HGNC symbol	Mouse symbol	Ensemble ID	baseMean	log2FC	FC	p-value	adjusted p-value
ABI3BP	Abi3bp	ENSMUSG00000035258	229.783	0.616821	1.53349	0.000762831	0.0277157		CCND1	Ccnd1	ENSMUSG00000070348	1011.57	-0.710573	-1.63645	1.24218e-07	7.32492e-05
KCNA4	Kcna4	ENSMUSG00000042604	523.705	0.59542	1.51091	4.51314e-05	0.00492153		SMIM3	Smim3	ENSMUSG00000038059	301.317	-0.702232	-1.62702	0.000510757	0.0214327
PLA2G4E	Pla2g4e	ENSMUSG00000050211	478.46	0.586718	1.50183	6.83548e-06	0.00134359		KRT80	Krt80	ENSMUSG00000037185	243.379	-0.625738	-1.543	0.000273679	0.0150707
ENTPD1	Entpd1	ENSMUSG00000048120	391.517	0.543803	1.45781	0.000174351	0.0110363		MT2A	Mt2	ENSMUSG00000031762	1459.57	-0.601304	-1.51709	1.50234e-08	1.5622e-05
HECW2	Hecw2	ENSMUSG00000042807	2346.14	0.533807	1.44774	5.60234e-06	0.00116275		SHANK2	Shank2	ENSMUSG00000037541	4937.49	-0.591869	-1.5072	2.15897e-10	6.04727e-07
USP43	Usp43	ENSMUSG00000020905	198.757	0.519764	1.43372	0.00113368	0.0362908		SERPINB8	Serpinb8	ENSMUSG00000026315	536.29	-0.566665	-1.4811	0.00012828	0.00915445
PAK5	Pak7	ENSMUSG00000039913	1843.05	0.515865	1.42985	0.00021639	0.0129554		FMO1	Fmo1	ENSMUSG00000040181	192.883	-0.565997	-1.48041	0.000123845	0.00906903
CELSR1	Celsr1	ENSMUSG00000016028	259.244	0.514991	1.42899	0.000160132	0.0106055		WDR25	Wdr25	ENSMUSG00000040877	234.265	-0.530284	-1.44421	6.53976e-05	0.00598527
SCN7A	Scn7a	ENSMUSG00000034810	268.041	0.498837	1.41307	5.60413e-06	0.00116275		TOX2	Tox2	ENSMUSG00000074607	640.571	-0.520813	-1.43476	5.49273e-05	0.00549469
NTSR1	Ntsr1	ENSMUSG00000027568	218.919	0.473946	1.3889	0.000390617	0.0186233		CMTM3	Cmtm3	ENSMUSG00000031875	288.978	-0.505643	-1.41976	0.000490406	0.0212143
ADNP	Adnp	ENSMUSG00000051149	1666.21	0.467202	1.38243	3.14296e-05	0.00374614		GDF1	Gdf1	ENSMUSG00000109523	598.074	-0.503523	-1.41767	9.01624e-05	0.007469
CDH9	Cdh9	ENSMUSG00000025370	512.29	0.462583	1.37801	2.72288e-05	0.00346673		PCDHGC4	Pcdhgc4	ENSMUSG00000023036	3215.43	-0.489357	-1.40382	4.34433e-06	0.00105813
GUCY1A2	Gucy1a2	ENSMUSG00000041624	504.947	0.447944	1.36409	1.07024e-05	0.00174957		KIRREL2	Kirrel2	ENSMUSG00000036915	469.242	-0.487489	-1.402	0.00138754	0.04059
ORC2	Orc2	ENSMUSG00000026037	804.639	0.411604	1.33016	0.00018225	0.0114715		MAML3	Maml3	ENSMUSG00000061143	280.327	-0.486987	-1.40151	1.16464e-06	0.000371558
DCX	Dcx	ENSMUSG00000031285	1696.35	0.408236	1.32706	1.91793e-05	0.00272006		NECTIN1	Nectin1	ENSMUSG00000032012	1161.27	-0.483722	-1.39835	1.08915e-06	0.000358907
ADAMTS3	Adamts3	ENSMUSG00000043635	499.88	0.405048	1.32413	0.000283165	0.0153265		IQGAP2	Iqgap2	ENSMUSG00000021676	1022.79	-0.481311	-1.39601	0.00183546	0.0479358
TCP11L1	Tcp11l1	ENSMUSG00000027175	688.895	0.404937	1.32403	6.7455e-05	0.00598527		GALNT9	Galnt9	ENSMUSG00000033316	2428.84	-0.481249	-1.39595	5.4105e-05	0.00549469
TENM3	Tenm3	ENSMUSG00000031561	1620.55	0.400161	1.31965	1.07748e-05	0.00174957		HAPLN2	Hapln2	ENSMUSG00000004894	469.652	-0.4797	-1.39445	0.00136286	0.040183
FRAS1	Fras1	ENSMUSG00000034687	1432.5	0.393981	1.31401	2.93557e-07	0.00013156		KCNG4	Kcng4	ENSMUSG00000045246	191.864	-0.475879	-1.39077	0.00127314	0.0388671
LRGUK	Lrguk	ENSMUSG00000056215	261.777	0.381835	1.303	0.00177719	0.0470725		CAMK1G	Camk1g	ENSMUSG00000016179	1281.18	-0.468177	-1.38336	0.000249203	0.0141961
CXADR	Cxadr	ENSMUSG00000022865	1136.32	0.3798	1.30116	1.42865e-08	1.5622e-05		RPL12	Rpl12	ENSMUSG00000038900	244.102	-0.46784	-1.38304	4.52444e-05	0.00492153
XKR4	Xkr4	ENSMUSG00000051951	1227.5	0.376558	1.29824	0.000218544	0.0129554		MRPL52	Mrpl52	ENSMUSG00000010406	245.861	-0.452082	-1.36801	2.99743e-05	0.00365034
NRP2	Nrp2	ENSMUSG00000025969	840.178	0.375626	1.2974	4.74453e-06	0.00108485		KCNJ2	Kcnj2	ENSMUSG00000041695	782.025	-0.447538	-1.36371	0.00104758	0.0341194
ACER3	Acer3	ENSMUSG00000030760	714.101	0.375607	1.29739	0.00041509	0.0193771		PVALB	Pvalb	ENSMUSG00000005716	682.994	-0.446712	-1.36293	3.54505e-07	0.000152764
SLC9A7	Slc9a7	ENSMUSG00000037341	454.419	0.375557	1.29734	0.000419776	0.0193771		MT1X	Mt1	ENSMUSG00000031765	4010.23	-0.445321	-1.36162	0.000158949	0.0106055
KCNK10	Kcnk10	ENSMUSG00000033854	249.745	0.375542	1.29733	0.000828433	0.0290055		GJB6	Gjb6	ENSMUSG00000040055	1806.33	-0.43885	-1.35552	0.000560909	0.0223645
NUP160	Nup160	ENSMUSG00000051329	390.032	0.375516	1.2973	0.000477588	0.0208087		PUM3	Pum3	ENSMUSG00000041360	843.624	-0.436945	-1.35373	0.000377181	0.018156
ATR	Atr	ENSMUSG00000032409	610.309	0.373765	1.29573	0.000455601	0.0202561		HIF3A	Hif3a	ENSMUSG00000004328	639.702	-0.435887	-1.35274	0.000460944	0.0203323
LCOR	Lcor	ENSMUSG00000025019	472.646	0.371995	1.29414	0.00185918	0.047996		SHC4	Shc4	ENSMUSG00000035109	222.834	-0.428737	-1.34606	6.51023e-05	0.00598527
STXBP5L	Stxbp5l	ENSMUSG00000022829	1544.75	0.365175	1.28804	1.21342e-05	0.0019148		RPL13	Rpl13	ENSMUSG00000000740	4346.57	-0.421861	-1.33965	3.93731e-08	2.94091e-05
MYO9A	Myo9a	ENSMUSG00000039585	4111.28	0.360929	1.28425	5.41863e-05	0.00549469		IGFBP4	Igfbp4	ENSMUSG00000017493	2200.79	-0.403412	-1.32263	9.72618e-05	0.00780403
KCNN3	Kcnn3	ENSMUSG00000000794	602.803	0.358655	1.28223	0.00100093	0.0329153		TINAGL1	Tinagl1	ENSMUSG00000028776	254.4	-0.39996	-1.31947	0.00127733	0.0388891
MIEF1	Mief1	ENSMUSG00000022412	772.718	0.356824	1.2806	5.4652e-05	0.00549469		NPY	Npy	ENSMUSG00000029819	1328.48	-0.399218	-1.31879	1.20368e-12	1.3486e-08
MRE11	Mre11a	ENSMUSG00000031928	374.287	0.352774	1.27701	0.000348582	0.0174017		GRB14	Grb14	ENSMUSG00000026888	541.281	-0.396258	-1.31609	9.19959e-05	0.007469
PCSK5	Pcsk5	ENSMUSG00000024713	434.06	0.352707	1.27695	0.000168739	0.010888		TRABD2B	Trabd2b	ENSMUSG00000070867	273.793	-0.391137	-1.31143	0.00185178	0.047996
LRRC7	Lrrc7	ENSMUSG00000028176	2640.93	0.351884	1.27623	7.02383e-05	0.00610038		OSGEP	Osgep	ENSMUSG00000006289	474.975	-0.387499	-1.30812	0.000914637	0.0309031
LCORL	Lcorl	ENSMUSG00000015882	792.148	0.350106	1.27465	9.84507e-07	0.000334255		RPL27	Rpl27	ENSMUSG00000063316	918.009	-0.384453	-1.30536	2.14468e-06	0.000616127
KCTD16	Kctd16	ENSMUSG00000051401	916.937	0.350106	1.27465	1.06401e-05	0.00174957		MYL12B	Myl12b	ENSMUSG00000034868	3343.39	-0.379392	-1.30079	1.43931e-11	8.06299e-08
NCAM2	Ncam2	ENSMUSG00000022762	3076.9	0.349603	1.27421	0.000143621	0.00993288		RPS29	Rps29	ENSMUSG00000034892	2299.07	-0.378729	-1.3002	0.000102221	0.00797802
KCNA3	Kcna3	ENSMUSG00000047959	242.746	0.347652	1.27249	0.000242235	0.0141354		THRSP	Thrsp	ENSMUSG00000035686	404.504	-0.370493	-1.29279	2.84747e-05	0.00355932
POLR1B	Polr1b	ENSMUSG00000027395	605.445	0.347449	1.27231	0.000798395	0.0281296		APOD	Apod	ENSMUSG00000022548	2320.57	-0.370282	-1.29261	0.000208281	0.0126139
ZNF483	Zkscan16	ENSMUSG00000038630	1157.09	0.34516	1.27029	1.67319e-08	1.5622e-05		MT3	Mt3	ENSMUSG00000031760	3579.06	-0.36025	-1.28365	1.35617e-05	0.00211035
ZNF248	Zfp248	ENSMUSG00000030145	347.507	0.337233	1.26333	0.00119043	0.0373602		ATP5ME	Atp5k	ENSMUSG00000050856	772.952	-0.35891	-1.28246	5.82641e-08	4.07994e-05
PIGN	Pign	ENSMUSG00000056536	554.276	0.33427	1.26074	0.000556499	0.0222679		RPS28	Rps28	ENSMUSG00000067288	650.059	-0.358821	-1.28238	0.00176646	0.0468991
SUCO	Suco	ENSMUSG00000040297	1052.93	0.332514	1.25921	0.00074199	0.0272635		HR	Hr	ENSMUSG00000022096	1259.33	-0.356946	-1.28071	0.000503034	0.0213485
CASP3	Casp3	ENSMUSG00000031628	328.995	0.33035	1.25732	0.00043347	0.0198228		NPTX2	Nptx2	ENSMUSG00000059991	1479.82	-0.354979	-1.27897	0.000870134	0.0299969
NAV3	Nav3	ENSMUSG00000020181	3588.75	0.324147	1.25192	4.66454e-06	0.00108485		RPLP1	Rplp1	ENSMUSG00000007892	6680.13	-0.350772	-1.27524	9.94709e-08	6.54519e-05
MRGPRE	Mrgpre	ENSMUSG00000048965	337.691	0.32267	1.25064	0.000495175	0.0212565		FMNL1	Fmnl1	ENSMUSG00000055805	2957.3	-0.346784	-1.27172	0.000678957	0.026141
ZNF592	Zfp592	ENSMUSG00000005621	957.325	0.32263	1.25061	0.000302484	0.0160617		MT-ND6	mt-Nd6	ENSMUSG00000064368	33043.3	-0.344992	-1.27014	4.36234e-09	7.05378e-06
FNIP2	Fnip2	ENSMUSG00000061175	622.254	0.322367	1.25038	0.000170206	0.010888		VGF	Vgf	ENSMUSG00000037428	5435.79	-0.339123	-1.26499	4.47984e-05	0.00492153
UTY	Uty	ENSMUSG00000068457	437.676	0.321333	1.24948	0.000959678	0.0321923		CMTM5	Cmtm5	ENSMUSG00000040759	511.895	-0.336977	-1.26311	6.35118e-05	0.00598527
ZBTB34	Zbtb34	ENSMUSG00000068966	758.596	0.317435	1.24611	6.45299e-05	0.00598527		COX8A	Cox8a	ENSMUSG00000035885	7265.01	-0.334245	-1.26072	5.30574e-10	1.18891e-06
TRPC5	Trpc5	ENSMUSG00000041710	308.138	0.316765	1.24553	0.00141735	0.0409915		MYL4	Myl4	ENSMUSG00000061086	544.406	-0.332785	-1.25944	2.11124e-05	0.00284993
NYAP2	Nyap2	ENSMUSG00000054976	1591.11	0.311498	1.241	2.17899e-05	0.00290636		MOCS1	Mocs1	ENSMUSG00000064120	236.968	-0.326773	-1.25421	0.00144509	0.0414086
TENM1	Tenm1	ENSMUSG00000016150	1806.83	0.30794	1.23794	0.00201327	0.0499934		EGR3	Egr3	ENSMUSG00000033730	4534.1	-0.324038	-1.25183	0.0006892	0.0263543
CSMD3	Csmd3	ENSMUSG00000022311	984.757	0.307319	1.23741	0.00077614	0.0278972		F8A3	F8a	ENSMUSG00000078317	356.57	-0.316213	-1.24506	0.00155242	0.0432716
FAXC	Faxc	ENSMUSG00000028246	1623.3	0.306656	1.23684	0.000352359	0.0174017		RPL39	Rpl39	ENSMUSG00000079641	748.257	-0.31507	-1.24407	0.000105386	0.00797802
APC	Apc	ENSMUSG00000005871	14073.9	0.302862	1.23359	0.000323845	0.0167081		ASCC3	Ascc3	ENSMUSG00000038774	644.672	-0.313034	-1.24232	0.00179049	0.0472896
BEND4	Bend4	ENSMUSG00000092060	315.191	0.301211	1.23218	0.000522144	0.0216671		ADSSL1	Adssl1	ENSMUSG00000011148	476.979	-0.312555	-1.24191	0.000790684	0.028015
PCDH15	Pcdh15	ENSMUSG00000052613	1003.87	0.297232	1.22878	0.00121787	0.0379082		ZC3H11A	Zc3h11a	ENSMUSG00000116275	1950.9	-0.309915	-1.23963	0.000816406	0.028674
IQCB1	Iqcb1	ENSMUSG00000022837	592.393	0.296512	1.22817	0.000125221	0.00911021		ZDHHC14	Zdhhc14	ENSMUSG00000034265	1094.74	-0.308265	-1.23822	0.000502652	0.0213485
SACS	Sacs	ENSMUSG00000048279	3576.09	0.293604	1.2257	9.16973e-07	0.000321055		ETV5	Etv5	ENSMUSG00000013089	3794.16	-0.303988	-1.23455	0.000318602	0.016526
JADE3	Jade3	ENSMUSG00000037315	341.492	0.290464	1.22303	0.00135685	0.040183		HLA-E	H2-T23	ENSMUSG00000067212	537.618	-0.303091	-1.23378	0.000993185	0.0329153
TCAIM	Tcaim	ENSMUSG00000046603	466.72	0.289637	1.22233	0.000246797	0.0141861		TRMT112	Trmt112	ENSMUSG00000038812	361.854	-0.298722	-1.23005	0.00115944	0.0369712
HERC6	Herc6	ENSMUSG00000029798	775.984	0.289254	1.22201	0.000947526	0.0318801		ALDH1L1	Aldh1l1	ENSMUSG00000030088	1863.72	-0.297543	-1.22905	8.79691e-06	0.00157586
PHF13	Phf13	ENSMUSG00000047777	393.928	0.288896	1.22171	0.00201687	0.0499934		RPL34	Rpl34	ENSMUSG00000062006	1231.91	-0.297495	-1.22901	1.92766e-06	0.000568356
ZKSCAN2	Zkscan2	ENSMUSG00000030757	1396.87	0.287939	1.22089	0.000513721	0.0214766		TYW5	Tyw5	ENSMUSG00000048495	294.286	-0.297031	-1.22861	0.00189461	0.0483614
RFLNB	Rflnb	ENSMUSG00000020846	417.961	0.286644	1.2198	0.0012215	0.0379082		ATP5F1E	Atp5e	ENSMUSG00000016252	1034.62	-0.295906	-1.22766	1.19387e-06	0.000371558
GMCL1	Gmcl1	ENSMUSG00000001157	836.791	0.283239	1.21692	0.000115181	0.00866097		MT-ND2	mt-Nd2	ENSMUSG00000064345	97754	-0.290781	-1.2233	3.59547e-06	0.000915538
GK	Gk	ENSMUSG00000025059	722.135	0.282779	1.21654	0.000160815	0.0106055		RPL36	Rpl36	ENSMUSG00000057863	836.517	-0.289922	-1.22257	0.000275798	0.0150733
PCDHGA8	Pcdhga8	ENSMUSG00000103897	441.981	0.281494	1.21545	0.000779349	0.0278972		LAMP5	Lamp5	ENSMUSG00000027270	5092.87	-0.28861	-1.22146	2.2523e-05	0.00296102
GRIK2	Grik2	ENSMUSG00000056073	1795.49	0.279924	1.21413	0.00197395	0.0495878		RPL35A	Rpl35a	ENSMUSG00000060636	1734.93	-0.288467	-1.22134	2.86245e-11	1.06903e-07
PCM1	Pcm1	ENSMUSG00000031592	2754.37	0.278529	1.21296	7.69095e-05	0.00652799		ATOX1	Atox1	ENSMUSG00000018585	472.837	-0.288382	-1.22127	0.00134927	0.0400989
PCDH19	Pcdh19	ENSMUSG00000051323	1348.78	0.277185	1.21183	0.000832748	0.0290657		TMEM256	Tmem256	ENSMUSG00000070394	365.891	-0.28759	-1.2206	0.00191609	0.0485278
CHL1	Chl1	ENSMUSG00000030077	5388.36	0.277096	1.21175	0.000103905	0.00797802		NDUFA2	Ndufa2	ENSMUSG00000014294	1059.67	-0.287153	-1.22023	9.23899e-06	0.0016174
TOX	Tox	ENSMUSG00000041272	1041.63	0.27642	1.21119	0.000728118	0.0271386		PANX2	Panx2	ENSMUSG00000058441	2597.52	-0.286604	-1.21977	0.000253073	0.0143203
ARHGAP20	Arhgap20	ENSMUSG00000053199	3020.02	0.27466	1.20971	3.55338e-05	0.00406246		RPS12	Rps12	ENSMUSG00000061983	1332.57	-0.284093	-1.21764	0.000915729	0.0309031
POU2F1	Pou2f1	ENSMUSG00000026565	908.145	0.27402	1.20917	0.000258598	0.0145595		ITPK1	Itpk1	ENSMUSG00000057963	1697.06	-0.28137	-1.21535	1.71804e-05	0.00253276
TMEM245	Tmem245	ENSMUSG00000055296	4899.3	0.270599	1.20631	1.05153e-07	6.54519e-05		RPS23	Rps23	ENSMUSG00000049517	1451.26	-0.27698	-1.21166	2.76506e-07	0.000129082
PNMA2	Pnma2	ENSMUSG00000046204	1868.18	0.270544	1.20626	7.24366e-05	0.00624292		ENHO	Enho	ENSMUSG00000028445	942.08	-0.275281	-1.21023	3.29431e-05	0.00384474
GPR26	Gpr26	ENSMUSG00000040125	9375.25	0.269164	1.20511	4.15309e-07	0.000172338		LHFPL6	Lhfp	ENSMUSG00000048332	682.302	-0.273044	-1.20835	9.18431e-05	0.007469
PLXDC2	Plxdc2	ENSMUSG00000026748	999.432	0.268364	1.20444	9.08599e-05	0.007469		RPS13	Rps13	ENSMUSG00000090862	1411.01	-0.271527	-1.20708	6.14978e-07	0.000229674
DPY19L4	Dpy19l4	ENSMUSG00000045205	1003.37	0.267092	1.20338	2.09321e-05	0.00284993		HTRA1	Htra1	ENSMUSG00000006205	4069.18	-0.270331	-1.20608	0.00125246	0.038551
ARFGEF3	Arfgef3	ENSMUSG00000019852	6559.71	0.266775	1.20312	1.586e-08	1.5622e-05		FAU	Fau	ENSMUSG00000038274	2860.13	-0.2691	-1.20506	1.50741e-07	8.0424e-05
EID2B	Eid2b	ENSMUSG00000070705	560.873	0.266596	1.20297	0.000267748	0.0149993		SNRPD3	Snrpd3	ENSMUSG00000020180	1222.26	-0.268937	-1.20492	2.08547e-05	0.00284993
MAN1A1	Man1a	ENSMUSG00000003746	1079.8	0.265943	1.20242	0.00111463	0.0358861		CNOT3	Cnot3	ENSMUSG00000035632	1197.61	-0.266974	-1.20328	0.000421788	0.0193771
ERLIN1	Erlin1	ENSMUSG00000025198	594.425	0.265541	1.20209	0.00133437	0.0399143		CHCHD10	Chchd10	ENSMUSG00000049422	1915.02	-0.26199	-1.19913	5.15275e-05	0.00539546
GABRB2	Gabrb2	ENSMUSG00000007653	3892.99	0.265	1.20164	0.000524835	0.0216752		SLCO3A1	Slco3a1	ENSMUSG00000025790	783.925	-0.261758	-1.19894	0.000789656	0.028015
SIKE1	Sike1	ENSMUSG00000027854	1279.86	0.26417	1.20094	0.00175952	0.0468991		RPS15A	Rps15a	ENSMUSG00000008683	2855.94	-0.261031	-1.19833	0.00164674	0.0452207
ITGB8	Itgb8	ENSMUSG00000025321	1849.22	0.261161	1.19844	4.91749e-06	0.00110191		PRRT2	Prrt2	ENSMUSG00000045114	6997.86	-0.259568	-1.19712	4.40704e-09	7.05378e-06
DENND5B	Dennd5b	ENSMUSG00000030313	2659.31	0.259955	1.19744	5.70817e-05	0.00556625		SP2	Sp2	ENSMUSG00000018678	447.549	-0.259155	-1.19678	0.000711411	0.0266577
CDKL5	Cdkl5	ENSMUSG00000031292	7155.87	0.259414	1.19699	5.93031e-06	0.00120806		CAMK2N2	Camk2n2	ENSMUSG00000051146	1303	-0.258791	-1.19648	0.0019847	0.0497464
KLHL11	Klhl11	ENSMUSG00000048732	777.699	0.258772	1.19646	0.000510675	0.0214327		PTMS	Ptms	ENSMUSG00000030122	9655.04	-0.256164	-1.1943	7.13292e-07	0.000257797
COX19	Cox19	ENSMUSG00000045438	763.686	0.257892	1.19573	0.000147791	0.0101586		TSC22D4	Tsc22d4	ENSMUSG00000029723	1638.69	-0.254234	-1.1927	0.000417968	0.0193771
PTPRF	Ptprf	ENSMUSG00000033295	3233.63	0.256498	1.19458	8.86107e-06	0.00157586		C9orf16	1110008P14Rik	ENSMUSG00000039195	2468.06	-0.253559	-1.19214	9.99759e-05	0.00792719
DOC2A	Doc2a	ENSMUSG00000052301	1429.17	0.255923	1.1941	0.000771889	0.0278972		S100B	S100b	ENSMUSG00000033208	2201.9	-0.253241	-1.19188	0.000157989	0.0106055
KIAA1324L	9330182L06Rik	ENSMUSG00000056004	1819.03	0.255335	1.19361	3.49187e-05	0.00403329		CCDC124	Ccdc124	ENSMUSG00000007721	1670.51	-0.252364	-1.19116	0.000709921	0.0266577
CCDC71L	Ccdc71l	ENSMUSG00000090946	392.688	0.253757	1.19231	0.00155259	0.0432716		VAMP1	Vamp1	ENSMUSG00000030337	3348.27	-0.251366	-1.19033	4.69808e-05	0.00506127
KMT2B	Kmt2b	ENSMUSG00000006307	2805.38	0.253204	1.19185	0.000366315	0.0179223		GSTM3	Gstm5	ENSMUSG00000004032	2266.43	-0.251318	-1.19029	1.36974e-08	1.5622e-05
CC2D2A	Cc2d2a	ENSMUSG00000039765	997.786	0.251236	1.19023	5.82857e-05	0.0056296		CSRP1	Csrp1	ENSMUSG00000026421	4617.28	-0.251269	-1.19025	6.62695e-05	0.00598527
ZNF729	Zfp738	ENSMUSG00000048280	1215.2	0.251188	1.19019	0.000627951	0.024429		MYADM	Myadm	ENSMUSG00000068566	1692.59	-0.250816	-1.18988	0.00180559	0.0472896
LRP1B	Lrp1b	ENSMUSG00000049252	1935.14	0.250126	1.18931	0.000532108	0.0217582		RPL38	Rpl38	ENSMUSG00000057322	1431.56	-0.248727	-1.18816	0.00186347	0.047996
PURA	Pura	ENSMUSG00000043991	2485	0.248959	1.18835	0.001346	0.0400989		MT-ND1	mt-Nd1	ENSMUSG00000064341	148976	-0.247777	-1.18738	2.04874e-05	0.00284993
ASXL3	Asxl3	ENSMUSG00000045215	468.39	0.24687	1.18663	0.00190045	0.0483924		CPLX1	Cplx1	ENSMUSG00000033615	15215.3	-0.246459	-1.18629	1.86644e-05	0.00268834
SOS1	Sos1	ENSMUSG00000024241	1763.3	0.241521	1.18224	9.77441e-06	0.00168481		PCSK1N	Pcsk1n	ENSMUSG00000039278	10161.4	-0.242042	-1.18267	0.00199975	0.0497894
FSD1L	Fsd1l	ENSMUSG00000054752	1028.73	0.241028	1.18183	0.000529382	0.021726		LAMTOR4	Lamtor4	ENSMUSG00000050552	539.042	-0.240813	-1.18166	0.00170474	0.0460227
NEK1	Nek1	ENSMUSG00000031644	1638.67	0.239804	1.18083	0.000471525	0.0207175		MTX1	Mtx1	ENSMUSG00000064068	658.768	-0.24055	-1.18144	0.000868029	0.0299969
ANTXR1	Antxr1	ENSMUSG00000033420	528.509	0.239483	1.18057	0.00147337	0.0418976		CACNG2	Cacng2	ENSMUSG00000019146	2470.69	-0.240365	-1.18129	4.90385e-07	0.000196224
KCNB2	Kcnb2	ENSMUSG00000092083	1021.81	0.237924	1.17929	0.000493037	0.0212461		NEFH	Nefh	ENSMUSG00000020396	1456.41	-0.239895	-1.18091	0.000398365	0.0187533
RNF217	Rnf217	ENSMUSG00000063760	823.217	0.237573	1.17901	0.00194459	0.0489598		RPS8	Rps8	ENSMUSG00000047675	4290.15	-0.239551	-1.18063	1.82377e-08	1.57181e-05
SDK1	Sdk1	ENSMUSG00000039683	640.999	0.234608	1.17659	0.00117122	0.0370689		TMBIM1	Tmbim1	ENSMUSG00000006301	706.18	-0.238201	-1.17952	0.00164672	0.0452207
KDM4C	Kdm4c	ENSMUSG00000028397	704.449	0.234343	1.17637	0.000186262	0.0115297		UQCRQ	Uqcrq	ENSMUSG00000044894	1875.05	-0.2382	-1.17952	7.54756e-05	0.00645518
EPHA5	Epha5	ENSMUSG00000029245	3259.71	0.23259	1.17494	2.24728e-06	0.000629464		YIPF3	Yipf3	ENSMUSG00000071074	1096	-0.237357	-1.17883	0.00108992	0.0351916
ACACA	Acaca	ENSMUSG00000020532	3092.3	0.22912	1.17212	7.86817e-05	0.0066282		AURKAIP1	Aurkaip1	ENSMUSG00000065990	1008.26	-0.236132	-1.17783	0.000157891	0.0106055
C16orf72	1810013L24Rik	ENSMUSG00000022507	1577.02	0.228543	1.17165	0.000308338	0.0162954		PTP4A3	Ptp4a3	ENSMUSG00000059895	2147.73	-0.235504	-1.17732	6.08228e-06	0.00121689
CACNA1E	Cacna1e	ENSMUSG00000004110	11960.9	0.228226	1.17139	0.000370856	0.0179873		ATP5MG	Atp5l	ENSMUSG00000038717	1660.7	-0.234636	-1.17661	0.000185514	0.0115297
DYNC2H1	Dync2h1	ENSMUSG00000047193	1461.09	0.227719	1.17098	0.000621406	0.0242587		MICAL2	Mical2	ENSMUSG00000038244	12208.8	-0.234344	-1.17637	0.000288364	0.0155328
PTPN4	Ptpn4	ENSMUSG00000026384	3800.39	0.22771	1.17097	0.00150272	0.0424092		C6orf136	2310061I04Rik	ENSMUSG00000050705	1044.57	-0.233773	-1.17591	0.000245544	0.0141861
TP53BP1	Trp53bp1	ENSMUSG00000043909	3278.92	0.226862	1.17029	0.000369596	0.0179873		FTH1	Fth1	ENSMUSG00000024661	36828.8	-0.23314	-1.17539	5.92502e-05	0.00567384
TANC2	Tanc2	ENSMUSG00000053580	7443.91	0.226602	1.17008	0.000105024	0.00797802		OLIG1	Olig1	ENSMUSG00000046160	2346.56	-0.232211	-1.17463	0.00083998	0.0292271
ABCA8	Abca8b	ENSMUSG00000020620	978.596	0.226361	1.16988	0.000509078	0.0214327		RPL26	Rpl26	ENSMUSG00000060938	3270.41	-0.232122	-1.17456	4.94941e-05	0.00523144
SESTD1	Sestd1	ENSMUSG00000042272	2830.77	0.225666	1.16932	1.70402e-06	0.000515995		CCDC9	Ccdc9	ENSMUSG00000041375	1267.56	-0.230787	-1.17348	0.00146991	0.0418976
TTPAL	Ttpal	ENSMUSG00000017679	2058.82	0.225429	1.16913	5.98285e-07	0.000229674		ASIC2	Asic2	ENSMUSG00000020704	2236.85	-0.230494	-1.17324	0.000105245	0.00797802
FAM135A	Fam135a	ENSMUSG00000026153	1052.64	0.225329	1.16904	0.00199624	0.0497894		ADGRB1	Adgrb1	ENSMUSG00000034730	17940.6	-0.229722	-1.17261	0.00168712	0.045965
GRB10	Grb10	ENSMUSG00000020176	1318.51	0.224968	1.16875	1.68974e-05	0.00253276		BCAS3	Bcas3	ENSMUSG00000059439	1622.94	-0.229295	-1.17226	0.000454324	0.0202561
DGKH	Dgkh	ENSMUSG00000034731	4900.61	0.224807	1.16862	1.87157e-05	0.00268834		SLC35B2	Slc35b2	ENSMUSG00000037089	574.148	-0.228932	-1.17197	0.00116484	0.0369712
TMTC1	Tmtc1	ENSMUSG00000030306	3053.2	0.224152	1.16809	5.04717e-06	0.0011088		EPHB2	Ephb2	ENSMUSG00000028664	529.764	-0.228637	-1.17173	0.00185328	0.047996
PANK3	Pank3	ENSMUSG00000018846	2063.3	0.223491	1.16756	3.8771e-06	0.000965312		P4HA1	P4ha1	ENSMUSG00000019916	941.242	-0.227572	-1.17086	0.000315653	0.0164492
GRIN3A	Grin3a	ENSMUSG00000039579	1327.66	0.221473	1.16592	0.0012902	0.0391746		BORCS6	Borcs6	ENSMUSG00000045176	558.899	-0.22702	-1.17042	0.00170214	0.0460227
GRM5	Grm5	ENSMUSG00000049583	6261.53	0.217894	1.16303	0.00136252	0.040183		SELENOM	Selenom	ENSMUSG00000075702	1100.13	-0.224481	-1.16836	0.000122123	0.00900174
KLHL23	Klhl23	ENSMUSG00000042155	2646.21	0.217073	1.16237	0.000340042	0.0171614		ZFAND3	Zfand3	ENSMUSG00000044477	1962.57	-0.224103	-1.16805	0.000183811	0.0115051
SCYL2	Scyl2	ENSMUSG00000069539	1053.99	0.215695	1.16126	0.00189492	0.0483614		FBXW8	Fbxw8	ENSMUSG00000032867	1374.6	-0.223546	-1.1676	0.000171036	0.010888
UNC80	Unc80	ENSMUSG00000055567	13277.2	0.214572	1.16036	0.000118459	0.00879728		RPL27A	Rpl27a	ENSMUSG00000046364	1837.32	-0.220561	-1.16519	0.000526209	0.0216752
MGA	Mga	ENSMUSG00000033943	2049.17	0.214438	1.16025	0.000912882	0.0309031		RPL37A	Rpl37a	ENSMUSG00000046330	1908.82	-0.220168	-1.16487	0.00108879	0.0351916
VLDLR	Vldlr	ENSMUSG00000024924	2114.21	0.214298	1.16014	0.00010047	0.00792719		CSNK2B	Csnk2b	ENSMUSG00000024387	1576.27	-0.219753	-1.16453	0.000395699	0.0187064
SC5D	Sc5d	ENSMUSG00000032018	1861.52	0.214266	1.16011	0.000989664	0.0329026		PPP1R37	Ppp1r37	ENSMUSG00000051403	4790.63	-0.217473	-1.1627	0.000421993	0.0193771
SCN2A	Scn2a	ENSMUSG00000075318	12286.4	0.214224	1.16008	0.000198162	0.0121323		CKB	Ckb	ENSMUSG00000001270	34351	-0.217472	-1.16269	8.51329e-05	0.00711812
DGKI	Dgki	ENSMUSG00000038665	1167.36	0.211156	1.15762	0.00132738	0.0398711		R3HDM2	R3hdm2	ENSMUSG00000025404	8400.91	-0.217261	-1.16252	5.71331e-05	0.00556625
STRBP	Strbp	ENSMUSG00000026915	7734.41	0.209928	1.15663	0.000478901	0.0208087		RND2	Rnd2	ENSMUSG00000001313	1540.23	-0.216836	-1.16218	0.000555	0.0222679
COMMD3-BMI1	Bmi1	ENSMUSG00000026739	982.512	0.208664	1.15562	0.000138879	0.00978617		RPL10A	Rpl10a	ENSMUSG00000037805	1417.36	-0.216319	-1.16177	0.00140718	0.0409508
VPS13B	Vps13b	ENSMUSG00000037646	2354.99	0.207726	1.15487	0.000203774	0.0124081		SF3B6	Sf3b6	ENSMUSG00000037361	614.411	-0.215888	-1.16142	0.000758043	0.0277157
ZCCHC12	Zcchc12	ENSMUSG00000036699	877.406	0.207382	1.15459	0.00161195	0.0444835		DRAP1	Drap1	ENSMUSG00000024914	2169.64	-0.215673	-1.16125	0.00144148	0.0414086
EDEM3	Edem3	ENSMUSG00000043019	1459.3	0.207349	1.15456	4.45549e-05	0.00492153		RPS21	Rps21	ENSMUSG00000039001	2834.21	-0.214604	-1.16039	0.00101364	0.033207
AKAP11	Akap11	ENSMUSG00000022016	9389.53	0.202928	1.15103	0.000345737	0.0173706		GAPDH	Gapdh	ENSMUSG00000057666	44957.7	-0.210033	-1.15671	2.36724e-07	0.000118247
SORBS2	Sorbs2	ENSMUSG00000031626	7886.03	0.201591	1.14997	0.00122481	0.0379082		FGFR1	Fgfr1	ENSMUSG00000031565	1677.28	-0.209628	-1.15639	0.00188094	0.0483351
GDA	Gda	ENSMUSG00000058624	9518.23	0.200303	1.14894	0.000664332	0.0256661		GSTM5	Gstm1	ENSMUSG00000058135	3545.07	-0.209612	-1.15638	0.000165306	0.0108309
ARL4A	Arl4a	ENSMUSG00000047446	1048.53	0.200191	1.14885	0.000269293	0.0150107		FXYD7	Fxyd7	ENSMUSG00000036578	1361.77	-0.208908	-1.15581	0.000377575	0.018156
SH3PXD2A	Sh3pxd2a	ENSMUSG00000053617	1980.37	0.198921	1.14784	0.000608403	0.0238341		B3GAT3	B3gat3	ENSMUSG00000071649	2988.45	-0.207421	-1.15462	0.00024961	0.0141961
SLC16A2	Slc16a2	ENSMUSG00000033965	1192.74	0.197923	1.14705	0.000438527	0.0198917		NDUFS5	Ndufs5	ENSMUSG00000028648	1353.76	-0.207123	-1.15438	0.00199451	0.0497894
JMJD4	Jmjd4	ENSMUSG00000036819	1100.01	0.196115	1.14561	0.000501554	0.0213485		KCTD1	Kctd1	ENSMUSG00000036225	2667.76	-0.205146	-1.1528	5.65894e-05	0.00556625
DMD	Dmd	ENSMUSG00000045103	2200.79	0.192935	1.14309	0.00126255	0.0387552		RPS10	Rps10	ENSMUSG00000052146	1962.13	-0.204799	-1.15253	0.00136883	0.0402529
RABGAP1L	Rabgap1l	ENSMUSG00000026721	4746.89	0.191774	1.14217	2.41345e-05	0.00310808		CACNG7	Cacng7	ENSMUSG00000069806	4325.9	-0.202773	-1.15091	2.42742e-07	0.000118247
ZYG11B	Zyg11b	ENSMUSG00000034636	7023.65	0.191751	1.14215	0.00131518	0.0397178		RPL13A	Rpl13a	ENSMUSG00000074129	5407.64	-0.202439	-1.15064	1.12489e-05	0.00180046
DMXL2	Dmxl2	ENSMUSG00000041268	9402.05	0.191448	1.14191	0.000361497	0.0177641		HMGA1	Hmga1	ENSMUSG00000046711	1404.54	-0.202384	-1.1506	0.0010018	0.0329153
ADAM23	Adam23	ENSMUSG00000025964	4909.03	0.189625	1.14047	0.000541007	0.0219617		SYF2	Syf2	ENSMUSG00000028821	945.328	-0.20184	-1.15016	0.00149018	0.0422682
BMPR2	Bmpr2	ENSMUSG00000067336	6524.32	0.187104	1.13848	0.001724	0.0463205		ABHD17A	Abhd17a	ENSMUSG00000003346	3155.64	-0.201637	-1.15	0.00118068	0.0371593
SLC22A23	Slc22a23	ENSMUSG00000038267	2377.64	0.186684	1.13814	8.52348e-06	0.00156553		SCRT1	Scrt1	ENSMUSG00000048385	4168.48	-0.201006	-1.1495	3.35556e-06	0.000895135
TRPC1	Trpc1	ENSMUSG00000032839	1405.04	0.186333	1.13787	0.00150038	0.0424092		DBI	Dbi	ENSMUSG00000026385	1316.61	-0.200916	-1.14943	0.000905971	0.0308526
KLHL24	Klhl24	ENSMUSG00000062901	2729.61	0.185486	1.1372	1.55866e-05	0.00239222		MT-CYB	mt-Cytb	ENSMUSG00000064370	205900	-0.200849	-1.14937	0.000784058	0.0279764
PPFIA2	Ppfia2	ENSMUSG00000053825	2825.89	0.184943	1.13677	0.000339909	0.0171614		RPS26	Rps26	ENSMUSG00000025362	1677.93	-0.200607	-1.14918	2.94455e-05	0.00362536
SETD5	Setd5	ENSMUSG00000034269	4254.14	0.184568	1.13648	0.000193218	0.0118946		UBALD1	Ubald1	ENSMUSG00000039568	2415.81	-0.199601	-1.14838	7.79066e-06	0.00147943
CEP170	Cep170	ENSMUSG00000057335	2348.31	0.182339	1.13472	0.00127066	0.0388671		COX4I1	Cox4i1	ENSMUSG00000031818	7843.65	-0.19895	-1.14786	3.20631e-05	0.00378142
TMEM131	Tmem131	ENSMUSG00000026116	2822.58	0.181236	1.13385	0.000892577	0.0304891		SCN1B	Scn1b	ENSMUSG00000019194	10394.7	-0.198354	-1.14739	0.000296939	0.0158424
AVL9	Avl9	ENSMUSG00000029787	1863.95	0.180182	1.13303	0.00155757	0.0433029		H3F3B	H3f3b	ENSMUSG00000016559	3532.47	-0.197813	-1.14696	0.000460793	0.0203323
HIPK3	Hipk3	ENSMUSG00000027177	3486.33	0.180144	1.133	0.000118564	0.00879728		HCFC1R1	Hcfc1r1	ENSMUSG00000023904	1248.3	-0.195201	-1.14488	0.000452069	0.0202561
SUN1	Sun1	ENSMUSG00000036817	4088.67	0.179883	1.13279	0.00152032	0.0427981		RPS24	Rps24	ENSMUSG00000025290	3508.85	-0.193701	-1.14369	5.15817e-06	0.00111139
JAKMIP3	Jakmip3	ENSMUSG00000056856	1162.86	0.178609	1.13179	0.00176301	0.0468991		UQCR10	Uqcr10	ENSMUSG00000059534	1272.39	-0.192672	-1.14288	0.00169025	0.045965
ARHGAP32	Arhgap32	ENSMUSG00000041444	18809.7	0.177974	1.13129	0.00167912	0.0458851		RPL19	Rpl19	ENSMUSG00000017404	4642.6	-0.191414	-1.14188	2.27283e-05	0.00296102
TMEM170B	Tmem170b	ENSMUSG00000087370	2433.1	0.177757	1.13112	0.000102951	0.00797802		RPL8	Rpl8	ENSMUSG00000003970	4975.01	-0.191237	-1.14174	3.52132e-06	0.000915538
C5orf51	AW549877	ENSMUSG00000041935	2029.21	0.176953	1.13049	0.000279714	0.0152132		TMEM59L	Tmem59l	ENSMUSG00000035964	5671.99	-0.190874	-1.14145	0.000858899	0.0297929
IGF2R	Igf2r	ENSMUSG00000023830	1361.38	0.176744	1.13033	0.000699647	0.0263934		LY6E	Ly6e	ENSMUSG00000022587	4634.09	-0.190016	-1.14078	4.70881e-06	0.00108485
USPL1	Uspl1	ENSMUSG00000041264	1070.27	0.17623	1.12993	0.000761169	0.0277157		RPL24	Rpl24	ENSMUSG00000098274	2300.78	-0.188885	-1.13988	4.47679e-05	0.00492153
PHLPP2	Phlpp2	ENSMUSG00000031732	2274.01	0.171375	1.12613	0.00112493	0.0361139		RPSA	Rpsa	ENSMUSG00000032518	7328.41	-0.185536	-1.13724	0.00132512	0.0398711
CACNA2D1	Cacna2d1	ENSMUSG00000040118	8647.91	0.171374	1.12613	0.000688687	0.0263543		MPND	Mpnd	ENSMUSG00000003199	1645.89	-0.185024	-1.13684	5.41268e-05	0.00549469
C6orf62	BC005537	ENSMUSG00000019132	5862.52	0.170596	1.12552	2.85915e-05	0.00355932		EEF1D	Eef1d	ENSMUSG00000055762	1628.57	-0.184161	-1.13616	3.07537e-05	0.00370499
ARHGEF12	Arhgef12	ENSMUSG00000059495	8674.42	0.169555	1.12471	0.000350521	0.0174017		HEXIM1	Hexim1	ENSMUSG00000048878	1360.47	-0.183853	-1.13591	0.000734849	0.0272624
TBC1D24	Tbc1d24	ENSMUSG00000036473	4019.66	0.168969	1.12425	0.000270971	0.0150295		TRNP1	Trnp1	ENSMUSG00000056596	2378.88	-0.182925	-1.13518	0.000386962	0.0185279
GRIA4	Gria4	ENSMUSG00000025892	3048.37	0.16866	1.12401	0.00154421	0.0432716		RPL32	Rpl32	ENSMUSG00000057841	1840.6	-0.182524	-1.13487	0.000312665	0.0163696
TRIM33	Trim33	ENSMUSG00000033014	2188.29	0.165891	1.12186	0.00158976	0.0440883		ATP5MC1	Atp5g1	ENSMUSG00000006057	2591.51	-0.182297	-1.13469	7.07793e-06	0.00136726
WDR6	Wdr6	ENSMUSG00000066357	4884.25	0.165466	1.12153	0.00130682	0.0395718		FIS1	Fis1	ENSMUSG00000019054	2289.32	-0.182186	-1.1346	0.000127049	0.00912476
CNKSR2	Cnksr2	ENSMUSG00000025658	10035.7	0.164813	1.12102	0.00189275	0.0483614		RPS14	Rps14	ENSMUSG00000024608	4188.82	-0.179863	-1.13278	0.000587706	0.0232673
NCOR1	Ncor1	ENSMUSG00000018501	7006.83	0.163295	1.11984	0.000149788	0.0102331		RPS5	Rps5	ENSMUSG00000012848	2614.63	-0.17974	-1.13268	0.000160918	0.0106055
DPP8	Dpp8	ENSMUSG00000032393	5995.69	0.157288	1.11519	0.000479172	0.0208087		TMSB4X	Tmsb4x	ENSMUSG00000049775	9740.74	-0.179349	-1.13237	0.000129483	0.0091818
HNRNPDL	Hnrnpdl	ENSMUSG00000029328	5684.25	0.153223	1.11205	0.00170198	0.0460227		NDUFB9	Ndufb9	ENSMUSG00000022354	2537.08	-0.179245	-1.13229	0.00087527	0.0300814
VPS33A	Vps33a	ENSMUSG00000029434	3980.47	0.152251	1.1113	0.00033258	0.0169374		RPLP0	Rplp0	ENSMUSG00000067274	3997.09	-0.178234	-1.1315	1.05993e-05	0.00174957
TGFBRAP1	Tgfbrap1	ENSMUSG00000070939	1957.54	0.15222	1.11128	0.000241026	0.0141354		GLUL	Glul	ENSMUSG00000026473	44143.6	-0.176683	-1.13028	0.000450182	0.0202561
FZD3	Fzd3	ENSMUSG00000007989	4563.69	0.151864	1.111	0.000698687	0.0263934		FKBP2	Fkbp2	ENSMUSG00000056629	1329.84	-0.17578	-1.12957	0.0016661	0.0456405
KIAA1109	4932438A13Rik	ENSMUSG00000037270	4890.56	0.150569	1.11001	0.000519208	0.0216253		RPS27A	Rps27a	ENSMUSG00000020460	2553.98	-0.174922	-1.1289	0.000234784	0.0138448
IREB2	Ireb2	ENSMUSG00000032293	1948.59	0.133799	1.09718	0.00137824	0.0404237		CDK5R2	Cdk5r2	ENSMUSG00000090071	9420.62	-0.174386	-1.12848	0.000593117	0.0233989
TRIP12	Trip12	ENSMUSG00000026219	6222.62	0.126649	1.09175	0.000653037	0.025317		CCDC92	Ccdc92	ENSMUSG00000037979	2007.64	-0.172265	-1.12683	0.000211642	0.0127486
KALRN	Kalrn	ENSMUSG00000061751	22609	0.112146	1.08083	0.000142157	0.00993288		LINC00634	1500009C09Rik	ENSMUSG00000068099	1856.3	-0.168457	-1.12386	0.00180557	0.0472896
									UQCRHL	Uqcrh	ENSMUSG00000063882	2061.22	-0.167195	-1.12287	0.00173625	0.0464272
									PNKD	Pnkd	ENSMUSG00000026179	4059.87	-0.165672	-1.12169	1.71055e-05	0.00253276
									PRELID1	Prelid1	ENSMUSG00000021486	2703.85	-0.164892	-1.12108	0.000293754	0.0157475
									RPH3A	Rph3a	ENSMUSG00000029608	15785.1	-0.163873	-1.12029	6.89035e-05	0.00603121
									CDK16	Cdk16	ENSMUSG00000031065	8161.55	-0.163506	-1.12001	0.000438277	0.0198917
									COX6B1	Cox6b1	ENSMUSG00000036751	2734.2	-0.163331	-1.11987	0.000274404	0.0150707
									GAS6	Gas6	ENSMUSG00000031451	2347.53	-0.161782	-1.11867	0.000978268	0.0327179
									SNX3	Snx3	ENSMUSG00000019804	2650.34	-0.161343	-1.11833	0.000742177	0.0272635
									RPL7A	Rpl7a	ENSMUSG00000062647	3927.2	-0.159752	-1.1171	0.000450505	0.0202561
									ALDOC	Aldoc	ENSMUSG00000017390	20091.9	-0.15928	-1.11673	0.000764383	0.0277157
									PPIA	Ppia	ENSMUSG00000071866	15208.4	-0.158972	-1.11649	0.00121327	0.0379082
									ATXN1	Atxn1	ENSMUSG00000046876	3071.78	-0.158712	-1.11629	0.00180649	0.0472896
									FTL	Ftl1	ENSMUSG00000050708	5794.79	-0.157682	-1.11549	0.000739399	0.0272635
									RPL18	Rpl18	ENSMUSG00000059070	1809.05	-0.157007	-1.11497	0.0017088	0.0460227
									PDK2	Pdk2	ENSMUSG00000038967	2790.23	-0.155181	-1.11356	0.00145239	0.0415117
									NDRG2	Ndrg2	ENSMUSG00000004558	16166.4	-0.15309	-1.11195	0.00180344	0.0472896
									PLPPR2	Plppr2	ENSMUSG00000040563	5446.69	-0.152742	-1.11168	0.0010217	0.0333735
									BTBD3	Btbd3	ENSMUSG00000062098	5210.26	-0.151575	-1.11078	0.00186211	0.047996
									KCNAB2	Kcnab2	ENSMUSG00000028931	13769.1	-0.150067	-1.10962	0.000246903	0.0141861
									CEND1	Cend1	ENSMUSG00000060240	6199.34	-0.149905	-1.1095	0.00123885	0.0382372
									GAS5	Gas5	ENSMUSG00000053332	1875.27	-0.149417	-1.10912	0.00184448	0.047996
									PINK1	Pink1	ENSMUSG00000028756	10038.6	-0.149183	-1.10894	0.000352569	0.0174017
									STAC2	Stac2	ENSMUSG00000017400	3062.8	-0.14894	-1.10875	0.000792641	0.028015
									CALM3	Calm3	ENSMUSG00000019370	40507.7	-0.148709	-1.10858	0.000998523	0.0329153
									EFHD2	Efhd2	ENSMUSG00000040659	8112.79	-0.145509	-1.10612	0.000729091	0.0271386
									THY1	Thy1	ENSMUSG00000032011	13465.5	-0.143907	-1.10489	0.00059521	0.0233991
									R3HDM4	R3hdm4	ENSMUSG00000035781	7998.67	-0.141198	-1.10282	9.75155e-05	0.00780403
									GPX4	Gpx4	ENSMUSG00000075706	4673.75	-0.140421	-1.10223	0.00116362	0.0369712
									KIAA1191	4833439L19Rik	ENSMUSG00000025871	3157.69	-0.139907	-1.10183	0.000417229	0.0193771
									CLU	Clu	ENSMUSG00000022037	17205.8	-0.13786	-1.10027	0.000126687	0.00912476
									GRINA	Grina	ENSMUSG00000022564	9339.45	-0.137269	-1.09982	0.00154785	0.0432716
									NPDC1	Npdc1	ENSMUSG00000015094	5288.48	-0.13127	-1.09526	0.000885728	0.0303477
									RPL4	Rpl4	ENSMUSG00000032399	9012.54	-0.131159	-1.09517	0.00054674	0.0221144
									GNB2	Gnb2	ENSMUSG00000029713	6318.78	-0.129506	-1.09392	0.00139588	0.0407276
									RAB5C	Rab5c	ENSMUSG00000019173	3224.95	-0.12827	-1.09298	0.00160796	0.0444829
									ITM2C	Itm2c	ENSMUSG00000026223	17253.9	-0.127573	-1.09245	0.000327852	0.0167728
									SCG3	Scg3	ENSMUSG00000032181	7168.15	-0.124968	-1.09048	0.00193024	0.0487082
									CA11	Car11	ENSMUSG00000003273	3845.76	-0.123582	-1.08944	0.00191876	0.0485278
									FKBP8	Fkbp8	ENSMUSG00000019428	8648.66	-0.115568	-1.0834	0.000698089	0.0263934
									VAMP2	Vamp2	ENSMUSG00000020894	27889.9	-0.114181	-1.08236	0.000142831	0.00993288
									GSK3A	Gsk3a	ENSMUSG00000057177	6395.1	-0.11244	-1.08105	0.00141752	0.0409915
									TSPAN7	Tspan7	ENSMUSG00000058254	27566.7	-0.112223	-1.08089	0.00069257	0.026393
									RPS4Y1	Rps4x	ENSMUSG00000031320	4022.48	-0.111033	-1.08	0.00143803	0.0414086

## Sheet: 12W-HM
Supplementary Table 2. List of upregulated and downregulated DEGs in W3-HT, W3-HM, W12-HT, and W12-HM mice.
Up-regulated									Down-regulated
Gene Information			Deseq2 Results						Gene Information			Deseq2 Results
HGNC symbol	Mouse symbol	Ensemble ID	baseMean	log2FC	FC	p-value	adjusted p-value		HGNC symbol	Mouse symbol	Ensemble ID	baseMean	log2FC	FC	p-value	adjusted p-value
DCT	Dct	ENSMUSG00000022129	40.3038	1.89305	3.7142	0.000135484	0.0177306		ACP7	Acp7	ENSMUSG00000037469	28.9055	-1.7732	-3.41812	7.19914e-07	0.000370779
VWA3B	Vwa3b	ENSMUSG00000050122	40.7474	1.53148	2.89083	2.89869e-05	0.00555791		CCND1	Ccnd1	ENSMUSG00000070348	1011.57	-1.37156	-2.5875	4.15665e-24	3.31826e-20
SWT1	Swt1	ENSMUSG00000052748	207.778	0.868484	1.82574	0.000202911	0.0216445		CHRNB3	Chrnb3	ENSMUSG00000031492	34.4643	-1.34238	-2.5357	6.85314e-06	0.00202624
ST8SIA2	St8sia2	ENSMUSG00000025789	128.101	0.849532	1.80192	1.78156e-08	1.8963e-05		TMEM254	Tmem254a	ENSMUSG00000072676	115.349	-1.31312	-2.48478	5.92759e-06	0.00182
TRHR	Trhr	ENSMUSG00000038760	75.2636	0.792466	1.73203	0.000338564	0.0298293		SHANK2	Shank2	ENSMUSG00000037541	4937.49	-1.27026	-2.41205	5.35098e-42	8.54338e-38
LRRC27	Lrrc27	ENSMUSG00000015980	178.457	0.704273	1.62932	0.000194547	0.0210819		KRT80	Krt80	ENSMUSG00000037185	243.379	-1.2693	-2.41045	4.43787e-13	1.77138e-09
VWA5B1	Vwa5b1	ENSMUSG00000028753	274.413	0.700783	1.62539	0.000215955	0.0221022		NTN5	Ntn5	ENSMUSG00000070564	59.6555	-1.09276	-2.13282	0.000166575	0.0195651
CRH	Crh	ENSMUSG00000049796	113.91	0.643588	1.56221	1.83951e-06	0.000753066		TPCN2	Tpcn2	ENSMUSG00000048677	76.627	-0.96685	-1.95457	6.0211e-07	0.000320443
GLRA3	Glra3	ENSMUSG00000038257	351.185	0.585736	1.5008	1.34627e-05	0.00341183		HCRTR1	Hcrtr1	ENSMUSG00000028778	72.8867	-0.93518	-1.91213	9.97163e-06	0.00265345
SCN7A	Scn7a	ENSMUSG00000034810	268.041	0.522774	1.43671	1.8171e-06	0.000753066		RAB37	Rab37	ENSMUSG00000020732	46.627	-0.828194	-1.77546	0.000141912	0.0182723
AK4	Ak4	ENSMUSG00000028527	1251.67	0.494352	1.40869	3.88252e-06	0.00140883		TMEM125	Tmem125	ENSMUSG00000050854	128.71	-0.784296	-1.72225	5.74498e-05	0.00908162
EPHA6	Epha6	ENSMUSG00000055540	538.899	0.479888	1.39463	2.92412e-05	0.00555791		TYMP	Tymp	ENSMUSG00000022615	54.9838	-0.783431	-1.72122	0.000134216	0.0177098
LRGUK	Lrguk	ENSMUSG00000056215	261.777	0.42136	1.33919	0.000538932	0.0409742		MEIS1	Meis1	ENSMUSG00000020160	51.0182	-0.741653	-1.67209	0.000669806	0.0455837
GTF3C4	Gtf3c4	ENSMUSG00000035666	1373.91	0.421348	1.33918	2.21777e-05	0.00475971		KAZALD1	Kazald1	ENSMUSG00000025213	84.5867	-0.730385	-1.65908	0.000307959	0.0279368
ARHGEF28	Arhgef28	ENSMUSG00000021662	1304.67	0.418598	1.33663	0.000616151	0.0439828		ADAMTSL5	Adamtsl5	ENSMUSG00000043822	171.034	-0.677544	-1.59941	1.61149e-06	0.000695381
NUP160	Nup160	ENSMUSG00000051329	390.032	0.401725	1.32109	0.000176911	0.0198912		HAPLN2	Hapln2	ENSMUSG00000004894	469.652	-0.65477	-1.57437	1.30603e-05	0.00336324
KCNN3	Kcnn3	ENSMUSG00000000794	602.803	0.400833	1.32027	0.000227534	0.0229283		COL15A1	Col15a1	ENSMUSG00000028339	197.353	-0.635323	-1.55329	0.00059738	0.0435515
NBEAL2	Nbeal2	ENSMUSG00000056724	580.926	0.400757	1.3202	0.000158329	0.0192424		SOX18	Sox18	ENSMUSG00000046470	140.017	-0.577452	-1.49221	9.32589e-05	0.0135361
KIF26B	Kif26b	ENSMUSG00000026494	550.414	0.390164	1.31054	0.000447972	0.0357616		DUSP10	Dusp10	ENSMUSG00000039384	145.012	-0.576649	-1.49138	0.000173808	0.0198216
TRPC5	Trpc5	ENSMUSG00000041710	308.138	0.383601	1.30459	9.92481e-05	0.0139342		MYRF	Myrf	ENSMUSG00000036098	1138.01	-0.576561	-1.49129	1.67282e-05	0.00404669
ADNP	Adnp	ENSMUSG00000051149	1666.21	0.380385	1.30169	0.000707875	0.046896		IGFBP4	Igfbp4	ENSMUSG00000017493	2200.79	-0.566788	-1.48122	4.50072e-08	4.49116e-05
GUCY1A2	Gucy1a2	ENSMUSG00000041624	504.947	0.371603	1.29379	0.000262908	0.0249856		SYT2	Syt2	ENSMUSG00000026452	1231.99	-0.564641	-1.47902	5.01687e-05	0.00825767
CCND2	Ccnd2	ENSMUSG00000000184	2070.21	0.363522	1.28656	3.1682e-05	0.00581419		TMEM63A	Tmem63a	ENSMUSG00000026519	492.283	-0.550516	-1.46461	0.000338969	0.0298293
TENM1	Tenm1	ENSMUSG00000016150	1806.83	0.361225	1.28452	0.000291859	0.0269354		PLEKHG3	Plekhg3	ENSMUSG00000052609	472.998	-0.540892	-1.45487	3.72147e-05	0.0066019
HTR1B	Htr1b	ENSMUSG00000049511	427.642	0.357175	1.28092	0.000593118	0.0435515		PLEKHH1	Plekhh1	ENSMUSG00000060716	715.537	-0.529754	-1.44368	0.000204097	0.0216445
IL1RAPL1	Il1rapl1	ENSMUSG00000052372	697.081	0.356542	1.28035	9.48895e-05	0.0136487		MYL4	Myl4	ENSMUSG00000061086	544.406	-0.525422	-1.43935	2.76859e-11	7.36723e-08
CASP3	Casp3	ENSMUSG00000031628	328.995	0.3476	1.27244	0.000206518	0.0216445		NEAT1	Neat1	ENSMUSG00000092274	2405.09	-0.515479	-1.42947	2.97019e-05	0.00557906
HRK	Hrk	ENSMUSG00000046607	1851.99	0.342911	1.26831	2.04491e-05	0.0045346		FMOD	Fmod	ENSMUSG00000041559	558.132	-0.511112	-1.42515	7.53767e-05	0.0113534
KCNA3	Kcna3	ENSMUSG00000047959	242.746	0.325697	1.25327	0.000544079	0.0409753		ADGRD1	Adgrd1	ENSMUSG00000044017	172.087	-0.497517	-1.41178	1.5909e-05	0.00390773
ITGA4	Itga4	ENSMUSG00000027009	556.488	0.319954	1.24829	0.000345951	0.0301828		RHOG	Rhog	ENSMUSG00000073982	387.765	-0.489646	-1.4041	5.10313e-06	0.00173354
VIP	Vip	ENSMUSG00000019772	1364.41	0.314748	1.24379	6.27106e-05	0.00962729		RPL13	Rpl13	ENSMUSG00000000740	4346.57	-0.48893	-1.4034	1.89509e-10	4.32243e-07
FRAS1	Fras1	ENSMUSG00000034687	1432.5	0.310709	1.24032	5.21764e-05	0.00841462		PLXDC1	Plxdc1	ENSMUSG00000017417	766.032	-0.487647	-1.40216	2.76058e-05	0.00550943
CDC73	Cdc73	ENSMUSG00000026361	1535.76	0.307172	1.23728	4.55881e-05	0.00766169		COL6A2	Col6a2	ENSMUSG00000020241	751.522	-0.480067	-1.39481	1.43521e-05	0.0035804
CPNE4	Cpne4	ENSMUSG00000032564	1971.83	0.305336	1.23571	0.000103677	0.0142699		PVALB	Pvalb	ENSMUSG00000005716	682.994	-0.468018	-1.38321	9.03618e-08	7.52916e-05
CCDC30	Ccdc30	ENSMUSG00000028637	418.019	0.30314	1.23383	0.000666559	0.0455837		KLHL33	Klhl33	ENSMUSG00000090799	221.459	-0.460792	-1.3763	0.000407968	0.0337493
CHL1	Chl1	ENSMUSG00000030077	5388.36	0.301735	1.23263	2.35715e-05	0.00488756		MYO1D	Myo1d	ENSMUSG00000035441	336.757	-0.45981	-1.37536	0.000421212	0.034247
SYNPR	Synpr	ENSMUSG00000056296	2675.56	0.299068	1.23035	0.000241894	0.0235493		EFHD1	Efhd1	ENSMUSG00000026255	363.861	-0.446753	-1.36297	0.000150622	0.0187877
PLXND1	Plxnd1	ENSMUSG00000030123	3647.18	0.293479	1.22559	0.000626499	0.0440647		STOM	Stom	ENSMUSG00000026880	283.76	-0.446321	-1.36256	0.000179565	0.0200485
ZC3H11A	Zc3h11a	ENSMUSG00000102976	881.377	0.292475	1.22474	0.000587924	0.0434574		CRYAB	Cryab	ENSMUSG00000032060	1103.52	-0.442087	-1.35857	0.000102439	0.014222
APC	Apc	ENSMUSG00000005871	14073.9	0.290304	1.2229	0.000567202	0.0423175		APOD	Apod	ENSMUSG00000022548	2320.57	-0.437335	-1.3541	1.18646e-05	0.00310541
PCDH19	Pcdh19	ENSMUSG00000051323	1348.78	0.283932	1.21751	0.000612797	0.0439828		RPL27	Rpl27	ENSMUSG00000063316	918.009	-0.433371	-1.35039	8.80612e-08	7.52916e-05
NRP2	Nrp2	ENSMUSG00000025969	840.178	0.279274	1.21358	0.000675464	0.0455837		COL1A2	Col1a2	ENSMUSG00000029661	668.896	-0.428129	-1.34549	0.000259233	0.0248857
NNAT	Nnat	ENSMUSG00000067786	1579.95	0.278703	1.2131	7.18192e-06	0.00208485		MRPL52	Mrpl52	ENSMUSG00000010406	245.861	-0.412345	-1.33085	0.000121322	0.0164155
CALN1	Caln1	ENSMUSG00000060371	7287.24	0.272548	1.20794	0.000160293	0.0192424		TMBIM1	Tmbim1	ENSMUSG00000006301	706.18	-0.402927	-1.32219	1.21255e-07	9.21881e-05
ARID4A	Arid4a	ENSMUSG00000048118	1035.79	0.270899	1.20656	7.83697e-06	0.00215733		HTR7	Htr7	ENSMUSG00000024798	214.586	-0.398571	-1.3182	0.000367848	0.0310866
SOGA3	Soga3	ENSMUSG00000038916	2171.01	0.268279	1.20437	0.000369939	0.0310866		PLXNB3	Plxnb3	ENSMUSG00000031385	548.038	-0.391026	-1.31133	7.35354e-06	0.00209655
EPHA7	Epha7	ENSMUSG00000028289	2210.77	0.26697	1.20328	0.000207417	0.0216445		INF2	Inf2	ENSMUSG00000037679	4905.64	-0.389152	-1.30962	2.33686e-06	0.000932759
GRIN2B	Grin2b	ENSMUSG00000030209	19207.4	0.264935	1.20158	0.000239721	0.0234809		MT2A	Mt2	ENSMUSG00000031762	1459.57	-0.385878	-1.30665	0.000265389	0.0250259
ACVR2A	Acvr2a	ENSMUSG00000052155	1552.9	0.261826	1.199	2.41684e-06	0.000941153		ADSSL1	Adssl1	ENSMUSG00000011148	476.979	-0.383906	-1.30487	3.68194e-05	0.0066019
GRM5	Grm5	ENSMUSG00000049583	6261.53	0.257424	1.19534	0.000153026	0.0189397		VAMP1	Vamp1	ENSMUSG00000030337	3348.27	-0.38052	-1.30181	7.39539e-10	1.18075e-06
B3GALT1	B3galt1	ENSMUSG00000034780	1348.51	0.257137	1.1951	0.000541526	0.0409753		MUC3A	Muc3a	ENSMUSG00000094840	308.238	-0.380103	-1.30143	0.000175206	0.0198393
NAV3	Nav3	ENSMUSG00000020181	3588.75	0.250121	1.18931	0.000411226	0.0338434		PPIE	Ppie	ENSMUSG00000028651	210.93	-0.374867	-1.29672	0.00027477	0.0255057
EFNB2	Efnb2	ENSMUSG00000001300	1767.9	0.250081	1.18927	2.14372e-05	0.00468858		HLA-E	H2-T23	ENSMUSG00000067212	537.618	-0.374095	-1.29603	4.69062e-05	0.00780108
EPHA5	Epha5	ENSMUSG00000029245	3259.71	0.246023	1.18593	5.46778e-07	0.000301029		PCP4	Pcp4	ENSMUSG00000090223	3280.47	-0.35842	-1.28202	0.000125561	0.0168463
PTPRF	Ptprf	ENSMUSG00000033295	3233.63	0.239075	1.18024	3.37719e-05	0.00612729		PLEKHB1	Plekhb1	ENSMUSG00000030701	4442.71	-0.357988	-1.28164	0.000473022	0.0370587
AKAP5	Akap5	ENSMUSG00000021057	3826.9	0.237309	1.17879	7.48789e-06	0.0020974		RPS13	Rps13	ENSMUSG00000090862	1411.01	-0.33466	-1.26108	7.38807e-10	1.18075e-06
DGKB	Dgkb	ENSMUSG00000036095	5112.28	0.231768	1.17427	0.000133245	0.0177098		CABP7	Cabp7	ENSMUSG00000009075	520.244	-0.329993	-1.25701	0.000473505	0.0370587
ZNF483	Zkscan16	ENSMUSG00000038630	1157.09	0.226902	1.17032	0.000215675	0.0221022		CPLX1	Cplx1	ENSMUSG00000033615	15215.3	-0.328486	-1.2557	1.16394e-08	1.4295e-05
C16orf72	1810013L24Rik	ENSMUSG00000022507	1577.02	0.225287	1.16901	0.000367232	0.0310866		PAMR1	Pamr1	ENSMUSG00000027188	950.268	-0.327443	-1.25479	0.000723993	0.0473741
KCNF1	Kcnf1	ENSMUSG00000051726	4193.49	0.221444	1.1659	0.000259098	0.0248857		RPL39	Rpl39	ENSMUSG00000079641	748.257	-0.324051	-1.25184	6.35248e-05	0.0096594
TP53BP1	Trp53bp1	ENSMUSG00000043909	3278.92	0.217586	1.16279	0.000640018	0.0446224		TSC22D4	Tsc22d4	ENSMUSG00000029723	1638.69	-0.323922	-1.25173	6.78715e-06	0.00202624
ALCAM	Alcam	ENSMUSG00000022636	4798.12	0.205519	1.1531	4.0268e-07	0.000238118		GATM	Gatm	ENSMUSG00000027199	1690.65	-0.323444	-1.25131	6.03495e-05	0.00935475
ESYT2	Esyt2	ENSMUSG00000021171	1633.71	0.203789	1.15172	0.000689574	0.0462594		CCKBR	Cckbr	ENSMUSG00000030898	1511.56	-0.319476	-1.24788	0.000522451	0.0403511
CALB1	Calb1	ENSMUSG00000028222	3814.5	0.197856	1.14699	0.000715628	0.0472137		QDPR	Qdpr	ENSMUSG00000015806	2631.66	-0.313432	-1.24266	0.00076556	0.0489222
YME1L1	Yme1l1	ENSMUSG00000026775	1965.65	0.195681	1.14526	0.000523154	0.0403511		FOXN3	Foxn3	ENSMUSG00000033713	940.435	-0.313113	-1.24239	0.00016917	0.0197151
AGL	Agl	ENSMUSG00000033400	1333	0.192731	1.14292	0.00073267	0.0477462		NEFH	Nefh	ENSMUSG00000020396	1456.41	-0.307098	-1.23722	5.77488e-06	0.00180788
TMEM245	Tmem245	ENSMUSG00000055296	4899.3	0.190213	1.14093	0.000186864	0.0205757		STAC2	Stac2	ENSMUSG00000017400	3062.8	-0.306806	-1.23697	5.30161e-12	1.69291e-08
EDEM3	Edem3	ENSMUSG00000043019	1459.3	0.187924	1.13912	0.000209391	0.0217087		PACSIN3	Pacsin3	ENSMUSG00000027257	750.743	-0.302405	-1.2332	0.000584653	0.0434166
RSF1	Rsf1	ENSMUSG00000035623	2102.22	0.187079	1.13846	0.000302362	0.0277176		RPLP1	Rplp1	ENSMUSG00000007892	6680.13	-0.301552	-1.23247	4.53377e-06	0.00157361
COMMD3-BMI1	Bmi1	ENSMUSG00000026739	982.512	0.183774	1.13585	0.000780911	0.0496734		CD9	Cd9	ENSMUSG00000030342	507.134	-0.294229	-1.22623	0.000303807	0.0277176
WDR6	Wdr6	ENSMUSG00000066357	4884.25	0.183422	1.13557	0.000359242	0.0308368		OLIG1	Olig1	ENSMUSG00000046160	2346.56	-0.293562	-1.22566	2.38835e-05	0.00488877
GRIA4	Gria4	ENSMUSG00000025892	3048.37	0.182089	1.13453	0.000621755	0.0440647		MYL12B	Myl12b	ENSMUSG00000034868	3343.39	-0.290337	-1.22293	2.25254e-07	0.000163473
CACNA2D1	Cacna2d1	ENSMUSG00000040118	8647.91	0.171139	1.12595	0.000697656	0.0466058		CMTM5	Cmtm5	ENSMUSG00000040759	511.895	-0.288431	-1.22131	0.000562784	0.042185
TTPAL	Ttpal	ENSMUSG00000017679	2058.82	0.170409	1.12538	0.000159339	0.0192424		ADI1	Adi1	ENSMUSG00000020629	500.419	-0.28649	-1.21967	9.90285e-05	0.0139342
HNRNPDL	Hnrnpdl	ENSMUSG00000029328	5684.25	0.169536	1.1247	0.000513567	0.0399981		RPL10A	Rpl10a	ENSMUSG00000037805	1417.36	-0.284807	-1.21825	2.50322e-05	0.00505903
CBX5	Cbx5	ENSMUSG00000009575	5961.57	0.167689	1.12326	3.89e-05	0.00682502		SST	Sst	ENSMUSG00000004366	4152.75	-0.282655	-1.21643	5.83526e-05	0.0091339
PANK3	Pank3	ENSMUSG00000018846	2063.3	0.165668	1.12169	0.000629676	0.0440939		RPL38	Rpl38	ENSMUSG00000057322	1431.56	-0.276219	-1.21102	0.000538674	0.0409742
KLHL24	Klhl24	ENSMUSG00000062901	2729.61	0.161893	1.11875	0.000158934	0.0192424		CHCHD10	Chchd10	ENSMUSG00000049422	1915.02	-0.273569	-1.20879	2.26568e-05	0.00475971
ARFGEF3	Arfgef3	ENSMUSG00000019852	6559.71	0.159056	1.11656	0.000758474	0.0488298		RPL13A	Rpl13a	ENSMUSG00000074129	5407.64	-0.272131	-1.20759	3.47037e-09	5.03708e-06
FZD3	Fzd3	ENSMUSG00000007989	4563.69	0.153692	1.11241	0.000597154	0.0435515		PHGDH	Phgdh	ENSMUSG00000053398	1395.52	-0.271109	-1.20674	0.000228335	0.0229283
ITPR1	Itpr1	ENSMUSG00000030102	30074.8	0.151909	1.11104	0.000233549	0.0231606		CSRP1	Csrp1	ENSMUSG00000026421	4617.28	-0.270507	-1.20623	1.72753e-05	0.00411667
PPP1R12A	Ppp1r12a	ENSMUSG00000019907	3805.41	0.150106	1.10965	0.000789021	0.0499901		RPL34	Rpl34	ENSMUSG00000062006	1231.91	-0.2664	-1.2028	1.86221e-05	0.00430898
MEG8	Rian	ENSMUSG00000097451	21872.9	0.121568	1.08792	0.0007368	0.0478201		DBNDD2	Dbndd2	ENSMUSG00000017734	2931.95	-0.257336	-1.19527	0.000676646	0.0455837
									ZYX	Zyx	ENSMUSG00000029860	1197.8	-0.257271	-1.19522	5.11823e-05	0.00833854
									FXYD7	Fxyd7	ENSMUSG00000036578	1361.77	-0.249978	-1.18919	1.98766e-05	0.0044697
									DIRAS2	Diras2	ENSMUSG00000047842	11127.2	-0.248767	-1.18819	0.000165094	0.0195651
									SLC44A1	Slc44a1	ENSMUSG00000028412	2035.29	-0.24852	-1.18799	0.000313869	0.028312
									RPL35A	Rpl35a	ENSMUSG00000060636	1734.93	-0.248082	-1.18763	8.2706e-09	1.1004e-05
									KCNIP3	Kcnip3	ENSMUSG00000079056	3718.79	-0.247045	-1.18677	9.4315e-08	7.52916e-05
									FAU	Fau	ENSMUSG00000038274	2860.13	-0.246876	-1.18663	1.33629e-06	0.000592643
									COX8A	Cox8a	ENSMUSG00000035885	7265.01	-0.246337	-1.18619	4.52913e-06	0.00157361
									RPS23	Rps23	ENSMUSG00000049517	1451.26	-0.24363	-1.18397	5.48132e-06	0.00180788
									ATP5ME	Atp5k	ENSMUSG00000050856	772.952	-0.240461	-1.18137	0.000231247	0.0230755
									TRNP1	Trnp1	ENSMUSG00000056596	2378.88	-0.238114	-1.17945	3.75671e-06	0.00139487
									CKB	Ckb	ENSMUSG00000001270	34351	-0.237616	-1.17904	1.75345e-05	0.00411701
									GSTM5	Gstm1	ENSMUSG00000058135	3545.07	-0.235638	-1.17743	2.24831e-05	0.00475971
									HLA-A	H2-D1	ENSMUSG00000073411	1023.08	-0.235265	-1.17712	0.000317678	0.0284946
									ALDH1L1	Aldh1l1	ENSMUSG00000030088	1863.72	-0.233606	-1.17577	0.000462929	0.0367718
									ENHO	Enho	ENSMUSG00000028445	942.08	-0.230232	-1.17302	0.000470899	0.0370587
									SELENOM	Selenom	ENSMUSG00000075702	1100.13	-0.228344	-1.17149	8.50787e-05	0.0124621
									RPS8	Rps8	ENSMUSG00000047675	4290.15	-0.227205	-1.17057	8.73941e-08	7.52916e-05
									ATP5F1E	Atp5e	ENSMUSG00000016252	1034.62	-0.226215	-1.16976	0.000181486	0.0201222
									PRRT2	Prrt2	ENSMUSG00000045114	6997.86	-0.224745	-1.16857	3.70182e-07	0.000229583
									FNDC10	Fndc10	ENSMUSG00000074738	744.381	-0.224738	-1.16857	0.000668745	0.0455837
									SCN1B	Scn1b	ENSMUSG00000019194	10394.7	-0.223719	-1.16774	4.45616e-05	0.00756883
									EPB41L3	Epb41l3	ENSMUSG00000024044	5216.66	-0.222666	-1.16689	0.000430496	0.0345392
									BCAS3	Bcas3	ENSMUSG00000059439	1622.94	-0.221319	-1.1658	0.000703618	0.0468082
									SF3B4	Sf3b4	ENSMUSG00000068856	901.829	-0.220995	-1.16554	0.000172196	0.019779
									EFHD2	Efhd2	ENSMUSG00000040659	8112.79	-0.220051	-1.16477	3.22746e-07	0.000214707
									SCRT1	Scrt1	ENSMUSG00000048385	4168.48	-0.21927	-1.16414	3.73867e-07	0.000229583
									NPY	Npy	ENSMUSG00000029819	1328.48	-0.218806	-1.16377	7.84693e-05	0.0116004
									H3F3B	H3f3b	ENSMUSG00000016559	3532.47	-0.218638	-1.16363	0.000107525	0.014673
									RPL8	Rpl8	ENSMUSG00000003970	4975.01	-0.212002	-1.15829	2.59548e-07	0.000180171
									RPL24	Rpl24	ENSMUSG00000098274	2300.78	-0.209436	-1.15624	5.71614e-06	0.00180788
									PINK1	Pink1	ENSMUSG00000028756	10038.6	-0.206581	-1.15395	7.44033e-07	0.000371226
									GPRC5B	Gprc5b	ENSMUSG00000008734	3027.81	-0.204214	-1.15206	0.000740032	0.0478354
									FAM163B	Fam163b	ENSMUSG00000009216	3853.05	-0.203211	-1.15126	2.82934e-05	0.00552571
									RPH3A	Rph3a	ENSMUSG00000029608	15785.1	-0.201828	-1.15015	9.40812e-07	0.000441794
									RPL26	Rpl26	ENSMUSG00000060938	3270.41	-0.201789	-1.15012	0.000406043	0.0337493
									LYNX1	Lynx1	ENSMUSG00000022594	12405.8	-0.201493	-1.14989	9.36775e-07	0.000441794
									ASIC2	Asic2	ENSMUSG00000020704	2236.85	-0.199379	-1.1482	0.000766037	0.0489222
									GLRX	Glrx	ENSMUSG00000021591	706.705	-0.197259	-1.14652	0.000719823	0.0472951
									RPS24	Rps24	ENSMUSG00000025290	3508.85	-0.196847	-1.14619	3.44299e-06	0.00130883
									RPL19	Rpl19	ENSMUSG00000017404	4642.6	-0.192592	-1.14281	1.95129e-05	0.00445061
									RPL18	Rpl18	ENSMUSG00000059070	1809.05	-0.18918	-1.14012	0.000149046	0.0187877
									PIGT	Pigt	ENSMUSG00000017721	2118.56	-0.188464	-1.13955	7.74501e-05	0.0115567
									CAMK2G	Camk2g	ENSMUSG00000021820	9022.62	-0.185649	-1.13733	0.000352396	0.0304127
									RPL32	Rpl32	ENSMUSG00000057841	1840.6	-0.183856	-1.13592	0.000266467	0.0250259
									UBALD1	Ubald1	ENSMUSG00000039568	2415.81	-0.182595	-1.13492	3.95521e-05	0.006864
									RPS5	Rps5	ENSMUSG00000012848	2614.63	-0.180002	-1.13289	0.000150537	0.0187877
									COX4I1	Cox4i1	ENSMUSG00000031818	7843.65	-0.178336	-1.13158	0.000189947	0.0207718
									RPS26	Rps26	ENSMUSG00000025362	1677.93	-0.177849	-1.1312	0.000195423	0.0210819
									SEMA7A	Sema7a	ENSMUSG00000038264	4866.41	-0.177795	-1.13115	0.000340031	0.0298293
									TMSB4X	Tmsb4x	ENSMUSG00000049775	9740.74	-0.176315	-1.12999	0.000166657	0.0195651
									PNKD	Pnkd	ENSMUSG00000026179	4059.87	-0.174727	-1.12875	5.55213e-06	0.00180788
									TOMM34	Tomm34	ENSMUSG00000018322	1901.93	-0.16556	-1.1216	0.000268855	0.0251025
									RPS27A	Rps27a	ENSMUSG00000020460	2553.98	-0.162273	-1.11905	0.000623986	0.0440647
									FTL	Ftl1	ENSMUSG00000050708	5794.79	-0.15909	-1.11658	0.000650017	0.0449272
									WBP2	Wbp2	ENSMUSG00000034341	9269.89	-0.157357	-1.11524	2.83796e-05	0.00552571
									ATP5MC1	Atp5g1	ENSMUSG00000006057	2591.51	-0.153592	-1.11234	0.000138428	0.0179686
									RPS3A	Rps3a1	ENSMUSG00000028081	4963.19	-0.153193	-1.11203	0.000673285	0.0455837
									RPL29	Rpl29	ENSMUSG00000048758	3487.56	-0.150053	-1.10961	0.000260298	0.0248857
									GAPDH	Gapdh	ENSMUSG00000057666	44957.7	-0.149729	-1.10936	0.000228232	0.0229283
									GRINA	Grina	ENSMUSG00000022564	9339.45	-0.148328	-1.10828	0.000617071	0.0439828
									RBFOX3	Rbfox3	ENSMUSG00000025576	7955.82	-0.148294	-1.10826	0.000616246	0.0439828
									PIANP	Pianp	ENSMUSG00000030329	4111.68	-0.14734	-1.10753	0.00053252	0.040876
									APBB1	Apbb1	ENSMUSG00000037032	12714.1	-0.14647	-1.10686	9.94927e-05	0.0139342
									KCNAB2	Kcnab2	ENSMUSG00000028931	13769.1	-0.146322	-1.10674	0.000348061	0.0302019
									RPS4Y1	Rps4x	ENSMUSG00000031320	4022.48	-0.122597	-1.08869	0.000422565	0.034247

## Sheet: 12W-HT-HM overlap
Supplementary Table 2. List of upregulated and downregulated DEGs in W3-HT, W3-HM, W12-HT, and W12-HM mice.
Up-regulated														Down-regulated
Gene Information			HT Deseq2 Results					HM Deseq2 Results						Gene Information			HT Deseq2 Results					HM Deseq2 Results
HGNC symbol	Mouse symbol	Ensemble ID	baseMean	log2FC	FC	p-value	adjusted p-value	baseMean	log2FC	FC	p-value	adjusted p-value		HGNC symbol	Mouse symbol	Ensemble ID	baseMean	log2FC	FC	p-value	adjusted p-value	baseMean	log2FC	FC	p-value	adjusted p-value
SCN7A	Scn7a	ENSMUSG00000034810	268.041	0.498837	1.41307	5.60413e-06	0.00116275	268.041	0.522774	1.43671	1.8171e-06	0.000753066		CCND1	Ccnd1	ENSMUSG00000070348	1011.57	-0.710573	-1.63645	1.24218e-07	7.32492e-05	1011.57	-1.37156	-2.5875	4.15665e-24	3.31826e-20
ADNP	Adnp	ENSMUSG00000051149	1666.21	0.467202	1.38243	3.14296e-05	0.00374614	1666.21	0.380385	1.30169	0.000707875	0.046896		KRT80	Krt80	ENSMUSG00000037185	243.379	-0.625738	-1.543	0.000273679	0.0150707	243.379	-1.2693	-2.41045	4.43787e-13	1.77138e-09
GUCY1A2	Gucy1a2	ENSMUSG00000041624	504.947	0.447944	1.36409	1.07024e-05	0.00174957	504.947	0.371603	1.29379	0.000262908	0.0249856		MT2A	Mt2	ENSMUSG00000031762	1459.57	-0.601304	-1.51709	1.50234e-08	1.5622e-05	1459.57	-0.385878	-1.30665	0.000265389	0.0250259
FRAS1	Fras1	ENSMUSG00000034687	1432.5	0.393981	1.31401	2.93557e-07	0.00013156	1432.5	0.310709	1.24032	5.21764e-05	0.00841462		SHANK2	Shank2	ENSMUSG00000037541	4937.49	-0.591869	-1.5072	2.15897e-10	6.04727e-07	4937.49	-1.27026	-2.41205	5.35098e-42	8.54338e-38
LRGUK	Lrguk	ENSMUSG00000056215	261.777	0.381835	1.303	0.00177719	0.0470725	261.777	0.42136	1.33919	0.000538932	0.0409742		HAPLN2	Hapln2	ENSMUSG00000004894	469.652	-0.4797	-1.39445	0.00136286	0.040183	469.652	-0.65477	-1.57437	1.30603e-05	0.00336324
NRP2	Nrp2	ENSMUSG00000025969	840.178	0.375626	1.2974	4.74453e-06	0.00108485	840.178	0.279274	1.21358	0.000675464	0.0455837		MRPL52	Mrpl52	ENSMUSG00000010406	245.861	-0.452082	-1.36801	2.99743e-05	0.00365034	245.861	-0.412345	-1.33085	0.000121322	0.0164155
NUP160	Nup160	ENSMUSG00000051329	390.032	0.375516	1.2973	0.000477588	0.0208087	390.032	0.401725	1.32109	0.000176911	0.0198912		PVALB	Pvalb	ENSMUSG00000005716	682.994	-0.446712	-1.36293	3.54505e-07	0.000152764	682.994	-0.468018	-1.38321	9.03618e-08	7.52916e-05
KCNN3	Kcnn3	ENSMUSG00000000794	602.803	0.358655	1.28223	0.00100093	0.0329153	602.803	0.400833	1.32027	0.000227534	0.0229283		RPL13	Rpl13	ENSMUSG00000000740	4346.57	-0.421861	-1.33965	3.93731e-08	2.94091e-05	4346.57	-0.48893	-1.4034	1.89509e-10	4.32243e-07
KCNA3	Kcna3	ENSMUSG00000047959	242.746	0.347652	1.27249	0.000242235	0.0141354	242.746	0.325697	1.25327	0.000544079	0.0409753		IGFBP4	Igfbp4	ENSMUSG00000017493	2200.79	-0.403412	-1.32263	9.72618e-05	0.00780403	2200.79	-0.566788	-1.48122	4.50072e-08	4.49116e-05
ZNF483	Zkscan16	ENSMUSG00000038630	1157.09	0.34516	1.27029	1.67319e-08	1.5622e-05	1157.09	0.226902	1.17032	0.000215675	0.0221022		NPY	Npy	ENSMUSG00000029819	1328.48	-0.399218	-1.31879	1.20368e-12	1.3486e-08	1328.48	-0.218806	-1.16377	7.84693e-05	0.0116004
CASP3	Casp3	ENSMUSG00000031628	328.995	0.33035	1.25732	0.00043347	0.0198228	328.995	0.3476	1.27244	0.000206518	0.0216445		RPL27	Rpl27	ENSMUSG00000063316	918.009	-0.384453	-1.30536	2.14468e-06	0.000616127	918.009	-0.433371	-1.35039	8.80612e-08	7.52916e-05
NAV3	Nav3	ENSMUSG00000020181	3588.75	0.324147	1.25192	4.66454e-06	0.00108485	3588.75	0.250121	1.18931	0.000411226	0.0338434		MYL12B	Myl12b	ENSMUSG00000034868	3343.39	-0.379392	-1.30079	1.43931e-11	8.06299e-08	3343.39	-0.290337	-1.22293	2.25254e-07	0.000163473
TRPC5	Trpc5	ENSMUSG00000041710	308.138	0.316765	1.24553	0.00141735	0.0409915	308.138	0.383601	1.30459	9.92481e-05	0.0139342		APOD	Apod	ENSMUSG00000022548	2320.57	-0.370282	-1.29261	0.000208281	0.0126139	2320.57	-0.437335	-1.3541	1.18646e-05	0.00310541
TENM1	Tenm1	ENSMUSG00000016150	1806.83	0.30794	1.23794	0.00201327	0.0499934	1806.83	0.361225	1.28452	0.000291859	0.0269354		ATP5ME	Atp5k	ENSMUSG00000050856	772.952	-0.35891	-1.28246	5.82641e-08	4.07994e-05	772.952	-0.240461	-1.18137	0.000231247	0.0230755
APC	Apc	ENSMUSG00000005871	14073.9	0.302862	1.23359	0.000323845	0.0167081	14073.9	0.290304	1.2229	0.000567202	0.0423175		RPLP1	Rplp1	ENSMUSG00000007892	6680.13	-0.350772	-1.27524	9.94709e-08	6.54519e-05	6680.13	-0.301552	-1.23247	4.53377e-06	0.00157361
PCDH19	Pcdh19	ENSMUSG00000051323	1348.78	0.277185	1.21183	0.000832748	0.0290657	1348.78	0.283932	1.21751	0.000612797	0.0439828		CMTM5	Cmtm5	ENSMUSG00000040759	511.895	-0.336977	-1.26311	6.35118e-05	0.00598527	511.895	-0.288431	-1.22131	0.000562784	0.042185
CHL1	Chl1	ENSMUSG00000030077	5388.36	0.277096	1.21175	0.000103905	0.00797802	5388.36	0.301735	1.23263	2.35715e-05	0.00488756		COX8A	Cox8a	ENSMUSG00000035885	7265.01	-0.334245	-1.26072	5.30574e-10	1.18891e-06	7265.01	-0.246337	-1.18619	4.52913e-06	0.00157361
TMEM245	Tmem245	ENSMUSG00000055296	4899.3	0.270599	1.20631	1.05153e-07	6.54519e-05	4899.3	0.190213	1.14093	0.000186864	0.0205757		MYL4	Myl4	ENSMUSG00000061086	544.406	-0.332785	-1.25944	2.11124e-05	0.00284993	544.406	-0.525422	-1.43935	2.76859e-11	7.36723e-08
ARFGEF3	Arfgef3	ENSMUSG00000019852	6559.71	0.266775	1.20312	1.586e-08	1.5622e-05	6559.71	0.159056	1.11656	0.000758474	0.0488298		RPL39	Rpl39	ENSMUSG00000079641	748.257	-0.31507	-1.24407	0.000105386	0.00797802	748.257	-0.324051	-1.25184	6.35248e-05	0.0096594
PTPRF	Ptprf	ENSMUSG00000033295	3233.63	0.256498	1.19458	8.86107e-06	0.00157586	3233.63	0.239075	1.18024	3.37719e-05	0.00612729		ADSSL1	Adssl1	ENSMUSG00000011148	476.979	-0.312555	-1.24191	0.000790684	0.028015	476.979	-0.383906	-1.30487	3.68194e-05	0.0066019
EPHA5	Epha5	ENSMUSG00000029245	3259.71	0.23259	1.17494	2.24728e-06	0.000629464	3259.71	0.246023	1.18593	5.46778e-07	0.000301029		ZC3H11A	Zc3h11a	ENSMUSG00000116275	1950.9	-0.309915	-1.23963	0.000816406	0.028674	881.377	0.292475	1.22474	0.000587924	0.0434574
C16orf72	1810013L24Rik	ENSMUSG00000022507	1577.02	0.228543	1.17165	0.000308338	0.0162954	1577.02	0.225287	1.16901	0.000367232	0.0310866		HLA-E	H2-T23	ENSMUSG00000067212	537.618	-0.303091	-1.23378	0.000993185	0.0329153	537.618	-0.374095	-1.29603	4.69062e-05	0.00780108
TP53BP1	Trp53bp1	ENSMUSG00000043909	3278.92	0.226862	1.17029	0.000369596	0.0179873	3278.92	0.217586	1.16279	0.000640018	0.0446224		ALDH1L1	Aldh1l1	ENSMUSG00000030088	1863.72	-0.297543	-1.22905	8.79691e-06	0.00157586	1863.72	-0.233606	-1.17577	0.000462929	0.0367718
TTPAL	Ttpal	ENSMUSG00000017679	2058.82	0.225429	1.16913	5.98285e-07	0.000229674	2058.82	0.170409	1.12538	0.000159339	0.0192424		RPL34	Rpl34	ENSMUSG00000062006	1231.91	-0.297495	-1.22901	1.92766e-06	0.000568356	1231.91	-0.2664	-1.2028	1.86221e-05	0.00430898
PANK3	Pank3	ENSMUSG00000018846	2063.3	0.223491	1.16756	3.8771e-06	0.000965312	2063.3	0.165668	1.12169	0.000629676	0.0440939		ATP5F1E	Atp5e	ENSMUSG00000016252	1034.62	-0.295906	-1.22766	1.19387e-06	0.000371558	1034.62	-0.226215	-1.16976	0.000181486	0.0201222
GRM5	Grm5	ENSMUSG00000049583	6261.53	0.217894	1.16303	0.00136252	0.040183	6261.53	0.257424	1.19534	0.000153026	0.0189397		RPL35A	Rpl35a	ENSMUSG00000060636	1734.93	-0.288467	-1.22134	2.86245e-11	1.06903e-07	1734.93	-0.248082	-1.18763	8.2706e-09	1.1004e-05
COMMD3-BMI1	Bmi1	ENSMUSG00000026739	982.512	0.208664	1.15562	0.000138879	0.00978617	982.512	0.183774	1.13585	0.000780911	0.0496734		RPS23	Rps23	ENSMUSG00000049517	1451.26	-0.27698	-1.21166	2.76506e-07	0.000129082	1451.26	-0.24363	-1.18397	5.48132e-06	0.00180788
EDEM3	Edem3	ENSMUSG00000043019	1459.3	0.207349	1.15456	4.45549e-05	0.00492153	1459.3	0.187924	1.13912	0.000209391	0.0217087		ENHO	Enho	ENSMUSG00000028445	942.08	-0.275281	-1.21023	3.29431e-05	0.00384474	942.08	-0.230232	-1.17302	0.000470899	0.0370587
KLHL24	Klhl24	ENSMUSG00000062901	2729.61	0.185486	1.1372	1.55866e-05	0.00239222	2729.61	0.161893	1.11875	0.000158934	0.0192424		RPS13	Rps13	ENSMUSG00000090862	1411.01	-0.271527	-1.20708	6.14978e-07	0.000229674	1411.01	-0.33466	-1.26108	7.38807e-10	1.18075e-06
CACNA2D1	Cacna2d1	ENSMUSG00000040118	8647.91	0.171374	1.12613	0.000688687	0.0263543	8647.91	0.171139	1.12595	0.000697656	0.0466058		FAU	Fau	ENSMUSG00000038274	2860.13	-0.2691	-1.20506	1.50741e-07	8.0424e-05	2860.13	-0.246876	-1.18663	1.33629e-06	0.000592643
GRIA4	Gria4	ENSMUSG00000025892	3048.37	0.16866	1.12401	0.00154421	0.0432716	3048.37	0.182089	1.13453	0.000621755	0.0440647		CHCHD10	Chchd10	ENSMUSG00000049422	1915.02	-0.26199	-1.19913	5.15275e-05	0.00539546	1915.02	-0.273569	-1.20879	2.26568e-05	0.00475971
WDR6	Wdr6	ENSMUSG00000066357	4884.25	0.165466	1.12153	0.00130682	0.0395718	4884.25	0.183422	1.13557	0.000359242	0.0308368		PRRT2	Prrt2	ENSMUSG00000045114	6997.86	-0.259568	-1.19712	4.40704e-09	7.05378e-06	6997.86	-0.224745	-1.16857	3.70182e-07	0.000229583
HNRNPDL	Hnrnpdl	ENSMUSG00000029328	5684.25	0.153223	1.11205	0.00170198	0.0460227	5684.25	0.169536	1.1247	0.000513567	0.0399981		TSC22D4	Tsc22d4	ENSMUSG00000029723	1638.69	-0.254234	-1.1927	0.000417968	0.0193771	1638.69	-0.323922	-1.25173	6.78715e-06	0.00202624
FZD3	Fzd3	ENSMUSG00000007989	4563.69	0.151864	1.111	0.000698687	0.0263934	4563.69	0.153692	1.11241	0.000597154	0.0435515		VAMP1	Vamp1	ENSMUSG00000030337	3348.27	-0.251366	-1.19033	4.69808e-05	0.00506127	3348.27	-0.38052	-1.30181	7.39539e-10	1.18075e-06
														CSRP1	Csrp1	ENSMUSG00000026421	4617.28	-0.251269	-1.19025	6.62695e-05	0.00598527	4617.28	-0.270507	-1.20623	1.72753e-05	0.00411667
														RPL38	Rpl38	ENSMUSG00000057322	1431.56	-0.248727	-1.18816	0.00186347	0.047996	1431.56	-0.276219	-1.21102	0.000538674	0.0409742
														CPLX1	Cplx1	ENSMUSG00000033615	15215.3	-0.246459	-1.18629	1.86644e-05	0.00268834	15215.3	-0.328486	-1.2557	1.16394e-08	1.4295e-05
														NEFH	Nefh	ENSMUSG00000020396	1456.41	-0.239895	-1.18091	0.000398365	0.0187533	1456.41	-0.307098	-1.23722	5.77488e-06	0.00180788
														RPS8	Rps8	ENSMUSG00000047675	4290.15	-0.239551	-1.18063	1.82377e-08	1.57181e-05	4290.15	-0.227205	-1.17057	8.73941e-08	7.52916e-05
														TMBIM1	Tmbim1	ENSMUSG00000006301	706.18	-0.238201	-1.17952	0.00164672	0.0452207	706.18	-0.402927	-1.32219	1.21255e-07	9.21881e-05
														OLIG1	Olig1	ENSMUSG00000046160	2346.56	-0.232211	-1.17463	0.00083998	0.0292271	2346.56	-0.293562	-1.22566	2.38835e-05	0.00488877
														RPL26	Rpl26	ENSMUSG00000060938	3270.41	-0.232122	-1.17456	4.94941e-05	0.00523144	3270.41	-0.201789	-1.15012	0.000406043	0.0337493
														ASIC2	Asic2	ENSMUSG00000020704	2236.85	-0.230494	-1.17324	0.000105245	0.00797802	2236.85	-0.199379	-1.1482	0.000766037	0.0489222
														BCAS3	Bcas3	ENSMUSG00000059439	1622.94	-0.229295	-1.17226	0.000454324	0.0202561	1622.94	-0.221319	-1.1658	0.000703618	0.0468082
														SELENOM	Selenom	ENSMUSG00000075702	1100.13	-0.224481	-1.16836	0.000122123	0.00900174	1100.13	-0.228344	-1.17149	8.50787e-05	0.0124621
														CKB	Ckb	ENSMUSG00000001270	34351	-0.217472	-1.16269	8.51329e-05	0.00711812	34351	-0.237616	-1.17904	1.75345e-05	0.00411701
														RPL10A	Rpl10a	ENSMUSG00000037805	1417.36	-0.216319	-1.16177	0.00140718	0.0409508	1417.36	-0.284807	-1.21825	2.50322e-05	0.00505903
														GAPDH	Gapdh	ENSMUSG00000057666	44957.7	-0.210033	-1.15671	2.36724e-07	0.000118247	44957.7	-0.149729	-1.10936	0.000228232	0.0229283
														GSTM5	Gstm1	ENSMUSG00000058135	3545.07	-0.209612	-1.15638	0.000165306	0.0108309	3545.07	-0.235638	-1.17743	2.24831e-05	0.00475971
														FXYD7	Fxyd7	ENSMUSG00000036578	1361.77	-0.208908	-1.15581	0.000377575	0.018156	1361.77	-0.249978	-1.18919	1.98766e-05	0.0044697
														RPL13A	Rpl13a	ENSMUSG00000074129	5407.64	-0.202439	-1.15064	1.12489e-05	0.00180046	5407.64	-0.272131	-1.20759	3.47037e-09	5.03708e-06
														SCRT1	Scrt1	ENSMUSG00000048385	4168.48	-0.201006	-1.1495	3.35556e-06	0.000895135	4168.48	-0.21927	-1.16414	3.73867e-07	0.000229583
														RPS26	Rps26	ENSMUSG00000025362	1677.93	-0.200607	-1.14918	2.94455e-05	0.00362536	1677.93	-0.177849	-1.1312	0.000195423	0.0210819
														UBALD1	Ubald1	ENSMUSG00000039568	2415.81	-0.199601	-1.14838	7.79066e-06	0.00147943	2415.81	-0.182595	-1.13492	3.95521e-05	0.006864
														COX4I1	Cox4i1	ENSMUSG00000031818	7843.65	-0.19895	-1.14786	3.20631e-05	0.00378142	7843.65	-0.178336	-1.13158	0.000189947	0.0207718
														SCN1B	Scn1b	ENSMUSG00000019194	10394.7	-0.198354	-1.14739	0.000296939	0.0158424	10394.7	-0.223719	-1.16774	4.45616e-05	0.00756883
														H3F3B	H3f3b	ENSMUSG00000016559	3532.47	-0.197813	-1.14696	0.000460793	0.0203323	3532.47	-0.218638	-1.16363	0.000107525	0.014673
														RPS24	Rps24	ENSMUSG00000025290	3508.85	-0.193701	-1.14369	5.15817e-06	0.00111139	3508.85	-0.196847	-1.14619	3.44299e-06	0.00130883
														RPL19	Rpl19	ENSMUSG00000017404	4642.6	-0.191414	-1.14188	2.27283e-05	0.00296102	4642.6	-0.192592	-1.14281	1.95129e-05	0.00445061
														RPL8	Rpl8	ENSMUSG00000003970	4975.01	-0.191237	-1.14174	3.52132e-06	0.000915538	4975.01	-0.212002	-1.15829	2.59548e-07	0.000180171
														RPL24	Rpl24	ENSMUSG00000098274	2300.78	-0.188885	-1.13988	4.47679e-05	0.00492153	2300.78	-0.209436	-1.15624	5.71614e-06	0.00180788
														TRNP1	Trnp1	ENSMUSG00000056596	2378.88	-0.182925	-1.13518	0.000386962	0.0185279	2378.88	-0.238114	-1.17945	3.75671e-06	0.00139487
														RPL32	Rpl32	ENSMUSG00000057841	1840.6	-0.182524	-1.13487	0.000312665	0.0163696	1840.6	-0.183856	-1.13592	0.000266467	0.0250259
														ATP5MC1	Atp5g1	ENSMUSG00000006057	2591.51	-0.182297	-1.13469	7.07793e-06	0.00136726	2591.51	-0.153592	-1.11234	0.000138428	0.0179686
														RPS5	Rps5	ENSMUSG00000012848	2614.63	-0.17974	-1.13268	0.000160918	0.0106055	2614.63	-0.180002	-1.13289	0.000150537	0.0187877
														TMSB4X	Tmsb4x	ENSMUSG00000049775	9740.74	-0.179349	-1.13237	0.000129483	0.0091818	9740.74	-0.176315	-1.12999	0.000166657	0.0195651
														RPS27A	Rps27a	ENSMUSG00000020460	2553.98	-0.174922	-1.1289	0.000234784	0.0138448	2553.98	-0.162273	-1.11905	0.000623986	0.0440647
														PNKD	Pnkd	ENSMUSG00000026179	4059.87	-0.165672	-1.12169	1.71055e-05	0.00253276	4059.87	-0.174727	-1.12875	5.55213e-06	0.00180788
														RPH3A	Rph3a	ENSMUSG00000029608	15785.1	-0.163873	-1.12029	6.89035e-05	0.00603121	15785.1	-0.201828	-1.15015	9.40812e-07	0.000441794
														FTL	Ftl1	ENSMUSG00000050708	5794.79	-0.157682	-1.11549	0.000739399	0.0272635	5794.79	-0.15909	-1.11658	0.000650017	0.0449272
														RPL18	Rpl18	ENSMUSG00000059070	1809.05	-0.157007	-1.11497	0.0017088	0.0460227	1809.05	-0.18918	-1.14012	0.000149046	0.0187877
														KCNAB2	Kcnab2	ENSMUSG00000028931	13769.1	-0.150067	-1.10962	0.000246903	0.0141861	13769.1	-0.146322	-1.10674	0.000348061	0.0302019
														PINK1	Pink1	ENSMUSG00000028756	10038.6	-0.149183	-1.10894	0.000352569	0.0174017	10038.6	-0.206581	-1.15395	7.44033e-07	0.000371226
														STAC2	Stac2	ENSMUSG00000017400	3062.8	-0.14894	-1.10875	0.000792641	0.028015	3062.8	-0.306806	-1.23697	5.30161e-12	1.69291e-08
														EFHD2	Efhd2	ENSMUSG00000040659	8112.79	-0.145509	-1.10612	0.000729091	0.0271386	8112.79	-0.220051	-1.16477	3.22746e-07	0.000214707
														GRINA	Grina	ENSMUSG00000022564	9339.45	-0.137269	-1.09982	0.00154785	0.0432716	9339.45	-0.148328	-1.10828	0.000617071	0.0439828
														RPS4Y1	Rps4x	ENSMUSG00000031320	4022.48	-0.111033	-1.08	0.00143803	0.0414086	4022.48	-0.122597	-1.08869	0.000422565	0.034247
