# Supplementary material for: Gene Dosage- and Age-Dependent Differential Transcriptomic Changes in the Prefrontal Cortex of Shank2-Mutant Mice
Source: Front Mol Neurosci. 2021 Jun 11;14:683196. doi: 10.3389/fnmol.2021.683196 (PMC8226033; doi:10.3389/fnmol.2021.683196)
Supplement: Supplementary Table 3 — DAVID analysis results (CC, BP, MF, and KEGG domains) for DEGs in W12-HT and W12-HM Shank2-mutant transcripts. [file Table_3.XLSX]

## Sheet: 12W HT - C5-CC
Supplementary Table 3. David analysis results (CC, BP, MF, and KEGG domain) for DEGs in W12-HT and W12-HM transcripts.
Term	Count	%	PValue	Pop Hits	Pop Total	Fold Enrichment	Bonferroni	Benjamini	FDR
GO:0005840~ribosome	34	8.17308	1.77388e-22	166	18224	9.37846	6.90038e-20	6.90038e-20	6.68752e-20
GO:0022625~cytosolic large ribosomal subunit	22	5.28846	5.23796e-19	68	18224	14.8141	2.03757e-16	1.01878e-16	9.87356e-17
GO:0022627~cytosolic small ribosomal subunit	17	4.08654	2.29461e-15	48	18224	16.2169	9.06941e-13	2.97535e-13	2.88356e-13
GO:0005829~cytosol	122	29.3269	1.3412e-09	3315	18224	1.68514	5.21726e-07	1.30432e-07	1.26408e-07
GO:0015935~small ribosomal subunit	10	2.40385	3.34401e-09	27	18224	16.9589	1.30082e-06	2.60164e-07	2.52138e-07
GO:0005925~focal adhesion	26	6.25	1.71122e-06	391	18224	3.04479	0.000665442	0.000110944	0.000107521
GO:0043025~neuronal cell body	21	5.04808	2.07529e-05	315	18224	3.0526	0.00804046	0.00115327	0.00111769
GO:0070062~extracellular exosome	92	22.1154	4.643e-05	2811	18224	1.49861	0.0178995	0.00212467	0.00205912
GO:0016020~membrane	76	18.2692	4.91568e-05	2200	18224	1.5818	0.0189408	0.00212467	0.00205912
GO:0030424~axon	16	3.84615	0.000111769	222	18224	3.3001	0.0425487	0.0043478	0.00421368
GO:0014069~postsynaptic density	14	3.36538	0.000204494	184	18224	3.48394	0.076474	0.00723166	0.00700857
GO:0043005~neuron projection	14	3.36538	0.00216149	237	18224	2.70483	0.569035	0.0700682	0.0679067
GO:0030054~cell junction	21	5.04808	0.00269959	459	18224	2.09492	0.650608	0.0807801	0.0782882
GO:0008076~voltage-gated potassium channel complex	8	1.92308	0.0030868	88	18224	4.16263	0.699595	0.0810015	0.0785028
GO:0015934~large ribosomal subunit	4	0.961538	0.00312345	14	18224	13.0826	0.70386	0.0810015	0.0785028
GO:0031012~extracellular matrix	15	3.60577	0.00561029	296	18224	2.32039	0.887921	0.1364	0.132192
GO:0030425~dendrite	16	3.84615	0.00692956	335	18224	2.18693	0.933129	0.158565	0.153673
GO:0043195~terminal bouton	6	1.44231	0.0112093	62	18224	4.43119	0.987538	0.242245	0.234772
GO:0045211~postsynaptic membrane	11	2.64423	0.0175499	211	18224	2.3871	0.99898	0.347875	0.337143
GO:0045202~synapse	10	2.40385	0.0178856	181	18224	2.52978	0.999107	0.347875	0.337143
GO:0043197~dendritic spine	7	1.68269	0.022128	100	18224	3.20523	0.999834	0.400057	0.387716
GO:0005758~mitochondrial intermembrane space	6	1.44231	0.0226253	74	18224	3.71262	0.999864	0.400057	0.387716
GO:0005891~voltage-gated calcium channel complex	4	0.961538	0.0246548	29	18224	6.31572	0.999939	0.402141	0.389735
GO:0005791~rough endoplasmic reticulum	5	1.20192	0.0248107	51	18224	4.48911	0.999943	0.402141	0.389735
GO:0030529~intracellular ribonucleoprotein complex	8	1.92308	0.0295158	136	18224	2.69347	0.999991	0.456211	0.442138
GO:0005750~mitochondrial respiratory chain complex III	3	0.721154	0.0315071	13	18224	10.5667	0.999996	0.456211	0.442138
GO:0030672~synaptic vesicle membrane	5	1.20192	0.0316651	55	18224	4.16263	0.999996	0.456211	0.442138
GO:0001518~voltage-gated sodium channel complex	3	0.721154	0.0362377	14	18224	9.81192	0.999999	0.496442	0.481128
GO:0043234~protein complex	16	3.84615	0.0370098	412	18224	1.77821	1	0.496442	0.481128
GO:0008043~intracellular ferritin complex	2	0.480769	0.0430955	2	18224	45.7889	1	0.558805	0.541567
GO:0008021~synaptic vesicle	6	1.44231	0.0505867	92	18224	2.98624	1	0.634781	0.615199
GO:0048471~perinuclear region of cytoplasm	21	5.04808	0.0540901	621	18224	1.54842	1	0.657533	0.637249
GO:0030141~secretory granule	5	1.20192	0.0779478	74	18224	3.09385	1	0.886692	0.859339
GO:0045121~membrane raft	9	2.16346	0.0824874	206	18224	2.00049	1	0.886692	0.859339
GO:0097452~GAIT complex	2	0.480769	0.0843383	4	18224	22.8945	1	0.886692	0.859339
GO:0097386~glial cell projection	2	0.480769	0.0843383	4	18224	22.8945	1	0.886692	0.859339
GO:0070032~synaptobrevin 2-SNAP-25-syntaxin-1a-complexin I complex	2	0.480769	0.0843383	4	18224	22.8945	1	0.886692	0.859339
GO:0005737~cytoplasm	127	30.5288	0.0946653	5222	18224	1.1136	1	0.949023	0.919747
GO:0005912~adherens junction	4	0.961538	0.0951463	50	18224	3.66312	1	0.949023	0.919747

## Sheet: 12W HT - C5-BP
Supplementary Table 3. David analysis results (CC, BP, MF, and KEGG domain) for DEGs in W12-HT and W12-HM transcripts.
Term	Count	%	PValue	Pop Hits	Pop Total	Fold Enrichment	Bonferroni	Benjamini	FDR
GO:0006614~SRP-dependent cotranslational protein targeting to membrane	39	9.375	1.22612e-38	94	16792	18.8805	1.99122e-35	1.99122e-35	1.98018e-35
GO:0019083~viral transcription	40	9.61538	1.27924e-36	112	16792	16.2524	2.07748e-33	1.03874e-33	1.03298e-33
GO:0000184~nuclear-transcribed mRNA catabolic process, nonsense-mediated decay	39	9.375	4.67893e-34	119	16792	14.914	7.59858e-31	2.53286e-31	2.51882e-31
GO:0006413~translational initiation	39	9.375	1.82337e-31	137	16792	12.9545	2.96115e-28	7.40289e-29	7.36186e-29
GO:0006364~rRNA processing	39	9.375	7.89848e-24	214	16792	8.29329	1.28271e-20	2.56543e-21	2.55121e-21
GO:0006412~translation	40	9.61538	4.13527e-22	253	16792	7.19475	6.71567e-19	1.11928e-19	1.11308e-19
GO:0002181~cytoplasmic translation	6	1.44231	0.000182081	25	16792	10.9216	0.256009	0.0422428	0.0420087
GO:0000028~ribosomal small subunit assembly	5	1.20192	0.000677627	19	16792	11.9755	0.667408	0.137558	0.136796
GO:0090316~positive regulation of intracellular protein transport	5	1.20192	0.00121418	22	16792	10.3424	0.860965	0.219093	0.217879
GO:0008065~establishment of blood-nerve barrier	3	0.721154	0.00141611	3	16792	45.5068	0.899881	0.229977	0.228703
GO:0006826~iron ion transport	4	0.961538	0.00198247	12	16792	15.1689	0.960154	0.269831	0.268336
GO:1902600~hydrogen ion transmembrane transport	7	1.68269	0.00213974	61	16792	5.22209	0.969151	0.269831	0.268336
GO:0001764~neuron migration	9	2.16346	0.0021695	105	16792	3.90058	0.97061	0.269831	0.268336
GO:0007613~memory	7	1.68269	0.00232613	62	16792	5.13786	0.977224	0.269831	0.268336
GO:0034765~regulation of ion transmembrane transport	9	2.16346	0.00306914	111	16792	3.68974	0.993208	0.332286	0.330445
GO:0071805~potassium ion transmembrane transport	9	2.16346	0.00518499	121	16792	3.3848	0.999784	0.526276	0.52336
GO:0016310~phosphorylation	8	1.92308	0.0064278	100	16792	3.64054	0.999972	0.614044	0.610641
GO:0007268~chemical synaptic transmission	13	3.125	0.00684609	240	16792	2.46495	0.999986	0.617669	0.614246
GO:0021766~hippocampus development	6	1.44231	0.00752625	56	16792	4.87573	0.999995	0.643297	0.639731
GO:0007155~cell adhesion	19	4.56731	0.0125789	459	16792	1.88372	1	1	0.995071
GO:0070588~calcium ion transmembrane transport	8	1.92308	0.0158619	119	16792	3.05928	1	1	0.995071
GO:0061337~cardiac conduction	5	1.20192	0.0166799	45	16792	5.05631	1	1	0.995071
GO:0010038~response to metal ion	3	0.721154	0.0191872	10	16792	13.652	1	1	0.995071
GO:0007156~homophilic cell adhesion via plasma membrane adhesion molecules	9	2.16346	0.0232884	158	16792	2.59216	1	1	0.995071
GO:0097421~liver regeneration	4	0.961538	0.0250298	29	16792	6.2768	1	1	0.995071
GO:0006816~calcium ion transport	6	1.44231	0.0256075	76	16792	3.59264	1	1	0.995071
GO:0086012~membrane depolarization during cardiac muscle cell action potential	3	0.721154	0.0318519	13	16792	10.5016	1	1	0.995071
GO:0007612~learning	5	1.20192	0.0361137	57	16792	3.99182	1	1	0.995071
GO:0017148~negative regulation of translation	5	1.20192	0.0381432	58	16792	3.923	1	1	0.995071
GO:0090141~positive regulation of mitochondrial fission	3	0.721154	0.0416661	15	16792	9.10136	1	1	0.995071
GO:0006122~mitochondrial electron transport, ubiquinol to cytochrome c	3	0.721154	0.0416661	15	16792	9.10136	1	1	0.995071
GO:0000461~endonucleolytic cleavage to generate mature 3'-end of SSU-rRNA from (SSU-rRNA, 5.8S rRNA, LSU-rRNA)	2	0.480769	0.0433514	2	16792	45.5068	1	1	0.995071
GO:0036018~cellular response to erythropoietin	2	0.480769	0.0433514	2	16792	45.5068	1	1	0.995071
GO:0042254~ribosome biogenesis	4	0.961538	0.0437565	36	16792	5.05631	1	1	0.995071
GO:0086002~cardiac muscle cell action potential involved in contraction	3	0.721154	0.0469429	16	16792	8.53252	1	1	0.995071
GO:1904693~midbrain morphogenesis	2	0.480769	0.064319	3	16792	30.3379	1	1	0.995071
GO:0006123~mitochondrial electron transport, cytochrome c to oxygen	3	0.721154	0.070217	20	16792	6.82602	1	1	0.995071
GO:0019731~antibacterial humoral response	4	0.961538	0.0715532	44	16792	4.13698	1	1	0.995071
GO:0007605~sensory perception of sound	7	1.68269	0.0725806	133	16792	2.39509	1	1	0.995071
GO:0060078~regulation of postsynaptic membrane potential	3	0.721154	0.0829895	22	16792	6.20547	1	1	0.995071
GO:0010835~regulation of protein ADP-ribosylation	2	0.480769	0.0848283	4	16792	22.7534	1	1	0.995071
GO:0051966~regulation of synaptic transmission, glutamatergic	3	0.721154	0.0896212	23	16792	5.93567	1	1	0.995071
GO:0021762~substantia nigra development	4	0.961538	0.0920601	49	16792	3.71484	1	1	0.995071
GO:0051260~protein homooligomerization	8	1.92308	0.095043	177	16792	2.0568	1	1	0.995071
GO:0035235~ionotropic glutamate receptor signaling pathway	3	0.721154	0.0964031	24	16792	5.68835	1	1	0.995071
GO:0007422~peripheral nervous system development	3	0.721154	0.0964031	24	16792	5.68835	1	1	0.995071
GO:0007157~heterophilic cell-cell adhesion via plasma membrane cell adhesion molecules	4	0.961538	0.0964242	50	16792	3.64054	1	1	0.995071
GO:0035264~multicellular organism growth	5	1.20192	0.0986774	80	16792	2.84417	1	1	0.995071

## Sheet: 12W HT - C5-MF
Supplementary Table 3. David analysis results (CC, BP, MF, and KEGG domain) for DEGs in W12-HT and W12-HM transcripts.
Term	Count	%	PValue	Pop Hits	Pop Total	Fold Enrichment	Bonferroni	Benjamini	FDR
GO:0003735~structural constituent of ribosome	40	9.61538	3.68077e-24	222	16881	8.15448	1.92504e-21	1.92504e-21	1.92504e-21
GO:0044822~poly(A) RNA binding	50	12.0192	4.0324e-06	1129	16881	2.00431	0.00210673	0.00105447	0.00105447
GO:1990932~5.8S rRNA binding	3	0.721154	0.00143177	3	16881	45.2574	0.527328	0.249606	0.249606
GO:0005262~calcium channel activity	7	1.68269	0.00440507	70	16881	4.52574	0.900633	0.541113	0.541113
GO:0003723~RNA binding	23	5.52885	0.00517316	547	16881	1.90296	0.933635	0.541113	0.541113
GO:0070180~large ribosomal subunit rRNA binding	3	0.721154	0.00945181	7	16881	19.396	0.993035	0.823882	0.823882
GO:0005245~voltage-gated calcium channel activity	5	1.20192	0.0113499	40	16881	5.65717	0.997446	0.848	0.848
GO:0016301~kinase activity	12	2.88462	0.01829	241	16881	2.25348	0.999936	1	1
GO:0008121~ubiquinol-cytochrome-c reductase activity	3	0.721154	0.0193883	10	16881	13.5772	0.999964	1	1
GO:0070679~inositol 1,4,5 trisphosphate binding	3	0.721154	0.0233555	11	16881	12.3429	0.999996	1	1
GO:0004970~ionotropic glutamate receptor activity	3	0.721154	0.0420861	15	16881	9.05147	1	1	1
GO:0005251~delayed rectifier potassium channel activity	4	0.961538	0.0443601	36	16881	5.0286	1	1	1
GO:0019843~rRNA binding	4	0.961538	0.0576057	40	16881	4.52574	1	1	1
GO:0005234~extracellular-glutamate-gated ion channel activity	3	0.721154	0.0587435	18	16881	7.5429	1	1	1
GO:0005248~voltage-gated sodium channel activity	3	0.721154	0.0708972	20	16881	6.78861	1	1	1

## Sheet: 12W HT - KEGG
Supplementary Table 3. David analysis results (CC, BP, MF, and KEGG domain) for DEGs in W12-HT and W12-HM transcripts.
Term	Count	%	PValue	Pop Hits	Pop Total	Fold Enrichment	Bonferroni	Benjamini	FDR
hsa03010:Ribosome	39	9.375	3.47561e-31	136	6879	11.8835	6.88171e-29	6.88171e-29	6.77744e-29
hsa04260:Cardiac muscle contraction	10	2.40385	6.83074e-05	75	6879	5.5253	0.0134343	0.00676243	0.00665997
hsa05012:Parkinson's disease	11	2.64423	0.00209577	142	6879	3.21012	0.339922	0.112114	0.110415
hsa05010:Alzheimer's disease	12	2.88462	0.00226493	168	6879	2.95998	0.361712	0.112114	0.110415
hsa04932:Non-alcoholic fatty liver disease (NAFLD)	11	2.64423	0.003287	151	6879	3.01879	0.478944	0.130165	0.128193
hsa04724:Glutamatergic synapse	9	2.16346	0.00590175	114	6879	3.27156	0.690256	0.194758	0.191807
hsa00190:Oxidative phosphorylation	9	2.16346	0.0143543	133	6879	2.80419	0.942889	0.406023	0.399871
hsa05016:Huntington's disease	11	2.64423	0.0168205	192	6879	2.37415	0.965223	0.416308	0.410001
hsa04978:Mineral absorption	5	1.20192	0.0205678	44	6879	4.70906	0.983672	0.452491	0.445635
hsa04921:Oxytocin signaling pathway	9	2.16346	0.027441	150	6879	2.48639	0.995951	0.543332	0.5351
hsa05416:Viral myocarditis	5	1.20192	0.0472123	57	6879	3.63507	0.999931	0.849821	0.836945
hsa05412:Arrhythmogenic right ventricular cardiomyopathy (ARVC)	5	1.20192	0.0764811	67	6879	3.09252	1	1	0.989848

## Sheet: 12W HM - C5-CC
Supplementary Table 3. David analysis results (CC, BP, MF, and KEGG domain) for DEGs in W12-HT and W12-HM transcripts.
Term	Count	%	PValue	Pop Hits	Pop Total	Fold Enrichment	Bonferroni	Benjamini	FDR
GO:0005840~ribosome	23	10.0437	7.7536e-17	166	18224	11.3229	2.9754e-14	2.07796e-14	1.97717e-14
GO:0022625~cytosolic large ribosomal subunit	16	6.9869	3.0057e-15	68	18224	19.2287	8.03357e-13	4.02764e-13	3.83227e-13
GO:0022627~cytosolic small ribosomal subunit	10	4.36681	5.57783e-09	48	18224	17.0254	1.49486e-06	4.98286e-07	4.74116e-07
GO:0043025~neuronal cell body	18	7.86026	3.40426e-07	315	18224	4.66983	9.12299e-05	1.83072e-05	1.74192e-05
GO:0005925~focal adhesion	20	8.73362	3.41553e-07	391	18224	4.18015	9.1532e-05	1.83072e-05	1.74192e-05
GO:0030425~dendrite	18	7.86026	8.01004e-07	335	18224	4.39103	0.000214646	3.57782e-05	3.40427e-05
GO:0015935~small ribosomal subunit	6	2.62009	1.66365e-05	27	18224	18.1604	0.00444869	0.000553749	0.000526888
GO:0016020~membrane	50	21.8341	1.79896e-05	2200	18224	1.85732	0.00480966	0.000553749	0.000526888
GO:0030424~axon	13	5.67686	1.85961e-05	222	18224	4.78552	0.00497139	0.000553749	0.000526888
GO:0005829~cytosol	63	27.5109	0.00022182	3315	18224	1.55309	0.0577214	0.00594477	0.0056564
GO:0070062~extracellular exosome	55	24.0175	0.000336908	2811	18224	1.59897	0.0863488	0.00820829	0.00781013
GO:0031012~extracellular matrix	12	5.24017	0.00105363	296	18224	3.31305	0.24612	0.0235311	0.0223897
GO:0005886~plasma membrane	70	30.5677	0.00211354	4121	18224	1.38814	0.432791	0.0435714	0.0414578
GO:0043005~neuron projection	10	4.36681	0.00255806	237	18224	3.44818	0.496635	0.0489687	0.0465933
GO:0030529~intracellular ribonucleoprotein complex	7	3.05677	0.00646615	136	18224	4.20628	0.824226	0.115529	0.109925
GO:0014069~postsynaptic density	8	3.49345	0.00744642	184	18224	3.55313	0.865084	0.119142	0.113363
GO:0002116~semaphorin receptor complex	3	1.31004	0.00755755	11	18224	22.2878	0.869073	0.119142	0.113363
GO:0015934~large ribosomal subunit	3	1.31004	0.0122077	14	18224	17.5119	0.962813	0.181759	0.172943
GO:0045211~postsynaptic membrane	8	3.49345	0.0150419	211	18224	3.09846	0.982783	0.21217	0.201879
GO:0005887~integral component of plasma membrane	27	11.7904	0.0232434	1415	18224	1.55936	0.998169	0.311461	0.296353
GO:0043209~myelin sheath	6	2.62009	0.0385848	152	18224	3.22587	0.999974	0.474339	0.45133
GO:0043195~terminal bouton	4	1.74672	0.0399008	62	18224	5.27239	0.999982	0.474339	0.45133
GO:0043204~perikaryon	5	2.18341	0.0407082	106	18224	3.85481	0.999985	0.474339	0.45133
GO:0030666~endocytic vesicle membrane	4	1.74672	0.0466221	66	18224	4.95285	0.999997	0.512927	0.488046
GO:0097452~GAIT complex	2	0.873362	0.0478477	4	18224	40.861	0.999998	0.512927	0.488046
GO:0030054~cell junction	11	4.80349	0.055114	459	18224	1.95848	1	0.568098	0.540541
GO:0000776~kinetochore	4	1.74672	0.0763301	81	18224	4.03565	1	0.757647	0.720896
GO:0008076~voltage-gated potassium channel complex	4	1.74672	0.0924373	88	18224	3.71464	1	0.85002	0.808788
GO:0005883~neurofilament	2	0.873362	0.0934157	8	18224	20.4305	1	0.85002	0.808788

## Sheet: 12W HM - C5-BP
Supplementary Table 3. David analysis results (CC, BP, MF, and KEGG domain) for DEGs in W12-HT and W12-HM transcripts.
Term	Count	%	PValue	Pop Hits	Pop Total	Fold Enrichment	Bonferroni	Benjamini	FDR
GO:0006614~SRP-dependent cotranslational protein targeting to membrane	26	11.3537	6.30768e-27	94	16792	22.5466	7.0646e-24	7.0646e-24	7.02676e-24
GO:0019083~viral transcription	27	11.7904	2.7924e-26	112	16792	19.6508	3.12749e-23	1.56375e-23	1.55537e-23
GO:0000184~nuclear-transcribed mRNA catabolic process, nonsense-mediated decay	26	11.3537	3.88041e-24	119	16792	17.8099	4.34606e-21	1.44869e-21	1.44093e-21
GO:0006413~translational initiation	26	11.3537	1.58042e-22	137	16792	15.4699	1.77007e-19	4.42518e-20	4.40148e-20
GO:0006364~rRNA processing	26	11.3537	1.13969e-17	214	16792	9.90364	1.27645e-14	2.5529e-15	2.53923e-15
GO:0006412~translation	27	11.7904	5.95413e-17	253	16792	8.69918	1.24345e-13	1.11144e-14	1.10548e-14
GO:0007268~chemical synaptic transmission	15	6.55022	1.54037e-06	240	16792	5.09466	0.00172373	0.000246459	0.000245139
GO:0019731~antibacterial humoral response	6	2.62009	0.000190455	44	16792	11.1156	0.19211	0.0266637	0.0265208
GO:0002181~cytoplasmic translation	5	2.18341	0.000223156	25	16792	16.3029	0.22117	0.0277705	0.0276217
GO:0007420~brain development	9	3.93013	0.00235338	190	16792	3.86122	0.92856	0.263579	0.262167
GO:0050830~defense response to Gram-positive bacterium	6	2.62009	0.00384485	85	16792	5.75397	0.986627	0.377301	0.37528
GO:0048013~ephrin receptor signaling pathway	6	2.62009	0.00404251	86	16792	5.68706	0.989292	0.377301	0.37528
GO:0097421~liver regeneration	4	1.74672	0.00518557	29	16792	11.2434	0.997041	0.446757	0.444363
GO:0030182~neuron differentiation	6	2.62009	0.00616036	95	16792	5.14829	0.999013	0.461188	0.458717
GO:0001525~angiogenesis	9	3.93013	0.00617662	223	16792	3.28983	0.999031	0.461188	0.458717
GO:0051480~regulation of cytosolic calcium ion concentration	4	1.74672	0.00685305	32	16792	10.1893	0.999548	0.479714	0.477144
GO:0048846~axon extension involved in axon guidance	3	1.31004	0.00903143	12	16792	20.3786	0.999961	0.595012	0.591824
GO:0035690~cellular response to drug	5	2.18341	0.0100534	69	16792	5.90685	0.999988	0.618786	0.615471
GO:0007155~cell adhesion	13	5.67686	0.0109495	459	16792	2.30869	0.999996	0.618786	0.615471
GO:0007631~feeding behavior	4	1.74672	0.0110497	38	16792	8.58048	0.999996	0.618786	0.615471
GO:0006816~calcium ion transport	5	2.18341	0.0139727	76	16792	5.3628	1	0.745209	0.741217
GO:0001934~positive regulation of protein phosphorylation	6	2.62009	0.0198235	127	16792	3.85108	1	1	0.995532
GO:0031290~retinal ganglion cell axon guidance	3	1.31004	0.0221269	19	16792	12.8707	1	1	0.995532
GO:0016310~phosphorylation	5	2.18341	0.0341569	100	16792	4.07573	1	1	0.995532
GO:0048709~oligodendrocyte differentiation	3	1.31004	0.037014	25	16792	9.78175	1	1	0.995532
GO:0045471~response to ethanol	5	2.18341	0.0397586	105	16792	3.88165	1	1	0.995532
GO:0034220~ion transmembrane transport	7	3.05677	0.0441861	210	16792	2.71715	1	1	0.995532
GO:0007411~axon guidance	6	2.62009	0.045582	159	16792	3.07602	1	1	0.995532
GO:0034765~regulation of ion transmembrane transport	5	2.18341	0.0471313	111	16792	3.67183	1	1	0.995532
GO:0008628~hormone-mediated apoptotic signaling pathway	2	0.873362	0.04795	4	16792	40.7573	1	1	0.995532
GO:0045773~positive regulation of axon extension	3	1.31004	0.0515938	30	16792	8.15146	1	1	0.995532
GO:0030168~platelet activation	5	2.18341	0.0524401	115	16792	3.54411	1	1	0.995532
GO:0043200~response to amino acid	3	1.31004	0.0547199	31	16792	7.88851	1	1	0.995532
GO:0007205~protein kinase C-activating G-protein coupled receptor signaling pathway	3	1.31004	0.0547199	31	16792	7.88851	1	1	0.995532
GO:0060333~interferon-gamma-mediated signaling pathway	4	1.74672	0.0560166	71	16792	4.59237	1	1	0.995532
GO:0072178~nephric duct morphogenesis	2	0.873362	0.0595756	5	16792	32.6058	1	1	0.995532
GO:0042270~protection from natural killer cell mediated cytotoxicity	2	0.873362	0.0595756	5	16792	32.6058	1	1	0.995532
GO:2000566~positive regulation of CD8-positive, alpha-beta T cell proliferation	2	0.873362	0.0595756	5	16792	32.6058	1	1	0.995532
GO:0071805~potassium ion transmembrane transport	5	2.18341	0.0609886	121	16792	3.36837	1	1	0.995532
GO:0071526~semaphorin-plexin signaling pathway	3	1.31004	0.0611652	33	16792	7.41041	1	1	0.995532
GO:0050919~negative chemotaxis	3	1.31004	0.0644804	34	16792	7.19246	1	1	0.995532
GO:0033119~negative regulation of RNA splicing	2	0.873362	0.0710599	6	16792	27.1715	1	1	0.995532
GO:0007611~learning or memory	3	1.31004	0.0712861	36	16792	6.79288	1	1	0.995532
GO:0042493~response to drug	8	3.49345	0.0795313	304	16792	2.14512	1	1	0.995532
GO:0060907~positive regulation of macrophage cytokine production	2	0.873362	0.0824046	7	16792	23.2899	1	1	0.995532
GO:0030913~paranodal junction assembly	2	0.873362	0.0824046	7	16792	23.2899	1	1	0.995532
GO:0007626~locomotory behavior	4	1.74672	0.0834495	84	16792	3.88165	1	1	0.995532
GO:0051209~release of sequestered calcium ion into cytosol	3	1.31004	0.0892362	41	16792	5.96448	1	1	0.995532
GO:0030828~positive regulation of cGMP biosynthetic process	2	0.873362	0.0936115	8	16792	20.3786	1	1	0.995532
GO:0010976~positive regulation of neuron projection development	4	1.74672	0.0952732	89	16792	3.66358	1	1	0.995532

## Sheet: 12W HM - C5-MF
Supplementary Table 3. David analysis results (CC, BP, MF, and KEGG domain) for DEGs in W12-HT and W12-HM transcripts.
Term	Count	%	PValue	Pop Hits	Pop Total	Fold Enrichment	Bonferroni	Benjamini	FDR
GO:0003735~structural constituent of ribosome	27	11.7904	2.92329e-18	222	16881	9.82342	1.05531e-15	1.05531e-15	1.05238e-15
GO:0044822~poly(A) RNA binding	29	12.6638	0.000314475	1129	16881	2.0747	0.107335	0.0410781	0.0409643
GO:1990932~5.8S rRNA binding	3	1.31004	0.00044961	3	16881	80.7703	0.149853	0.0410781	0.0409643
GO:0003723~RNA binding	18	7.86026	0.000455159	547	16881	2.65789	0.151555	0.0410781	0.0409643
GO:0070679~inositol 1,4,5 trisphosphate binding	3	1.31004	0.0077236	11	16881	22.0283	0.939132	0.553147	0.551615
GO:0017154~semaphorin receptor activity	3	1.31004	0.00919358	12	16881	20.1926	0.964358	0.553147	0.551615
GO:0005509~calcium ion binding	17	7.42358	0.0161412	717	16881	1.91506	0.99719	0.832427	0.830121
GO:0030594~neurotransmitter receptor activity	3	1.31004	0.040455	26	16881	9.31965	1	1	1
GO:0008201~heparin binding	6	2.62009	0.0486955	160	16881	3.02889	1	1	1
GO:0005201~extracellular matrix structural constituent	4	1.74672	0.0497269	67	16881	4.82211	1	1	1
GO:0005184~neuropeptide hormone activity	3	1.31004	0.0524506	30	16881	8.07703	1	1	1
GO:0003729~mRNA binding	5	2.18341	0.0688949	125	16881	3.23081	1	1	1
GO:0005004~GPI-linked ephrin receptor activity	2	0.873362	0.0831415	7	16881	23.0772	1	1	1
GO:0070180~large ribosomal subunit rRNA binding	2	0.873362	0.0831415	7	16881	23.0772	1	1	1
GO:0019843~rRNA binding	3	1.31004	0.086905	40	16881	6.05778	1	1	1
GO:0005245~voltage-gated calcium channel activity	3	1.31004	0.086905	40	16881	6.05778	1	1	1
GO:0005216~ion channel activity	3	1.31004	0.0982692	43	16881	5.63514	1	1	1

## Sheet: 12W HM - KEGG
Supplementary Table 3. David analysis results (CC, BP, MF, and KEGG domain) for DEGs in W12-HT and W12-HM transcripts.
Term	Count	%	PValue	Pop Hits	Pop Total	Fold Enrichment	Bonferroni	Benjamini	FDR
hsa03010:Ribosome	26	11.3537	3.61495e-20	136	6879	11.6381	5.78391e-18	5.78391e-18	5.78391e-18
hsa04080:Neuroactive ligand-receptor interaction	10	4.36681	0.0361359	277	6879	2.19769	0.99723	1	1
hsa04510:Focal adhesion	8	3.49345	0.0503753	206	6879	2.36412	0.999744	1	1
hsa04360:Axon guidance	6	2.62009	0.0557193	127	6879	2.87604	0.999896	1	1
hsa05010:Alzheimer's disease	7	3.05677	0.0557727	168	6879	2.5365	0.999897	1	1
hsa05416:Viral myocarditis	4	1.74672	0.0652821	57	6879	4.27201	0.99998	1	1
hsa04713:Circadian entrainment	5	2.18341	0.0687424	95	6879	3.20401	0.999989	1	1
hsa04720:Long-term potentiation	4	1.74672	0.0921151	66	6879	3.68946	1	1	1
hsa04921:Oxytocin signaling pathway	6	2.62009	0.0973475	150	6879	2.43504	1	1	1
