# Supplementary material for: Gene Dosage- and Age-Dependent Differential Transcriptomic Changes in the Prefrontal Cortex of Shank2-Mutant Mice
Source: Front Mol Neurosci. 2021 Jun 11;14:683196. doi: 10.3389/fnmol.2021.683196 (PMC8226033; doi:10.3389/fnmol.2021.683196)
Supplement: Supplementary Table 4 — GSEA results (C5-CC, C5-BP, and C5-MF domains) for W3-HT Shank2-mutant transcripts. [file Table_4.XLSX]

## Sheet: CC_Up
Supplementary Table 4. GSEA results (C5-CC, C5-BP, and C5-MF domains) for W3-HT Shank2-mutant transcripts.
NAME	SIZE	ES	NES	NOM p-val	FDR q-val	FWER p-val	RANK AT MAX	LEADING EDGE
GO_POSTSYNAPTIC_MEMBRANE	300	0.216758	4.32648	0	0	0	4144	tags=50%, list=29%, signal=70%
GO_SYNAPTIC_MEMBRANE	400	0.182914	4.21599	0	0	0	5156	tags=54%, list=36%, signal=82%
GO_INTRINSIC_COMPONENT_OF_SYNAPTIC_MEMBRANE	157	0.246609	3.59081	0	0	0	4144	tags=54%, list=29%, signal=75%
GO_INTRINSIC_COMPONENT_OF_POSTSYNAPTIC_MEMBRANE	115	0.282198	3.46915	0	0	0	4556	tags=60%, list=32%, signal=88%
GO_POSTSYNAPTIC_SPECIALIZATION_MEMBRANE	96	0.291013	3.35853	0	0	0	4337	tags=59%, list=30%, signal=85%
GO_NEURON_TO_NEURON_SYNAPSE	335	0.158738	3.30751	0	0	0	4337	tags=46%, list=30%, signal=65%
GO_GLUTAMATERGIC_SYNAPSE	339	0.150205	3.28547	0	0	0	4337	tags=45%, list=30%, signal=63%
GO_POSTSYNAPTIC_DENSITY_MEMBRANE	74	0.304994	3.07679	0	0	0	4337	tags=61%, list=30%, signal=87%
GO_INTRINSIC_COMPONENT_OF_POSTSYNAPTIC_SPECIALIZATION_MEMBRANE	72	0.280262	2.85324	0	0.000266333	0.002	4334	tags=58%, list=30%, signal=83%
GO_TRANSPORTER_COMPLEX	281	0.14057	2.72797	0	0.00083079	0.007	7005	tags=63%, list=49%, signal=122%
GO_INTRINSIC_COMPONENT_OF_PRESYNAPTIC_MEMBRANE	81	0.253223	2.64106	0	0.00136464	0.013	6433	tags=70%, list=45%, signal=128%
GO_MAIN_AXON	65	0.279222	2.58614	0	0.0022063	0.023	4146	tags=57%, list=29%, signal=80%
GO_GABA_ERGIC_SYNAPSE	68	0.270057	2.58269	0	0.00213034	0.024	4966	tags=62%, list=35%, signal=94%
GO_PRESYNAPTIC_MEMBRANE	153	0.179559	2.57368	0	0.00222403	0.027	6217	tags=61%, list=44%, signal=108%
GO_NEURON_SPINE	153	0.178712	2.56267	0	0.00230952	0.03	4554	tags=50%, list=32%, signal=72%
GO_ORGANELLE_MEMBRANE_CONTACT_SITE	19	0.482117	2.53977	0	0.00260227	0.036	4384	tags=79%, list=31%, signal=114%
GO_HISTONE_METHYLTRANSFERASE_COMPLEX	85	0.234333	2.52123	0	0.00279776	0.041	2880	tags=44%, list=20%, signal=54%
GO_CELL_BODY_MEMBRANE	24	0.424916	2.46073	0	0.00384743	0.059	3451	tags=67%, list=24%, signal=88%
GO_INTRINSIC_COMPONENT_OF_POSTSYNAPTIC_DENSITY_MEMBRANE	53	0.271884	2.37625	0	0.00676097	0.105	7962	tags=83%, list=56%, signal=188%
GO_CATION_CHANNEL_COMPLEX	196	0.14717	2.37162	0.00195695	0.00665874	0.109	5269	tags=52%, list=37%, signal=81%
GO_PLASMA_MEMBRANE_PROTEIN_COMPLEX	474	0.0907909	2.32618	0.0019802	0.00843478	0.146	2564	tags=27%, list=18%, signal=32%
GO_NUCLEAR_CHROMOSOME	474	0.0928454	2.30156	0	0.00950664	0.169	7792	tags=64%, list=55%, signal=136%
GO_RECEPTOR_COMPLEX	342	0.106928	2.2844	0	0.0101304	0.187	7172	tags=61%, list=50%, signal=120%
GO_PLASMA_MEMBRANE_RECEPTOR_COMPLEX	163	0.15455	2.26984	0.00202429	0.0107675	0.205	7519	tags=68%, list=53%, signal=143%
GO_SODIUM_CHANNEL_COMPLEX	19	0.433727	2.26955	0.0020284	0.0103368	0.205	5072	tags=79%, list=36%, signal=122%
GO_NEURON_PROJECTION_MEMBRANE	55	0.254179	2.21102	0	0.0144009	0.279	5713	tags=65%, list=40%, signal=109%
GO_NODE_OF_RANVIER	15	0.473154	2.16791	0.00201613	0.0181568	0.356	1812	tags=60%, list=13%, signal=69%
GO_EXCITATORY_SYNAPSE	47	0.25173	2.12798	0	0.0224417	0.434	3394	tags=49%, list=24%, signal=64%
GO_PERIKARYON	116	0.167219	2.10226	0.00408163	0.0256876	0.485	6229	tags=60%, list=44%, signal=106%
GO_AXON_PART	358	0.0966212	2.08823	0.00205339	0.0274849	0.523	4146	tags=39%, list=29%, signal=53%
GO_REPLICATION_FORK	63	0.22035	2.08717	0.00814664	0.0267082	0.524	7723	tags=76%, list=54%, signal=166%
GO_METHYLTRANSFERASE_COMPLEX	109	0.165882	2.04157	0.00590551	0.0343019	0.624	2880	tags=37%, list=20%, signal=46%
GO_PRESYNAPSE	448	0.0843259	2.03051	0.00197628	0.0353447	0.642	4334	tags=39%, list=30%, signal=54%
GO_CHROMOSOME_TELOMERIC_REGION	129	0.158548	2.0291	0.0020284	0.0346392	0.646	7695	tags=70%, list=54%, signal=150%
GO_NUCLEAR_REPLICATION_FORK	41	0.263106	2.02168	0.00835073	0.035329	0.663	7723	tags=80%, list=54%, signal=175%
GO_AXOLEMMA	15	0.430291	2.01719	0.00603622	0.0355364	0.677	5269	tags=80%, list=37%, signal=127%
GO_PML_BODY	92	0.176794	1.93195	0.00788955	0.0571271	0.852	3224	tags=40%, list=23%, signal=52%
GO_SCHAFFER_COLLATERAL__CA1_SYNAPSE	81	0.181807	1.91871	0	0.0603486	0.877	2171	tags=33%, list=15%, signal=39%
GO_PLASMA_MEMBRANE_BOUNDED_CELL_PROJECTION_CYTOPLASM	179	0.125936	1.91724	0.00831601	0.0594917	0.881	5705	tags=53%, list=40%, signal=87%
GO_CHROMATIN	417	0.0812778	1.91457	0.00400802	0.0588694	0.884	6660	tags=55%, list=47%, signal=100%
GO_DENDRITIC_SHAFT	35	0.264669	1.88626	0.00996016	0.0670754	0.92	7223	tags=77%, list=51%, signal=156%
GO_NUCLEAR_CHROMOSOME_TELOMERIC_REGION	97	0.161568	1.87471	0.0121951	0.0696871	0.93	7695	tags=70%, list=54%, signal=152%
GO_SARCOPLASM	73	0.188227	1.87124	0.00793651	0.0694558	0.933	4744	tags=52%, list=33%, signal=78%
GO_LATERAL_PLASMA_MEMBRANE	53	0.219063	1.86536	0.00782779	0.0701552	0.942	3876	tags=49%, list=27%, signal=67%
GO_PLASMA_MEMBRANE_RAFT	98	0.161808	1.85771	0.006	0.0717196	0.949	6573	tags=62%, list=46%, signal=115%
GO_PHOSPHATIDYLINOSITOL_3_KINASE_COMPLEX	25	0.307256	1.85622	0.0101215	0.0707453	0.949	3605	tags=56%, list=25%, signal=75%
GO_CELL_LEADING_EDGE	368	0.0836038	1.8222	0.00990099	0.0837336	0.968	5339	tags=46%, list=38%, signal=71%
GO_POTASSIUM_CHANNEL_COMPLEX	89	0.160783	1.81671	0.015748	0.0844257	0.97	3643	tags=42%, list=26%, signal=56%
GO_PROTEIN_ACETYLTRANSFERASE_COMPLEX	88	0.167401	1.8111	0.0238569	0.0853931	0.974	6205	tags=60%, list=44%, signal=106%
GO_T_TUBULE	50	0.217582	1.79361	0.0155642	0.0917582	0.982	1468	tags=32%, list=10%, signal=36%
GO_BASAL_PLASMA_MEMBRANE	29	0.288703	1.78928	0.0179641	0.0919094	0.985	3752	tags=55%, list=26%, signal=75%
GO_CYTOPLASMIC_STRESS_GRANULE	51	0.206985	1.78176	0.0174081	0.0937943	0.988	2925	tags=41%, list=21%, signal=52%
GO_SARCOPLASMIC_RETICULUM_MEMBRANE	35	0.252894	1.7538	0.0313112	0.106853	0.994	7797	tags=80%, list=55%, signal=176%
GO_COATED_MEMBRANE	92	0.157953	1.74595	0.0337302	0.108993	0.995	6276	tags=60%, list=44%, signal=106%
GO_CILIARY_PLASM	99	0.151299	1.7366	0.0161943	0.112029	0.996	9796	tags=84%, list=69%, signal=267%
GO_REPLISOME	27	0.275476	1.73261	0.0198413	0.11217	0.996	7685	tags=81%, list=54%, signal=177%
GO_POSTSYNAPTIC_DENSITY_INTRACELLULAR_COMPONENT	17	0.342769	1.70591	0.0162272	0.126226	0.998	4337	tags=65%, list=30%, signal=93%
GO_I_BAND	115	0.137388	1.69059	0.0159363	0.13354	0.999	4744	tags=47%, list=33%, signal=70%
GO_NEURON_PROJECTION_TERMINUS	127	0.127499	1.68502	0.0275049	0.135282	0.999	3693	tags=39%, list=26%, signal=52%
GO_VESICLE_COAT	54	0.195282	1.67162	0.0238569	0.14272	0.999	6457	tags=65%, list=45%, signal=118%
GO_NUCLEAR_PORE	69	0.164502	1.63236	0.0341365	0.17139	1	4890	tags=51%, list=34%, signal=77%
GO_COATED_VESICLE	245	0.0888592	1.62815	0.0402414	0.172209	1	6833	tags=57%, list=48%, signal=107%
GO_DISTAL_AXON	265	0.0864268	1.62697	0.0358566	0.170342	1	3949	tags=36%, list=28%, signal=49%
GO_AXONEME_PART	34	0.237638	1.62057	0.0505837	0.172909	1	5836	tags=65%, list=41%, signal=109%
GO_EXTRINSIC_COMPONENT_OF_MEMBRANE	252	0.0904955	1.60712	0.0329457	0.181891	1	4722	tags=42%, list=33%, signal=62%
GO_VOLTAGE_GATED_CALCIUM_CHANNEL_COMPLEX	36	0.22809	1.60013	0.0490798	0.184977	1	9415	tags=89%, list=66%, signal=262%
GO_CATENIN_COMPLEX	27	0.255767	1.58781	0.0519231	0.192784	1	4274	tags=56%, list=30%, signal=79%
GO_CLATHRIN_COAT	44	0.201461	1.58505	0.0436508	0.192093	1	5876	tags=61%, list=41%, signal=104%
GO_EARLY_ENDOSOME	304	0.0766986	1.57257	0.0512821	0.200231	1	7126	tags=58%, list=50%, signal=113%
GO_COMPLEX_OF_COLLAGEN_TRIMERS	19	0.29878	1.57202	0.0330578	0.197818	1	7740	tags=84%, list=54%, signal=184%
GO_AXON_INITIAL_SEGMENT	18	0.303291	1.56934	0.06	0.197571	1	2805	tags=50%, list=20%, signal=62%
GO_BASAL_PART_OF_CELL	44	0.197615	1.56403	0.0435606	0.199089	1	7872	tags=75%, list=55%, signal=167%
GO_GABA_RECEPTOR_COMPLEX	16	0.325922	1.56076	0.0676692	0.199194	1	5152	tags=69%, list=36%, signal=108%
GO_CELL_CELL_JUNCTION	394	0.0679053	1.55693	0.044898	0.199383	1	1480	tags=17%, list=10%, signal=18%
GO_SARCOLEMMA	128	0.115972	1.5532	0.0564202	0.1996	1	1922	tags=25%, list=14%, signal=29%
GO_ACTOMYOSIN	65	0.165152	1.54183	0.0718563	0.208054	1	8610	tags=77%, list=60%, signal=194%
GO_ACTIN_FILAMENT_BUNDLE	61	0.166372	1.54125	0.0541082	0.205858	1	8610	tags=77%, list=60%, signal=194%
GO_MEMBRANE_REGION	289	0.0767907	1.50939	0.0730769	0.234799	1	6810	tags=55%, list=48%, signal=104%
GO_NUCLEAR_CHROMATIN	279	0.0772792	1.50395	0.0737864	0.237813	1	1880	tags=21%, list=13%, signal=23%
GO_MITOTIC_SPINDLE_POLE	26	0.247885	1.48452	0.0770713	0.256248	1	8523	tags=85%, list=60%, signal=210%
GO_PROTEIN_COMPLEX_INVOLVED_IN_CELL_ADHESION	32	0.216462	1.48307	0.0788955	0.254803	1	7157	tags=72%, list=50%, signal=144%
GO_NEUROTRANSMITTER_RECEPTOR_COMPLEX	53	0.170547	1.48189	0.057971	0.252879	1	7519	tags=70%, list=53%, signal=147%
GO_DENDRITE_MEMBRANE	38	0.20446	1.48033	0.0826613	0.251637	1	5713	tags=61%, list=40%, signal=101%
GO_CYTOPLASMIC_REGION	438	0.0611203	1.47923	0.0623742	0.249814	1	5559	tags=45%, list=39%, signal=72%
GO_CAVEOLA	72	0.150116	1.47642	0.0946746	0.249866	1	6573	tags=61%, list=46%, signal=113%
GO_PERICENTRIOLAR_MATERIAL	21	0.269153	1.4751	0.0995935	0.24859	1	6342	tags=71%, list=45%, signal=129%
GO_SITE_OF_POLARIZED_GROWTH	162	0.0998526	1.47362	0.093254	0.247146	1	2021	tags=24%, list=14%, signal=28%
GO_SITE_OF_DOUBLE_STRAND_BREAK	49	0.175384	1.44747	0.0843137	0.273928	1	10876	tags=94%, list=76%, signal=396%
GO_COATED_VESICLE_MEMBRANE	150	0.101044	1.44487	0.0861057	0.273585	1	5789	tags=51%, list=41%, signal=84%
GO_APICAL_DENDRITE	16	0.302361	1.44393	0.0907258	0.271679	1	1038	tags=38%, list=7%, signal=40%
GO_CHLORIDE_CHANNEL_COMPLEX	36	0.202859	1.44165	0.0907298	0.271493	1	7005	tags=69%, list=49%, signal=136%
GO_LEADING_EDGE_MEMBRANE	155	0.0990745	1.43109	0.0983607	0.28092	1	5309	tags=47%, list=37%, signal=74%
GO_FILOPODIUM	95	0.122786	1.42775	0.0892495	0.282158	1	2159	tags=27%, list=15%, signal=32%
GO_CHROMOSOMAL_REGION	300	0.0723659	1.42688	0.091858	0.280214	1	5492	tags=46%, list=39%, signal=73%
GO_NUCLEAR_MEMBRANE	266	0.0751559	1.42361	0.101761	0.280699	1	4890	tags=42%, list=34%, signal=62%
GO_CLATHRIN_COATED_VESICLE	156	0.0979798	1.41871	0.10303	0.283648	1	6833	tags=58%, list=48%, signal=110%
GO_TRANSCRIPTIONAL_REPRESSOR_COMPLEX	74	0.138676	1.39594	0.122917	0.309257	1	5923	tags=55%, list=42%, signal=94%
GO_NEUROMUSCULAR_JUNCTION	72	0.135922	1.38734	0.127745	0.317008	1	7565	tags=67%, list=53%, signal=142%
GO_DENDRITE_CYTOPLASM	32	0.204943	1.38392	0.109344	0.318691	1	5541	tags=59%, list=39%, signal=97%
GO_PROTEIN_DNA_COMPLEX	99	0.118678	1.38154	0.112051	0.318529	1	6662	tags=59%, list=47%, signal=109%
GO_CALYX_OF_HELD	23	0.245251	1.37881	0.125773	0.318815	1	2084	tags=39%, list=15%, signal=46%
GO_COPII_VESICLE_COAT	15	0.292748	1.36689	0.121387	0.330694	1	6276	tags=73%, list=44%, signal=131%
GO_MRNA_CLEAVAGE_FACTOR_COMPLEX	20	0.247985	1.36486	0.124224	0.32978	1	7863	tags=80%, list=55%, signal=178%
GO_PROTEIN_KINASE_COMPLEX	96	0.118799	1.364	0.120083	0.327744	1	8107	tags=69%, list=57%, signal=159%
GO_CLATHRIN_COATED_PIT	64	0.144611	1.34145	0.140206	0.355399	1	7070	tags=64%, list=50%, signal=127%
GO_DNA_PACKAGING_COMPLEX	24	0.222918	1.32325	0.148594	0.377816	1	6322	tags=67%, list=44%, signal=120%
GO_AMPA_GLUTAMATE_RECEPTOR_COMPLEX	27	0.214069	1.31035	0.143737	0.393347	1	7503	tags=74%, list=53%, signal=156%
GO_AUTOPHAGOSOME	79	0.126039	1.30546	0.14741	0.396965	1	3621	tags=38%, list=25%, signal=51%
GO_NEURON_PROJECTION_CYTOPLASM	80	0.124915	1.30412	0.143426	0.395531	1	5705	tags=52%, list=40%, signal=87%
GO_NUCLEAR_SPECK	357	0.0598489	1.2937	0.164356	0.40733	1	4233	tags=36%, list=30%, signal=49%
GO_INTEGRATOR_COMPLEX	15	0.286964	1.29271	0.169772	0.405406	1	4460	tags=60%, list=31%, signal=87%
GO_CLATHRIN_VESICLE_COAT	26	0.217383	1.29223	0.169591	0.402321	1	5671	tags=62%, list=40%, signal=102%
GO_MYOSIN_COMPLEX	56	0.14753	1.28167	0.173038	0.414897	1	6805	tags=63%, list=48%, signal=119%
GO_EARLY_ENDOSOME_MEMBRANE	124	0.0976599	1.27364	0.159763	0.42379	1	7117	tags=60%, list=50%, signal=118%
GO_TETHERING_COMPLEX	64	0.134438	1.27205	0.174603	0.422629	1	8104	tags=70%, list=57%, signal=162%
GO_REGION_OF_CYTOSOL	24	0.219834	1.26965	0.18985	0.422936	1	3993	tags=50%, list=28%, signal=69%
GO_CONTRACTILE_FIBER	194	0.0784788	1.26585	0.179884	0.425253	1	1759	tags=20%, list=12%, signal=23%
GO_INTERCALATED_DISC	49	0.152809	1.25179	0.183236	0.443687	1	1027	tags=22%, list=7%, signal=24%
GO_CYTOPLASMIC_MICROTUBULE	60	0.138829	1.25178	0.194969	0.439959	1	8234	tags=72%, list=58%, signal=169%
GO_INTRINSIC_COMPONENT_OF_PRESYNAPTIC_ACTIVE_ZONE_MEMBRANE	18	0.251385	1.24954	0.207031	0.439592	1	4334	tags=56%, list=30%, signal=80%
GO_GROWTH_CONE_PART	16	0.256645	1.24893	0.196911	0.436951	1	7027	tags=75%, list=49%, signal=148%
GO_ESC_E_Z_COMPLEX	15	0.264585	1.2345	0.199601	0.45703	1	2880	tags=47%, list=20%, signal=58%
GO_SPECIFIC_GRANULE_MEMBRANE	77	0.119468	1.23129	0.209073	0.458314	1	9586	tags=79%, list=67%, signal=241%
GO_MYELIN_SHEATH	48	0.149619	1.23123	0.185328	0.454699	1	7664	tags=69%, list=54%, signal=148%
GO_UBIQUITIN_LIGASE_COMPLEX	264	0.0650177	1.22836	0.209163	0.455893	1	6964	tags=55%, list=49%, signal=106%
GO_GOLGI_ASSOCIATED_VESICLE	151	0.0867072	1.22515	0.227823	0.457263	1	5849	tags=50%, list=41%, signal=83%
GO_BASOLATERAL_PLASMA_MEMBRANE	183	0.07988	1.22244	0.211382	0.457891	1	4789	tags=42%, list=34%, signal=62%
GO_POSTSYNAPTIC_SPECIALIZATION_INTRACELLULAR_COMPONENT	21	0.219434	1.21846	0.203125	0.460671	1	4337	tags=52%, list=30%, signal=75%
GO_ORGANELLE_SUBCOMPARTMENT	319	0.0589811	1.21534	0.20935	0.461891	1	3775	tags=32%, list=27%, signal=43%
GO_AXONEMAL_DYNEIN_COMPLEX	17	0.246327	1.21378	0.223969	0.461012	1	3196	tags=47%, list=22%, signal=61%
GO_SITE_OF_DNA_DAMAGE	60	0.13658	1.21315	0.222222	0.458403	1	10876	tags=90%, list=76%, signal=380%
GO_LAMELLIPODIUM	177	0.0787505	1.20699	0.220238	0.465124	1	3557	tags=33%, list=25%, signal=43%
GO_TRANS_GOLGI_NETWORK	205	0.0724035	1.20244	0.225263	0.469353	1	3775	tags=34%, list=27%, signal=45%
GO_PCG_PROTEIN_COMPLEX	44	0.155506	1.19277	0.25	0.482205	1	2969	tags=36%, list=21%, signal=46%
GO_OTHER_ORGANISM	61	0.129199	1.19113	0.233333	0.481311	1	7970	tags=69%, list=56%, signal=156%
GO_ENDOPLASMIC_RETICULUM_SUBCOMPARTMENT	22	0.212154	1.18981	0.243644	0.479865	1	5396	tags=59%, list=38%, signal=95%
GO_LAMELLIPODIUM_MEMBRANE	21	0.218111	1.18833	0.232653	0.479151	1	1644	tags=33%, list=12%, signal=38%
GO_CILIUM	464	0.0484264	1.17763	0.234086	0.494126	1	7954	tags=61%, list=56%, signal=133%
GO_ACTIN_CYTOSKELETON	441	0.0495651	1.17692	0.255187	0.491653	1	4190	tags=34%, list=29%, signal=47%
GO_RIBONUCLEOPROTEIN_GRANULE	187	0.0737344	1.17678	0.240816	0.48829	1	6348	tags=52%, list=45%, signal=92%
GO_ER_TO_GOLGI_TRANSPORT_VESICLE_MEMBRANE	48	0.145913	1.17451	0.261663	0.488614	1	8903	tags=77%, list=63%, signal=205%
GO_SAGA_TYPE_COMPLEX	26	0.190021	1.16871	0.244618	0.494726	1	7155	tags=69%, list=50%, signal=139%
GO_CONDENSED_NUCLEAR_CHROMOSOME	73	0.114639	1.15144	0.27451	0.520343	1	10857	tags=88%, list=76%, signal=367%
GO_CALCIUM_CHANNEL_COMPLEX	56	0.132356	1.14819	0.286938	0.522382	1	2444	tags=30%, list=17%, signal=37%
GO_TRANSCRIPTION_ELONGATION_FACTOR_COMPLEX	52	0.137456	1.14481	0.269461	0.524805	1	7358	tags=65%, list=52%, signal=135%
GO_RUFFLE	159	0.0804806	1.13871	0.281905	0.531964	1	7641	tags=62%, list=54%, signal=132%
GO_PRESYNAPTIC_ACTIVE_ZONE_MEMBRANE	28	0.180786	1.13778	0.291165	0.529905	1	481	tags=21%, list=3%, signal=22%
GO_COPII_COATED_ER_TO_GOLGI_TRANSPORT_VESICLE	75	0.108492	1.13554	0.264875	0.53021	1	8903	tags=73%, list=63%, signal=195%
GO_NUCLEAR_MATRIX	99	0.097162	1.1329	0.312621	0.531162	1	7110	tags=60%, list=50%, signal=118%
GO_CENTROSOME	469	0.045248	1.13081	0.291045	0.53117	1	8240	tags=62%, list=58%, signal=143%
GO_NUCLEAR_PERIPHERY	125	0.0852755	1.12415	0.280412	0.539876	1	7110	tags=58%, list=50%, signal=116%
GO_MITOTIC_SPINDLE	92	0.0985861	1.12157	0.309237	0.540843	1	1390	tags=20%, list=10%, signal=22%
GO_CELL_CELL_CONTACT_ZONE	70	0.114069	1.11931	0.304082	0.541125	1	1027	tags=19%, list=7%, signal=20%
GO_AP_TYPE_MEMBRANE_COAT_ADAPTOR_COMPLEX	44	0.145134	1.11638	0.303571	0.542947	1	9264	tags=80%, list=65%, signal=227%
GO_PHAGOPHORE_ASSEMBLY_SITE	30	0.170484	1.11125	0.323864	0.548782	1	5170	tags=53%, list=36%, signal=84%
GO_NON_MOTILE_CILIUM	96	0.0952255	1.10703	0.323136	0.552895	1	11703	tags=92%, list=82%, signal=512%
GO_PHOTORECEPTOR_INNER_SEGMENT	36	0.15546	1.10586	0.318367	0.551595	1	9260	tags=81%, list=65%, signal=230%
GO_TRANS_GOLGI_NETWORK_TRANSPORT_VESICLE	28	0.17225	1.10386	0.330661	0.551573	1	4670	tags=50%, list=33%, signal=74%
GO_ACTIN_BASED_CELL_PROJECTION	174	0.073568	1.10356	0.313462	0.548673	1	1910	tags=21%, list=13%, signal=24%
GO_PERICENTRIC_HETEROCHROMATIN	19	0.211104	1.10276	0.306796	0.546646	1	5240	tags=58%, list=37%, signal=91%
GO_GOLGI_ASSOCIATED_VESICLE_MEMBRANE	93	0.097377	1.10102	0.333992	0.546309	1	6276	tags=54%, list=44%, signal=96%
GO_DESMOSOME	21	0.197889	1.08978	0.353398	0.563174	1	8711	tags=81%, list=61%, signal=208%
GO_CILIARY_MEMBRANE	63	0.115637	1.08767	0.345029	0.563289	1	12145	tags=97%, list=85%, signal=656%
GO_CELL_PROJECTION_MEMBRANE	278	0.0567213	1.08393	0.330134	0.566748	1	6633	tags=52%, list=47%, signal=96%
GO_NUCLEAR_ENVELOPE	404	0.0465074	1.08254	0.316929	0.565856	1	5276	tags=42%, list=37%, signal=64%
GO_FILOPODIUM_TIP	16	0.223534	1.07362	0.359528	0.57802	1	2159	tags=38%, list=15%, signal=44%
GO_TRANSPORT_VESICLE_MEMBRANE	180	0.0701703	1.07273	0.357873	0.576304	1	3521	tags=32%, list=25%, signal=42%
GO_TERMINAL_BOUTON	46	0.132267	1.06581	0.348548	0.585309	1	3693	tags=39%, list=26%, signal=53%
GO_CELL_CELL_ADHERENS_JUNCTION	105	0.0859198	1.06138	0.386774	0.589594	1	1361	tags=18%, list=10%, signal=20%
GO_FILOPODIUM_MEMBRANE	18	0.202714	1.05761	0.378968	0.593246	1	5817	tags=61%, list=41%, signal=103%
GO_IMMUNOLOGICAL_SYNAPSE	29	0.165642	1.05471	0.352688	0.595077	1	1573	tags=28%, list=11%, signal=31%
GO_BASEMENT_MEMBRANE	86	0.0975295	1.05446	0.357143	0.592082	1	6234	tags=53%, list=44%, signal=95%
GO_TOR_COMPLEX	15	0.22536	1.05374	0.371542	0.589884	1	4387	tags=53%, list=31%, signal=77%
GO_MLL1_2_COMPLEX	29	0.161762	1.05052	0.361493	0.592698	1	2610	tags=34%, list=18%, signal=42%
GO_PRESYNAPTIC_ACTIVE_ZONE	67	0.102567	1.0436	0.359375	0.601893	1	2158	tags=25%, list=15%, signal=30%
GO_APICAL_JUNCTION_COMPLEX	126	0.0804939	1.04093	0.388889	0.602954	1	1010	tags=15%, list=7%, signal=16%
GO_INTERCELLULAR_BRIDGE	53	0.119715	1.03739	0.407767	0.606055	1	8240	tags=70%, list=58%, signal=165%
GO_TIGHT_JUNCTION	110	0.0840698	1.0344	0.405512	0.608134	1	4765	tags=42%, list=33%, signal=62%
GO_TRANSPORT_VESICLE	345	0.0482052	1.03374	0.362617	0.605947	1	5932	tags=46%, list=42%, signal=78%
GO_MICROTUBULE_END	27	0.166416	1.03252	0.387033	0.604671	1	798	tags=22%, list=6%, signal=23%
GO_GOLGI_STACK	117	0.0801464	1.02775	0.407407	0.609581	1	3613	tags=33%, list=25%, signal=44%
GO_ATPASE_COMPLEX	90	0.0911972	1.02773	0.376874	0.606264	1	10573	tags=83%, list=74%, signal=322%
GO_ENDOPLASMIC_RETICULUM_TUBULAR_NETWORK	18	0.192067	1.01259	0.412351	0.63009	1	11505	tags=100%, list=81%, signal=520%
GO_CLATHRIN_COAT_OF_ENDOCYTIC_VESICLE	15	0.213285	1.00886	0.418557	0.633241	1	6457	tags=67%, list=45%, signal=122%
GO_NUCLEAR_TRANSCRIPTIONAL_REPRESSOR_COMPLEX	27	0.164488	1.00369	0.422481	0.63906	1	1880	tags=30%, list=13%, signal=34%
GO_CLATHRIN_ADAPTOR_COMPLEX	27	0.157456	0.989681	0.440816	0.66132	1	5671	tags=56%, list=40%, signal=92%
GO_EXTRINSIC_COMPONENT_OF_PLASMA_MEMBRANE	142	0.071794	0.985662	0.456175	0.665114	1	5504	tags=46%, list=39%, signal=74%
GO_SWI_SNF_SUPERFAMILY_TYPE_COMPLEX	70	0.100639	0.983564	0.47093	0.665585	1	10573	tags=84%, list=74%, signal=326%
GO_SWI_SNF_COMPLEX	15	0.207416	0.980046	0.463563	0.668758	1	10337	tags=93%, list=73%, signal=340%
GO_DNA_REPLICATION_FACTOR_A_COMPLEX	15	0.207397	0.977123	0.464427	0.670741	1	8439	tags=80%, list=59%, signal=196%
GO_CONDENSED_CHROMOSOME	184	0.0616772	0.975245	0.472837	0.670786	1	11048	tags=84%, list=78%, signal=369%
GO_ENDOPLASMIC_RETICULUM_QUALITY_CONTROL_COMPARTMENT	21	0.177211	0.973381	0.450102	0.670506	1	8327	tags=76%, list=58%, signal=183%
GO_FILAMENTOUS_ACTIN	23	0.168496	0.971794	0.45749	0.66976	1	1318	tags=26%, list=9%, signal=29%
GO_NUCLEAR_INNER_MEMBRANE	46	0.119371	0.971054	0.46771	0.66762	1	6352	tags=57%, list=45%, signal=102%
GO_CLATHRIN_COATED_VESICLE_MEMBRANE	91	0.0864113	0.970835	0.462745	0.664535	1	5504	tags=47%, list=39%, signal=77%
GO_TRANSCRIPTION_FACTOR_COMPLEX	292	0.0480918	0.968464	0.480843	0.665367	1	9226	tags=70%, list=65%, signal=193%
GO_COSTAMERE	17	0.198527	0.96639	0.475789	0.665619	1	9738	tags=88%, list=68%, signal=279%
GO_TRANSFERASE_COMPLEX_TRANSFERRING_PHOSPHORUS_CONTAINING_GROUPS	231	0.0548716	0.963025	0.503119	0.667918	1	7181	tags=56%, list=50%, signal=111%
GO_CLATHRIN_COAT_OF_COATED_PIT	19	0.18079	0.958843	0.478261	0.672356	1	5671	tags=58%, list=40%, signal=96%
GO_NUCLEAR_HETEROCHROMATIN	29	0.14942	0.957546	0.506641	0.671434	1	5240	tags=52%, list=37%, signal=82%
GO_NBAF_COMPLEX	15	0.207416	0.95166	0.511482	0.678849	1	10337	tags=93%, list=73%, signal=340%
GO_SMOOTH_ENDOPLASMIC_RETICULUM	31	0.146001	0.950242	0.49697	0.678125	1	3436	tags=39%, list=24%, signal=51%
GO_CILIARY_PART	351	0.0438108	0.947918	0.495902	0.678789	1	12208	tags=90%, list=86%, signal=616%
GO_SEX_CHROMOSOME	23	0.162727	0.945474	0.500998	0.67985	1	8828	tags=78%, list=62%, signal=206%
GO_POSTSYNAPTIC_CYTOSOL	17	0.190279	0.942458	0.518518	0.681808	1	3993	tags=47%, list=28%, signal=65%
GO_MEDIATOR_COMPLEX	36	0.13251	0.934356	0.503198	0.692832	1	1281	tags=22%, list=9%, signal=24%
GO_SPINDLE_MICROTUBULE	52	0.110135	0.932769	0.530242	0.692297	1	11031	tags=88%, list=77%, signal=391%
GO_DNA_REPAIR_COMPLEX	34	0.135276	0.932376	0.508806	0.689746	1	10221	tags=85%, list=72%, signal=302%
GO_PARALLEL_FIBER_TO_PURKINJE_CELL_SYNAPSE	16	0.193389	0.926061	0.539554	0.697877	1	10596	tags=94%, list=74%, signal=366%
GO_CUL3_RING_UBIQUITIN_LIGASE_COMPLEX	37	0.127056	0.917631	0.561028	0.709634	1	3197	tags=35%, list=22%, signal=45%
GO_KINESIN_COMPLEX	48	0.110477	0.911657	0.548454	0.717194	1	9999	tags=81%, list=70%, signal=272%
GO_PRESYNAPTIC_ACTIVE_ZONE_CYTOPLASMIC_COMPONENT	16	0.181105	0.905561	0.556962	0.725203	1	4542	tags=50%, list=32%, signal=73%
GO_PLATELET_ALPHA_GRANULE_MEMBRANE	15	0.194652	0.905428	0.581262	0.722049	1	6722	tags=67%, list=47%, signal=126%
GO_FIBRILLAR_CENTER	120	0.071597	0.898013	0.576065	0.732066	1	11327	tags=87%, list=80%, signal=420%
GO_H4_HISTONE_ACETYLTRANSFERASE_COMPLEX	39	0.121836	0.895531	0.574713	0.733254	1	4110	tags=41%, list=29%, signal=58%
GO_APICAL_PART_OF_CELL	293	0.0463157	0.890305	0.56238	0.738908	1	3289	tags=28%, list=23%, signal=35%
GO_HETEROCHROMATIN	67	0.0928775	0.88917	0.565476	0.737463	1	10795	tags=85%, list=76%, signal=350%
GO_GLYCOPROTEIN_COMPLEX	16	0.185742	0.885573	0.577438	0.740594	1	27	tags=19%, list=0%, signal=19%
GO_TRANS_GOLGI_NETWORK_MEMBRANE	80	0.0849712	0.877617	0.602851	0.751092	1	8584	tags=69%, list=60%, signal=172%
GO_P_BODY	71	0.0865651	0.877353	0.5875	0.748154	1	6192	tags=52%, list=43%, signal=92%
GO_KINETOCHORE	122	0.0679163	0.87691	0.611111	0.745531	1	11877	tags=90%, list=83%, signal=539%
GO_SERINE_THREONINE_PROTEIN_KINASE_COMPLEX	78	0.0848088	0.876087	0.597959	0.743664	1	8107	tags=65%, list=57%, signal=151%
GO_INHIBITORY_SYNAPSE	15	0.184578	0.875818	0.62449	0.740789	1	4967	tags=53%, list=35%, signal=82%
GO_PHOTORECEPTOR_OUTER_SEGMENT	52	0.102459	0.860625	0.595238	0.764073	1	8402	tags=69%, list=59%, signal=168%
GO_EXTRACELLULAR_MATRIX_COMPONENT	48	0.1065	0.851211	0.610442	0.77654	1	7386	tags=63%, list=52%, signal=129%
GO_CCR4_NOT_COMPLEX	15	0.177758	0.836473	0.657143	0.798545	1	5064	tags=53%, list=36%, signal=83%
GO_INTRACILIARY_TRANSPORT_PARTICLE	28	0.12983	0.831508	0.697723	0.803692	1	8832	tags=75%, list=62%, signal=197%
GO_INTEGRAL_COMPONENT_OF_SYNAPTIC_VESICLE_MEMBRANE	32	0.122855	0.818956	0.703093	0.822062	1	2258	tags=28%, list=16%, signal=33%
GO_CHROMOSOME_CENTROMERIC_REGION	175	0.0532048	0.812995	0.702703	0.828366	1	12837	tags=95%, list=90%, signal=959%
GO_AGGRESOME	34	0.112977	0.799182	0.708678	0.84842	1	2163	tags=26%, list=15%, signal=31%
GO_DNA_POLYMERASE_COMPLEX	15	0.168514	0.79105	0.728137	0.858511	1	8992	tags=80%, list=63%, signal=217%
GO_CILIARY_BASAL_BODY	104	0.0660803	0.787646	0.746888	0.860448	1	8237	tags=64%, list=58%, signal=152%
GO_AXON_CYTOPLASM	54	0.0902267	0.786304	0.735294	0.858936	1	7947	tags=65%, list=56%, signal=146%
GO_MICROTUBULE_PLUS_END	20	0.148291	0.785939	0.719536	0.855814	1	1450	tags=25%, list=10%, signal=28%
GO_INO80_TYPE_COMPLEX	23	0.134867	0.785055	0.751012	0.853573	1	1796	tags=26%, list=13%, signal=30%
GO_CILIARY_TRANSITION_ZONE	54	0.0905139	0.784849	0.731225	0.850261	1	11634	tags=91%, list=82%, signal=494%
GO_ATPASE_DEPENDENT_TRANSMEMBRANE_TRANSPORT_COMPLEX	16	0.165266	0.781969	0.71869	0.851238	1	1208	tags=25%, list=8%, signal=27%
GO_CILIARY_BASE	29	0.121398	0.775641	0.749487	0.857979	1	6620	tags=59%, list=46%, signal=109%
GO_GLIAL_CELL_PROJECTION	23	0.132616	0.772887	0.73913	0.858663	1	2447	tags=30%, list=17%, signal=37%
GO_PERINUCLEAR_ENDOPLASMIC_RETICULUM	19	0.14569	0.767571	0.752988	0.862969	1	8418	tags=74%, list=59%, signal=180%
GO_EXOCYST	18	0.150335	0.761595	0.761711	0.868604	1	3398	tags=39%, list=24%, signal=51%
GO_MAST_CELL_GRANULE	19	0.147711	0.751539	0.781818	0.880538	1	5392	tags=53%, list=38%, signal=85%
GO_HIPPOCAMPAL_MOSSY_FIBER_TO_CA3_SYNAPSE	31	0.112156	0.750974	0.805328	0.877733	1	702	tags=16%, list=5%, signal=17%
GO_CIS_GOLGI_NETWORK	44	0.0966738	0.744966	0.774737	0.883259	1	3804	tags=36%, list=27%, signal=49%
GO_CENTRIOLE	124	0.0551916	0.725503	0.816	0.907275	1	1746	tags=18%, list=12%, signal=20%
GO_DYNEIN_COMPLEX	47	0.0878953	0.719718	0.831216	0.911883	1	1478	tags=19%, list=10%, signal=21%
GO_AUTOPHAGOSOME_MEMBRANE	27	0.114768	0.710442	0.843327	0.920904	1	5223	tags=48%, list=37%, signal=76%
GO_INTRINSIC_COMPONENT_OF_SYNAPTIC_VESICLE_MEMBRANE	45	0.0870585	0.706085	0.836	0.923015	1	2560	tags=27%, list=18%, signal=32%
GO_CELL_CORTEX_REGION	38	0.0965376	0.701659	0.855422	0.925075	1	9868	tags=79%, list=69%, signal=257%
GO_COPI_COATED_VESICLE_MEMBRANE	17	0.14334	0.697287	0.846465	0.926994	1	3823	tags=41%, list=27%, signal=56%
GO_ACROSOMAL_VESICLE	71	0.0667905	0.677243	0.883674	0.948001	1	5269	tags=44%, list=37%, signal=69%
GO_AXONAL_GROWTH_CONE	25	0.112268	0.676684	0.88	0.945024	1	10932	tags=88%, list=77%, signal=378%
GO_MICROTUBULE_ORGANIZING_CENTER_PART	165	0.0453469	0.67485	0.864706	0.943496	1	1518	tags=15%, list=11%, signal=17%
GO_SPINDLE_MIDZONE	32	0.0995534	0.665694	0.902287	0.95041	1	2589	tags=28%, list=18%, signal=34%
GO_DENSE_CORE_GRANULE	18	0.129314	0.664095	0.876268	0.948393	1	2115	tags=28%, list=15%, signal=33%
GO_SCF_UBIQUITIN_LIGASE_COMPLEX	58	0.0722134	0.656916	0.90495	0.952428	1	3148	tags=29%, list=22%, signal=37%
GO_CILIARY_TIP	43	0.0844346	0.656223	0.90342	0.949461	1	456	tags=12%, list=3%, signal=12%
GO_RECYCLING_ENDOSOME	149	0.0463096	0.6472	0.90593	0.955294	1	2022	tags=19%, list=14%, signal=22%
GO_ACTIN_FILAMENT	92	0.0571757	0.64308	0.908738	0.955841	1	3678	tags=32%, list=26%, signal=42%
GO_GAP_JUNCTION	20	0.105223	0.566266	0.971429	1	1	3486	tags=35%, list=24%, signal=46%
GO_SPINDLE	307	0.0272972	0.557634	0.98125	1	1	13763	tags=99%, list=97%, signal=2920%
GO_MUSCLE_MYOSIN_COMPLEX	16	0.112347	0.556923	0.960938	1	1	4630	tags=44%, list=33%, signal=65%
GO_MICROTUBULE_ASSOCIATED_COMPLEX	138	0.0402629	0.553435	0.97314	1	1	12843	tags=94%, list=90%, signal=953%
GO_PHAGOCYTIC_VESICLE	118	0.0426946	0.536852	0.979675	1	1	6756	tags=52%, list=47%, signal=98%
GO_CORTICAL_CYTOSKELETON	103	0.0459856	0.533652	0.974155	1	1	8610	tags=65%, list=60%, signal=163%
GO_MICROVILLUS_MEMBRANE	15	0.112085	0.522633	0.984881	1	1	5998	tags=53%, list=42%, signal=92%
GO_CONDENSED_NUCLEAR_CHROMOSOME_CENTROMERIC_REGION	20	0.0947739	0.517208	0.980469	1	1	1499	tags=20%, list=11%, signal=22%
GO_TRANSCRIPTIONALLY_ACTIVE_CHROMATIN	21	0.0883445	0.488187	0.989899	1	1	99	tags=10%, list=1%, signal=10%
GO_SIN3_TYPE_COMPLEX	15	0.103366	0.480572	0.99044	1	1	6122	tags=53%, list=43%, signal=93%
GO_PROTEIN_LIPID_COMPLEX	21	0.0839966	0.445111	0.995976	1	1	11686	tags=90%, list=82%, signal=504%
GO_CELL_CORTEX	266	0.0232923	0.442093	0.997942	1	1	4223	tags=32%, list=30%, signal=45%
GO_SPINDLE_POLE	149	0.0268885	0.381621	1	1	1	1149	tags=11%, list=8%, signal=12%
GO_MYOSIN_FILAMENT	20	0.0720511	0.380861	1	0.999795	1	6805	tags=55%, list=48%, signal=105%

## Sheet: CC_Down
Supplementary Table 4. GSEA results (C5-CC, C5-BP, and C5-MF domains) for W3-HT Shank2-mutant transcripts.
NAME	SIZE	ES	NES	NOM p-val	FDR q-val	FWER p-val	RANK AT MAX	LEADING EDGE
GO_RIBOSOMAL_SUBUNIT	179	-0.421097	-6.58489	0	0	0	2353	tags=58%, list=17%, signal=69%
GO_MITOCHONDRIAL_PROTEIN_COMPLEX	244	-0.359876	-6.57404	0	0	0	5643	tags=75%, list=40%, signal=122%
GO_ORGANELLE_INNER_MEMBRANE	464	-0.24197	-6.00597	0	0	0	5321	tags=61%, list=37%, signal=94%
GO_MITOCHONDRIAL_MEMBRANE_PART	202	-0.354162	-5.99267	0	0	0	5109	tags=71%, list=36%, signal=109%
GO_RIBOSOME	216	-0.354057	-5.95929	0	0	0	2353	tags=51%, list=17%, signal=61%
GO_INNER_MITOCHONDRIAL_MEMBRANE_PROTEIN_COMPLEX	118	-0.450031	-5.72822	0	0	0	5109	tags=81%, list=36%, signal=125%
GO_CYTOSOLIC_RIBOSOME	101	-0.474484	-5.65104	0	0	0	2879	tags=67%, list=20%, signal=84%
GO_RESPIRASOME	88	-0.479556	-5.32601	0	0	0	5026	tags=83%, list=35%, signal=127%
GO_RESPIRATORY_CHAIN_COMPLEX	75	-0.506093	-5.17072	0	0	0	3464	tags=75%, list=24%, signal=98%
GO_LARGE_RIBOSOMAL_SUBUNIT	112	-0.391447	-4.75539	0	0	0	2353	tags=55%, list=17%, signal=66%
GO_CYTOSOLIC_SMALL_RIBOSOMAL_SUBUNIT	41	-0.584976	-4.56621	0	0	0	2114	tags=73%, list=15%, signal=86%
GO_MITOCHONDRIAL_MATRIX	431	-0.187008	-4.48442	0	0	0	5380	tags=56%, list=38%, signal=87%
GO_MITOCHONDRIAL_RESPIRATORY_CHAIN_COMPLEX_I	47	-0.545796	-4.46278	0	0	0	3464	tags=79%, list=24%, signal=104%
GO_SMALL_RIBOSOMAL_SUBUNIT	69	-0.465862	-4.35901	0	0	0	2273	tags=62%, list=16%, signal=74%
GO_CYTOSOLIC_LARGE_RIBOSOMAL_SUBUNIT	54	-0.484875	-4.22587	0	0	0	2879	tags=69%, list=20%, signal=86%
GO_OXIDOREDUCTASE_COMPLEX	98	-0.348616	-3.95358	0	0	0	4079	tags=63%, list=29%, signal=88%
GO_CYTOSOLIC_PART	212	-0.206999	-3.5095	0	0	0	3209	tags=43%, list=23%, signal=55%
GO_ORGANELLAR_RIBOSOME	87	-0.312942	-3.40125	0	0	0	6537	tags=77%, list=46%, signal=142%
GO_ORGANELLAR_LARGE_RIBOSOMAL_SUBUNIT	57	-0.349331	-3.0832	0	0	0	6537	tags=81%, list=46%, signal=149%
GO_PROTON_TRANSPORTING_TWO_SECTOR_ATPASE_COMPLEX	40	-0.39331	-2.88905	0	4.07407e-05	0.001	4739	tags=73%, list=33%, signal=108%
GO_CYTOCHROME_COMPLEX	26	-0.429846	-2.60436	0	0.000926744	0.023	4844	tags=77%, list=34%, signal=116%
GO_INTRINSIC_COMPONENT_OF_MITOCHONDRIAL_INNER_MEMBRANE	38	-0.352023	-2.57773	0	0.00122869	0.032	7741	tags=89%, list=54%, signal=196%
GO_ORGANELLE_ENVELOPE_LUMEN	80	-0.242232	-2.54977	0	0.00121174	0.033	4758	tags=58%, list=33%, signal=86%
GO_RESPIRATORY_CHAIN_COMPLEX_IV	15	-0.511644	-2.3879	0	0.00349091	0.096	4114	tags=80%, list=29%, signal=112%
GO_INTRINSIC_COMPONENT_OF_MITOCHONDRIAL_MEMBRANE	65	-0.246153	-2.33507	0	0.00507859	0.14	7026	tags=74%, list=49%, signal=145%
GO_PROTEASOME_CORE_COMPLEX	19	-0.43647	-2.3252	0	0.00520903	0.149	5035	tags=79%, list=35%, signal=122%
GO_PROTON_TRANSPORTING_ATP_SYNTHASE_COMPLEX	17	-0.465302	-2.30924	0.00204499	0.00566786	0.166	5109	tags=82%, list=36%, signal=128%
GO_POLYSOMAL_RIBOSOME	27	-0.351536	-2.22919	0.00200803	0.00888669	0.252	4497	tags=67%, list=32%, signal=97%
GO_ENDOPEPTIDASE_COMPLEX	62	-0.239193	-2.20635	0.00194553	0.0098241	0.283	7403	tags=76%, list=52%, signal=157%
GO_ORGANELLAR_SMALL_RIBOSOMAL_SUBUNIT	28	-0.330525	-2.11206	0	0.0176908	0.476	3440	tags=57%, list=24%, signal=75%
GO_U2_TYPE_SPLICEOSOMAL_COMPLEX	79	-0.199245	-2.10249	0.00590551	0.0181888	0.494	7993	tags=76%, list=56%, signal=172%
GO_TRANSLATION_PREINITIATION_COMPLEX	17	-0.41095	-2.0583	0.0059761	0.0228011	0.586	2532	tags=59%, list=18%, signal=71%
GO_PRECATALYTIC_SPLICEOSOME	43	-0.25829	-2.0356	0	0.0248381	0.627	7592	tags=79%, list=53%, signal=169%
GO_TERTIARY_GRANULE	126	-0.157618	-2.03446	0.00201207	0.0243997	0.629	9867	tags=85%, list=69%, signal=274%
GO_RNA_POLYMERASE_III_COMPLEX	17	-0.407045	-2.01076	0.0040404	0.0269603	0.678	3425	tags=65%, list=24%, signal=85%
GO_PROTON_TRANSPORTING_V_TYPE_ATPASE_COMPLEX	22	-0.349564	-1.97948	0.00645161	0.0320655	0.739	4739	tags=68%, list=33%, signal=102%
GO_EUKARYOTIC_TRANSLATION_INITIATION_FACTOR_3_COMPLEX	15	-0.428646	-1.95731	0.00796813	0.0358886	0.783	2447	tags=60%, list=17%, signal=72%
GO_PROTON_TRANSPORTING_TWO_SECTOR_ATPASE_COMPLEX_PROTON_TRANSPORTING_DOMAIN	19	-0.378564	-1.95282	0.00397614	0.035937	0.793	5109	tags=74%, list=36%, signal=115%
GO_POLYSOME	63	-0.203075	-1.92599	0.0100402	0.0409487	0.843	5936	tags=62%, list=42%, signal=106%
GO_SMALL_NUCLEOLAR_RIBONUCLEOPROTEIN_COMPLEX	21	-0.346595	-1.90062	0.00595238	0.0457533	0.881	6599	tags=81%, list=46%, signal=151%
GO_SM_LIKE_PROTEIN_FAMILY_COMPLEX	71	-0.190279	-1.89429	0.00630252	0.0462803	0.887	6730	tags=66%, list=47%, signal=125%
GO_INTRINSIC_COMPONENT_OF_ORGANELLE_MEMBRANE	336	-0.0877373	-1.866	0.00809717	0.0529803	0.928	7510	tags=61%, list=53%, signal=127%
GO_VESICLE_LUMEN	265	-0.0979136	-1.85409	0.00829876	0.055144	0.943	10130	tags=81%, list=71%, signal=275%
GO_PEPTIDASE_COMPLEX	83	-0.171154	-1.80194	0.0156863	0.0715048	0.976	9071	tags=81%, list=64%, signal=221%
GO_ENDOPLASMIC_RETICULUM_LUMEN	252	-0.0963271	-1.76512	0.0200803	0.0849875	0.989	10970	tags=87%, list=77%, signal=370%
GO_ROUGH_ENDOPLASMIC_RETICULUM	73	-0.173716	-1.75672	0.0196078	0.0871656	0.991	8267	tags=75%, list=58%, signal=179%
GO_ANAPHASE_PROMOTING_COMPLEX	21	-0.318102	-1.75532	0.027027	0.0859583	0.992	7682	tags=86%, list=54%, signal=186%
GO_PROTEASOME_ACCESSORY_COMPLEX	24	-0.292279	-1.73315	0.0329457	0.0940604	0.995	7711	tags=83%, list=54%, signal=181%
GO_TERTIARY_GRANULE_LUMEN	40	-0.232671	-1.72036	0.0224033	0.0986598	0.997	9867	tags=93%, list=69%, signal=301%
GO_ANCHORED_COMPONENT_OF_EXTERNAL_SIDE_OF_PLASMA_MEMBRANE	15	-0.360109	-1.69655	0.0353817	0.109095	1	5320	tags=73%, list=37%, signal=117%
GO_VACUOLAR_LUMEN	141	-0.120392	-1.69295	0.0222222	0.108714	1	5271	tags=49%, list=37%, signal=77%
GO_PRERIBOSOME	69	-0.16662	-1.64719	0.0197239	0.13419	1	10433	tags=90%, list=73%, signal=335%
GO_U12_TYPE_SPLICEOSOMAL_COMPLEX	26	-0.269656	-1.63688	0.0487329	0.138387	1	3835	tags=54%, list=27%, signal=74%
GO_SECRETORY_GRANULE_MEMBRANE	241	-0.0909489	-1.62855	0.0413534	0.141037	1	8948	tags=72%, list=63%, signal=190%
GO_NUCLEAR_UBIQUITIN_LIGASE_COMPLEX	41	-0.214043	-1.61693	0.028	0.145961	1	7727	tags=76%, list=54%, signal=165%
GO_OUTER_MITOCHONDRIAL_MEMBRANE_PROTEIN_COMPLEX	16	-0.330607	-1.58942	0.0443548	0.162931	1	6867	tags=81%, list=48%, signal=157%
GO_PLATELET_ALPHA_GRANULE_LUMEN	50	-0.189631	-1.58255	0.0520833	0.165302	1	10124	tags=90%, list=71%, signal=310%
GO_U2_SNRNP	19	-0.297688	-1.5708	0.0457256	0.171728	1	1763	tags=42%, list=12%, signal=48%
GO_PLATELET_ALPHA_GRANULE	69	-0.159844	-1.55575	0.0497018	0.181448	1	10529	tags=90%, list=74%, signal=343%
GO_AZUROPHIL_GRANULE	127	-0.11484	-1.55488	0.0423387	0.179133	1	7573	tags=65%, list=53%, signal=137%
GO_TERTIARY_GRANULE_MEMBRANE	57	-0.169029	-1.5444	0.0534979	0.184385	1	9843	tags=86%, list=69%, signal=277%
GO_RNA_POLYMERASE_II_HOLOENZYME	73	-0.155591	-1.5407	0.0551181	0.184618	1	3453	tags=40%, list=24%, signal=52%
GO_INTRINSIC_COMPONENT_OF_EXTERNAL_SIDE_OF_PLASMA_MEMBRANE	18	-0.293434	-1.53416	0.0702811	0.188	1	5320	tags=67%, list=37%, signal=106%
GO_SPLICEOSOMAL_TRI_SNRNP_COMPLEX	30	-0.233972	-1.52529	0.0579151	0.192415	1	7592	tags=77%, list=53%, signal=164%
GO_FICOLIN_1_RICH_GRANULE	116	-0.118639	-1.50918	0.0774059	0.203326	1	5076	tags=47%, list=36%, signal=73%
GO_RNA_POLYMERASE_COMPLEX	99	-0.13219	-1.50757	0.0851485	0.201753	1	3453	tags=37%, list=24%, signal=49%
GO_LYSOSOMAL_LUMEN	85	-0.138374	-1.50488	0.0623742	0.20104	1	4575	tags=46%, list=32%, signal=67%
GO_VACUOLAR_PART	484	-0.0598559	-1.48126	0.0801688	0.21899	1	9179	tags=70%, list=64%, signal=191%
GO_EXON_EXON_JUNCTION_COMPLEX	20	-0.272783	-1.48043	0.0784708	0.216463	1	9648	tags=95%, list=68%, signal=294%
GO_ENDOLYSOSOME	17	-0.297522	-1.46837	0.0973085	0.224935	1	2470	tags=47%, list=17%, signal=57%
GO_NUCLEOID	40	-0.190294	-1.44618	0.0926276	0.244115	1	8689	tags=80%, list=61%, signal=205%
GO_SPLICEOSOMAL_COMPLEX	164	-0.0946775	-1.43374	0.0947776	0.253643	1	8131	tags=66%, list=57%, signal=153%
GO_PRERIBOSOME_LARGE_SUBUNIT_PRECURSOR	22	-0.25381	-1.43263	0.0885827	0.251535	1	5453	tags=64%, list=38%, signal=103%
GO_OUTER_MEMBRANE	182	-0.0882111	-1.42896	0.0983936	0.252408	1	8070	tags=65%, list=57%, signal=149%
GO_EXTERNAL_SIDE_OF_PLASMA_MEMBRANE	203	-0.0881199	-1.42871	0.109259	0.249239	1	11248	tags=88%, list=79%, signal=412%
GO_AZUROPHIL_GRANULE_LUMEN	70	-0.144239	-1.42419	0.0897959	0.250579	1	6093	tags=57%, list=43%, signal=99%
GO_ROUGH_ENDOPLASMIC_RETICULUM_MEMBRANE	26	-0.230323	-1.40562	0.106719	0.267027	1	8227	tags=81%, list=58%, signal=191%
GO_SMALL_SUBUNIT_PROCESSOME	33	-0.207135	-1.38994	0.104628	0.281123	1	10433	tags=94%, list=73%, signal=351%
GO_ESCRT_COMPLEX	26	-0.230374	-1.38406	0.0995935	0.285105	1	9869	tags=92%, list=69%, signal=300%
GO_INTRINSIC_COMPONENT_OF_PEROXISOMAL_MEMBRANE	16	-0.285392	-1.34426	0.138	0.330324	1	7510	tags=81%, list=53%, signal=172%
GO_MICROBODY_PART	90	-0.11776	-1.33632	0.131086	0.336758	1	7510	tags=64%, list=53%, signal=136%
GO_MULTIVESICULAR_BODY	36	-0.187943	-1.32215	0.145914	0.35247	1	4846	tags=53%, list=34%, signal=80%
GO_SPECIFIC_GRANULE	127	-0.103213	-1.31677	0.136268	0.355652	1	9867	tags=80%, list=69%, signal=257%
GO_MICROBODY_MEMBRANE	58	-0.146594	-1.30934	0.157197	0.362004	1	8232	tags=72%, list=58%, signal=171%
GO_CATALYTIC_STEP_2_SPLICEOSOME	84	-0.120138	-1.29835	0.145129	0.373338	1	8131	tags=69%, list=57%, signal=160%
GO_CAJAL_BODY	55	-0.149731	-1.29407	0.158111	0.375112	1	5902	tags=56%, list=41%, signal=96%
GO_COLLAGEN_TRIMER	70	-0.129401	-1.29062	0.183099	0.375436	1	11998	tags=97%, list=84%, signal=615%
GO_INTRINSIC_COMPONENT_OF_GOLGI_MEMBRANE	60	-0.143587	-1.28681	0.155378	0.376685	1	6033	tags=57%, list=42%, signal=98%
GO_HETEROTRIMERIC_G_PROTEIN_COMPLEX	23	-0.224919	-1.28183	0.176596	0.37948	1	7946	tags=78%, list=56%, signal=177%
GO_MICROBODY	118	-0.0997346	-1.26672	0.177515	0.39734	1	5832	tags=51%, list=41%, signal=85%
GO_ANCHORED_COMPONENT_OF_PLASMA_MEMBRANE	44	-0.162992	-1.26495	0.190381	0.395556	1	6424	tags=61%, list=45%, signal=111%
GO_PIGMENT_GRANULE	98	-0.109344	-1.26051	0.173387	0.397463	1	8479	tags=70%, list=60%, signal=173%
GO_ACROSOMAL_MEMBRANE	15	-0.270562	-1.25748	0.190871	0.397779	1	2797	tags=47%, list=20%, signal=58%
GO_BLOC_COMPLEX	19	-0.246215	-1.25712	0.210309	0.394013	1	9988	tags=95%, list=70%, signal=317%
GO_PODOSOME	28	-0.19409	-1.23449	0.216102	0.424129	1	6904	tags=68%, list=48%, signal=131%
GO_SPERM_PART	123	-0.0926342	-1.20642	0.224	0.463558	1	2166	tags=24%, list=15%, signal=29%
GO_GOLGI_LUMEN	65	-0.125451	-1.17885	0.246862	0.505895	1	4575	tags=45%, list=32%, signal=65%
GO_BLOOD_MICROPARTICLE	65	-0.119232	-1.13615	0.276859	0.578539	1	10796	tags=88%, list=76%, signal=361%
GO_9PLUS2_MOTILE_CILIUM	63	-0.122243	-1.12994	0.284848	0.584214	1	3014	tags=33%, list=21%, signal=42%
GO_COP9_SIGNALOSOME	30	-0.172291	-1.12335	0.29661	0.591558	1	9892	tags=87%, list=69%, signal=283%
GO_CYTOPLASMIC_DYNEIN_COMPLEX	20	-0.2051	-1.11944	0.312	0.593411	1	7051	tags=70%, list=50%, signal=138%
GO_LIPID_DROPLET	67	-0.117053	-1.11927	0.293333	0.58789	1	8542	tags=72%, list=60%, signal=178%
GO_CHAPERONE_COMPLEX	20	-0.202286	-1.1131	0.319471	0.593766	1	7091	tags=70%, list=50%, signal=139%
GO_BRUSH_BORDER_MEMBRANE	38	-0.153964	-1.11131	0.302846	0.591522	1	6432	tags=61%, list=45%, signal=110%
GO_NURD_COMPLEX	15	-0.238879	-1.11112	0.321839	0.586355	1	6095	tags=67%, list=43%, signal=116%
GO_SPECIFIC_GRANULE_LUMEN	43	-0.144663	-1.10875	0.32996	0.58528	1	9867	tags=84%, list=69%, signal=272%
GO_MIDBODY	159	-0.0757657	-1.10821	0.326446	0.580643	1	7978	tags=64%, list=56%, signal=143%
GO_GOLGI_CISTERNA_MEMBRANE	66	-0.115513	-1.10488	0.320158	0.581198	1	4404	tags=42%, list=31%, signal=61%
GO_U1_SNRNP	18	-0.215275	-1.10173	0.327236	0.58186	1	11177	tags=100%, list=79%, signal=465%
GO_U5_SNRNP	16	-0.224716	-1.09225	0.333988	0.595094	1	3034	tags=44%, list=21%, signal=56%
GO_HISTONE_DEACETYLASE_COMPLEX	67	-0.112829	-1.08641	0.364185	0.60115	1	4352	tags=42%, list=31%, signal=60%
GO_CELL_DIVISION_SITE	62	-0.119731	-1.08576	0.361493	0.597082	1	9326	tags=77%, list=66%, signal=223%
GO_ENDONUCLEASE_COMPLEX	28	-0.174366	-1.08547	0.342685	0.592409	1	3625	tags=43%, list=25%, signal=57%
GO_M_BAND	22	-0.195603	-1.08381	0.345776	0.589939	1	4339	tags=50%, list=30%, signal=72%
GO_COLLAGEN_CONTAINING_EXTRACELLULAR_MATRIX	315	-0.0527711	-1.08252	0.319018	0.58721	1	9526	tags=72%, list=67%, signal=213%
GO_NUCLEOLAR_PART	164	-0.0734407	-1.07988	0.319527	0.587346	1	7909	tags=63%, list=56%, signal=140%
GO_EXTRINSIC_COMPONENT_OF_ORGANELLE_MEMBRANE	42	-0.136509	-1.07523	0.327549	0.590832	1	1792	tags=26%, list=13%, signal=30%
GO_CELL_SUBSTRATE_JUNCTION	395	-0.0469316	-1.07335	0.334025	0.589115	1	4902	tags=39%, list=34%, signal=58%
GO_EXTRINSIC_COMPONENT_OF_CYTOPLASMIC_SIDE_OF_PLASMA_MEMBRANE	76	-0.104763	-1.05808	0.337607	0.613072	1	3388	tags=34%, list=24%, signal=45%
GO_CYTOPLASMIC_SIDE_OF_MEMBRANE	156	-0.0718353	-1.05511	0.363636	0.613773	1	2640	tags=26%, list=19%, signal=31%
GO_FICOLIN_1_RICH_GRANULE_MEMBRANE	45	-0.128327	-1.05465	0.366864	0.609513	1	9253	tags=78%, list=65%, signal=221%
GO_VACUOLAR_MEMBRANE	360	-0.0482795	-1.04555	0.389105	0.621112	1	8941	tags=68%, list=63%, signal=177%
GO_ANCHORED_COMPONENT_OF_MEMBRANE	114	-0.0834908	-1.03748	0.391667	0.631169	1	11810	tags=91%, list=83%, signal=531%
GO_AZUROPHIL_GRANULE_MEMBRANE	51	-0.124345	-1.03526	0.373737	0.630401	1	8845	tags=75%, list=62%, signal=196%
GO_MOTILE_CILIUM	127	-0.079681	-1.03465	0.405512	0.626655	1	3585	tags=33%, list=25%, signal=44%
GO_NUCLEAR_EUCHROMATIN	19	-0.198658	-1.0224	0.402041	0.645044	1	3171	tags=42%, list=22%, signal=54%
GO_CLEAVAGE_FURROW	49	-0.124326	-1.02114	0.424116	0.642508	1	9278	tags=78%, list=65%, signal=222%
GO_PHAGOCYTIC_VESICLE_MEMBRANE	67	-0.106289	-0.997469	0.44489	0.682538	1	9332	tags=76%, list=66%, signal=220%
GO_90S_PRERIBOSOME	28	-0.156538	-0.992759	0.452138	0.686711	1	1336	tags=25%, list=9%, signal=28%
GO_EXOCYTIC_VESICLE	193	-0.0620913	-0.985529	0.456175	0.695689	1	3555	tags=31%, list=25%, signal=41%
GO_U2_TYPE_CATALYTIC_STEP_2_SPLICEOSOME	30	-0.15044	-0.985378	0.441296	0.690643	1	10677	tags=90%, list=75%, signal=359%
GO_RNA_POLYMERASE_II_TRANSCRIPTION_FACTOR_COMPLEX	139	-0.0716311	-0.982248	0.449275	0.691526	1	2576	tags=25%, list=18%, signal=30%
GO_RUFFLE_MEMBRANE	83	-0.0900822	-0.96298	0.487379	0.723674	1	4558	tags=41%, list=32%, signal=60%
GO_CORNIFIED_ENVELOPE	20	-0.181037	-0.954067	0.509677	0.735764	1	3122	tags=40%, list=22%, signal=51%
GO_SYNAPTONEMAL_STRUCTURE	23	-0.164908	-0.945361	0.521905	0.747569	1	11894	tags=100%, list=84%, signal=607%
GO_ENDOPLASMIC_RETICULUM_GOLGI_INTERMEDIATE_COMPARTMENT_MEMBRANE	63	-0.0998318	-0.944383	0.519192	0.744024	1	12597	tags=98%, list=88%, signal=851%
GO_TRANSCRIPTION_FACTOR_TFIID_COMPLEX	34	-0.135903	-0.919621	0.539749	0.787241	1	5608	tags=53%, list=39%, signal=87%
GO_PHOTORECEPTOR_CONNECTING_CILIUM	27	-0.148138	-0.910249	0.546906	0.800266	1	6860	tags=63%, list=48%, signal=121%
GO_EXTRACELLULAR_MATRIX	403	-0.0392764	-0.907136	0.578411	0.801048	1	9526	tags=71%, list=67%, signal=208%
GO_9PLUS0_NON_MOTILE_CILIUM	72	-0.090142	-0.902588	0.57722	0.804017	1	7820	tags=64%, list=55%, signal=141%
GO_PROTEIN_PHOSPHATASE_TYPE_2A_COMPLEX	18	-0.176618	-0.900276	0.556468	0.802825	1	6981	tags=67%, list=49%, signal=131%
GO_INCLUSION_BODY	69	-0.0905797	-0.898359	0.563851	0.801155	1	2019	tags=23%, list=14%, signal=27%
GO_STEREOCILIUM_BUNDLE	45	-0.113634	-0.888292	0.570577	0.815463	1	5665	tags=51%, list=40%, signal=85%
GO_FLEMMING_BODY	25	-0.147135	-0.881827	0.596639	0.822338	1	9869	tags=84%, list=69%, signal=273%
GO_CENTRIOLAR_SATELLITE	27	-0.14041	-0.880816	0.594705	0.818472	1	9079	tags=78%, list=64%, signal=214%
GO_INTERMEDIATE_FILAMENT_CYTOSKELETON	96	-0.0770351	-0.877815	0.611452	0.818623	1	9886	tags=77%, list=69%, signal=251%
GO_SMN_SM_PROTEIN_COMPLEX	16	-0.183334	-0.876303	0.565657	0.81603	1	10741	tags=94%, list=75%, signal=381%
GO_SIDE_OF_MEMBRANE	367	-0.038464	-0.852702	0.628283	0.855784	1	10989	tags=81%, list=77%, signal=346%
GO_A_BAND	30	-0.128906	-0.839243	0.658947	0.87596	1	4339	tags=43%, list=30%, signal=62%
GO_INTRINSIC_COMPONENT_OF_ENDOPLASMIC_RETICULUM_MEMBRANE	133	-0.0629262	-0.836048	0.65251	0.87591	1	9818	tags=75%, list=69%, signal=240%
GO_NUCLEAR_OUTER_MEMBRANE	24	-0.142252	-0.831642	0.673624	0.878635	1	352	tags=17%, list=2%, signal=17%
GO_MICROTUBULE	374	-0.0369211	-0.820416	0.671845	0.89349	1	7369	tags=55%, list=52%, signal=112%
GO_INVADOPODIUM	15	-0.177364	-0.813563	0.719557	0.900571	1	7919	tags=73%, list=56%, signal=165%
GO_ENDOSOMAL_PART	452	-0.0321821	-0.811073	0.695932	0.899214	1	11936	tags=87%, list=84%, signal=521%
GO_APICAL_PLASMA_MEMBRANE	240	-0.0451114	-0.810558	0.700772	0.894386	1	6844	tags=52%, list=48%, signal=99%
GO_NUCLEAR_EXOSOME_RNASE_COMPLEX_	16	-0.168193	-0.809119	0.694073	0.89113	1	2948	tags=38%, list=21%, signal=47%
GO_MICROVILLUS	63	-0.0869678	-0.807003	0.684211	0.889165	1	3288	tags=32%, list=23%, signal=41%
GO_PHAGOPHORE_ASSEMBLY_SITE_MEMBRANE	16	-0.168554	-0.802432	0.723176	0.891529	1	11841	tags=100%, list=83%, signal=594%
GO_INTRINSIC_COMPONENT_OF_MITOCHONDRIAL_OUTER_MEMBRANE	19	-0.149777	-0.800171	0.749515	0.889931	1	3866	tags=42%, list=27%, signal=58%
GO_CLUSTER_OF_ACTIN_BASED_CELL_PROJECTIONS	116	-0.0635908	-0.786225	0.750491	0.908532	1	6467	tags=52%, list=45%, signal=94%
GO_COPI_COATED_VESICLE	24	-0.132235	-0.782592	0.756539	0.909127	1	2274	tags=29%, list=16%, signal=35%
GO_SYNAPTIC_VESICLE_MEMBRANE	98	-0.0671576	-0.779297	0.742331	0.909324	1	3555	tags=32%, list=25%, signal=42%
GO_CORTICAL_ACTIN_CYTOSKELETON	78	-0.072479	-0.761747	0.761523	0.933019	1	7736	tags=62%, list=54%, signal=134%
GO_EUCHROMATIN	25	-0.124726	-0.752931	0.751037	0.941323	1	9618	tags=80%, list=68%, signal=246%
GO_INTRACILIARY_TRANSPORT_PARTICLE_B	20	-0.138598	-0.752735	0.790224	0.935931	1	10132	tags=85%, list=71%, signal=294%
GO_MICROBODY_LUMEN	42	-0.0969691	-0.7499	0.768463	0.935013	1	6082	tags=52%, list=43%, signal=91%
GO_LUMENAL_SIDE_OF_MEMBRANE	20	-0.1362	-0.736369	0.813559	0.950798	1	5895	tags=55%, list=41%, signal=94%
GO_PLATELET_DENSE_GRANULE	17	-0.147655	-0.733113	0.823409	0.949874	1	7951	tags=71%, list=56%, signal=160%
GO_ENDOCYTIC_VESICLE_MEMBRANE	145	-0.052467	-0.730183	0.817326	0.948761	1	9473	tags=72%, list=67%, signal=212%
GO_CYCLIN_DEPENDENT_PROTEIN_KINASE_HOLOENZYME_COMPLEX	38	-0.0999218	-0.728057	0.822	0.946595	1	7574	tags=63%, list=53%, signal=135%
GO_NUCLEAR_TRANSCRIPTION_FACTOR_COMPLEX	174	-0.046212	-0.701543	0.83908	0.978824	1	10888	tags=81%, list=76%, signal=340%
GO_SNARE_COMPLEX	43	-0.0894187	-0.696573	0.838776	0.980116	1	3036	tags=30%, list=21%, signal=38%
GO_PRESPLICEOSOME	15	-0.148493	-0.684988	0.864762	0.989764	1	11177	tags=93%, list=79%, signal=434%
GO_GOLGI_CISTERNA	89	-0.0619089	-0.684114	0.866142	0.985215	1	4404	tags=37%, list=31%, signal=53%
GO_CONDENSED_CHROMOSOME_CENTROMERIC_REGION	104	-0.0544021	-0.669699	0.884774	0.997265	1	7172	tags=56%, list=50%, signal=112%
GO_MYOFILAMENT	23	-0.1196	-0.666842	0.873662	0.995188	1	3872	tags=39%, list=27%, signal=54%
GO_GAMMA_TUBULIN_COMPLEX	19	-0.126548	-0.663956	0.874532	0.99289	1	1199	tags=21%, list=8%, signal=23%
GO_CUL4_RING_E3_UBIQUITIN_LIGASE_COMPLEX	30	-0.102156	-0.662665	0.893617	0.98862	1	8041	tags=67%, list=56%, signal=153%
GO_CULLIN_RING_UBIQUITIN_LIGASE_COMPLEX	147	-0.0467635	-0.657866	0.903101	0.98832	1	12998	tags=96%, list=91%, signal=1091%
GO_TELOMERASE_HOLOENZYME_COMPLEX	20	-0.119185	-0.650087	0.902344	0.990945	1	10408	tags=85%, list=73%, signal=316%
GO_RECYCLING_ENDOSOME_MEMBRANE	69	-0.0670525	-0.64624	0.928144	0.989381	1	5241	tags=43%, list=37%, signal=68%
GO_EXOSOME_RNASE_COMPLEX_	24	-0.1097	-0.642869	0.896825	0.987484	1	10306	tags=83%, list=72%, signal=301%
GO_CARBOXY_TERMINAL_DOMAIN_PROTEIN_KINASE_COMPLEX	19	-0.122373	-0.636829	0.913044	0.988048	1	2757	tags=32%, list=19%, signal=39%
GO_PHAGOCYTIC_CUP	23	-0.1075	-0.632955	0.914226	0.986334	1	4663	tags=43%, list=33%, signal=65%
GO_RETROMER_COMPLEX	20	-0.116705	-0.623906	0.901381	0.989656	1	6884	tags=60%, list=48%, signal=116%
GO_CLATHRIN_COATED_ENDOCYTIC_VESICLE_MEMBRANE	32	-0.0923179	-0.623494	0.925848	0.984731	1	11147	tags=88%, list=78%, signal=402%
GO_ENDOPLASMIC_RETICULUM_EXIT_SITE	18	-0.119562	-0.61543	0.937132	0.98629	1	11747	tags=94%, list=83%, signal=539%
GO_ENDOPLASMIC_RETICULUM_GOLGI_INTERMEDIATE_COMPARTMENT	111	-0.04948	-0.610293	0.949219	0.985182	1	13026	tags=96%, list=91%, signal=1124%
GO_LATE_ENDOSOME	218	-0.0348525	-0.605825	0.938931	0.983339	1	3039	tags=25%, list=21%, signal=31%
GO_LATE_ENDOSOME_MEMBRANE	113	-0.048083	-0.594907	0.94	0.986404	1	11795	tags=88%, list=83%, signal=507%
GO_ENDOSOME_LUMEN	21	-0.109226	-0.591924	0.938144	0.983308	1	1838	tags=24%, list=13%, signal=27%
GO_MYOSIN_II_COMPLEX	20	-0.108557	-0.571337	0.944444	0.991501	1	6288	tags=55%, list=44%, signal=98%
GO_BRUSH_BORDER	75	-0.052776	-0.542139	0.972056	1	1	6467	tags=51%, list=45%, signal=92%
GO_H4_H2A_HISTONE_ACETYLTRANSFERASE_COMPLEX	18	-0.107782	-0.540525	0.97006	0.996687	1	4796	tags=44%, list=34%, signal=67%
GO_ENDOCYTIC_VESICLE	256	-0.0286343	-0.53426	0.981132	0.994171	1	11057	tags=80%, list=78%, signal=354%
GO_CLATHRIN_COATED_ENDOCYTIC_VESICLE	44	-0.0673812	-0.531925	0.982726	0.989981	1	7781	tags=61%, list=55%, signal=135%
GO_PROTEIN_SERINE_THREONINE_PHOSPHATASE_COMPLEX	43	-0.0690728	-0.531743	0.977733	0.98504	1	7629	tags=60%, list=54%, signal=130%
GO_CELL_CORTEX_PART	152	-0.0273625	-0.39012	1	0.999716	1	10949	tags=80%, list=77%, signal=341%

## Sheet: BP_Up
Supplementary Table 4. GSEA results (C5-CC, C5-BP, and C5-MF domains) for W3-HT Shank2-mutant transcripts.
NAME	SIZE	ES	NES	NOM p-val	FDR q-val	FWER p-val	RANK AT MAX	LEADING EDGE
GO_AXON_DEVELOPMENT	462	0.158462	3.84671	0	0	0	4380	tags=46%, list=31%, signal=64%
GO_LOCOMOTORY_BEHAVIOR	176	0.23269	3.57502	0	0	0	4331	tags=53%, list=30%, signal=76%
GO_SYNAPSE_ORGANIZATION	380	0.146091	3.33891	0	0	0	4681	tags=47%, list=33%, signal=68%
GO_CELL_CELL_ADHESION_VIA_PLASMA_MEMBRANE_ADHESION_MOLECULES	227	0.189589	3.2871	0	0	0	4430	tags=50%, list=31%, signal=71%
GO_HOMOPHILIC_CELL_ADHESION_VIA_PLASMA_MEMBRANE_ADHESION_MOLECULES	148	0.22489	3.24372	0	0	0	4430	tags=53%, list=31%, signal=77%
GO_NEURON_PROJECTION_GUIDANCE	243	0.168406	3.02991	0	0.000831879	0.004	4380	tags=47%, list=31%, signal=67%
GO_SYNAPSE_ASSEMBLY	161	0.207963	3.01751	0	0.000713039	0.004	4765	tags=54%, list=33%, signal=80%
GO_PATTERN_SPECIFICATION_PROCESS	325	0.138375	2.8916	0	0.00219157	0.014	7098	tags=63%, list=50%, signal=124%
GO_MESENCHYME_DEVELOPMENT	227	0.162989	2.88075	0	0.00208639	0.015	8064	tags=73%, list=57%, signal=165%
GO_COGNITION	261	0.154149	2.86594	0	0.00200293	0.016	4554	tags=47%, list=32%, signal=68%
GO_NEURAL_CREST_CELL_DIFFERENTIATION	80	0.272202	2.86568	0	0.00182084	0.016	7713	tags=81%, list=54%, signal=176%
GO_REGULATION_OF_POSTSYNAPTIC_MEMBRANE_POTENTIAL	128	0.219914	2.83257	0	0.00209114	0.02	5127	tags=58%, list=36%, signal=90%
GO_INTRACELLULAR_RECEPTOR_SIGNALING_PATHWAY	242	0.156443	2.83219	0	0.00193029	0.02	6693	tags=62%, list=47%, signal=116%
GO_DENDRITE_DEVELOPMENT	211	0.165296	2.79205	0	0.00250591	0.027	4293	tags=46%, list=30%, signal=66%
GO_REGULATION_OF_TRANSMEMBRANE_TRANSPORT	464	0.114005	2.78677	0	0.00250493	0.029	6836	tags=59%, list=48%, signal=110%
GO_NEURON_FATE_SPECIFICATION	16	0.565669	2.76886	0	0.00297169	0.037	4412	tags=88%, list=31%, signal=127%
GO_RHYTHMIC_PROCESS	241	0.14954	2.68215	0	0.00674064	0.09	4995	tags=50%, list=35%, signal=75%
GO_GLUTAMATE_RECEPTOR_SIGNALING_PATHWAY	95	0.23584	2.64142	0	0.0086498	0.119	2958	tags=44%, list=21%, signal=55%
GO_POSITIVE_REGULATION_OF_NERVOUS_SYSTEM_DEVELOPMENT	476	0.105746	2.64103	0	0.00826	0.12	7427	tags=62%, list=52%, signal=126%
GO_CIRCADIAN_RHYTHM	169	0.171833	2.6403	0	0.007847	0.12	4995	tags=52%, list=35%, signal=79%
GO_DEMETHYLATION	48	0.313211	2.61251	0	0.00854052	0.134	5936	tags=73%, list=42%, signal=125%
GO_REGULATION_OF_ION_TRANSMEMBRANE_TRANSPORT	400	0.112946	2.60944	0	0.00821062	0.135	6836	tags=59%, list=48%, signal=110%
GO_LEARNING	131	0.19941	2.59318	0	0.0088252	0.148	4685	tags=53%, list=33%, signal=78%
GO_NEGATIVE_REGULATION_OF_NERVOUS_SYSTEM_DEVELOPMENT	272	0.134976	2.5875	0	0.00892543	0.156	7902	tags=69%, list=56%, signal=152%
GO_REGULATION_OF_CIRCADIAN_RHYTHM	89	0.229969	2.58356	0	0.00871672	0.159	8103	tags=80%, list=57%, signal=184%
GO_ENSHEATHMENT_OF_NEURONS	121	0.205218	2.5693	0	0.00924592	0.175	7221	tags=71%, list=51%, signal=143%
GO_REGULATION_OF_ACTIVIN_RECEPTOR_SIGNALING_PATHWAY	23	0.439567	2.53434	0	0.0113548	0.211	4893	tags=78%, list=34%, signal=119%
GO_ACTION_POTENTIAL	116	0.201915	2.52993	0	0.0114819	0.22	2548	tags=38%, list=18%, signal=46%
GO_MESENCHYMAL_CELL_DIFFERENTIATION	185	0.157516	2.49503	0	0.0147352	0.285	7713	tags=70%, list=54%, signal=150%
GO_ESTABLISHMENT_OF_MITOTIC_SPINDLE_LOCALIZATION	27	0.405807	2.48512	0	0.0154889	0.305	5833	tags=81%, list=41%, signal=138%
GO_MEMORY	110	0.205124	2.47958	0.0020284	0.01559	0.315	3702	tags=46%, list=26%, signal=62%
GO_FOREBRAIN_DEVELOPMENT	333	0.118139	2.47606	0.00206186	0.0157285	0.327	5197	tags=48%, list=37%, signal=74%
GO_ACTIVIN_RECEPTOR_SIGNALING_PATHWAY	33	0.363461	2.47052	0	0.0160131	0.343	5622	tags=76%, list=39%, signal=125%
GO_REGULATION_OF_MEMBRANE_POTENTIAL	373	0.110274	2.45706	0	0.0172321	0.367	1371	tags=20%, list=10%, signal=22%
GO_MUSCLE_SYSTEM_PROCESS	370	0.110884	2.43737	0	0.0191235	0.409	5349	tags=48%, list=38%, signal=75%
GO_REGIONALIZATION	245	0.131113	2.43663	0	0.0185923	0.409	6881	tags=61%, list=48%, signal=116%
GO_POSITIVE_REGULATION_OF_MRNA_CATABOLIC_PROCESS	44	0.312472	2.43524	0	0.0182255	0.411	4624	tags=64%, list=32%, signal=94%
GO_REGULATION_OF_NMDA_RECEPTOR_ACTIVITY	33	0.362809	2.43421	0	0.0178778	0.413	4337	tags=67%, list=30%, signal=96%
GO_MAINTENANCE_OF_CELL_NUMBER	135	0.178181	2.43223	0	0.0177727	0.42	7294	tags=69%, list=51%, signal=140%
GO_REGULATION_OF_TRANSPORTER_ACTIVITY	240	0.1341	2.42933	0	0.0175472	0.426	6071	tags=56%, list=43%, signal=96%
GO_POSTSYNAPSE_ORGANIZATION	154	0.167381	2.42766	0	0.0173323	0.43	6147	tags=60%, list=43%, signal=104%
GO_ADULT_BEHAVIOR	119	0.195286	2.42347	0	0.0175439	0.443	4181	tags=49%, list=29%, signal=68%
GO_SYMPATHETIC_NERVOUS_SYSTEM_DEVELOPMENT	16	0.49677	2.42197	0	0.0172226	0.444	4502	tags=81%, list=32%, signal=119%
GO_NEURAL_CREST_CELL_MIGRATION	51	0.282715	2.40733	0.00204082	0.0189306	0.482	7713	tags=82%, list=54%, signal=179%
GO_REGULATION_OF_TRANS_SYNAPTIC_SIGNALING	403	0.103736	2.39938	0	0.0193685	0.497	6230	tags=54%, list=44%, signal=93%
GO_BODY_MORPHOGENESIS	47	0.288702	2.39766	0	0.0191642	0.5	7716	tags=83%, list=54%, signal=181%
GO_SMOOTH_MUSCLE_TISSUE_DEVELOPMENT	19	0.442682	2.39192	0	0.0195267	0.51	5694	tags=84%, list=40%, signal=140%
GO_COVALENT_CHROMATIN_MODIFICATION	413	0.102444	2.38885	0.00196464	0.0192515	0.512	5167	tags=46%, list=36%, signal=70%
GO_AXON_ENSHEATHMENT_IN_CENTRAL_NERVOUS_SYSTEM	20	0.446047	2.3656	0	0.0221079	0.576	5759	tags=85%, list=40%, signal=143%
GO_MUSCLE_CONTRACTION	293	0.118117	2.36278	0	0.0220664	0.581	5349	tags=49%, list=38%, signal=77%
GO_NEURON_FATE_COMMITMENT	46	0.292122	2.34735	0	0.0239818	0.615	7305	tags=80%, list=51%, signal=165%
GO_TRANSMISSION_OF_NERVE_IMPULSE	63	0.249644	2.34582	0	0.023952	0.622	4144	tags=54%, list=29%, signal=76%
GO_REGULATION_OF_NEURON_PROJECTION_DEVELOPMENT	453	0.0979874	2.33257	0	0.0255755	0.659	4274	tags=40%, list=30%, signal=55%
GO_DENDRITE_MORPHOGENESIS	134	0.171933	2.31701	0	0.027738	0.708	3949	tags=45%, list=28%, signal=61%
GO_REGULATION_OF_SYNAPSE_STRUCTURE_OR_ACTIVITY	216	0.139732	2.31534	0	0.0275976	0.713	6147	tags=57%, list=43%, signal=99%
GO_MORPHOGENESIS_OF_A_BRANCHING_STRUCTURE	167	0.153139	2.29545	0	0.0312822	0.759	6881	tags=63%, list=48%, signal=121%
GO_MITOTIC_SISTER_CHROMATID_COHESION	17	0.462245	2.28704	0.00185874	0.0327711	0.784	4313	tags=76%, list=30%, signal=110%
GO_REGULATION_OF_DENDRITE_DEVELOPMENT	135	0.167533	2.27981	0	0.0338602	0.795	3964	tags=44%, list=28%, signal=61%
GO_UROGENITAL_SYSTEM_DEVELOPMENT	290	0.115516	2.27764	0.00204499	0.0337517	0.799	6881	tags=60%, list=48%, signal=113%
GO_REGULATION_OF_CATION_CHANNEL_ACTIVITY	153	0.158031	2.27492	0	0.0337702	0.803	6148	tags=59%, list=43%, signal=102%
GO_PHOSPHATIDYLINOSITOL_BIOSYNTHETIC_PROCESS	111	0.188071	2.2679	0.00197628	0.0347478	0.818	7988	tags=75%, list=56%, signal=169%
GO_NEURONAL_ACTION_POTENTIAL	30	0.354246	2.26695	0.00194175	0.0344493	0.82	3983	tags=63%, list=28%, signal=88%
GO_REGULATION_OF_SYNAPTIC_TRANSMISSION_GLUTAMATERGIC	63	0.239839	2.26307	0	0.0348719	0.828	4057	tags=52%, list=28%, signal=73%
GO_ESTABLISHMENT_OF_ORGANELLE_LOCALIZATION	458	0.0921469	2.26018	0.00190114	0.0349098	0.833	6283	tags=53%, list=44%, signal=92%
GO_REGULATION_OF_GLUTAMATE_RECEPTOR_SIGNALING_PATHWAY	61	0.242705	2.25963	0.00201207	0.034525	0.834	4027	tags=52%, list=28%, signal=73%
GO_AMEBOIDAL_TYPE_CELL_MIGRATION	350	0.104424	2.25381	0.00204082	0.0354537	0.845	6847	tags=58%, list=48%, signal=110%
GO_AGING	265	0.118414	2.25267	0	0.0352781	0.849	6833	tags=60%, list=48%, signal=113%
GO_AMELOGENESIS	17	0.453169	2.24521	0.00208333	0.0365751	0.863	6117	tags=88%, list=43%, signal=155%
GO_EMBRYONIC_MORPHOGENESIS	459	0.0926301	2.24184	0	0.0367915	0.867	9858	tags=78%, list=69%, signal=246%
GO_CARDIAC_CHAMBER_DEVELOPMENT	141	0.162775	2.23974	0	0.0367647	0.871	6691	tags=63%, list=47%, signal=118%
GO_REGULATION_OF_SYNAPTIC_PLASTICITY	177	0.148635	2.23406	0.00204918	0.03788	0.879	6194	tags=58%, list=44%, signal=102%
GO_NEGATIVE_REGULATION_OF_CELL_DEVELOPMENT	287	0.114683	2.22602	0.00199601	0.0390387	0.893	8122	tags=68%, list=57%, signal=156%
GO_CELLULAR_RESPONSE_TO_PEPTIDE_HORMONE_STIMULUS	266	0.117876	2.21582	0	0.041392	0.906	5096	tags=47%, list=36%, signal=72%
GO_PROTEIN_DEMETHYLATION	29	0.342245	2.21317	0	0.0417268	0.911	4955	tags=69%, list=35%, signal=106%
GO_CELLULAR_RESPONSE_TO_PEPTIDE	320	0.107755	2.2099	0	0.0419186	0.913	4995	tags=46%, list=35%, signal=69%
GO_REGULATION_OF_BEHAVIOR	54	0.252965	2.20027	0	0.0441089	0.923	4057	tags=54%, list=28%, signal=75%
GO_ARTERY_DEVELOPMENT	77	0.21152	2.19989	0	0.0436817	0.924	5694	tags=61%, list=40%, signal=101%
GO_PERIPHERAL_NERVOUS_SYSTEM_DEVELOPMENT	67	0.227999	2.18407	0.00206186	0.0478806	0.943	3993	tags=51%, list=28%, signal=70%
GO_VESICLE_LOCALIZATION	287	0.1119	2.184	0	0.0472901	0.943	6375	tags=56%, list=45%, signal=99%
GO_STRESS_GRANULE_ASSEMBLY	16	0.443539	2.18211	0.00407332	0.047386	0.945	5259	tags=81%, list=37%, signal=129%
GO_RESPONSE_TO_PEPTIDE	422	0.0940531	2.17936	0	0.0476006	0.946	6223	tags=53%, list=44%, signal=91%
GO_NEURONAL_STEM_CELL_POPULATION_MAINTENANCE	20	0.407421	2.17293	0.00195312	0.0490457	0.951	7020	tags=90%, list=49%, signal=177%
GO_REGULATION_OF_POSTSYNAPSE_ORGANIZATION	93	0.193085	2.16766	0.00369004	0.0501046	0.953	6147	tags=62%, list=43%, signal=109%
GO_LONG_TERM_MEMORY	33	0.31914	2.16305	0.002	0.0510493	0.954	3663	tags=58%, list=26%, signal=77%
GO_MICROTUBULE_CYTOSKELETON_ORGANIZATION_INVOLVED_IN_MITOSIS	120	0.169294	2.15781	0.00194553	0.0523899	0.962	5914	tags=58%, list=42%, signal=99%
GO_PHOSPHATIDYLINOSITOL_DEPHOSPHORYLATION	24	0.369984	2.15494	0.00578035	0.0528385	0.964	7791	tags=92%, list=55%, signal=202%
GO_RESPONSE_TO_INSULIN	233	0.121398	2.14948	0.00207039	0.0542218	0.972	5448	tags=50%, list=38%, signal=80%
GO_REGULATION_OF_GTPASE_ACTIVITY	403	0.0934948	2.1472	0.00396825	0.0545019	0.972	4358	tags=40%, list=31%, signal=56%
GO_EPITHELIAL_CELL_DEVELOPMENT	180	0.138921	2.14273	0	0.0553724	0.974	7933	tags=69%, list=56%, signal=155%
GO_SODIUM_ION_TRANSMEMBRANE_TRANSPORT	111	0.171935	2.14265	0.00387597	0.054854	0.975	3342	tags=41%, list=23%, signal=53%
GO_CELLULAR_RESPONSE_TO_INSULIN_STIMULUS	186	0.1354	2.12819	0	0.0592229	0.983	5215	tags=50%, list=37%, signal=78%
GO_POSITIVE_REGULATION_OF_BEHAVIOR	19	0.402666	2.12498	0.00406504	0.0597516	0.983	4015	tags=68%, list=28%, signal=95%
GO_CALCIUM_MEDIATED_SIGNALING	166	0.141173	2.12413	0.00200401	0.0594982	0.983	7704	tags=68%, list=54%, signal=147%
GO_ODONTOGENESIS_OF_DENTIN_CONTAINING_TOOTH	70	0.214185	2.12359	0.00193424	0.0590113	0.984	6117	tags=64%, list=43%, signal=112%
GO_RESPONSE_TO_PEPTIDE_HORMONE	355	0.0976587	2.11653	0	0.0610705	0.984	6223	tags=53%, list=44%, signal=92%
GO_SMOOTH_MUSCLE_CONTRACTION	89	0.186862	2.11557	0.00199203	0.060746	0.986	3434	tags=43%, list=24%, signal=56%
GO_CELLULAR_RESPONSE_TO_STEROID_HORMONE_STIMULUS	219	0.123428	2.11473	0.00204082	0.0603771	0.986	6915	tags=61%, list=49%, signal=116%
GO_SYNAPTIC_MEMBRANE_ADHESION	27	0.34084	2.11262	0.00610998	0.0604706	0.987	4647	tags=67%, list=33%, signal=99%
GO_SPINDLE_LOCALIZATION	40	0.282642	2.11076	0.00204082	0.060502	0.987	7020	tags=78%, list=49%, signal=152%
GO_MEMBRANE_DEPOLARIZATION_DURING_ACTION_POTENTIAL	33	0.306518	2.10749	0.00787402	0.0612977	0.989	2548	tags=48%, list=18%, signal=59%
GO_ADULT_LOCOMOTORY_BEHAVIOR	68	0.222025	2.10664	0	0.0610981	0.989	4181	tags=51%, list=29%, signal=73%
GO_POSITIVE_REGULATION_OF_CELL_DEVELOPMENT	467	0.0849042	2.10373	0.00204499	0.0620022	0.991	7305	tags=60%, list=51%, signal=118%
GO_REGULATION_OF_CHROMOSOME_ORGANIZATION	300	0.104141	2.10331	0.00389864	0.0616299	0.991	5761	tags=51%, list=40%, signal=83%
GO_RNA_DESTABILIZATION	29	0.322373	2.10063	0.00383142	0.0620698	0.991	7692	tags=86%, list=54%, signal=187%
GO_SODIUM_ION_TRANSPORT	168	0.139518	2.09761	0.00630252	0.0623332	0.991	3375	tags=38%, list=24%, signal=49%
GO_TORC1_SIGNALING	34	0.305515	2.08481	0.00190476	0.0665542	0.993	3197	tags=53%, list=22%, signal=68%
GO_POSITIVE_REGULATION_OF_SYNAPSE_ASSEMBLY	67	0.219142	2.08288	0.00413223	0.066668	0.993	4331	tags=52%, list=30%, signal=75%
GO_NEGATIVE_REGULATION_OF_CELLULAR_AMIDE_METABOLIC_PROCESS	134	0.154507	2.07856	0.00406504	0.0679449	0.993	4726	tags=49%, list=33%, signal=72%
GO_POSITIVE_REGULATION_OF_NEURON_DIFFERENTIATION	322	0.102053	2.07833	0.00383877	0.0674019	0.993	4371	tags=41%, list=31%, signal=57%
GO_CENTRAL_NERVOUS_SYSTEM_NEURON_DIFFERENTIATION	148	0.144064	2.07176	0.00381679	0.0696006	0.994	4703	tags=47%, list=33%, signal=70%
GO_CARDIAC_SEPTUM_MORPHOGENESIS	64	0.21645	2.07024	0	0.0697066	0.994	7609	tags=75%, list=53%, signal=160%
GO_HORMONE_MEDIATED_SIGNALING_PATHWAY	189	0.13013	2.06955	0.00412371	0.0692848	0.994	6683	tags=60%, list=47%, signal=111%
GO_FOREBRAIN_CELL_MIGRATION	57	0.236807	2.06015	0.00208768	0.0729018	0.995	4384	tags=54%, list=31%, signal=78%
GO_IONOTROPIC_GLUTAMATE_RECEPTOR_SIGNALING_PATHWAY	24	0.349434	2.06008	0.00404858	0.0722949	0.995	2151	tags=50%, list=15%, signal=59%
GO_HEART_MORPHOGENESIS	215	0.117294	2.05867	0	0.0723467	0.995	5837	tags=53%, list=41%, signal=88%
GO_EMBRYONIC_CAMERA_TYPE_EYE_MORPHOGENESIS	25	0.343	2.05585	0.00773694	0.073047	0.995	3097	tags=56%, list=22%, signal=71%
GO_DORSAL_VENTRAL_PATTERN_FORMATION	66	0.214909	2.05548	0.00203252	0.0725297	0.995	7092	tags=71%, list=50%, signal=141%
GO_NEURON_PROJECTION_ORGANIZATION	82	0.192927	2.05403	0.00205761	0.0724123	0.995	4213	tags=49%, list=30%, signal=69%
GO_NEGATIVE_REGULATION_OF_NEURON_DIFFERENTIATION	202	0.124277	2.05345	0.00407332	0.0720227	0.995	8122	tags=69%, list=57%, signal=159%
GO_REGULATION_OF_CELL_MORPHOGENESIS_INVOLVED_IN_DIFFERENTIATION	281	0.10374	2.04366	0.00806452	0.0760276	0.996	7519	tags=63%, list=53%, signal=131%
GO_TRANSFORMING_GROWTH_FACTOR_BETA_RECEPTOR_SIGNALING_PATHWAY	170	0.133167	2.03743	0.00617284	0.0782571	0.996	4993	tags=48%, list=35%, signal=73%
GO_SYNAPTIC_TRANSMISSION_GLUTAMATERGIC	85	0.186671	2.03414	0.00584795	0.0792326	0.996	4057	tags=47%, list=28%, signal=65%
GO_REGULATION_OF_SISTER_CHROMATID_COHESION	20	0.384533	2.03411	0.00585938	0.0785884	0.996	4498	tags=70%, list=32%, signal=102%
GO_DEVELOPMENTAL_INDUCTION	26	0.332316	2.03254	0.002	0.0787801	0.996	6228	tags=77%, list=44%, signal=136%
GO_PHOSPHATIDYLINOSITOL_METABOLIC_PROCESS	89	0.185447	2.03146	0.00806452	0.0787508	0.997	8253	tags=76%, list=58%, signal=181%
GO_STEROID_HORMONE_MEDIATED_SIGNALING_PATHWAY	157	0.140326	2.02929	0.00804829	0.0791447	0.997	6910	tags=62%, list=49%, signal=120%
GO_OUTFLOW_TRACT_SEPTUM_MORPHOGENESIS	23	0.35852	2.0206	0.00208768	0.0828451	0.998	4188	tags=65%, list=29%, signal=92%
GO_MULTI_ORGANISM_BEHAVIOR	57	0.2271	2.02041	0.00972763	0.0822951	0.999	8518	tags=82%, list=60%, signal=204%
GO_ADENYLATE_CYCLASE_INHIBITING_G_PROTEIN_COUPLED_RECEPTOR_SIGNALING_PATHWAY	67	0.213075	2.01977	0.00414938	0.0819665	0.999	3567	tags=46%, list=25%, signal=61%
GO_ORGANIC_HYDROXY_COMPOUND_TRANSPORT	182	0.129719	2.01712	0.00383142	0.0826959	0.999	6233	tags=57%, list=44%, signal=99%
GO_SYNAPTIC_VESICLE_CYCLE	181	0.125709	2.01043	0.0021097	0.0851453	1	4210	tags=42%, list=30%, signal=59%
GO_EMBRYONIC_EYE_MORPHOGENESIS	32	0.296544	2.00984	0.00394477	0.0847175	1	3350	tags=53%, list=24%, signal=69%
GO_DIENCEPHALON_DEVELOPMENT	57	0.225844	1.999	0.0020202	0.0896717	1	5039	tags=58%, list=35%, signal=89%
GO_POSITIVE_REGULATION_OF_GTPASE_ACTIVITY	334	0.0937912	1.99692	0.00205339	0.0899171	1	4620	tags=42%, list=32%, signal=60%
GO_NEGATIVE_REGULATION_OF_TOR_SIGNALING	40	0.265605	1.98836	0.00584795	0.0941084	1	1923	tags=40%, list=14%, signal=46%
GO_SPECIFICATION_OF_SYMMETRY	102	0.172942	1.98619	0.00603622	0.094647	1	10954	tags=94%, list=77%, signal=405%
GO_ESTABLISHMENT_OF_SPINDLE_ORIENTATION	27	0.318081	1.98396	0.00642398	0.0953215	1	6025	tags=74%, list=42%, signal=128%
GO_REGULATION_OF_SYNAPSE_ASSEMBLY	102	0.167299	1.98248	0.00408998	0.0955245	1	4334	tags=47%, list=30%, signal=67%
GO_CARDIAC_SEPTUM_DEVELOPMENT	93	0.176306	1.97789	0.00766283	0.0976723	1	7609	tags=71%, list=53%, signal=151%
GO_REGULATION_OF_AXONOGENESIS	176	0.126775	1.97472	0.00411523	0.0988192	1	7519	tags=65%, list=53%, signal=137%
GO_HISTONE_METHYLATION	119	0.15499	1.97258	0.0102249	0.0994642	1	5707	tags=55%, list=40%, signal=92%
GO_REGULATION_OF_CELL_MORPHOGENESIS	440	0.0830304	1.97256	0.00397614	0.0987637	1	6069	tags=51%, list=43%, signal=86%
GO_KERATINOCYTE_MIGRATION	16	0.404301	1.97224	0.00790514	0.0982477	1	5817	tags=81%, list=41%, signal=137%
GO_MULTICELLULAR_ORGANISM_GROWTH	129	0.151866	1.96994	0.00412371	0.0988926	1	9224	tags=80%, list=65%, signal=225%
GO_PHARYNGEAL_SYSTEM_DEVELOPMENT	21	0.365162	1.96809	0.00198413	0.0992506	1	7011	tags=86%, list=49%, signal=169%
GO_N_TERMINAL_PROTEIN_AMINO_ACID_MODIFICATION	27	0.316321	1.96728	0.00821355	0.0990146	1	6050	tags=74%, list=42%, signal=129%
GO_NEUROMUSCULAR_PROCESS	90	0.177233	1.96703	0.00397614	0.0984851	1	4452	tags=49%, list=31%, signal=71%
GO_REGULATION_OF_DENDRITIC_SPINE_DEVELOPMENT	66	0.208368	1.96526	0.0102669	0.0990328	1	3949	tags=48%, list=28%, signal=67%
GO_SEQUESTERING_OF_CALCIUM_ION	109	0.159233	1.96408	0.00399202	0.0989709	1	7023	tags=65%, list=49%, signal=128%
GO_NEURON_PROJECTION_REGENERATION	54	0.226898	1.96336	0.00788955	0.0988115	1	4954	tags=57%, list=35%, signal=88%
GO_REGULATION_OF_NEUROTRANSMITTER_RECEPTOR_ACTIVITY	66	0.202864	1.95761	0.00784314	0.101073	1	4027	tags=48%, list=28%, signal=67%
GO_PEPTIDYL_LYSINE_MODIFICATION	345	0.0911844	1.95308	0.00223714	0.10311	1	6119	tags=52%, list=43%, signal=89%
GO_OUTFLOW_TRACT_MORPHOGENESIS	69	0.194993	1.94977	0.00628931	0.104524	1	5696	tags=59%, list=40%, signal=99%
GO_MULTICELLULAR_ORGANISMAL_SIGNALING	180	0.125874	1.94538	0.00803213	0.106562	1	5269	tags=49%, list=37%, signal=78%
GO_POSITIVE_REGULATION_OF_AUTOPHAGY	104	0.162559	1.93776	0.00560748	0.110732	1	3588	tags=41%, list=25%, signal=55%
GO_REGULATION_OF_CARBOHYDRATE_BIOSYNTHETIC_PROCESS	78	0.186317	1.93577	0.00192678	0.111471	1	8495	tags=78%, list=60%, signal=193%
GO_REGULATION_OF_CHROMATIN_ORGANIZATION	156	0.128827	1.93295	0.00205339	0.11258	1	7220	tags=63%, list=51%, signal=127%
GO_ACTIN_FILAMENT_BASED_MOVEMENT	123	0.147436	1.93234	0.00200803	0.112272	1	2548	tags=33%, list=18%, signal=39%
GO_MATERNAL_PROCESS_INVOLVED_IN_FEMALE_PREGNANCY	55	0.217896	1.92826	0.00773694	0.114311	1	5451	tags=60%, list=38%, signal=97%
GO_CENTRAL_NERVOUS_SYSTEM_NEURON_DEVELOPMENT	76	0.188228	1.92553	0.010142	0.115343	1	4452	tags=50%, list=31%, signal=72%
GO_SKELETAL_SYSTEM_DEVELOPMENT	408	0.0851617	1.92545	0.00967118	0.114696	1	8522	tags=68%, list=60%, signal=165%
GO_SECOND_MESSENGER_MEDIATED_SIGNALING	337	0.0914167	1.92158	0.00776699	0.116452	1	7938	tags=65%, list=56%, signal=143%
GO_PEPTIDYL_LYSINE_METHYLATION	106	0.159632	1.91641	0.0060241	0.119296	1	3250	tags=39%, list=23%, signal=50%
GO_REGULATION_OF_RESPIRATORY_GASEOUS_EXCHANGE	19	0.358049	1.91484	0.00764818	0.11958	1	6148	tags=79%, list=43%, signal=139%
GO_NLS_BEARING_PROTEIN_IMPORT_INTO_NUCLEUS	15	0.416008	1.90642	0.00421941	0.124716	1	4523	tags=73%, list=32%, signal=107%
GO_INOSITOL_PHOSPHATE_MEDIATED_SIGNALING	47	0.23354	1.9064	0.00954198	0.123995	1	7590	tags=77%, list=53%, signal=164%
GO_CALCIUM_ION_TRANSMEMBRANE_TRANSPORT	265	0.100098	1.90638	0.0133588	0.123252	1	1609	tags=21%, list=11%, signal=23%
GO_REFLEX	16	0.389929	1.90518	0.004158	0.123373	1	7801	tags=94%, list=55%, signal=207%
GO_PRODUCTION_OF_SMALL_RNA_INVOLVED_IN_GENE_SILENCING_BY_RNA	48	0.235771	1.89915	0.00596422	0.126962	1	7628	tags=77%, list=54%, signal=165%
GO_REGULATION_OF_MUSCLE_SYSTEM_PROCESS	193	0.118488	1.894	0.00601202	0.130131	1	4015	tags=40%, list=28%, signal=55%
GO_AXON_REGENERATION	45	0.235825	1.89173	0.0138067	0.131128	1	4878	tags=58%, list=34%, signal=88%
GO_LONG_TERM_SYNAPTIC_DEPRESSION	29	0.299054	1.89138	0.0146751	0.130597	1	3114	tags=52%, list=22%, signal=66%
GO_REGULATION_OF_HISTONE_METHYLATION	54	0.215841	1.8898	0.0105932	0.131156	1	7220	tags=72%, list=51%, signal=146%
GO_POSITIVE_REGULATION_OF_EPITHELIAL_CELL_MIGRATION	132	0.141524	1.88854	0.00798403	0.131307	1	6847	tags=62%, list=48%, signal=119%
GO_GUANOSINE_CONTAINING_COMPOUND_METABOLIC_PROCESS	24	0.315621	1.88797	0.013834	0.130993	1	3818	tags=58%, list=27%, signal=80%
GO_SUBPALLIUM_DEVELOPMENT	23	0.334178	1.88795	0.00626305	0.130263	1	4534	tags=65%, list=32%, signal=96%
GO_NEGATIVE_REGULATION_OF_LOCOMOTION	275	0.0982107	1.887	0.0136986	0.130266	1	5358	tags=47%, list=38%, signal=74%
GO_ASSOCIATIVE_LEARNING	73	0.189856	1.88623	0.00967118	0.130131	1	5306	tags=56%, list=37%, signal=89%
GO_REGULATION_OF_TORC1_SIGNALING	26	0.31441	1.88592	0.00194932	0.129634	1	3197	tags=54%, list=22%, signal=69%
GO_SYNAPTIC_VESICLE_CLUSTERING	15	0.397769	1.88558	0.00992064	0.129156	1	1935	tags=53%, list=14%, signal=62%
GO_CARDIAC_VENTRICLE_DEVELOPMENT	104	0.156097	1.88538	0.00816326	0.128573	1	6691	tags=63%, list=47%, signal=117%
GO_SPINAL_CORD_DEVELOPMENT	77	0.182253	1.88297	0.0175439	0.129465	1	6848	tags=66%, list=48%, signal=127%
GO_REGULATION_OF_MYELOID_CELL_DIFFERENTIATION	182	0.119453	1.88082	0.0168776	0.130413	1	7316	tags=63%, list=51%, signal=128%
GO_CALCIUM_DEPENDENT_CELL_CELL_ADHESION_VIA_PLASMA_MEMBRANE_CELL_ADHESION_MOLECULES	40	0.254612	1.88067	0.0119284	0.129806	1	2435	tags=43%, list=17%, signal=51%
GO_CARBOHYDRATE_TRANSMEMBRANE_TRANSPORT	82	0.173253	1.87857	0.00779727	0.130675	1	3797	tags=44%, list=27%, signal=60%
GO_POSITIVE_REGULATION_OF_GLUCOSE_TRANSMEMBRANE_TRANSPORT	32	0.281459	1.87812	0.00785855	0.130247	1	4899	tags=63%, list=34%, signal=95%
GO_NEGATIVE_REGULATION_OF_INTRACELLULAR_STEROID_HORMONE_RECEPTOR_SIGNALING_PATHWAY	30	0.287286	1.87553	0.0139721	0.131452	1	6358	tags=73%, list=45%, signal=132%
GO_RETINOIC_ACID_RECEPTOR_SIGNALING_PATHWAY	26	0.301635	1.87512	0.0139442	0.130971	1	6664	tags=77%, list=47%, signal=144%
GO_POSITIVE_REGULATION_OF_LOCOMOTION	456	0.0766509	1.87483	0.00592885	0.130515	1	8715	tags=69%, list=61%, signal=171%
GO_MATERNAL_PLACENTA_DEVELOPMENT	32	0.27392	1.87373	0.00400802	0.130564	1	5451	tags=66%, list=38%, signal=106%
GO_DIGESTIVE_SYSTEM_DEVELOPMENT	114	0.149755	1.87259	0.00956023	0.130828	1	7750	tags=69%, list=54%, signal=151%
GO_CELL_FATE_COMMITMENT	182	0.120575	1.87116	0.0101833	0.13123	1	7222	tags=63%, list=51%, signal=125%
GO_CELL_FATE_SPECIFICATION	51	0.216227	1.87011	0.0100604	0.131301	1	4748	tags=55%, list=33%, signal=82%
GO_REGULATION_OF_POTASSIUM_ION_TRANSMEMBRANE_TRANSPORTER_ACTIVITY	47	0.224175	1.86944	0.00974659	0.131064	1	3785	tags=49%, list=27%, signal=66%
GO_REGULATION_OF_ACTION_POTENTIAL	45	0.237716	1.86563	0.00406504	0.133231	1	1371	tags=33%, list=10%, signal=37%
GO_RESPONSE_TO_TRANSFORMING_GROWTH_FACTOR_BETA	220	0.106489	1.86481	0.00817996	0.133118	1	4913	tags=45%, list=35%, signal=68%
GO_EMBRYONIC_CAMERA_TYPE_EYE_DEVELOPMENT	36	0.255266	1.86379	0.0144628	0.133239	1	3097	tags=47%, list=22%, signal=60%
GO_REGULATION_OF_DENDRITE_MORPHOGENESIS	85	0.171797	1.86375	0.00613497	0.132598	1	4100	tags=46%, list=29%, signal=64%
GO_INNERVATION	26	0.311454	1.86346	0.00769231	0.13217	1	3239	tags=54%, list=23%, signal=70%
GO_NEURON_MIGRATION	134	0.137422	1.86172	0.0202429	0.132739	1	3267	tags=37%, list=23%, signal=47%
GO_ENDOCARDIAL_CUSHION_DEVELOPMENT	38	0.2531	1.86005	0.0138614	0.133164	1	6521	tags=71%, list=46%, signal=131%
GO_CIRCADIAN_REGULATION_OF_GENE_EXPRESSION	52	0.217224	1.85884	0.008	0.133431	1	8143	tags=79%, list=57%, signal=184%
GO_SYNAPTIC_TRANSMISSION_GABAERGIC	43	0.241624	1.85577	0.00813008	0.135018	1	5840	tags=65%, list=41%, signal=110%
GO_VESICLE_CARGO_LOADING	19	0.349046	1.85196	0.0155945	0.136949	1	6276	tags=79%, list=44%, signal=141%
GO_FOREBRAIN_NEURON_DIFFERENTIATION	48	0.223885	1.85159	0.00767754	0.136566	1	4534	tags=54%, list=32%, signal=79%
GO_REGULATION_OF_STEROID_BIOSYNTHETIC_PROCESS	74	0.180847	1.84941	0.0125786	0.137598	1	8404	tags=77%, list=59%, signal=187%
GO_POSITIVE_REGULATION_OF_RESPONSE_TO_CYTOKINE_STIMULUS	47	0.222846	1.84728	0.0209924	0.138589	1	6833	tags=70%, list=48%, signal=135%
GO_N_TERMINAL_PROTEIN_AMINO_ACID_ACETYLATION	15	0.391408	1.84263	0.0162272	0.141372	1	5822	tags=80%, list=41%, signal=135%
GO_POSITIVE_REGULATION_OF_TRANSFORMING_GROWTH_FACTOR_BETA_PRODUCTION	15	0.389167	1.84167	0.0173745	0.141521	1	6803	tags=87%, list=48%, signal=166%
GO_CHOLESTEROL_STORAGE	16	0.381377	1.84055	0.0242424	0.141696	1	6143	tags=81%, list=43%, signal=143%
GO_LONG_TERM_SYNAPTIC_POTENTIATION	83	0.169441	1.83963	0.00790514	0.141698	1	4805	tags=51%, list=34%, signal=76%
GO_REGULATION_OF_NUCLEOBASE_CONTAINING_COMPOUND_TRANSPORT	16	0.377971	1.83792	0.0164271	0.142414	1	3522	tags=63%, list=25%, signal=83%
GO_POSITIVE_REGULATION_OF_NEURON_PROJECTION_DEVELOPMENT	252	0.0994348	1.83738	0.00990099	0.142132	1	4371	tags=40%, list=31%, signal=57%
GO_CALCINEURIN_MEDIATED_SIGNALING	38	0.248991	1.83672	0.00753296	0.14205	1	6954	tags=74%, list=49%, signal=144%
GO_ENDODERM_DEVELOPMENT	55	0.206764	1.83634	0.0119284	0.141594	1	7162	tags=71%, list=50%, signal=142%
GO_STEROL_BIOSYNTHETIC_PROCESS	64	0.190979	1.8351	0.00578035	0.141896	1	7970	tags=75%, list=56%, signal=170%
GO_TOR_SIGNALING	101	0.153074	1.83276	0.0254902	0.143101	1	1923	tags=29%, list=14%, signal=33%
GO_DENDRITIC_SPINE_DEVELOPMENT	88	0.163821	1.83081	0.00631579	0.143962	1	6741	tags=64%, list=47%, signal=120%
GO_DNA_DEALKYLATION	21	0.331977	1.82947	0.00984252	0.144335	1	4093	tags=62%, list=29%, signal=87%
GO_INTERLEUKIN_1_BETA_SECRETION	29	0.287116	1.8288	0.0214008	0.144225	1	7702	tags=83%, list=54%, signal=180%
GO_REGULATION_OF_GLIOGENESIS	103	0.152993	1.82854	0.0209524	0.143799	1	7374	tags=67%, list=52%, signal=138%
GO_INTRACELLULAR_STEROID_HORMONE_RECEPTOR_SIGNALING_PATHWAY	112	0.148621	1.82701	0.0101626	0.144326	1	4764	tags=48%, list=33%, signal=72%
GO_NEGATIVE_REGULATION_OF_SYNAPTIC_TRANSMISSION	64	0.196356	1.82591	0.0147992	0.144574	1	4557	tags=52%, list=32%, signal=75%
GO_HISTONE_H3_K9_MODIFICATION	43	0.233995	1.8251	0.014553	0.14463	1	4955	tags=58%, list=35%, signal=89%
GO_CARDIAC_CHAMBER_MORPHOGENESIS	106	0.153743	1.8251	0.0166667	0.143987	1	6691	tags=62%, list=47%, signal=117%
GO_POSITIVE_REGULATION_OF_ACTIN_NUCLEATION	16	0.373796	1.82486	0.00386847	0.143567	1	5361	tags=75%, list=38%, signal=120%
GO_MUSCLE_CELL_PROLIFERATION	164	0.121991	1.82443	0.00811359	0.143242	1	10783	tags=88%, list=76%, signal=358%
GO_CELLULAR_RESPONSE_TO_ORGANIC_CYCLIC_COMPOUND	467	0.0747261	1.82438	0.0118343	0.142674	1	6683	tags=54%, list=47%, signal=99%
GO_CELL_AGING	94	0.159598	1.82387	0.0181452	0.142476	1	7738	tags=70%, list=54%, signal=153%
GO_CRANIAL_NERVE_MORPHOGENESIS	18	0.354338	1.82345	0.01002	0.142144	1	4452	tags=67%, list=31%, signal=97%
GO_REGULATION_OF_RESPONSE_TO_DRUG	77	0.17403	1.82187	0.0135922	0.142647	1	4191	tags=47%, list=29%, signal=66%
GO_STARTLE_RESPONSE	25	0.309401	1.8211	0.010352	0.142595	1	4144	tags=60%, list=29%, signal=84%
GO_DOPAMINE_SECRETION	31	0.262402	1.81971	0.0100604	0.14309	1	6375	tags=71%, list=45%, signal=128%
GO_HEAD_MORPHOGENESIS	35	0.258597	1.8196	0.0181452	0.142532	1	7716	tags=80%, list=54%, signal=174%
GO_ARTERY_MORPHOGENESIS	55	0.208779	1.81803	0.00851064	0.143027	1	6098	tags=64%, list=43%, signal=111%
GO_AUTONOMIC_NERVOUS_SYSTEM_DEVELOPMENT	35	0.255769	1.81794	0.00980392	0.14249	1	4502	tags=57%, list=32%, signal=83%
GO_TISSUE_MIGRATION	256	0.0989032	1.81613	0.00392927	0.143178	1	6847	tags=58%, list=48%, signal=109%
GO_CALCIUM_ION_TRANSMEMBRANE_IMPORT_INTO_CYTOSOL	117	0.143747	1.81476	0.0193798	0.143619	1	7704	tags=68%, list=54%, signal=148%
GO_GLIAL_CELL_PROLIFERATION	40	0.239501	1.81465	0.0120724	0.143076	1	5141	tags=60%, list=36%, signal=94%
GO_CHEMICAL_SYNAPTIC_TRANSMISSION_POSTSYNAPTIC	96	0.163446	1.81226	0.0165289	0.144332	1	4213	tags=46%, list=30%, signal=65%
GO_CYCLIC_NUCLEOTIDE_MEDIATED_SIGNALING	164	0.122217	1.80985	0.0203252	0.145809	1	4269	tags=42%, list=30%, signal=59%
GO_REGULATION_OF_ANATOMICAL_STRUCTURE_SIZE	436	0.0752672	1.80518	0.0121457	0.14891	1	7091	tags=57%, list=50%, signal=110%
GO_PLASMA_MEMBRANE_ORGANIZATION	81	0.169251	1.80204	0.0201613	0.15092	1	5161	tags=53%, list=36%, signal=83%
GO_CELL_PROLIFERATION_IN_FOREBRAIN	22	0.322128	1.79575	0.00817996	0.155495	1	5127	tags=68%, list=36%, signal=106%
GO_TRANSMEMBRANE_RECEPTOR_PROTEIN_SERINE_THREONINE_KINASE_SIGNALING_PATHWAY	287	0.0922426	1.79542	0.0176817	0.155191	1	4913	tags=44%, list=35%, signal=65%
GO_POSITIVE_REGULATION_OF_CATABOLIC_PROCESS	378	0.0807858	1.79445	0.0197239	0.155299	1	4416	tags=39%, list=31%, signal=55%
GO_MRNA_MODIFICATION	18	0.348978	1.79438	0.0191205	0.154741	1	7692	tags=89%, list=54%, signal=193%
GO_PROTEIN_K48_LINKED_DEUBIQUITINATION	28	0.283362	1.79343	0.0136452	0.154837	1	6142	tags=71%, list=43%, signal=125%
GO_TELENCEPHALON_DEVELOPMENT	228	0.102504	1.793	0.0136986	0.154505	1	4058	tags=39%, list=29%, signal=53%
GO_SPECIFICATION_OF_ANIMAL_ORGAN_IDENTITY	24	0.301171	1.79092	0.0201207	0.155765	1	5803	tags=71%, list=41%, signal=119%
GO_SLEEP	23	0.305966	1.79009	0.0152964	0.155787	1	4316	tags=61%, list=30%, signal=87%
GO_RESPONSE_TO_BMP	133	0.132781	1.7893	0.021611	0.155728	1	7011	tags=62%, list=49%, signal=122%
GO_STRIATUM_DEVELOPMENT	19	0.348698	1.78836	0.0193424	0.155926	1	4033	tags=63%, list=28%, signal=88%
GO_EPITHELIAL_CELL_PROLIFERATION	310	0.088411	1.78821	0.0140281	0.155445	1	11581	tags=90%, list=81%, signal=472%
GO_POTASSIUM_ION_TRANSPORT	198	0.10903	1.78397	0.0117417	0.158376	1	6953	tags=60%, list=49%, signal=115%
GO_EMBRYONIC_ORGAN_DEVELOPMENT	335	0.084348	1.78357	0.0242424	0.15807	1	10046	tags=79%, list=71%, signal=261%
GO_ODONTOGENESIS	100	0.150064	1.77999	0.0179641	0.160619	1	6135	tags=58%, list=43%, signal=101%
GO_REGULATION_OF_SYSTEM_PROCESS	487	0.0698497	1.7787	0.0165289	0.161013	1	4213	tags=36%, list=30%, signal=50%
GO_HEART_DEVELOPMENT	476	0.0722901	1.77824	0.0261569	0.160782	1	6691	tags=54%, list=47%, signal=98%
GO_RENAL_SYSTEM_DEVELOPMENT	260	0.0962523	1.77817	0.0147992	0.160211	1	6265	tags=53%, list=44%, signal=94%
GO_ENTRAINMENT_OF_CIRCADIAN_CLOCK	24	0.305958	1.77761	0.0203666	0.160061	1	8701	tags=92%, list=61%, signal=235%
GO_REGULATION_OF_EPITHELIAL_TO_MESENCHYMAL_TRANSITION	75	0.173682	1.77408	0.0223124	0.162383	1	6651	tags=64%, list=47%, signal=119%
GO_NEGATIVE_REGULATION_OF_CARDIOCYTE_DIFFERENTIATION	17	0.35283	1.77397	0.0152091	0.161865	1	2519	tags=53%, list=18%, signal=64%
GO_REGULATION_OF_DENDRITIC_SPINE_MORPHOGENESIS	40	0.248251	1.77009	0.027027	0.164628	1	3949	tags=52%, list=28%, signal=72%
GO_REGULATION_OF_CARBOHYDRATE_METABOLIC_PROCESS	165	0.119785	1.76727	0.0174757	0.166331	1	8495	tags=72%, list=60%, signal=175%
GO_INHIBITORY_POSTSYNAPTIC_POTENTIAL	15	0.374279	1.76446	0.0197239	0.168187	1	8913	tags=100%, list=63%, signal=267%
GO_REGULATION_OF_CHROMATIN_SILENCING	22	0.306108	1.76153	0.0208333	0.170242	1	6649	tags=77%, list=47%, signal=145%
GO_PHOSPHOLIPID_BIOSYNTHETIC_PROCESS	217	0.103881	1.76061	0.0237624	0.170509	1	9696	tags=78%, list=68%, signal=242%
GO_REGULATION_OF_HEART_MORPHOGENESIS	31	0.263303	1.7606	0.012	0.169898	1	9577	tags=94%, list=67%, signal=285%
GO_REGULATION_OF_SYNAPTIC_TRANSMISSION_GABAERGIC	31	0.267733	1.75932	0.025	0.170337	1	5840	tags=68%, list=41%, signal=115%
GO_NEUROMUSCULAR_SYNAPTIC_TRANSMISSION	24	0.293728	1.75924	0.0220884	0.169786	1	6502	tags=75%, list=46%, signal=138%
GO_REGULATION_OF_HOMOTYPIC_CELL_CELL_ADHESION	21	0.314458	1.75692	0.0175781	0.171296	1	5020	tags=67%, list=35%, signal=103%
GO_INTRASPECIES_INTERACTION_BETWEEN_ORGANISMS	45	0.216089	1.75545	0.0177165	0.171914	1	9271	tags=87%, list=65%, signal=248%
GO_PROTEIN_AUTOPHOSPHORYLATION	216	0.10291	1.75521	0.021611	0.171523	1	4620	tags=43%, list=32%, signal=62%
GO_RHYTHMIC_BEHAVIOR	35	0.250888	1.75028	0.0162602	0.175491	1	3351	tags=49%, list=24%, signal=63%
GO_DNA_DEMETHYLATION	15	0.383392	1.75002	0.0270833	0.175095	1	5936	tags=80%, list=42%, signal=137%
GO_REGULATION_OF_ACTIN_FILAMENT_BASED_MOVEMENT	38	0.24266	1.74876	0.0219561	0.175633	1	2548	tags=42%, list=18%, signal=51%
GO_RESPONSE_TO_RADIATION	381	0.0775621	1.74701	0.0198807	0.176613	1	8453	tags=67%, list=59%, signal=160%
GO_GLIOGENESIS	255	0.0937217	1.74585	0.033543	0.177053	1	5835	tags=50%, list=41%, signal=84%
GO_REGULATION_OF_PRESYNAPSE_ORGANIZATION	29	0.269821	1.74507	0.0157791	0.17717	1	5984	tags=69%, list=42%, signal=119%
GO_EPITHELIAL_TUBE_BRANCHING_INVOLVED_IN_LUNG_MORPHOGENESIS	26	0.285158	1.74475	0.0211132	0.176867	1	5803	tags=69%, list=41%, signal=117%
GO_REGULATION_OF_CELLULAR_RESPONSE_TO_TRANSFORMING_GROWTH_FACTOR_BETA_STIMULUS	103	0.145422	1.74195	0.0201207	0.178796	1	4993	tags=50%, list=35%, signal=76%
GO_PEPTIDYL_TYROSINE_DEPHOSPHORYLATION	92	0.156292	1.7408	0.020284	0.179146	1	8466	tags=75%, list=59%, signal=184%
GO_NEGATIVE_REGULATION_OF_ALPHA_BETA_T_CELL_ACTIVATION	30	0.269245	1.73857	0.0219561	0.18052	1	8038	tags=83%, list=56%, signal=191%
GO_REGULATION_OF_NUCLEOCYTOPLASMIC_TRANSPORT	100	0.149498	1.73805	0.0134615	0.180433	1	6143	tags=58%, list=43%, signal=101%
GO_STEROL_TRANSPORT	72	0.175319	1.73691	0.03125	0.18085	1	6216	tags=61%, list=44%, signal=108%
GO_PROXIMAL_DISTAL_PATTERN_FORMATION	22	0.308279	1.73573	0.0102041	0.181253	1	5971	tags=73%, list=42%, signal=125%
GO_DEVELOPMENTAL_CELL_GROWTH	201	0.104182	1.73367	0.0243408	0.182487	1	4274	tags=40%, list=30%, signal=57%
GO_ENDOCRINE_SYSTEM_DEVELOPMENT	90	0.156531	1.7332	0.0200401	0.182256	1	5694	tags=56%, list=40%, signal=92%
GO_FOREBRAIN_GENERATION_OF_NEURONS	59	0.190729	1.73105	0.0245902	0.183376	1	4534	tags=51%, list=32%, signal=74%
GO_REGULATION_OF_SODIUM_ION_TRANSMEMBRANE_TRANSPORT	57	0.190347	1.73065	0.0191571	0.183176	1	1546	tags=30%, list=11%, signal=33%
GO_REGULATION_OF_MUSCLE_ADAPTATION	73	0.172061	1.72937	0.0270833	0.183665	1	5168	tags=53%, list=36%, signal=83%
GO_POST_GOLGI_VESICLE_MEDIATED_TRANSPORT	97	0.153059	1.72916	0.0255319	0.183272	1	4146	tags=44%, list=29%, signal=62%
GO_FACE_DEVELOPMENT	46	0.219541	1.72897	0.0298211	0.182831	1	7716	tags=76%, list=54%, signal=166%
GO_INSULIN_RECEPTOR_SIGNALING_PATHWAY	123	0.133086	1.72305	0.0201207	0.187636	1	5297	tags=50%, list=37%, signal=80%
GO_AXONAL_FASCICULATION	23	0.304559	1.72174	0.0289855	0.188322	1	6193	tags=74%, list=43%, signal=131%
GO_NEGATIVE_REGULATION_OF_GLIAL_CELL_DIFFERENTIATION	19	0.328975	1.72066	0.00823045	0.188766	1	8060	tags=89%, list=57%, signal=206%
GO_DEVELOPMENTAL_GROWTH_INVOLVED_IN_MORPHOGENESIS	211	0.102008	1.72042	0.0344168	0.188317	1	4371	tags=41%, list=31%, signal=58%
GO_CELL_JUNCTION_ORGANIZATION	270	0.0905507	1.71929	0.0271967	0.188701	1	2689	tags=28%, list=19%, signal=34%
GO_REGULATION_OF_CARDIAC_MUSCLE_CELL_ACTION_POTENTIAL	26	0.283015	1.71699	0.0354906	0.190254	1	2548	tags=46%, list=18%, signal=56%
GO_NEGATIVE_REGULATION_OF_IMMUNE_EFFECTOR_PROCESS	84	0.152678	1.71587	0.010142	0.190725	1	7160	tags=65%, list=50%, signal=131%
GO_VENTRICULAR_SEPTUM_DEVELOPMENT	60	0.186845	1.71418	0.0303605	0.191744	1	7316	tags=70%, list=51%, signal=143%
GO_NEGATIVE_REGULATION_OF_TYPE_I_INTERFERON_PRODUCTION	38	0.241548	1.7113	0.023622	0.194021	1	7809	tags=79%, list=55%, signal=174%
GO_REGULATION_OF_CELL_CELL_ADHESION	303	0.0864739	1.71087	0.0203252	0.193884	1	6171	tags=52%, list=43%, signal=90%
GO_NEGATIVE_REGULATION_OF_CHROMOSOME_ORGANIZATION	122	0.130895	1.7092	0.0295276	0.194904	1	5620	tags=52%, list=39%, signal=86%
GO_REGULATION_OF_DEVELOPMENTAL_GROWTH	274	0.0924568	1.70883	0.0176817	0.194605	1	7801	tags=64%, list=55%, signal=139%
GO_ADRENAL_GLAND_DEVELOPMENT	21	0.308392	1.70349	0.025	0.199303	1	8496	tags=90%, list=60%, signal=224%
GO_PROSTATE_GLAND_DEVELOPMENT	41	0.224575	1.70252	0.0216535	0.199593	1	6881	tags=71%, list=48%, signal=137%
GO_CELLULAR_RESPONSE_TO_CALCIUM_ION	75	0.169085	1.70172	0.0307377	0.199723	1	4628	tags=49%, list=33%, signal=73%
GO_TAXIS	488	0.0696687	1.70103	0.0394477	0.199666	1	4380	tags=38%, list=31%, signal=52%
GO_CELL_PROLIFERATION_INVOLVED_IN_KIDNEY_DEVELOPMENT	16	0.351522	1.701	0.0442105	0.19906	1	9237	tags=100%, list=65%, signal=284%
GO_MAINTENANCE_OF_LOCATION	278	0.0901852	1.70033	0.0390144	0.199069	1	6678	tags=56%, list=47%, signal=103%
GO_MUSCLE_TISSUE_DEVELOPMENT	322	0.0828808	1.70006	0.0207156	0.198692	1	7777	tags=63%, list=55%, signal=135%
GO_BLASTOCYST_FORMATION	30	0.251097	1.69932	0.0384615	0.198804	1	5923	tags=67%, list=42%, signal=114%
GO_REGULATION_OF_ACTIN_FILAMENT_BASED_PROCESS	335	0.0795099	1.69677	0.0289855	0.200789	1	3271	tags=31%, list=23%, signal=39%
GO_NEGATIVE_REGULATION_OF_DENDRITE_DEVELOPMENT	24	0.291954	1.69641	0.022869	0.200545	1	5934	tags=71%, list=42%, signal=121%
GO_GLOMERULUS_DEVELOPMENT	54	0.198679	1.69546	0.0313112	0.200877	1	8518	tags=80%, list=60%, signal=197%
GO_MYELOID_CELL_DIFFERENTIATION	315	0.0833353	1.69459	0.0379242	0.201179	1	4624	tags=41%, list=32%, signal=59%
GO_NEGATIVE_REGULATION_OF_CARDIAC_MUSCLE_TISSUE_DEVELOPMENT	27	0.267949	1.6945	0.0224719	0.200662	1	2519	tags=44%, list=18%, signal=54%
GO_CYTOPLASMIC_MICROTUBULE_ORGANIZATION	52	0.194221	1.69335	0.0156863	0.201247	1	6279	tags=63%, list=44%, signal=113%
GO_NUCLEAR_MIGRATION	19	0.326684	1.6931	0.0292969	0.20086	1	4346	tags=63%, list=31%, signal=91%
GO_INTEGRIN_MEDIATED_SIGNALING_PATHWAY	86	0.155566	1.69256	0.0240481	0.200809	1	6406	tags=60%, list=45%, signal=109%
GO_GLYCEROPHOSPHOLIPID_METABOLIC_PROCESS	147	0.120606	1.68954	0.0201207	0.20336	1	7791	tags=67%, list=55%, signal=146%
GO_GLYCEROLIPID_BIOSYNTHETIC_PROCESS	203	0.101521	1.68918	0.0223577	0.203097	1	9515	tags=77%, list=67%, signal=228%
GO_CHROMATIN_REMODELING	143	0.120827	1.6887	0.0318352	0.202922	1	10741	tags=87%, list=75%, signal=352%
GO_MAGNESIUM_ION_TRANSPORT	15	0.3673	1.68781	0.027451	0.203225	1	7114	tags=87%, list=50%, signal=173%
GO_POSITIVE_REGULATION_OF_MACROAUTOPHAGY	62	0.184196	1.68452	0.0337553	0.205967	1	3588	tags=44%, list=25%, signal=58%
GO_SKELETAL_SYSTEM_MORPHOGENESIS	182	0.10769	1.6845	0.0253411	0.20535	1	7716	tags=65%, list=54%, signal=140%
GO_FACE_MORPHOGENESIS	30	0.258506	1.68416	0.0337972	0.205086	1	7716	tags=80%, list=54%, signal=174%
GO_RESPONSE_TO_AMMONIUM_ION	113	0.13782	1.68251	0.0339321	0.206117	1	4100	tags=42%, list=29%, signal=59%
GO_LIPID_PHOSPHORYLATION	60	0.185447	1.68031	0.0153551	0.20791	1	3302	tags=42%, list=23%, signal=54%
GO_NEGATIVE_REGULATION_OF_CELL_CELL_ADHESION	129	0.125633	1.68025	0.0288066	0.207363	1	8049	tags=69%, list=57%, signal=157%
GO_SISTER_CHROMATID_COHESION	45	0.210458	1.67957	0.0227273	0.207453	1	5238	tags=58%, list=37%, signal=91%
GO_VASCULAR_ASSOCIATED_SMOOTH_MUSCLE_CELL_MIGRATION	21	0.304613	1.67943	0.0275049	0.206989	1	4482	tags=62%, list=31%, signal=90%
GO_SEROTONIN_RECEPTOR_SIGNALING_PATHWAY	21	0.30047	1.6763	0.0333333	0.209586	1	3185	tags=52%, list=22%, signal=67%
GO_REGULATION_OF_LIPID_BIOSYNTHETIC_PROCESS	153	0.116778	1.67596	0.0308008	0.209249	1	8497	tags=71%, list=60%, signal=175%
GO_ESTABLISHMENT_OR_MAINTENANCE_OF_CELL_POLARITY	194	0.103867	1.67419	0.036965	0.210488	1	3971	tags=38%, list=28%, signal=52%
GO_REGULATION_OF_CELLULAR_RESPONSE_TO_INSULIN_STIMULUS	58	0.187115	1.67051	0.0286885	0.213815	1	3728	tags=45%, list=26%, signal=60%
GO_SOMITE_DEVELOPMENT	74	0.163733	1.66855	0.0207547	0.215298	1	8454	tags=76%, list=59%, signal=185%
GO_PURINE_NUCLEOSIDE_METABOLIC_PROCESS	35	0.239324	1.66767	0.03	0.215637	1	3922	tags=51%, list=28%, signal=71%
GO_NEGATIVE_REGULATION_OF_CELL_MOTILITY	231	0.0970221	1.66698	0.0371094	0.215732	1	5358	tags=47%, list=38%, signal=74%
GO_POSITIVE_REGULATION_OF_LONG_TERM_SYNAPTIC_POTENTIATION	21	0.295398	1.66655	0.0356394	0.215648	1	4613	tags=62%, list=32%, signal=91%
GO_ADRENERGIC_RECEPTOR_SIGNALING_PATHWAY	23	0.289081	1.66636	0.0342742	0.215242	1	4556	tags=61%, list=32%, signal=89%
GO_IMPORT_INTO_NUCLEUS	132	0.123962	1.66311	0.0282258	0.217888	1	6879	tags=61%, list=48%, signal=116%
GO_REGULATION_OF_T_HELPER_17_TYPE_IMMUNE_RESPONSE	16	0.343572	1.66154	0.0287908	0.218964	1	4901	tags=69%, list=34%, signal=105%
GO_POST_EMBRYONIC_DEVELOPMENT	80	0.160027	1.66145	0.0292398	0.218432	1	4852	tags=50%, list=34%, signal=75%
GO_MICROTUBULE_BUNDLE_FORMATION	79	0.158062	1.65691	0.0357853	0.222944	1	7673	tags=70%, list=54%, signal=150%
GO_NEUROMUSCULAR_PROCESS_CONTROLLING_BALANCE	43	0.217802	1.65623	0.0294695	0.222999	1	2205	tags=37%, list=15%, signal=44%
GO_REGULATION_OF_PLATELET_AGGREGATION	16	0.335204	1.65565	0.0403226	0.222961	1	5020	tags=69%, list=35%, signal=106%
GO_CARDIAC_MUSCLE_CELL_CONTRACTION	62	0.177758	1.65559	0.021611	0.222378	1	3220	tags=40%, list=23%, signal=52%
GO_REGULATION_OF_SMOOTH_MUSCLE_CONTRACTION	51	0.187321	1.65477	0.0248963	0.222541	1	6833	tags=67%, list=48%, signal=128%
GO_NEURON_RECOGNITION	47	0.202568	1.65429	0.0273973	0.222432	1	6212	tags=64%, list=44%, signal=113%
GO_TOLERANCE_INDUCTION	16	0.345655	1.65379	0.0358566	0.222312	1	6651	tags=81%, list=47%, signal=152%
GO_CELL_JUNCTION_ASSEMBLY	227	0.0945008	1.65315	0.030303	0.222278	1	2689	tags=28%, list=19%, signal=34%
GO_REGULATION_OF_CATION_TRANSMEMBRANE_TRANSPORT	284	0.0874473	1.65268	0.0297619	0.222135	1	6148	tags=52%, list=43%, signal=89%
GO_REGULATION_OF_TUMOR_NECROSIS_FACTOR_MEDIATED_SIGNALING_PATHWAY	46	0.204848	1.64908	0.0320151	0.225542	1	6996	tags=70%, list=49%, signal=136%
GO_PEPTIDYL_SERINE_MODIFICATION	267	0.0861112	1.64822	0.0422535	0.225774	1	5248	tags=45%, list=37%, signal=70%
GO_REGULATION_OF_BMP_SIGNALING_PATHWAY	74	0.163588	1.64705	0.0383065	0.226383	1	4993	tags=51%, list=35%, signal=79%
GO_PHOSPHOLIPID_DEPHOSPHORYLATION	36	0.231056	1.64626	0.0309917	0.226577	1	7791	tags=78%, list=55%, signal=171%
GO_KIDNEY_MORPHOGENESIS	80	0.158868	1.64595	0.0449898	0.226295	1	6826	tags=64%, list=48%, signal=122%
GO_EYE_MORPHOGENESIS	128	0.126611	1.64419	0.0352941	0.227663	1	7222	tags=63%, list=51%, signal=127%
GO_NEGATIVE_REGULATION_OF_PROTEIN_MATURATION	18	0.320565	1.64223	0.0292887	0.229261	1	8096	tags=89%, list=57%, signal=206%
GO_REGULATION_OF_RESPONSE_TO_CYTOKINE_STIMULUS	138	0.119595	1.64073	0.0379242	0.230273	1	7082	tags=62%, list=50%, signal=121%
GO_AXON_EXTENSION	111	0.133838	1.6403	0.0297619	0.230109	1	7728	tags=68%, list=54%, signal=147%
GO_REGULATION_OF_SODIUM_ION_TRANSMEMBRANE_TRANSPORTER_ACTIVITY	48	0.204111	1.63791	0.0449438	0.232199	1	6001	tags=63%, list=42%, signal=108%
GO_GLOMERULAR_EPITHELIUM_DEVELOPMENT	18	0.322616	1.63718	0.0341365	0.232297	1	5694	tags=72%, list=40%, signal=120%
GO_HEART_VALVE_DEVELOPMENT	49	0.193645	1.63596	0.0414938	0.233094	1	5387	tags=57%, list=38%, signal=92%
GO_ADENYLATE_CYCLASE_ACTIVATING_G_PROTEIN_COUPLED_RECEPTOR_SIGNALING_PATHWAY	99	0.139054	1.63583	0.0342052	0.232657	1	4073	tags=42%, list=29%, signal=59%
GO_ACTIN_MEDIATED_CELL_CONTRACTION	101	0.138776	1.63457	0.0344828	0.233447	1	2548	tags=32%, list=18%, signal=38%
GO_CIRCADIAN_SLEEP_WAKE_CYCLE	18	0.320518	1.63408	0.0327553	0.233367	1	3351	tags=56%, list=24%, signal=73%
GO_RENAL_SYSTEM_VASCULATURE_DEVELOPMENT	22	0.287916	1.63405	0.0344828	0.232751	1	8849	tags=91%, list=62%, signal=240%
GO_ATRIOVENTRICULAR_VALVE_DEVELOPMENT	21	0.305675	1.63253	0.0282258	0.233839	1	3111	tags=52%, list=22%, signal=67%
GO_REPRODUCTIVE_SYSTEM_DEVELOPMENT	347	0.0755707	1.63104	0.042885	0.234796	1	7032	tags=57%, list=49%, signal=109%
GO_SCHWANN_CELL_DIFFERENTIATION	37	0.224399	1.631	0.041502	0.234212	1	4893	tags=57%, list=34%, signal=86%
GO_KIDNEY_EPITHELIUM_DEVELOPMENT	122	0.126245	1.62999	0.039501	0.234726	1	7086	tags=62%, list=50%, signal=123%
GO_PHOTOPERIODISM	21	0.293971	1.62889	0.044	0.235373	1	8701	tags=90%, list=61%, signal=232%
GO_REGULATION_OF_NEURONAL_SYNAPTIC_PLASTICITY	50	0.199351	1.627	0.0271967	0.236954	1	5713	tags=60%, list=40%, signal=100%
GO_REGULATION_OF_EPITHELIAL_CELL_MIGRATION	200	0.0991597	1.6268	0.0355731	0.236552	1	6651	tags=57%, list=47%, signal=105%
GO_LUNG_MORPHOGENESIS	44	0.206605	1.62615	0.04	0.236669	1	5803	tags=61%, list=41%, signal=103%
GO_RESPONSE_TO_ACETYLCHOLINE	27	0.268301	1.62505	0.0465587	0.23726	1	2514	tags=44%, list=18%, signal=54%
GO_PURINE_NUCLEOSIDE_MONOPHOSPHATE_METABOLIC_PROCESS	21	0.303632	1.62476	0.0387755	0.236955	1	3818	tags=57%, list=27%, signal=78%
GO_RNA_POLYADENYLATION	42	0.210161	1.62431	0.039604	0.236867	1	7863	tags=76%, list=55%, signal=170%
GO_PROTEIN_K63_LINKED_DEUBIQUITINATION	29	0.253619	1.62396	0.0417495	0.23661	1	7687	tags=79%, list=54%, signal=172%
GO_TUBE_CLOSURE	85	0.145834	1.62223	0.0287908	0.238013	1	2290	tags=31%, list=16%, signal=36%
GO_REGULATION_OF_NEUROTRANSMITTER_TRANSPORT	127	0.120154	1.62172	0.026	0.238036	1	6375	tags=57%, list=45%, signal=102%
GO_TOOTH_MINERALIZATION	17	0.335381	1.62072	0.0368098	0.238556	1	6117	tags=76%, list=43%, signal=134%
GO_PEROXISOME_PROLIFERATOR_ACTIVATED_RECEPTOR_SIGNALING_PATHWAY	19	0.309126	1.62054	0.0448065	0.238113	1	3097	tags=53%, list=22%, signal=67%
GO_EMBRYONIC_ORGAN_MORPHOGENESIS	217	0.0978152	1.61973	0.0401606	0.238478	1	9453	tags=76%, list=66%, signal=223%
GO_CELL_CELL_JUNCTION_ASSEMBLY	114	0.13026	1.61959	0.0410367	0.238055	1	2905	tags=33%, list=20%, signal=42%
GO_RESPONSE_TO_MORPHINE	30	0.248826	1.61811	0.0410156	0.239058	1	4057	tags=53%, list=28%, signal=74%
GO_PEPTIDYL_THREONINE_MODIFICATION	111	0.130141	1.61729	0.0299786	0.239462	1	5215	tags=50%, list=37%, signal=78%
GO_VESICLE_MEDIATED_TRANSPORT_IN_SYNAPSE	193	0.100188	1.61657	0.0431373	0.239603	1	4272	tags=40%, list=30%, signal=56%
GO_CELLULAR_RESPONSE_TO_AMMONIUM_ION	60	0.17937	1.616	0.0449679	0.239644	1	4100	tags=47%, list=29%, signal=65%
GO_RESPONSE_TO_NERVE_GROWTH_FACTOR	52	0.188448	1.61459	0.0368098	0.24072	1	3623	tags=44%, list=25%, signal=59%
GO_SCHWANN_CELL_DEVELOPMENT	29	0.247379	1.61418	0.0395257	0.240612	1	5321	tags=62%, list=37%, signal=99%
GO_DOPAMINE_TRANSPORT	41	0.211298	1.61389	0.030426	0.240338	1	6375	tags=66%, list=45%, signal=119%
GO_SYNAPTIC_TRANSMISSION_CHOLINERGIC	22	0.279769	1.60924	0.0481696	0.24504	1	5082	tags=64%, list=36%, signal=99%
GO_HISTONE_H3_K4_METHYLATION	45	0.194488	1.60883	0.0488798	0.244844	1	3250	tags=42%, list=23%, signal=55%
GO_STRIATED_MUSCLE_CONTRACTION	143	0.114883	1.60874	0.0421053	0.244331	1	5349	tags=49%, list=38%, signal=78%
GO_CEREBELLAR_CORTEX_FORMATION	19	0.302	1.60751	0.042885	0.245155	1	2449	tags=47%, list=17%, signal=57%
GO_REGULATION_OF_STEM_CELL_PROLIFERATION	55	0.185417	1.60743	0.0497132	0.244625	1	10571	tags=93%, list=74%, signal=359%
GO_REGULATION_OF_ANIMAL_ORGAN_FORMATION	27	0.259489	1.60571	0.0438247	0.245912	1	5803	tags=67%, list=41%, signal=112%
GO_DEPHOSPHORYLATION	425	0.0696637	1.60564	0.0310078	0.245389	1	7713	tags=61%, list=54%, signal=129%
GO_TRANSFORMING_GROWTH_FACTOR_BETA_PRODUCTION	29	0.246731	1.60528	0.0361446	0.245213	1	6803	tags=72%, list=48%, signal=138%
GO_MUSCLE_HYPERTROPHY	75	0.158416	1.60442	0.0492424	0.245716	1	2691	tags=35%, list=19%, signal=43%
GO_PLATELET_DERIVED_GROWTH_FACTOR_RECEPTOR_SIGNALING_PATHWAY	52	0.189423	1.60428	0.037037	0.245268	1	7716	tags=73%, list=54%, signal=159%
GO_POSITIVE_REGULATION_OF_AXON_EXTENSION	39	0.215606	1.60093	0.0513834	0.248578	1	5334	tags=59%, list=37%, signal=94%
GO_G_PROTEIN_COUPLED_RECEPTOR_SIGNALING_PATHWAY_COUPLED_TO_CYCLIC_NUCLEOTIDE_SECOND_MESSENGER	181	0.10188	1.60087	0.0377734	0.248049	1	4073	tags=39%, list=29%, signal=53%
GO_EPITHELIAL_TUBE_MORPHOGENESIS	272	0.0835529	1.60001	0.0338346	0.248429	1	5846	tags=49%, list=41%, signal=82%
GO_NEGATIVE_REGULATION_OF_GENE_SILENCING	22	0.282761	1.598	0.0466019	0.250027	1	7628	tags=82%, list=54%, signal=176%
GO_CYTOSKELETON_DEPENDENT_INTRACELLULAR_TRANSPORT	166	0.104774	1.59705	0.0309278	0.250508	1	7187	tags=61%, list=50%, signal=121%
GO_MORPHOGENESIS_OF_EMBRYONIC_EPITHELIUM	133	0.120357	1.59457	0.046	0.252684	1	6651	tags=59%, list=47%, signal=109%
GO_ANATOMICAL_STRUCTURE_HOMEOSTASIS	345	0.0752615	1.59361	0.0614754	0.253148	1	7702	tags=61%, list=54%, signal=131%
GO_GLUCOSE_IMPORT	48	0.198161	1.59329	0.021097	0.252908	1	4899	tags=54%, list=34%, signal=82%
GO_VESICLE_CYTOSKELETAL_TRAFFICKING	47	0.202504	1.59259	0.041841	0.253162	1	5910	tags=62%, list=42%, signal=105%
GO_ALPHA_BETA_T_CELL_ACTIVATION	107	0.132361	1.59238	0.0583333	0.252809	1	8241	tags=71%, list=58%, signal=167%
GO_CYTOSOLIC_CALCIUM_ION_TRANSPORT	142	0.115111	1.59174	0.046748	0.253023	1	7801	tags=66%, list=55%, signal=145%
GO_ROOF_OF_MOUTH_DEVELOPMENT	79	0.155024	1.5916	0.0479042	0.252599	1	7716	tags=70%, list=54%, signal=151%
GO_CYTOPLASMIC_PATTERN_RECOGNITION_RECEPTOR_SIGNALING_PATHWAY_IN_RESPONSE_TO_VIRUS	23	0.280076	1.59107	0.0518962	0.252634	1	7160	tags=78%, list=50%, signal=157%
GO_REGULATION_OF_MUSCLE_HYPERTROPHY	51	0.184124	1.58851	0.0408998	0.255219	1	2691	tags=37%, list=19%, signal=46%
GO_GLYCEROLIPID_METABOLIC_PROCESS	191	0.0979873	1.58827	0.0454545	0.254924	1	7791	tags=64%, list=55%, signal=140%
GO_POSITIVE_REGULATION_OF_VASCULAR_SMOOTH_MUSCLE_CELL_PROLIFERATION	31	0.242001	1.58813	0.0464646	0.254465	1	3450	tags=48%, list=24%, signal=64%
GO_BICARBONATE_TRANSPORT	32	0.235412	1.58628	0.0414079	0.256039	1	5998	tags=66%, list=42%, signal=113%
GO_ACTIVATION_OF_PROTEIN_KINASE_ACTIVITY	295	0.0796294	1.58616	0.0402414	0.255567	1	5211	tags=44%, list=37%, signal=69%
GO_MESENCHYME_MORPHOGENESIS	44	0.201612	1.58552	0.0514403	0.255659	1	6521	tags=66%, list=46%, signal=121%
GO_REGULATION_OF_TRANSMEMBRANE_RECEPTOR_PROTEIN_SERINE_THREONINE_KINASE_SIGNALING_PATHWAY	197	0.0965678	1.58458	0.0473251	0.256196	1	11218	tags=88%, list=79%, signal=411%
GO_WNT_SIGNALING_PATHWAY_CALCIUM_MODULATING_PATHWAY	33	0.235994	1.58435	0.0547667	0.255861	1	4844	tags=58%, list=34%, signal=87%
GO_SPINAL_CORD_MOTOR_NEURON_DIFFERENTIATION	20	0.295516	1.58284	0.0480962	0.257015	1	3628	tags=55%, list=25%, signal=74%
GO_TELOMERE_MAINTENANCE_VIA_SEMI_CONSERVATIVE_REPLICATION	28	0.248628	1.58153	0.0629771	0.257947	1	7144	tags=75%, list=50%, signal=150%
GO_LUNG_ALVEOLUS_DEVELOPMENT	35	0.231124	1.58085	0.0618557	0.258168	1	4852	tags=57%, list=34%, signal=86%
GO_INTRACELLULAR_STEROL_TRANSPORT	19	0.300564	1.58041	0.0546875	0.258106	1	6216	tags=74%, list=44%, signal=131%
GO_PRESYNAPTIC_ENDOCYTOSIS	51	0.185166	1.57959	0.0379242	0.258524	1	4072	tags=47%, list=29%, signal=66%
GO_AMYLOID_PRECURSOR_PROTEIN_CATABOLIC_PROCESS	37	0.214872	1.57826	0.0527344	0.259698	1	1950	tags=35%, list=14%, signal=41%
GO_THYMUS_DEVELOPMENT	37	0.21484	1.57764	0.0557769	0.25989	1	8107	tags=78%, list=57%, signal=182%
GO_CARBOHYDRATE_TRANSPORT	109	0.128711	1.57571	0.0534979	0.26157	1	3797	tags=39%, list=27%, signal=53%
GO_REGULATION_OF_TUBE_SIZE	113	0.125064	1.57497	0.0563674	0.261918	1	6674	tags=59%, list=47%, signal=111%
GO_LENS_DEVELOPMENT_IN_CAMERA_TYPE_EYE	58	0.171396	1.57494	0.0448065	0.261345	1	6651	tags=64%, list=47%, signal=119%
GO_ACTIVATION_OF_GTPASE_ACTIVITY	75	0.152879	1.57405	0.0514286	0.261912	1	5427	tags=53%, list=38%, signal=86%
GO_REGULATION_OF_LIPID_STORAGE	37	0.218643	1.57324	0.0414079	0.262278	1	8053	tags=78%, list=57%, signal=180%
GO_RESPIRATORY_SYSTEM_DEVELOPMENT	173	0.105413	1.57311	0.0410156	0.261838	1	5923	tags=52%, list=42%, signal=88%
GO_REGULATION_OF_RHO_PROTEIN_SIGNAL_TRANSDUCTION	123	0.11914	1.57238	0.053719	0.262059	1	10008	tags=82%, list=70%, signal=274%
GO_MULTICELLULAR_ORGANISMAL_MOVEMENT	45	0.198365	1.57132	0.0525253	0.262796	1	5726	tags=60%, list=40%, signal=100%
GO_REGULATION_OF_CAMP_MEDIATED_SIGNALING	45	0.191794	1.57102	0.0461538	0.262549	1	3921	tags=47%, list=28%, signal=64%
GO_NEGATIVE_REGULATION_OF_SYSTEMIC_ARTERIAL_BLOOD_PRESSURE	17	0.310801	1.56914	0.0616302	0.26412	1	7304	tags=82%, list=51%, signal=169%
GO_MOLTING_CYCLE	83	0.145128	1.56835	0.0613861	0.264495	1	4463	tags=46%, list=31%, signal=66%
GO_REGULATION_OF_MYELINATION	35	0.218834	1.56776	0.0342052	0.264681	1	4213	tags=51%, list=30%, signal=73%
GO_POSITIVE_REGULATION_OF_VASCULAR_ASSOCIATED_SMOOTH_MUSCLE_CELL_MIGRATION	16	0.320028	1.56544	0.0528376	0.266831	1	4346	tags=63%, list=31%, signal=90%
GO_REGULATION_OF_STEROID_METABOLIC_PROCESS	92	0.137805	1.56499	0.0541667	0.266803	1	8418	tags=73%, list=59%, signal=177%
GO_HISTONE_H3_K9_METHYLATION	35	0.223872	1.56456	0.0440252	0.266793	1	4955	tags=57%, list=35%, signal=87%
GO_INTERFERON_BETA_PRODUCTION	46	0.198788	1.56438	0.0346232	0.266461	1	5225	tags=57%, list=37%, signal=89%
GO_PLASMA_MEMBRANE_TUBULATION	20	0.283126	1.56022	0.0527344	0.270851	1	4516	tags=60%, list=32%, signal=88%
GO_EMBRYONIC_PATTERN_SPECIFICATION	50	0.189027	1.55769	0.0568627	0.27353	1	5290	tags=56%, list=37%, signal=89%
GO_BRANCHING_MORPHOGENESIS_OF_AN_EPITHELIAL_TUBE	127	0.119629	1.55764	0.0582329	0.272984	1	5934	tags=54%, list=42%, signal=91%
GO_SYNAPTIC_VESICLE_LOCALIZATION	157	0.107572	1.55757	0.0592593	0.272466	1	6283	tags=55%, list=44%, signal=97%
GO_MYELIN_ASSEMBLY	19	0.294497	1.5573	0.0601504	0.272204	1	3305	tags=53%, list=23%, signal=68%
GO_VENTRICULAR_CARDIAC_MUSCLE_CELL_ACTION_POTENTIAL	29	0.242491	1.55659	0.0621118	0.272624	1	1463	tags=34%, list=10%, signal=38%
GO_NERVE_DEVELOPMENT	62	0.16713	1.55534	0.0593047	0.273645	1	1304	tags=26%, list=9%, signal=28%
GO_NEGATIVE_REGULATION_OF_NEURON_PROJECTION_REGENERATION	15	0.332396	1.5547	0.0677291	0.273771	1	4763	tags=67%, list=33%, signal=100%
GO_SARCOPLASMIC_RETICULUM_CALCIUM_ION_TRANSPORT	31	0.233727	1.55411	0.0433884	0.273893	1	812	tags=29%, list=6%, signal=31%
GO_RESPONSE_TO_STEROID_HORMONE	325	0.0759574	1.55406	0.0550098	0.273346	1	6915	tags=56%, list=49%, signal=106%
GO_PHOSPHATIDYLINOSITOL_PHOSPHORYLATION	46	0.194666	1.55386	0.0530786	0.272959	1	4355	tags=50%, list=31%, signal=72%
GO_PROSTATE_GLAND_MORPHOGENESIS	24	0.267062	1.55373	0.0561122	0.272569	1	6881	tags=75%, list=48%, signal=145%
GO_NEGATIVE_REGULATION_OF_GLIOGENESIS	34	0.228463	1.55361	0.0453649	0.272125	1	8060	tags=79%, list=57%, signal=183%
GO_REGULATION_OF_MICROGLIAL_CELL_ACTIVATION	15	0.337027	1.55341	0.0475248	0.271786	1	3748	tags=60%, list=26%, signal=81%
GO_NEGATIVE_REGULATION_OF_VIRAL_RELEASE_FROM_HOST_CELL	15	0.328336	1.55298	0.0570265	0.271709	1	6719	tags=80%, list=47%, signal=151%
GO_SENSORY_ORGAN_MORPHOGENESIS	210	0.0917109	1.55213	0.0557851	0.272237	1	6848	tags=57%, list=48%, signal=108%
GO_NEPHRON_DEVELOPMENT	124	0.12042	1.55198	0.058	0.271804	1	8518	tags=72%, list=60%, signal=177%
GO_REGULATION_OF_CENTROSOME_CYCLE	54	0.17877	1.55192	0.0497018	0.271295	1	4582	tags=50%, list=32%, signal=73%
GO_NEGATIVE_REGULATION_OF_CELLULAR_SENESCENCE	17	0.312183	1.54993	0.0615079	0.273149	1	3097	tags=53%, list=22%, signal=68%
GO_REGULATION_OF_HAIR_CYCLE	18	0.309625	1.54987	0.0515464	0.27261	1	1924	tags=44%, list=14%, signal=51%
GO_PROTEIN_LOCALIZATION_TO_ENDOSOME	23	0.271845	1.54881	0.0566802	0.273403	1	6039	tags=70%, list=42%, signal=121%
GO_METENCEPHALON_DEVELOPMENT	99	0.132108	1.54853	0.0454545	0.273169	1	4315	tags=43%, list=30%, signal=62%
GO_NEGATIVE_REGULATION_OF_DNA_REPLICATION	34	0.222708	1.54843	0.0442656	0.272733	1	7723	tags=76%, list=54%, signal=167%
GO_GLOMERULAR_EPITHELIAL_CELL_DIFFERENTIATION	15	0.333671	1.54843	0.0521921	0.272158	1	5694	tags=73%, list=40%, signal=122%
GO_REGULATION_OF_MRNA_3_END_PROCESSING	26	0.255523	1.54829	0.0643863	0.271759	1	5129	tags=62%, list=36%, signal=96%
GO_DNA_REPAIR	478	0.0617955	1.54816	0.0553279	0.271369	1	9067	tags=70%, list=64%, signal=185%
GO_POSITIVE_REGULATION_OF_RESPONSE_TO_DRUG	24	0.268044	1.54722	0.0538302	0.27196	1	3901	tags=54%, list=27%, signal=74%
GO_CELLULAR_RESPONSE_TO_ABIOTIC_STIMULUS	269	0.081532	1.54628	0.0628684	0.27253	1	8228	tags=66%, list=58%, signal=153%
GO_PROTEIN_METHYLATION	152	0.106792	1.54612	0.0605469	0.272133	1	5707	tags=51%, list=40%, signal=84%
GO_POSITIVE_REGULATION_OF_PATHWAY_RESTRICTED_SMAD_PROTEIN_PHOSPHORYLATION	40	0.208206	1.54457	0.062	0.273386	1	7009	tags=70%, list=49%, signal=137%
GO_ALCOHOL_BIOSYNTHETIC_PROCESS	145	0.110209	1.54424	0.0488798	0.273268	1	7970	tags=67%, list=56%, signal=150%
GO_REGULATION_OF_CARDIAC_MUSCLE_TISSUE_DEVELOPMENT	67	0.163695	1.54208	0.046371	0.275376	1	10429	tags=90%, list=73%, signal=333%
GO_DOUBLE_STRAND_BREAK_REPAIR	197	0.0952699	1.54112	0.0711382	0.276075	1	8490	tags=69%, list=60%, signal=169%
GO_DETECTION_OF_EXTERNAL_BIOTIC_STIMULUS	15	0.325955	1.54071	0.0629921	0.275992	1	7702	tags=87%, list=54%, signal=189%
GO_NEURON_PROJECTION_EXTENSION	153	0.104812	1.53898	0.06639	0.277692	1	7735	tags=65%, list=54%, signal=140%
GO_REGULATION_OF_MORPHOGENESIS_OF_A_BRANCHING_STRUCTURE	46	0.191142	1.53771	0.0722892	0.278653	1	6881	tags=67%, list=48%, signal=130%
GO_REGULATION_OF_CALCIUM_MEDIATED_SIGNALING	83	0.146405	1.53736	0.0551181	0.278542	1	7704	tags=69%, list=54%, signal=149%
GO_NEGATIVE_REGULATION_OF_EXTRINSIC_APOPTOTIC_SIGNALING_PATHWAY	87	0.141583	1.53629	0.0622407	0.279384	1	6996	tags=63%, list=49%, signal=124%
GO_CELLULAR_RESPONSE_TO_ALKALOID	33	0.224088	1.53607	0.0737705	0.279114	1	2856	tags=42%, list=20%, signal=53%
GO_EPITHELIAL_TO_MESENCHYMAL_TRANSITION	117	0.120693	1.53527	0.0679012	0.279528	1	6691	tags=59%, list=47%, signal=110%
GO_CELLULAR_RESPONSE_TO_STARVATION	135	0.114095	1.53514	0.0664062	0.279101	1	3663	tags=37%, list=26%, signal=49%
GO_CELLULAR_SENESCENCE	58	0.174749	1.53472	0.0748441	0.279064	1	6358	tags=62%, list=45%, signal=112%
GO_CAMERA_TYPE_EYE_PHOTORECEPTOR_CELL_DIFFERENTIATION	16	0.314122	1.53282	0.0584677	0.280907	1	4430	tags=63%, list=31%, signal=91%
GO_MEGAKARYOCYTE_DIFFERENTIATION	62	0.164192	1.53131	0.0610236	0.282207	1	7316	tags=68%, list=51%, signal=139%
GO_BETA_CATENIN_TCF_COMPLEX_ASSEMBLY	30	0.23338	1.53105	0.0466531	0.281964	1	4751	tags=57%, list=33%, signal=85%
GO_CARDIAC_MUSCLE_CELL_ACTION_POTENTIAL	63	0.167753	1.53007	0.0579151	0.282675	1	1463	tags=27%, list=10%, signal=30%
GO_REGULATION_OF_NEUROTRANSMITTER_LEVELS	292	0.0776284	1.52945	0.0454545	0.282871	1	6230	tags=51%, list=44%, signal=89%
GO_POSTSYNAPTIC_SPECIALIZATION_ORGANIZATION	34	0.225673	1.52753	0.0533333	0.284778	1	4331	tags=53%, list=30%, signal=76%
GO_CELL_DIFFERENTIATION_INVOLVED_IN_KIDNEY_DEVELOPMENT	46	0.192481	1.52544	0.060166	0.286959	1	5005	tags=54%, list=35%, signal=84%
GO_POSITIVE_REGULATION_OF_HISTONE_METHYLATION	32	0.230537	1.52537	0.0674603	0.286482	1	2508	tags=41%, list=18%, signal=49%
GO_REGULATION_OF_ADAPTIVE_IMMUNE_RESPONSE	122	0.120541	1.52491	0.0528376	0.286493	1	7750	tags=66%, list=54%, signal=144%
GO_REGULATION_OF_CALCINEURIN_MEDIATED_SIGNALING	30	0.236285	1.52316	0.0589474	0.288217	1	6608	tags=70%, list=46%, signal=130%
GO_POSITIVE_REGULATION_OF_VASCULATURE_DEVELOPMENT	157	0.103251	1.52261	0.0735587	0.28829	1	11422	tags=90%, list=80%, signal=452%
GO_CAMERA_TYPE_EYE_MORPHOGENESIS	97	0.133881	1.52167	0.0591716	0.288821	1	6472	tags=59%, list=45%, signal=107%
GO_REGULATION_OF_DEPHOSPHORYLATION	185	0.0953897	1.5196	0.0698603	0.291072	1	6816	tags=57%, list=48%, signal=108%
GO_SIGNAL_TRANSDUCTION_IN_ABSENCE_OF_LIGAND	62	0.163419	1.51954	0.0752475	0.290593	1	2964	tags=37%, list=21%, signal=47%
GO_ENDOMEMBRANE_SYSTEM_ORGANIZATION	371	0.070429	1.51923	0.0697211	0.290378	1	5431	tags=45%, list=38%, signal=71%
GO_T_HELPER_17_TYPE_IMMUNE_RESPONSE	21	0.27864	1.51889	0.0750988	0.2903	1	8241	tags=86%, list=58%, signal=203%
GO_REGULATION_OF_EXTRINSIC_APOPTOTIC_SIGNALING_PATHWAY	137	0.110682	1.51762	0.0476191	0.291352	1	7999	tags=67%, list=56%, signal=152%
GO_VISUAL_BEHAVIOR	49	0.183541	1.5174	0.0609756	0.291094	1	6402	tags=63%, list=45%, signal=115%
GO_POSITIVE_REGULATION_OF_SMOOTH_MUSCLE_CELL_MIGRATION	35	0.220581	1.51709	0.0594059	0.290886	1	9883	tags=91%, list=69%, signal=298%
GO_NUCLEAR_TRANSPORT	308	0.0745504	1.51697	0.0597938	0.290495	1	6680	tags=54%, list=47%, signal=100%
GO_NEPHRON_EPITHELIUM_DEVELOPMENT	93	0.134255	1.51696	0.0573614	0.289929	1	6826	tags=61%, list=48%, signal=117%
GO_FAT_CELL_DIFFERENTIATION	186	0.095606	1.51641	0.0481172	0.290096	1	7305	tags=61%, list=51%, signal=123%
GO_NEUROBLAST_PROLIFERATION	56	0.176838	1.51641	0.0653061	0.289533	1	4864	tags=52%, list=34%, signal=78%
GO_PROTEIN_ACETYLATION	178	0.0974433	1.5153	0.058	0.29033	1	3588	tags=35%, list=25%, signal=46%
GO_MUSCLE_CELL_MIGRATION	76	0.148651	1.51485	0.0553279	0.290408	1	9883	tags=84%, list=69%, signal=274%
GO_SMOOTH_MUSCLE_CELL_PROLIFERATION	119	0.117469	1.51439	0.0513347	0.290489	1	10783	tags=87%, list=76%, signal=357%
GO_RESPIRATORY_SYSTEM_PROCESS	25	0.258559	1.5123	0.0744467	0.292579	1	6575	tags=72%, list=46%, signal=134%
GO_CYTOPLASMIC_PATTERN_RECOGNITION_RECEPTOR_SIGNALING_PATHWAY	57	0.172433	1.50976	0.0473251	0.295419	1	7295	tags=68%, list=51%, signal=140%
GO_VENTRAL_SPINAL_CORD_DEVELOPMENT	29	0.235916	1.50828	0.0682261	0.296746	1	4502	tags=55%, list=32%, signal=81%
GO_N_GLYCAN_PROCESSING	15	0.321286	1.50673	0.0732218	0.298244	1	4921	tags=67%, list=35%, signal=102%
GO_REGULATION_OF_ALCOHOL_BIOSYNTHETIC_PROCESS	66	0.155945	1.50471	0.0665323	0.300318	1	8359	tags=74%, list=59%, signal=179%
GO_REGULATION_OF_GENE_SILENCING	103	0.126265	1.50446	0.0831683	0.300073	1	7890	tags=68%, list=55%, signal=151%
GO_INTERLEUKIN_1_BETA_PRODUCTION	53	0.176583	1.5037	0.062753	0.300516	1	7702	tags=72%, list=54%, signal=156%
GO_SENSORY_SYSTEM_DEVELOPMENT	304	0.0728784	1.50326	0.0675944	0.300531	1	9755	tags=76%, list=69%, signal=235%
GO_CALCIUM_ION_REGULATED_EXOCYTOSIS_OF_NEUROTRANSMITTER	15	0.315661	1.50042	0.0856574	0.30376	1	5001	tags=67%, list=35%, signal=103%
GO_POSITIVE_REGULATION_OF_POTASSIUM_ION_TRANSMEMBRANE_TRANSPORTER_ACTIVITY	21	0.269519	1.50017	0.0769231	0.303533	1	3625	tags=52%, list=25%, signal=70%
GO_CYTOPLASMIC_MRNA_PROCESSING_BODY_ASSEMBLY	18	0.293238	1.49985	0.0688976	0.303405	1	2157	tags=44%, list=15%, signal=52%
GO_PATHWAY_RESTRICTED_SMAD_PROTEIN_PHOSPHORYLATION	54	0.174951	1.49901	0.0618763	0.304011	1	7009	tags=67%, list=49%, signal=131%
GO_CELL_RECOGNITION	109	0.124147	1.49755	0.0810811	0.305404	1	8433	tags=72%, list=59%, signal=174%
GO_STEM_CELL_PROLIFERATION	105	0.127676	1.49724	0.0666667	0.305248	1	10669	tags=88%, list=75%, signal=347%
GO_ORGAN_INDUCTION	15	0.326007	1.49664	0.0762887	0.305488	1	5803	tags=73%, list=41%, signal=124%
GO_POSTSYNAPTIC_MODULATION_OF_CHEMICAL_SYNAPTIC_TRANSMISSION	16	0.305402	1.49579	0.0663984	0.306056	1	4554	tags=63%, list=32%, signal=92%
GO_GLANDULAR_EPITHELIAL_CELL_DEVELOPMENT	23	0.263332	1.49571	0.0733198	0.305623	1	6779	tags=74%, list=48%, signal=141%
GO_REGULATION_OF_RAS_PROTEIN_SIGNAL_TRANSDUCTION	213	0.0875896	1.49536	0.0673267	0.30548	1	5321	tags=46%, list=37%, signal=72%
GO_HINDBRAIN_MORPHOGENESIS	37	0.206829	1.4945	0.0767677	0.306012	1	2449	tags=38%, list=17%, signal=46%
GO_NEPHRON_MORPHOGENESIS	65	0.154339	1.49447	0.0898438	0.305492	1	7011	tags=65%, list=49%, signal=127%
GO_POSITIVE_REGULATION_OF_SYNAPTIC_TRANSMISSION	158	0.105529	1.49444	0.0663984	0.304974	1	5001	tags=46%, list=35%, signal=69%
GO_ENTRAINMENT_OF_CIRCADIAN_CLOCK_BY_PHOTOPERIOD	19	0.283891	1.49353	0.076	0.305598	1	8701	tags=89%, list=61%, signal=230%
GO_MICROTUBULE_CYTOSKELETON_ORGANIZATION	488	0.0573632	1.49337	0.0766045	0.305233	1	7700	tags=60%, list=54%, signal=125%
GO_HOMOLOGOUS_CHROMOSOME_SEGREGATION	37	0.204418	1.49304	0.0721443	0.305038	1	8255	tags=78%, list=58%, signal=186%
GO_TISSUE_REMODELING	130	0.112825	1.49254	0.0603113	0.305188	1	6402	tags=56%, list=45%, signal=101%
GO_ESTABLISHMENT_OF_CELL_POLARITY	124	0.1145	1.49018	0.0693069	0.307731	1	5846	tags=52%, list=41%, signal=88%
GO_MALE_SEX_DIFFERENTIATION	125	0.115015	1.4901	0.0901961	0.307283	1	7032	tags=61%, list=49%, signal=119%
GO_REGULATION_OF_SYNAPTIC_VESICLE_TRANSPORT	82	0.138315	1.48966	0.0679406	0.307312	1	6375	tags=59%, list=45%, signal=105%
GO_POSITIVE_REGULATION_OF_EPITHELIAL_TO_MESENCHYMAL_TRANSITION	44	0.192452	1.48942	0.0672098	0.307117	1	6651	tags=66%, list=47%, signal=123%
GO_REGULATION_OF_VASCULAR_SMOOTH_MUSCLE_CELL_PROLIFERATION	47	0.18581	1.48818	0.0693069	0.308281	1	2209	tags=34%, list=16%, signal=40%
GO_NEURAL_TUBE_DEVELOPMENT	143	0.104996	1.48464	0.0612648	0.312338	1	2402	tags=27%, list=17%, signal=32%
GO_POSITIVE_REGULATION_OF_LEUKOCYTE_APOPTOTIC_PROCESS	19	0.282278	1.48359	0.0752475	0.313293	1	6476	tags=74%, list=45%, signal=135%
GO_T_CELL_SELECTION	34	0.215719	1.48229	0.0748988	0.31441	1	8241	tags=79%, list=58%, signal=188%
GO_NEGATIVE_REGULATION_OF_LIPID_LOCALIZATION	30	0.225546	1.48166	0.0734694	0.314594	1	6286	tags=67%, list=44%, signal=119%
GO_POSITIVE_REGULATION_OF_EPITHELIAL_CELL_PROLIFERATION	154	0.104007	1.48146	0.0801603	0.314298	1	11477	tags=91%, list=81%, signal=464%
GO_REGULATION_OF_GLUCONEOGENESIS	32	0.216231	1.48077	0.0708661	0.31462	1	8495	tags=81%, list=60%, signal=201%
GO_REGULATION_OF_PROTEIN_IMPORT	53	0.172866	1.48011	0.0685484	0.314941	1	6143	tags=60%, list=43%, signal=106%
GO_EPITHELIAL_CELL_FATE_COMMITMENT	15	0.321347	1.47965	0.0909091	0.314998	1	3971	tags=60%, list=28%, signal=83%
GO_COLUMNAR_CUBOIDAL_EPITHELIAL_CELL_DIFFERENTIATION	84	0.13653	1.47898	0.0796117	0.315371	1	7897	tags=69%, list=55%, signal=154%
GO_POSITIVE_REGULATION_OF_ADAPTIVE_IMMUNE_RESPONSE	78	0.14015	1.47799	0.0607843	0.316168	1	7871	tags=69%, list=55%, signal=154%
GO_REGULATION_OF_CELL_AGING	41	0.191696	1.47691	0.0881148	0.316978	1	7695	tags=73%, list=54%, signal=159%
GO_AXIS_SPECIFICATION	66	0.153688	1.47558	0.08	0.318265	1	6881	tags=64%, list=48%, signal=123%
GO_CARDIAC_MUSCLE_TISSUE_DEVELOPMENT	173	0.0970822	1.47528	0.073724	0.318118	1	7110	tags=60%, list=50%, signal=117%
GO_BRAIN_MORPHOGENESIS	27	0.243717	1.47405	0.0675944	0.319278	1	7609	tags=78%, list=53%, signal=167%
GO_SIGNAL_RELEASE_FROM_SYNAPSE	159	0.101822	1.47296	0.0567951	0.320263	1	9400	tags=76%, list=66%, signal=221%
GO_NEGATIVE_REGULATION_OF_CELL_ADHESION	215	0.0870493	1.47286	0.0894942	0.319793	1	8049	tags=65%, list=57%, signal=148%
GO_PROTEIN_ACYLATION	219	0.0861824	1.47217	0.0622407	0.320191	1	6657	tags=55%, list=47%, signal=102%
GO_NEGATIVE_REGULATION_OF_CAMP_MEDIATED_SIGNALING	23	0.254749	1.46848	0.0807087	0.324695	1	3806	tags=52%, list=27%, signal=71%
GO_NUCLEUS_LOCALIZATION	21	0.266491	1.46797	0.0816733	0.324858	1	4346	tags=57%, list=31%, signal=82%
GO_REGULATION_OF_AXON_GUIDANCE	41	0.190218	1.46768	0.08159	0.324664	1	6327	tags=63%, list=44%, signal=114%
GO_REGULATION_OF_HISTONE_H3_K9_METHYLATION	21	0.271341	1.46566	0.1	0.326788	1	4955	tags=62%, list=35%, signal=95%
GO_LENS_MORPHOGENESIS_IN_CAMERA_TYPE_EYE	19	0.283684	1.4656	0.0803922	0.326287	1	6456	tags=74%, list=45%, signal=135%
GO_BLOOD_VESSEL_MORPHOGENESIS	496	0.0567459	1.46497	0.0750507	0.326582	1	11447	tags=86%, list=80%, signal=423%
GO_INTERLEUKIN_1_SECRETION	33	0.217024	1.46363	0.0803383	0.327882	1	7702	tags=76%, list=54%, signal=165%
GO_NEGATIVE_REGULATION_OF_SODIUM_ION_TRANSPORT	17	0.303467	1.46362	0.0833333	0.327329	1	1546	tags=41%, list=11%, signal=46%
GO_GLANDULAR_EPITHELIAL_CELL_DIFFERENTIATION	37	0.203658	1.46194	0.0898662	0.329232	1	7881	tags=76%, list=55%, signal=169%
GO_BONE_DEVELOPMENT	179	0.0915767	1.46024	0.0750507	0.331178	1	7222	tags=60%, list=51%, signal=120%
GO_CARDIAC_MUSCLE_CELL_ACTION_POTENTIAL_INVOLVED_IN_CONTRACTION	46	0.180361	1.4597	0.107843	0.331359	1	1463	tags=28%, list=10%, signal=31%
GO_RNA_INTERFERENCE	15	0.316566	1.45912	0.0938776	0.331593	1	4039	tags=60%, list=28%, signal=84%
GO_NEGATIVE_REGULATION_OF_TRANSPORT	391	0.0642402	1.45841	0.077551	0.332058	1	6756	tags=54%, list=47%, signal=99%
GO_RETROGRADE_AXONAL_TRANSPORT	15	0.307575	1.4564	0.0901804	0.334239	1	5116	tags=67%, list=36%, signal=104%
GO_INTERLEUKIN_6_MEDIATED_SIGNALING_PATHWAY	17	0.294531	1.45553	0.101562	0.334968	1	3348	tags=53%, list=24%, signal=69%
GO_POSITIVE_REGULATION_OF_TRANSMEMBRANE_TRANSPORT	163	0.096813	1.45536	0.0823529	0.334624	1	6148	tags=53%, list=43%, signal=92%
GO_RESPONSE_TO_NICOTINE	37	0.199579	1.45314	0.077381	0.33724	1	6015	tags=62%, list=42%, signal=107%
GO_BROWN_FAT_CELL_DIFFERENTIATION	32	0.216713	1.45301	0.104089	0.336839	1	4484	tags=53%, list=31%, signal=77%
GO_REGULATION_OF_EMBRYONIC_DEVELOPMENT	106	0.120748	1.45292	0.0884774	0.336366	1	8769	tags=74%, list=62%, signal=190%
GO_MULTICELLULAR_ORGANISMAL_RESPONSE_TO_STRESS	68	0.150548	1.45286	0.0863454	0.335904	1	8753	tags=76%, list=61%, signal=198%
GO_NITRIC_OXIDE_SYNTHASE_BIOSYNTHETIC_PROCESS	16	0.300919	1.45214	0.0720165	0.336361	1	8177	tags=88%, list=57%, signal=205%
GO_STRIATED_MUSCLE_CELL_PROLIFERATION	55	0.171327	1.45128	0.0948617	0.337037	1	6888	tags=65%, list=48%, signal=126%
GO_RELEASE_OF_SEQUESTERED_CALCIUM_ION_INTO_CYTOSOL_BY_ENDOPLASMIC_RETICULUM	28	0.22906	1.4505	0.100193	0.337557	1	812	tags=29%, list=6%, signal=30%
GO_ORGANIC_HYDROXY_COMPOUND_BIOSYNTHETIC_PROCESS	206	0.0870109	1.45003	0.078125	0.33766	1	7970	tags=65%, list=56%, signal=145%
GO_REGULATION_OF_PHOSPHOLIPASE_C_ACTIVITY	39	0.197133	1.44973	0.102616	0.337541	1	10707	tags=95%, list=75%, signal=382%
GO_NEGATIVE_REGULATION_OF_REACTIVE_OXYGEN_SPECIES_BIOSYNTHETIC_PROCESS	24	0.244319	1.44949	0.100604	0.337307	1	3645	tags=50%, list=26%, signal=67%
GO_MACROMOLECULE_METHYLATION	251	0.0766703	1.44934	0.0998004	0.336958	1	8626	tags=68%, list=61%, signal=170%
GO_BONE_RESORPTION	47	0.176071	1.44824	0.0745098	0.338001	1	6588	tags=64%, list=46%, signal=118%
GO_REGULATION_OF_NEUROTRANSMITTER_SECRETION	98	0.124438	1.44707	0.0859375	0.339168	1	6375	tags=57%, list=45%, signal=103%
GO_GLAND_DEVELOPMENT	354	0.0664887	1.44521	0.0811359	0.341217	1	5189	tags=43%, list=36%, signal=66%
GO_LIPID_LOCALIZATION	294	0.0731437	1.44405	0.0761719	0.342262	1	11376	tags=87%, list=80%, signal=424%
GO_REGULATION_OF_VESICLE_FUSION	27	0.229439	1.4431	0.0783505	0.343085	1	6230	tags=67%, list=44%, signal=118%
GO_REGULATION_OF_SYNAPTIC_VESICLE_CYCLE	112	0.116211	1.44271	0.0788382	0.343125	1	2171	tags=27%, list=15%, signal=31%
GO_POSITIVE_REGULATION_OF_NUCLEOCYTOPLASMIC_TRANSPORT	59	0.159989	1.442	0.0742972	0.343629	1	3522	tags=41%, list=25%, signal=54%
GO_SYNAPTIC_VESICLE_RECYCLING	62	0.151191	1.4407	0.0773931	0.345008	1	5204	tags=52%, list=37%, signal=81%
GO_ALPHA_BETA_T_CELL_DIFFERENTIATION	78	0.139801	1.44053	0.0875764	0.344681	1	8241	tags=72%, list=58%, signal=170%
GO_RECEPTOR_CLUSTERING	51	0.16968	1.44043	0.0892857	0.34422	1	4850	tags=51%, list=34%, signal=77%
GO_POSITIVE_REGULATION_OF_LIPASE_ACTIVITY	56	0.16706	1.44018	0.0846774	0.344016	1	10850	tags=93%, list=76%, signal=389%
GO_RESPONSE_TO_ANESTHETIC	64	0.153157	1.44006	0.089172	0.343616	1	4057	tags=44%, list=28%, signal=61%
GO_NEGATIVE_REGULATION_OF_CELLULAR_PROTEIN_LOCALIZATION	98	0.124321	1.43993	0.102515	0.343227	1	5505	tags=51%, list=39%, signal=83%
GO_INDOLE_CONTAINING_COMPOUND_METABOLIC_PROCESS	15	0.316083	1.4398	0.109127	0.342842	1	4995	tags=67%, list=35%, signal=103%
GO_REGULATION_OF_GENE_EXPRESSION_EPIGENETIC	263	0.076688	1.43793	0.0970464	0.345161	1	4882	tags=42%, list=34%, signal=62%
GO_REGULATION_OF_CHOLESTEROL_BIOSYNTHETIC_PROCESS	41	0.196785	1.43772	0.112266	0.344863	1	7970	tags=76%, list=56%, signal=171%
GO_ACTIN_CYTOSKELETON_REORGANIZATION	94	0.129779	1.43725	0.112903	0.344997	1	3616	tags=38%, list=25%, signal=51%
GO_LOCALIZATION_WITHIN_MEMBRANE	141	0.106516	1.43712	0.0957031	0.344614	1	7585	tags=64%, list=53%, signal=135%
GO_POSITIVE_REGULATION_OF_DENDRITIC_SPINE_MORPHOGENESIS	18	0.278462	1.43677	0.086	0.3445	1	3949	tags=56%, list=28%, signal=77%
GO_MESODERM_DEVELOPMENT	98	0.124001	1.43631	0.0978044	0.344586	1	11030	tags=90%, list=77%, signal=396%
GO_CELLULAR_RESPONSE_TO_GROWTH_HORMONE_STIMULUS	17	0.290908	1.43622	0.1	0.34415	1	4237	tags=59%, list=30%, signal=84%
GO_GOLGI_ORGANIZATION	119	0.111917	1.43564	0.1	0.344477	1	5358	tags=49%, list=38%, signal=77%
GO_ANTERIOR_POSTERIOR_PATTERN_SPECIFICATION	140	0.103737	1.43543	0.0900196	0.344213	1	11655	tags=92%, list=82%, signal=503%
GO_NEGATIVE_CHEMOTAXIS	41	0.187679	1.43434	0.0838446	0.345365	1	9141	tags=83%, list=64%, signal=231%
GO_POSITIVE_REGULATION_OF_INTERFERON_BETA_PRODUCTION	29	0.219582	1.43394	0.10099	0.345404	1	5225	tags=59%, list=37%, signal=92%
GO_NEGATIVE_REGULATION_OF_CELL_AGING	22	0.250977	1.43213	0.0749507	0.347613	1	4197	tags=55%, list=29%, signal=77%
GO_REGULATION_OF_FAT_CELL_DIFFERENTIATION	107	0.117326	1.43153	0.0951456	0.347942	1	7389	tags=64%, list=52%, signal=131%
GO_REGULATION_OF_MUSCLE_CONTRACTION	132	0.105064	1.43133	0.106339	0.347707	1	5312	tags=48%, list=37%, signal=75%
GO_PROTEIN_SUMOYLATION	67	0.14871	1.42994	0.111111	0.349321	1	5754	tags=55%, list=40%, signal=92%
GO_MUCOPOLYSACCHARIDE_METABOLIC_PROCESS	17	0.287706	1.42866	0.0943026	0.350702	1	5120	tags=65%, list=36%, signal=101%
GO_EXPLORATION_BEHAVIOR	23	0.250598	1.42705	0.0914634	0.352584	1	5722	tags=65%, list=40%, signal=109%
GO_SEX_DIFFERENTIATION	213	0.084738	1.42668	0.092	0.352558	1	7032	tags=58%, list=49%, signal=112%
GO_REGULATION_OF_LONG_TERM_SYNAPTIC_POTENTIATION	41	0.186595	1.42453	0.0931677	0.355233	1	2906	tags=39%, list=20%, signal=49%
GO_DENDRITIC_SPINE_MORPHOGENESIS	54	0.167634	1.42429	0.111317	0.355056	1	3949	tags=44%, list=28%, signal=61%
GO_MITOTIC_SPINDLE_ORGANIZATION	99	0.127776	1.42385	0.0894942	0.355119	1	10560	tags=87%, list=74%, signal=334%
GO_PEPTIDYL_LYSINE_ACETYLATION	154	0.0983441	1.42379	0.103718	0.354631	1	6657	tags=56%, list=47%, signal=105%
GO_PEPTIDYL_LYSINE_TRIMETHYLATION	37	0.197326	1.42343	0.103448	0.354562	1	6047	tags=62%, list=42%, signal=108%
GO_VASCULAR_SMOOTH_MUSCLE_CONTRACTION	21	0.25278	1.42229	0.0866808	0.355629	1	3185	tags=48%, list=22%, signal=61%
GO_DORSAL_VENTRAL_NEURAL_TUBE_PATTERNING	20	0.265851	1.42164	0.0895238	0.356041	1	7609	tags=80%, list=53%, signal=172%
GO_CELL_DIFFERENTIATION_IN_SPINAL_CORD	30	0.216105	1.42119	0.116105	0.356183	1	5471	tags=60%, list=38%, signal=97%
GO_MESONEPHROS_DEVELOPMENT	87	0.128958	1.41948	0.10775	0.358149	1	7011	tags=62%, list=49%, signal=122%
GO_POSITIVE_REGULATION_OF_DENDRITE_DEVELOPMENT	66	0.148145	1.41718	0.0878243	0.361068	1	4371	tags=45%, list=31%, signal=65%
GO_NEGATIVE_REGULATION_OF_PEPTIDYL_THREONINE_PHOSPHORYLATION	17	0.281025	1.41676	0.10625	0.361164	1	5215	tags=65%, list=37%, signal=102%
GO_G_PROTEIN_COUPLED_ACETYLCHOLINE_RECEPTOR_SIGNALING_PATHWAY	18	0.276567	1.4154	0.0965251	0.362616	1	3185	tags=50%, list=22%, signal=64%
GO_POSITIVE_REGULATION_OF_DENDRITIC_SPINE_DEVELOPMENT	39	0.192208	1.41535	0.097561	0.36214	1	4206	tags=49%, list=30%, signal=69%
GO_AUTOPHAGOSOME_MATURATION	34	0.204951	1.41429	0.108163	0.363144	1	6719	tags=68%, list=47%, signal=128%
GO_VESICLE_ORGANIZATION	293	0.0716043	1.41425	0.0987903	0.362619	1	8913	tags=70%, list=63%, signal=182%
GO_REGULATION_OF_MACROPHAGE_ACTIVATION	45	0.17697	1.41392	0.0919765	0.362542	1	3815	tags=44%, list=27%, signal=61%
GO_APPENDAGE_DEVELOPMENT	144	0.10171	1.41143	0.109615	0.365858	1	3509	tags=35%, list=25%, signal=46%
GO_RESPONSE_TO_CATECHOLAMINE	33	0.207903	1.41102	0.107843	0.365924	1	5243	tags=58%, list=37%, signal=91%
GO_RESPONSE_TO_CALCIUM_ION	135	0.105491	1.41099	0.0839695	0.3654	1	4628	tags=43%, list=33%, signal=63%
GO_NEGATIVE_REGULATION_OF_TRANSMEMBRANE_RECEPTOR_PROTEIN_SERINE_THREONINE_KINASE_SIGNALING_PATHWAY	99	0.124839	1.41053	0.101833	0.365547	1	4993	tags=47%, list=35%, signal=73%
GO_REGULATION_OF_SODIUM_ION_TRANSPORT	78	0.135673	1.41002	0.106299	0.36579	1	1546	tags=24%, list=11%, signal=27%
GO_DIVALENT_INORGANIC_CATION_TRANSPORT	391	0.0627661	1.40997	0.0826613	0.365283	1	1788	tags=19%, list=13%, signal=21%
GO_MESONEPHRIC_TUBULE_MORPHOGENESIS	55	0.162654	1.40956	0.103586	0.365332	1	7011	tags=65%, list=49%, signal=128%
GO_WALKING_BEHAVIOR	28	0.224672	1.4094	0.136986	0.364963	1	5959	tags=64%, list=42%, signal=110%
GO_RESPONSE_TO_FLUID_SHEAR_STRESS	31	0.210645	1.40914	0.11	0.36479	1	6651	tags=68%, list=47%, signal=127%
GO_NEGATIVE_REGULATION_OF_CELLULAR_RESPONSE_TO_GROWTH_FACTOR_STIMULUS	128	0.107787	1.40806	0.0945946	0.365878	1	6709	tags=58%, list=47%, signal=108%
GO_FORMATION_OF_PRIMARY_GERM_LAYER	94	0.124796	1.40737	0.118952	0.366359	1	7170	tags=63%, list=50%, signal=126%
GO_CELL_CELL_JUNCTION_ORGANIZATION	142	0.101716	1.40701	0.0972763	0.366329	1	2676	tags=29%, list=19%, signal=35%
GO_REGULATION_OF_LIPID_LOCALIZATION	104	0.116951	1.40687	0.110879	0.365969	1	6286	tags=56%, list=44%, signal=99%
GO_CARDIAC_MUSCLE_CONTRACTION	115	0.11208	1.40637	0.105263	0.366105	1	5349	tags=49%, list=38%, signal=77%
GO_REGULATION_OF_CYTOPLASMIC_TRANSLATION	26	0.237208	1.40602	0.105372	0.366012	1	7032	tags=73%, list=49%, signal=144%
GO_AORTA_DEVELOPMENT	49	0.173628	1.40578	0.106996	0.365804	1	5671	tags=57%, list=40%, signal=95%
GO_NEGATIVE_REGULATION_OF_BMP_SIGNALING_PATHWAY	41	0.186346	1.40455	0.0942623	0.367167	1	4993	tags=54%, list=35%, signal=82%
GO_PROTEIN_TARGETING_TO_VACUOLE	33	0.203097	1.40375	0.108738	0.367824	1	4017	tags=48%, list=28%, signal=67%
GO_PROTEIN_TRANSPORT_WITHIN_PLASMA_MEMBRANE	44	0.179829	1.40248	0.104126	0.369197	1	8448	tags=77%, list=59%, signal=189%
GO_POSITIVE_REGULATION_OF_CARDIAC_MUSCLE_TISSUE_DEVELOPMENT	38	0.188959	1.40223	0.111984	0.369021	1	10429	tags=92%, list=73%, signal=343%
GO_T_CELL_DIFFERENTIATION_INVOLVED_IN_IMMUNE_RESPONSE	48	0.171665	1.40208	0.10664	0.36867	1	8241	tags=75%, list=58%, signal=177%
GO_PROTEIN_MONOUBIQUITINATION	64	0.146586	1.39798	0.105159	0.37446	1	9489	tags=81%, list=67%, signal=243%
GO_REGULATION_OF_NEUROINFLAMMATORY_RESPONSE	24	0.237072	1.39642	0.112595	0.376331	1	3748	tags=50%, list=26%, signal=68%
GO_LIPOPROTEIN_BIOSYNTHETIC_PROCESS	89	0.12723	1.39609	0.0974659	0.376223	1	7477	tags=65%, list=53%, signal=136%
GO_AXONEME_ASSEMBLY	53	0.16279	1.39524	0.139113	0.377019	1	9778	tags=85%, list=69%, signal=270%
GO_TRANSPORT_OF_VIRUS	54	0.162961	1.39434	0.1	0.377886	1	7970	tags=72%, list=56%, signal=163%
GO_POSITIVE_REGULATION_OF_STEM_CELL_PROLIFERATION	36	0.19687	1.39428	0.107004	0.377434	1	7881	tags=75%, list=55%, signal=168%
GO_HETEROPHILIC_CELL_CELL_ADHESION_VIA_PLASMA_MEMBRANE_CELL_ADHESION_MOLECULES	36	0.200174	1.39334	0.121857	0.378324	1	1902	tags=33%, list=13%, signal=38%
GO_MEMBRANE_PROTEIN_ECTODOMAIN_PROTEOLYSIS	39	0.190476	1.39309	0.0878243	0.378169	1	7151	tags=69%, list=50%, signal=139%
GO_NEGATIVE_REGULATION_OF_NEURON_PROJECTION_DEVELOPMENT	142	0.102467	1.39264	0.121514	0.378262	1	8280	tags=68%, list=58%, signal=162%
GO_NEUROTRANSMITTER_BIOSYNTHETIC_PROCESS	75	0.134784	1.39161	0.110442	0.379213	1	8151	tags=71%, list=57%, signal=164%
GO_ERBB2_SIGNALING_PATHWAY	30	0.21473	1.39102	0.116183	0.379551	1	1694	tags=33%, list=12%, signal=38%
GO_ADHERENS_JUNCTION_ORGANIZATION	135	0.103008	1.39028	0.118095	0.380152	1	2132	tags=25%, list=15%, signal=29%
GO_NEGATIVE_REGULATION_OF_MUSCLE_HYPERTROPHY	23	0.246095	1.39027	0.102204	0.37961	1	2691	tags=43%, list=19%, signal=54%
GO_ASYMMETRIC_CELL_DIVISION	17	0.283242	1.38917	0.117521	0.380812	1	4346	tags=59%, list=31%, signal=85%
GO_REGULATION_OF_B_CELL_RECEPTOR_SIGNALING_PATHWAY	21	0.248004	1.3881	0.121901	0.381911	1	1897	tags=38%, list=13%, signal=44%
GO_OLFACTORY_LOBE_DEVELOPMENT	28	0.220575	1.38761	0.110647	0.382145	1	9068	tags=86%, list=64%, signal=236%
GO_RESPONSE_TO_LIGHT_STIMULUS	259	0.0742372	1.38755	0.114053	0.381668	1	8416	tags=66%, list=59%, signal=159%
GO_CRANIAL_NERVE_DEVELOPMENT	34	0.20294	1.3874	0.119691	0.38131	1	1304	tags=29%, list=9%, signal=32%
GO_POSITIVE_REGULATION_OF_EMBRYONIC_DEVELOPMENT	30	0.217792	1.38734	0.0951417	0.38085	1	8769	tags=83%, list=62%, signal=217%
GO_AMYLOID_BETA_FORMATION	28	0.220539	1.38625	0.129555	0.381871	1	1950	tags=36%, list=14%, signal=41%
GO_POSITIVE_REGULATION_OF_DEVELOPMENTAL_GROWTH	143	0.0964275	1.38591	0.103718	0.381789	1	11284	tags=89%, list=79%, signal=424%
GO_TIGHT_JUNCTION_ORGANIZATION	52	0.159993	1.38584	0.101365	0.381341	1	4848	tags=50%, list=34%, signal=76%
GO_SYNAPTIC_VESICLE_EXOCYTOSIS	115	0.10956	1.38583	0.115163	0.380794	1	6375	tags=56%, list=45%, signal=100%
GO_REGULATION_OF_CELL_MATRIX_ADHESION	101	0.11963	1.38518	0.107422	0.381323	1	1550	tags=23%, list=11%, signal=25%
GO_KIDNEY_MESENCHYME_DEVELOPMENT	16	0.287809	1.38407	0.105477	0.382527	1	5694	tags=69%, list=40%, signal=114%
GO_EMBRYONIC_SKELETAL_SYSTEM_DEVELOPMENT	85	0.124937	1.38179	0.100402	0.385628	1	9453	tags=79%, list=66%, signal=233%
GO_NEGATIVE_REGULATION_OF_CELL_PROJECTION_ORGANIZATION	167	0.0921573	1.38122	0.104	0.385907	1	7398	tags=61%, list=52%, signal=126%
GO_NEUROTRANSMITTER_METABOLIC_PROCESS	109	0.114531	1.38057	0.109731	0.386471	1	8177	tags=69%, list=57%, signal=160%
GO_STEROID_BIOSYNTHETIC_PROCESS	139	0.100138	1.37996	0.120818	0.386869	1	8420	tags=69%, list=59%, signal=167%
GO_REGULATION_OF_MEGAKARYOCYTE_DIFFERENTIATION	47	0.173469	1.37981	0.109959	0.386536	1	6322	tags=62%, list=44%, signal=111%
GO_POSITIVE_REGULATION_OF_SMALL_GTPASE_MEDIATED_SIGNAL_TRANSDUCTION	62	0.148682	1.37952	0.11875	0.386392	1	8684	tags=76%, list=61%, signal=194%
GO_POSITIVE_REGULATION_OF_LIPID_STORAGE	18	0.267963	1.37878	0.129436	0.386945	1	8053	tags=83%, list=57%, signal=192%
GO_POSITIVE_REGULATION_OF_CELL_PROJECTION_ORGANIZATION	343	0.0647349	1.3782	0.10241	0.387323	1	4371	tags=37%, list=31%, signal=52%
GO_POSITIVE_REGULATION_OF_CELLULAR_RESPONSE_TO_INSULIN_STIMULUS	19	0.267374	1.37774	0.130435	0.387453	1	2192	tags=42%, list=15%, signal=50%
GO_PLATELET_MORPHOGENESIS	18	0.271413	1.37749	0.128257	0.3873	1	7213	tags=78%, list=51%, signal=157%
GO_NEGATIVE_REGULATION_OF_ION_TRANSPORT	119	0.109626	1.37716	0.122622	0.387298	1	6826	tags=59%, list=48%, signal=112%
GO_ENDOCARDIAL_CUSHION_MORPHOGENESIS	30	0.209005	1.37529	0.116935	0.389643	1	6521	tags=67%, list=46%, signal=123%
GO_ENDOCRINE_PANCREAS_DEVELOPMENT	33	0.204925	1.3724	0.11976	0.393659	1	7011	tags=70%, list=49%, signal=137%
GO_REGULATION_OF_VASCULATURE_DEVELOPMENT	270	0.0727373	1.3722	0.111562	0.393407	1	11480	tags=88%, list=81%, signal=445%
GO_NEGATIVE_REGULATION_OF_OSSIFICATION	58	0.151639	1.37103	0.12	0.394827	1	7913	tags=71%, list=56%, signal=158%
GO_SEMAPHORIN_PLEXIN_SIGNALING_PATHWAY	39	0.184145	1.37033	0.119342	0.395323	1	7971	tags=74%, list=56%, signal=168%
GO_NEGATIVE_REGULATION_OF_CD4_POSITIVE_ALPHA_BETA_T_CELL_ACTIVATION	21	0.24523	1.36895	0.112871	0.396949	1	8038	tags=81%, list=56%, signal=186%
GO_POSITIVE_REGULATION_OF_CELL_CYCLE_G1_S_PHASE_TRANSITION	44	0.17613	1.36738	0.136546	0.398937	1	1382	tags=27%, list=10%, signal=30%
GO_GASTRULATION	141	0.100141	1.36703	0.119374	0.398996	1	7170	tags=60%, list=50%, signal=120%
GO_NEGATIVE_REGULATION_OF_TELOMERE_MAINTENANCE_VIA_TELOMERE_LENGTHENING	23	0.242437	1.36598	0.14	0.400156	1	7695	tags=78%, list=54%, signal=170%
GO_REGULATION_OF_CENTRIOLE_REPLICATION	21	0.249889	1.36397	0.132265	0.402828	1	4582	tags=57%, list=32%, signal=84%
GO_MYELOID_CELL_DEVELOPMENT	52	0.161647	1.36344	0.118126	0.403153	1	8110	tags=73%, list=57%, signal=169%
GO_CONNECTIVE_TISSUE_DEVELOPMENT	220	0.0778687	1.36194	0.1002	0.405025	1	7385	tags=60%, list=52%, signal=122%
GO_NEGATIVE_REGULATION_OF_PEPTIDYL_SERINE_PHOSPHORYLATION	24	0.23395	1.36182	0.133205	0.404632	1	5572	tags=63%, list=39%, signal=103%
GO_T_CELL_DIFFERENTIATION_IN_THYMUS	58	0.153017	1.36148	0.141129	0.404601	1	7648	tags=69%, list=54%, signal=148%
GO_OVULATION	18	0.267779	1.36133	0.13	0.404268	1	2519	tags=44%, list=18%, signal=54%
GO_PRESYNAPSE_ORGANIZATION	41	0.183863	1.36111	0.116667	0.404044	1	4681	tags=51%, list=33%, signal=76%
GO_DIGESTIVE_TRACT_MORPHOGENESIS	42	0.174436	1.36105	0.118644	0.403558	1	10065	tags=88%, list=71%, signal=300%
GO_TRACHEA_DEVELOPMENT	18	0.26699	1.36103	0.119141	0.403037	1	5694	tags=67%, list=40%, signal=111%
GO_CENTRAL_NERVOUS_SYSTEM_PROJECTION_NEURON_AXONOGENESIS	25	0.231376	1.36016	0.130879	0.403861	1	1836	tags=36%, list=13%, signal=41%
GO_MOLTING_CYCLE_PROCESS	72	0.136643	1.35889	0.116601	0.40545	1	8148	tags=71%, list=57%, signal=165%
GO_EPITHELIAL_CELL_DIFFERENTIATION_INVOLVED_IN_KIDNEY_DEVELOPMENT	37	0.189414	1.3581	0.120968	0.406207	1	5005	tags=54%, list=35%, signal=83%
GO_POSITIVE_REGULATION_OF_CATION_CHANNEL_ACTIVITY	57	0.151658	1.35679	0.129436	0.407694	1	9338	tags=81%, list=66%, signal=234%
GO_SMOOTH_MUSCLE_CELL_MIGRATION	63	0.147676	1.35667	0.133891	0.407318	1	9883	tags=84%, list=69%, signal=274%
GO_POSITIVE_REGULATION_OF_SODIUM_ION_TRANSMEMBRANE_TRANSPORTER_ACTIVITY	16	0.280707	1.35588	0.127883	0.408129	1	5795	tags=69%, list=41%, signal=116%
GO_REGULATION_OF_CELL_SIZE	165	0.0907923	1.35521	0.134146	0.408688	1	7091	tags=59%, list=50%, signal=116%
GO_RESPIRATORY_GASEOUS_EXCHANGE	53	0.162096	1.35518	0.1409	0.408168	1	6833	tags=64%, list=48%, signal=123%
GO_CELL_MIGRATION_INVOLVED_IN_SPROUTING_ANGIOGENESIS	52	0.161498	1.35474	0.140594	0.408347	1	10850	tags=92%, list=76%, signal=387%
GO_DEFINITIVE_HEMOPOIESIS	15	0.287906	1.35387	0.125704	0.409156	1	7294	tags=80%, list=51%, signal=164%
GO_DENDRITIC_SPINE_MAINTENANCE	18	0.265861	1.35362	0.13556	0.409015	1	6501	tags=72%, list=46%, signal=133%
GO_REGULATION_OF_GLIAL_CELL_PROLIFERATION	28	0.21549	1.35232	0.128655	0.410555	1	5581	tags=61%, list=39%, signal=100%
GO_REGULATION_OF_MULTICELLULAR_ORGANISM_GROWTH	58	0.152045	1.35187	0.123232	0.410746	1	2507	tags=33%, list=18%, signal=40%
GO_REGULATION_OF_G_PROTEIN_COUPLED_RECEPTOR_SIGNALING_PATHWAY	120	0.106124	1.35103	0.141104	0.411514	1	4077	tags=39%, list=29%, signal=54%
GO_REGULATION_OF_SMALL_GTPASE_MEDIATED_SIGNAL_TRANSDUCTION	309	0.065382	1.34965	0.142023	0.413233	1	10008	tags=77%, list=70%, signal=253%
GO_NEURON_PROJECTION_EXTENSION_INVOLVED_IN_NEURON_PROJECTION_GUIDANCE	36	0.191978	1.34918	0.132075	0.413419	1	7555	tags=72%, list=53%, signal=153%
GO_POSITIVE_REGULATION_OF_PHOSPHATASE_ACTIVITY	29	0.213631	1.34852	0.141221	0.413896	1	9237	tags=86%, list=65%, signal=245%
GO_ANIMAL_ORGAN_FORMATION	48	0.164417	1.34842	0.13745	0.413493	1	5971	tags=58%, list=42%, signal=100%
GO_PROTEIN_LOCALIZATION_TO_SYNAPSE	79	0.125853	1.34837	0.136452	0.413012	1	5606	tags=52%, list=39%, signal=85%
GO_NEGATIVE_REGULATION_OF_LEUKOCYTE_MEDIATED_IMMUNITY	32	0.201984	1.34738	0.130612	0.414126	1	10477	tags=94%, list=74%, signal=354%
GO_PATTERN_RECOGNITION_RECEPTOR_SIGNALING_PATHWAY	154	0.0948256	1.34616	0.143145	0.415533	1	6799	tags=57%, list=48%, signal=108%
GO_FOREBRAIN_NEURON_DEVELOPMENT	29	0.207697	1.34606	0.124506	0.415107	1	4412	tags=52%, list=31%, signal=75%
GO_RESPONSE_TO_STARVATION	167	0.0910154	1.34585	0.130705	0.41484	1	3663	tags=35%, list=26%, signal=46%
GO_NON_MOTILE_CILIUM_ASSEMBLY	50	0.158492	1.34525	0.12731	0.415302	1	11418	tags=96%, list=80%, signal=483%
GO_EMBRYONIC_HEMOPOIESIS	18	0.257754	1.34519	0.128459	0.414855	1	10571	tags=100%, list=74%, signal=388%
GO_CD4_POSITIVE_OR_CD8_POSITIVE_ALPHA_BETA_T_CELL_LINEAGE_COMMITMENT	15	0.288056	1.34352	0.139442	0.417018	1	8241	tags=87%, list=58%, signal=206%
GO_NUCLEAR_TRANSCRIBED_MRNA_POLY_A_TAIL_SHORTENING	28	0.212215	1.34327	0.149105	0.416841	1	6136	tags=64%, list=43%, signal=113%
GO_REGULATION_OF_CYTOSKELETON_ORGANIZATION	468	0.0540061	1.34235	0.129482	0.41779	1	5370	tags=43%, list=38%, signal=67%
GO_POSITIVE_REGULATION_OF_CALCIUM_MEDIATED_SIGNALING	37	0.188866	1.3414	0.126506	0.418735	1	4628	tags=51%, list=33%, signal=76%
GO_BONE_REMODELING	70	0.134151	1.34104	0.114625	0.418783	1	7861	tags=69%, list=55%, signal=152%
GO_CENTRAL_NERVOUS_SYSTEM_NEURON_AXONOGENESIS	34	0.187995	1.33977	0.151261	0.420318	1	1935	tags=32%, list=14%, signal=37%
GO_MAINTENANCE_OF_SYNAPSE_STRUCTURE	15	0.281198	1.33858	0.146293	0.421742	1	4542	tags=60%, list=32%, signal=88%
GO_REGULATION_OF_CENTROSOME_DUPLICATION	40	0.178594	1.33827	0.131687	0.421669	1	4582	tags=50%, list=32%, signal=74%
GO_REGULATION_OF_ANION_TRANSMEMBRANE_TRANSPORT	24	0.230587	1.33825	0.151575	0.421133	1	6213	tags=67%, list=44%, signal=118%
GO_REGULATION_OF_ODONTOGENESIS	19	0.257168	1.33811	0.146586	0.420806	1	6833	tags=74%, list=48%, signal=141%
GO_REGULATION_OF_GLUCOSE_TRANSMEMBRANE_TRANSPORT	57	0.149517	1.33783	0.147773	0.420671	1	5372	tags=53%, list=38%, signal=84%
GO_AMMONIUM_TRANSPORT	83	0.127989	1.33759	0.130097	0.420532	1	4191	tags=42%, list=29%, signal=59%
GO_REGULATION_OF_LIPID_METABOLIC_PROCESS	320	0.0651714	1.33719	0.147059	0.420627	1	6255	tags=50%, list=44%, signal=88%
GO_PHOSPHOLIPID_TRANSPORT	67	0.137657	1.33688	0.135903	0.420592	1	9523	tags=81%, list=67%, signal=242%
GO_RESPONSE_TO_ALKALOID	96	0.116469	1.33623	0.147059	0.421178	1	4729	tags=45%, list=33%, signal=67%
GO_REGULATION_OF_TRANSCRIPTION_BY_RNA_POLYMERASE_III	22	0.243018	1.33614	0.156436	0.420755	1	3663	tags=50%, list=26%, signal=67%
GO_STEM_CELL_DIFFERENTIATION	217	0.0809239	1.33605	0.128968	0.420362	1	7984	tags=64%, list=56%, signal=144%
GO_CHROMOSOME_SEGREGATION	263	0.0734917	1.33592	0.142	0.420034	1	4656	tags=40%, list=33%, signal=58%
GO_RETINA_MORPHOGENESIS_IN_CAMERA_TYPE_EYE	41	0.176094	1.33564	0.134653	0.419905	1	7222	tags=68%, list=51%, signal=138%
GO_POSITIVE_REGULATION_OF_G1_S_TRANSITION_OF_MITOTIC_CELL_CYCLE	35	0.197423	1.33481	0.15272	0.420643	1	2890	tags=40%, list=20%, signal=50%
GO_PROTEIN_KINASE_C_ACTIVATING_G_PROTEIN_COUPLED_RECEPTOR_SIGNALING_PATHWAY	24	0.226714	1.33353	0.163306	0.422193	1	3302	tags=46%, list=23%, signal=60%
GO_DNA_DOUBLE_STRAND_BREAK_PROCESSING	24	0.226521	1.33265	0.148536	0.423111	1	6864	tags=71%, list=48%, signal=137%
GO_NEGATIVE_REGULATION_OF_I_KAPPAB_KINASE_NF_KAPPAB_SIGNALING	37	0.184555	1.33239	0.134831	0.422964	1	5074	tags=54%, list=36%, signal=84%
GO_NEGATIVE_REGULATION_OF_TRANSPORTER_ACTIVITY	66	0.140775	1.33197	0.143969	0.423077	1	5554	tags=53%, list=39%, signal=87%
GO_REGULATION_OF_EXTENT_OF_CELL_GROWTH	102	0.112034	1.3313	0.14959	0.423612	1	7488	tags=64%, list=53%, signal=133%
GO_SEGMENTATION	77	0.131807	1.33091	0.137597	0.423648	1	8117	tags=70%, list=57%, signal=162%
GO_REGULATION_OF_MEMBRANE_PROTEIN_ECTODOMAIN_PROTEOLYSIS	20	0.247995	1.33041	0.152	0.423985	1	7151	tags=75%, list=50%, signal=150%
GO_INORGANIC_ANION_TRANSMEMBRANE_TRANSPORT	84	0.124665	1.33029	0.143137	0.423631	1	7048	tags=62%, list=50%, signal=122%
GO_POSITIVE_REGULATION_OF_CYTOKINE_PRODUCTION	331	0.0626474	1.32967	0.143141	0.424129	1	6870	tags=54%, list=48%, signal=103%
GO_NEURAL_TUBE_FORMATION	98	0.115386	1.32902	0.131148	0.424691	1	2290	tags=28%, list=16%, signal=33%
GO_POSITIVE_REGULATION_OF_ENDOTHELIAL_CELL_PROLIFERATION	80	0.125466	1.32865	0.122772	0.424762	1	11392	tags=93%, list=80%, signal=460%
GO_REGULATION_OF_HISTONE_MODIFICATION	127	0.100246	1.32703	0.141434	0.426886	1	6768	tags=57%, list=48%, signal=109%
GO_NEGATIVE_REGULATION_OF_NUCLEOBASE_CONTAINING_COMPOUND_METABOLIC_PROCESS	125	0.101791	1.327	0.131635	0.426391	1	7902	tags=66%, list=56%, signal=146%
GO_METANEPHROS_DEVELOPMENT	72	0.132593	1.32604	0.137525	0.42751	1	6228	tags=57%, list=44%, signal=101%
GO_CHLORIDE_TRANSMEMBRANE_TRANSPORT	65	0.139307	1.32596	0.146341	0.427052	1	7005	tags=63%, list=49%, signal=124%
GO_SIGNAL_TRANSDUCTION_IN_RESPONSE_TO_DNA_DAMAGE	122	0.102744	1.32551	0.157588	0.427316	1	4617	tags=43%, list=32%, signal=63%
GO_REGULATION_OF_DNA_DAMAGE_RESPONSE_SIGNAL_TRANSDUCTION_BY_P53_CLASS_MEDIATOR	28	0.211385	1.32549	0.14914	0.426801	1	3097	tags=43%, list=22%, signal=55%
GO_REGULATION_OF_ORGANELLE_ASSEMBLY	170	0.0875922	1.32485	0.132911	0.427273	1	1363	tags=18%, list=10%, signal=20%
GO_REGULATION_OF_THE_FORCE_OF_HEART_CONTRACTION	24	0.230737	1.32463	0.131086	0.427077	1	872	tags=29%, list=6%, signal=31%
GO_REGULATION_OF_PROTEIN_MATURATION	45	0.16266	1.32236	0.151394	0.43037	1	8131	tags=73%, list=57%, signal=170%
GO_NEGATIVE_REGULATION_OF_CELLULAR_RESPONSE_TO_TRANSFORMING_GROWTH_FACTOR_BETA_STIMULUS	68	0.137871	1.32152	0.13963	0.431157	1	5164	tags=50%, list=36%, signal=78%
GO_NITRIC_OXIDE_BIOSYNTHETIC_PROCESS	57	0.147295	1.32142	0.152505	0.430778	1	8151	tags=72%, list=57%, signal=168%
GO_CELLULAR_RESPONSE_TO_VIRUS	42	0.169803	1.3212	0.158333	0.430599	1	6741	tags=64%, list=47%, signal=122%
GO_ENDODERM_FORMATION	38	0.18157	1.32071	0.161034	0.430881	1	7162	tags=68%, list=50%, signal=137%
GO_RESPONSE_TO_INTERFERON_ALPHA	17	0.260673	1.32068	0.146586	0.430384	1	2992	tags=47%, list=21%, signal=60%
GO_REGULATION_OF_MEMBRANE_LIPID_DISTRIBUTION	39	0.176979	1.32052	0.152941	0.430114	1	9898	tags=87%, list=70%, signal=285%
GO_CHOLESTEROL_EFFLUX	26	0.211751	1.32023	0.143141	0.430043	1	1918	tags=35%, list=13%, signal=40%
GO_VASCULAR_PROCESS_IN_CIRCULATORY_SYSTEM	134	0.0992495	1.31838	0.150198	0.432645	1	6674	tags=57%, list=47%, signal=106%
GO_POSITIVE_REGULATION_OF_LIPID_BIOSYNTHETIC_PROCESS	61	0.142557	1.31691	0.148221	0.434584	1	9181	tags=79%, list=64%, signal=221%
GO_REGULATION_OF_CARDIAC_MUSCLE_CONTRACTION_BY_CALCIUM_ION_SIGNALING	24	0.230737	1.31656	0.16318	0.434626	1	872	tags=29%, list=6%, signal=31%
GO_NEGATIVE_REGULATION_OF_CARBOHYDRATE_METABOLIC_PROCESS	33	0.191568	1.31651	0.154618	0.434155	1	8495	tags=79%, list=60%, signal=195%
GO_CELL_SUBSTRATE_JUNCTION_ASSEMBLY	93	0.113541	1.31612	0.136538	0.434287	1	3598	tags=37%, list=25%, signal=49%
GO_RHO_PROTEIN_SIGNAL_TRANSDUCTION	181	0.0846626	1.31519	0.142857	0.435307	1	10057	tags=79%, list=71%, signal=266%
GO_PROTEIN_LOCALIZATION_TO_CHROMOSOME	77	0.126204	1.3143	0.137795	0.436273	1	5238	tags=49%, list=37%, signal=78%
GO_PRI_MIRNA_TRANSCRIPTION_BY_RNA_POLYMERASE_II	41	0.170512	1.31422	0.133874	0.435872	1	6954	tags=66%, list=49%, signal=128%
GO_METANEPHRIC_NEPHRON_DEVELOPMENT	33	0.191075	1.31407	0.172764	0.435583	1	8502	tags=79%, list=60%, signal=195%
GO_CELL_DIFFERENTIATION_IN_HINDBRAIN	16	0.26344	1.31268	0.143984	0.437254	1	8710	tags=88%, list=61%, signal=225%
GO_STRIATED_MUSCLE_ADAPTATION	39	0.178485	1.31228	0.153846	0.43741	1	5496	tags=56%, list=39%, signal=92%
GO_CELLULAR_COMPONENT_MAINTENANCE	51	0.155548	1.31222	0.135699	0.436974	1	4213	tags=45%, list=30%, signal=64%
GO_EPITHELIAL_CELL_MORPHOGENESIS	32	0.193154	1.31115	0.145418	0.438238	1	7933	tags=75%, list=56%, signal=169%
GO_POSITIVE_REGULATION_OF_LIPID_LOCALIZATION	65	0.137973	1.30951	0.158203	0.440379	1	7681	tags=68%, list=54%, signal=146%
GO_PHOSPHOLIPASE_C_ACTIVATING_G_PROTEIN_COUPLED_RECEPTOR_SIGNALING_PATHWAY	77	0.126456	1.30855	0.148297	0.441375	1	11336	tags=92%, list=80%, signal=450%
GO_CELL_MATRIX_ADHESION	190	0.0833829	1.30851	0.168421	0.440893	1	3998	tags=36%, list=28%, signal=50%
GO_REGULATION_OF_NEUROBLAST_PROLIFERATION	29	0.205411	1.3077	0.155642	0.441719	1	7881	tags=76%, list=55%, signal=170%
GO_REGULATION_OF_NEURON_PROJECTION_REGENERATION	29	0.204103	1.30718	0.169173	0.442078	1	4954	tags=55%, list=35%, signal=84%
GO_REGULATION_OF_NUCLEAR_TRANSCRIBED_MRNA_CATABOLIC_PROCESS_DEADENYLATION_DEPENDENT_DECAY	17	0.263692	1.30716	0.159844	0.441555	1	4624	tags=59%, list=32%, signal=87%
GO_ESTABLISHMENT_OF_RNA_LOCALIZATION	179	0.082892	1.30628	0.162551	0.442458	1	4958	tags=43%, list=35%, signal=65%
GO_SENSORY_ORGAN_DEVELOPMENT	442	0.0550744	1.30554	0.150289	0.44313	1	9611	tags=73%, list=68%, signal=217%
GO_FEEDING_BEHAVIOR	72	0.129639	1.30543	0.149515	0.442767	1	7654	tags=67%, list=54%, signal=143%
GO_CELL_SUBSTRATE_ADHESION	297	0.0665191	1.30524	0.169697	0.44253	1	6358	tags=51%, list=45%, signal=91%
GO_REGULATION_OF_CARDIAC_MUSCLE_CONTRACTION	67	0.135028	1.30456	0.168297	0.443167	1	2548	tags=31%, list=18%, signal=38%
GO_GAMMA_AMINOBUTYRIC_ACID_SIGNALING_PATHWAY	22	0.232315	1.30436	0.148855	0.443001	1	3168	tags=45%, list=22%, signal=58%
GO_CENTRIOLE_ASSEMBLY	36	0.177098	1.30284	0.148893	0.445025	1	4998	tags=53%, list=35%, signal=81%
GO_POSITIVE_REGULATION_OF_TRANSPORTER_ACTIVITY	95	0.115604	1.30194	0.159309	0.445939	1	9454	tags=78%, list=66%, signal=230%
GO_RIG_I_SIGNALING_PATHWAY	17	0.262034	1.30165	0.184946	0.445889	1	7160	tags=76%, list=50%, signal=154%
GO_REGULATION_OF_EXCITATORY_SYNAPSE_ASSEMBLY	15	0.281095	1.30016	0.159596	0.44794	1	8340	tags=87%, list=59%, signal=209%
GO_BONE_MORPHOGENESIS	94	0.114246	1.30016	0.180556	0.447396	1	6259	tags=55%, list=44%, signal=98%
GO_LIPID_STORAGE	55	0.14958	1.30005	0.165631	0.447021	1	6161	tags=58%, list=43%, signal=102%
GO_NEGATIVE_REGULATION_OF_NIK_NF_KAPPAB_SIGNALING	17	0.258029	1.29878	0.139676	0.448774	1	5542	tags=65%, list=39%, signal=106%
GO_NEURAL_TUBE_PATTERNING	32	0.191939	1.29857	0.168675	0.448588	1	4391	tags=50%, list=31%, signal=72%
GO_RESPONSE_TO_ANTINEOPLASTIC_AGENT	84	0.12244	1.2978	0.152941	0.449313	1	6910	tags=61%, list=49%, signal=117%
GO_NEGATIVE_REGULATION_OF_TELOMERE_MAINTENANCE	32	0.196419	1.29707	0.161677	0.44999	1	6107	tags=63%, list=43%, signal=109%
GO_DETERMINATION_OF_HEART_LEFT_RIGHT_ASYMMETRY	51	0.152642	1.29667	0.160966	0.450109	1	10954	tags=92%, list=77%, signal=398%
GO_REGULATION_OF_CHOLESTEROL_EFFLUX	18	0.254421	1.29573	0.178218	0.451148	1	1918	tags=39%, list=13%, signal=45%
GO_POSITIVE_REGULATION_OF_SMOOTH_MUSCLE_CELL_PROLIFERATION	76	0.127657	1.29428	0.163569	0.453173	1	8869	tags=75%, list=62%, signal=198%
GO_REGULATION_OF_T_CELL_APOPTOTIC_PROCESS	26	0.212901	1.29386	0.189542	0.453303	1	7925	tags=77%, list=56%, signal=173%
GO_REGULATION_OF_CELLULAR_RESPONSE_TO_GROWTH_FACTOR_STIMULUS	236	0.0727817	1.29383	0.169231	0.452784	1	4530	tags=39%, list=32%, signal=56%
GO_POSITIVE_REGULATION_OF_CELL_MIGRATION_INVOLVED_IN_SPROUTING_ANGIOGENESIS	20	0.238479	1.2934	0.137712	0.45298	1	8710	tags=85%, list=61%, signal=219%
GO_CELLULAR_RESPONSE_TO_OSMOTIC_STRESS	33	0.187525	1.29304	0.171371	0.453023	1	8121	tags=76%, list=57%, signal=176%
GO_REGULATION_OF_INTRACELLULAR_STEROID_HORMONE_RECEPTOR_SIGNALING_PATHWAY	66	0.135634	1.2926	0.167331	0.453245	1	4764	tags=47%, list=33%, signal=70%
GO_ANDROGEN_RECEPTOR_SIGNALING_PATHWAY	53	0.15168	1.2922	0.169043	0.453416	1	5369	tags=53%, list=38%, signal=84%
GO_CEREBRAL_CORTEX_CELL_MIGRATION	42	0.168688	1.29123	0.160232	0.454474	1	4384	tags=48%, list=31%, signal=69%
GO_POSITIVE_REGULATION_OF_CELL_MATRIX_ADHESION	44	0.164294	1.2911	0.162376	0.45419	1	1550	tags=27%, list=11%, signal=31%
GO_PROTEIN_DESTABILIZATION	40	0.171003	1.2911	0.168699	0.453652	1	3622	tags=43%, list=25%, signal=57%
GO_RNA_LOCALIZATION	211	0.07543	1.29042	0.170923	0.454359	1	8050	tags=64%, list=57%, signal=145%
GO_NEGATIVE_REGULATION_OF_CARDIAC_MUSCLE_TISSUE_GROWTH	20	0.240972	1.29021	0.170588	0.454169	1	6539	tags=70%, list=46%, signal=129%
GO_REGULATION_OF_SISTER_CHROMATID_SEGREGATION	74	0.128963	1.28877	0.16996	0.45612	1	5291	tags=50%, list=37%, signal=79%
GO_AMYLOID_BETA_METABOLIC_PROCESS	39	0.172043	1.28874	0.179074	0.455639	1	2302	tags=33%, list=16%, signal=40%
GO_GLAND_MORPHOGENESIS	100	0.108288	1.28785	0.181818	0.456626	1	5729	tags=51%, list=40%, signal=85%
GO_POSITIVE_REGULATION_OF_BIOMINERAL_TISSUE_DEVELOPMENT	38	0.175592	1.28773	0.164356	0.456289	1	1627	tags=29%, list=11%, signal=33%
GO_SKELETAL_MUSCLE_ADAPTATION	21	0.233851	1.28643	0.162745	0.45807	1	4810	tags=57%, list=34%, signal=86%
GO_TELOMERE_ORGANIZATION	140	0.0930294	1.28411	0.175983	0.461529	1	8145	tags=66%, list=57%, signal=154%
GO_PROTEIN_DEPHOSPHORYLATION	287	0.0673415	1.28321	0.191532	0.462591	1	3921	tags=34%, list=28%, signal=46%
GO_CARDIAC_VENTRICLE_MORPHOGENESIS	57	0.144571	1.283	0.169072	0.46241	1	6691	tags=61%, list=47%, signal=115%
GO_INOSITOL_PHOSPHATE_CATABOLIC_PROCESS	16	0.265492	1.28129	0.172065	0.464791	1	7791	tags=81%, list=55%, signal=179%
GO_MOTOR_NEURON_AXON_GUIDANCE	19	0.248851	1.28057	0.162218	0.465501	1	3954	tags=53%, list=28%, signal=73%
GO_RESPONSE_TO_OSMOTIC_STRESS	71	0.126998	1.28049	0.152642	0.46508	1	8226	tags=70%, list=58%, signal=166%
GO_CELLULAR_RESPONSE_TO_UV	72	0.128815	1.28045	0.168932	0.464603	1	2920	tags=33%, list=21%, signal=42%
GO_DNA_DAMAGE_RESPONSE_SIGNAL_TRANSDUCTION_BY_P53_CLASS_MEDIATOR	99	0.110747	1.2797	0.168699	0.465364	1	4617	tags=43%, list=32%, signal=64%
GO_DRUG_TRANSMEMBRANE_TRANSPORT	72	0.130269	1.27887	0.205689	0.46628	1	12193	tags=99%, list=86%, signal=683%
GO_CELLULAR_RESPONSE_TO_EXTRACELLULAR_STIMULUS	234	0.0729005	1.27717	0.159509	0.468741	1	3663	tags=33%, list=26%, signal=44%
GO_REGULATION_OF_CELLULAR_CARBOHYDRATE_METABOLIC_PROCESS	93	0.114501	1.27706	0.183128	0.468365	1	8177	tags=69%, list=57%, signal=161%
GO_PROTEIN_LOCALIZATION_TO_CHROMATIN	24	0.215712	1.27698	0.179104	0.467962	1	5238	tags=58%, list=37%, signal=92%
GO_FOREBRAIN_REGIONALIZATION	19	0.246193	1.27662	0.172962	0.468033	1	9237	tags=89%, list=65%, signal=254%
GO_NEUROMUSCULAR_JUNCTION_DEVELOPMENT	46	0.160031	1.27517	0.181452	0.469975	1	5156	tags=52%, list=36%, signal=82%
GO_NEURAL_PRECURSOR_CELL_PROLIFERATION	135	0.0933133	1.2749	0.180293	0.469942	1	6698	tags=56%, list=47%, signal=105%
GO_POLYOL_CATABOLIC_PROCESS	22	0.22577	1.27416	0.177189	0.47068	1	7791	tags=77%, list=55%, signal=170%
GO_HINDBRAIN_DEVELOPMENT	131	0.0974032	1.27238	0.183099	0.473295	1	4059	tags=38%, list=29%, signal=53%
GO_REGULATION_OF_AMYLOID_BETA_FORMATION	22	0.22695	1.27223	0.163022	0.473006	1	1950	tags=36%, list=14%, signal=42%
GO_EPITHELIAL_CELL_DIFFERENTIATION	465	0.0523707	1.2715	0.171371	0.473665	1	12535	tags=93%, list=88%, signal=753%
GO_REGULATION_OF_CHROMOSOME_SEGREGATION	93	0.112901	1.27083	0.187891	0.474299	1	5291	tags=48%, list=37%, signal=77%
GO_CELLULAR_CARBOHYDRATE_METABOLIC_PROCESS	215	0.0731983	1.27045	0.160305	0.474438	1	8177	tags=65%, list=57%, signal=150%
GO_POSITIVE_REGULATION_OF_PHOSPHOLIPASE_ACTIVITY	47	0.15619	1.26958	0.173387	0.475504	1	10808	tags=91%, list=76%, signal=379%
GO_ASTROCYTE_DIFFERENTIATION	69	0.128694	1.26855	0.179584	0.476863	1	5810	tags=54%, list=41%, signal=90%
GO_LYMPH_VESSEL_MORPHOGENESIS	19	0.241947	1.26851	0.195072	0.476388	1	10796	tags=100%, list=76%, signal=413%
GO_REGULATION_OF_PHOSPHATASE_ACTIVITY	154	0.0870539	1.26847	0.197065	0.475899	1	6816	tags=56%, list=48%, signal=107%
GO_REGULATION_OF_OLIGODENDROCYTE_DIFFERENTIATION	30	0.195047	1.26762	0.169922	0.476888	1	8143	tags=77%, list=57%, signal=179%
GO_POSITIVE_REGULATION_OF_DENDRITE_MORPHOGENESIS	35	0.18014	1.26713	0.189555	0.477185	1	3949	tags=46%, list=28%, signal=63%
GO_PALLIUM_DEVELOPMENT	155	0.0874601	1.26707	0.178499	0.476741	1	5197	tags=45%, list=37%, signal=70%
GO_NEGATIVE_REGULATION_OF_T_CELL_APOPTOTIC_PROCESS	16	0.261286	1.26632	0.173469	0.477584	1	6961	tags=75%, list=49%, signal=147%
GO_ENDOPLASMIC_RETICULUM_TUBULAR_NETWORK_ORGANIZATION	16	0.265518	1.26613	0.17795	0.477345	1	6011	tags=69%, list=42%, signal=119%
GO_AMYLOID_PRECURSOR_PROTEIN_METABOLIC_PROCESS	53	0.146527	1.26568	0.176125	0.477549	1	1950	tags=28%, list=14%, signal=33%
GO_CYTOKINE_PRODUCTION_INVOLVED_IN_IMMUNE_RESPONSE	77	0.123065	1.2647	0.182573	0.478815	1	7871	tags=68%, list=55%, signal=150%
GO_AMINO_ACID_TRANSMEMBRANE_TRANSPORT	74	0.123005	1.26258	0.200837	0.481982	1	9608	tags=80%, list=67%, signal=244%
GO_REGULATION_OF_CELL_ACTIVATION	410	0.0541736	1.26188	0.2	0.482652	1	7306	tags=57%, list=51%, signal=113%
GO_MAMMARY_GLAND_MORPHOGENESIS	39	0.172466	1.26165	0.177419	0.482524	1	2296	tags=33%, list=16%, signal=40%
GO_NEURON_CELLULAR_HOMEOSTASIS	29	0.19414	1.25967	0.170297	0.485545	1	9023	tags=83%, list=63%, signal=226%
GO_NON_RECOMBINATIONAL_REPAIR	67	0.130002	1.25931	0.196464	0.485596	1	8569	tags=73%, list=60%, signal=183%
GO_CELL_CYCLE_G1_S_PHASE_TRANSITION	237	0.0692474	1.25927	0.2	0.485098	1	6118	tags=50%, list=43%, signal=86%
GO_MRNA_TRANSCRIPTION	21	0.231573	1.25835	0.172481	0.486215	1	10266	tags=95%, list=72%, signal=341%
GO_POSITIVE_REGULATION_OF_MUSCLE_TISSUE_DEVELOPMENT	57	0.142198	1.25828	0.169734	0.485795	1	10721	tags=89%, list=75%, signal=361%
GO_REGULATION_OF_POTASSIUM_ION_TRANSPORT	85	0.114846	1.25823	0.1875	0.485337	1	3901	tags=39%, list=27%, signal=53%
GO_MEMBRANE_DEPOLARIZATION	80	0.121871	1.25797	0.196819	0.485231	1	1477	tags=23%, list=10%, signal=25%
GO_CELL_CELL_SIGNALING_BY_WNT	468	0.0512805	1.25705	0.196356	0.486324	1	5803	tags=46%, list=41%, signal=75%
GO_REGULATION_OF_DNA_TEMPLATED_TRANSCRIPTION_INITIATION	31	0.192234	1.25679	0.193487	0.486258	1	4157	tags=48%, list=29%, signal=68%
GO_PROTEIN_K48_LINKED_UBIQUITINATION	50	0.15568	1.25679	0.173038	0.485719	1	8041	tags=72%, list=56%, signal=165%
GO_MRNA_CLEAVAGE	22	0.220705	1.25675	0.195609	0.485253	1	7863	tags=77%, list=55%, signal=172%
GO_RESPONSE_TO_MECHANICAL_STIMULUS	180	0.0801503	1.25586	0.193347	0.48641	1	7810	tags=63%, list=55%, signal=137%
GO_MUSCLE_ADAPTATION	93	0.110774	1.25515	0.19596	0.48716	1	5168	tags=47%, list=36%, signal=74%
GO_MAMMARY_GLAND_DUCT_MORPHOGENESIS	29	0.191956	1.25472	0.169231	0.487379	1	2181	tags=34%, list=15%, signal=41%
GO_MALE_GAMETE_GENERATION	364	0.05658	1.25451	0.201183	0.487193	1	8914	tags=68%, list=63%, signal=178%
GO_TUBE_FORMATION	130	0.0937838	1.25415	0.187266	0.487275	1	2290	tags=25%, list=16%, signal=30%
GO_ACTIVATION_OF_ADENYLATE_CYCLASE_ACTIVITY	36	0.176527	1.254	0.198819	0.486956	1	6588	tags=64%, list=46%, signal=119%
GO_NEGATIVE_REGULATION_OF_INTRACELLULAR_SIGNAL_TRANSDUCTION	437	0.0515942	1.25393	0.21881	0.486565	1	7953	tags=61%, list=56%, signal=134%
GO_GLIAL_CELL_DEVELOPMENT	102	0.105984	1.25294	0.197628	0.487828	1	5759	tags=51%, list=40%, signal=85%
GO_CORONARY_VASCULATURE_DEVELOPMENT	41	0.164577	1.25291	0.178503	0.487328	1	6691	tags=63%, list=47%, signal=119%
GO_REGULATION_OF_SMAD_PROTEIN_SIGNAL_TRANSDUCTION	18	0.243133	1.25187	0.201597	0.488615	1	9197	tags=89%, list=65%, signal=251%
GO_POSITIVE_REGULATION_OF_PRI_MIRNA_TRANSCRIPTION_BY_RNA_POLYMERASE_II	27	0.19872	1.25158	0.205589	0.488626	1	9303	tags=85%, list=65%, signal=245%
GO_INTERLEUKIN_17_PRODUCTION	21	0.23095	1.25109	0.198444	0.489027	1	8241	tags=81%, list=58%, signal=192%
GO_MYOBLAST_FUSION	25	0.210391	1.25016	0.182952	0.490185	1	8968	tags=84%, list=63%, signal=227%
GO_CEREBRAL_CORTEX_NEURON_DIFFERENTIATION	22	0.218294	1.24856	0.192149	0.492577	1	6603	tags=68%, list=46%, signal=127%
GO_AXONEMAL_DYNEIN_COMPLEX_ASSEMBLY	27	0.202401	1.24808	0.174897	0.492871	1	9778	tags=89%, list=69%, signal=283%
GO_AORTIC_VALVE_DEVELOPMENT	24	0.212197	1.24768	0.195171	0.493012	1	8254	tags=79%, list=58%, signal=188%
GO_REGULATION_OF_POSTSYNAPTIC_MEMBRANE_NEUROTRANSMITTER_RECEPTOR_LEVELS	63	0.134425	1.2467	0.196393	0.494267	1	7585	tags=67%, list=53%, signal=142%
GO_ADAPTATION_OF_SIGNALING_PATHWAY	17	0.251617	1.24666	0.1881	0.493765	1	10658	tags=100%, list=75%, signal=397%
GO_NEGATIVE_REGULATION_OF_DNA_METABOLIC_PROCESS	72	0.125396	1.24643	0.207692	0.493668	1	5539	tags=51%, list=39%, signal=84%
GO_REGULATION_OF_HEART_GROWTH	54	0.146305	1.24596	0.196154	0.493968	1	6888	tags=63%, list=48%, signal=122%
GO_HISTONE_H4_ACETYLATION	63	0.130919	1.24531	0.188825	0.494563	1	3115	tags=35%, list=22%, signal=45%
GO_POSITIVE_REGULATION_OF_NF_KAPPAB_TRANSCRIPTION_FACTOR_ACTIVITY	134	0.0895528	1.24387	0.199601	0.496693	1	6917	tags=57%, list=49%, signal=111%
GO_REGULATION_OF_STEROL_TRANSPORT	31	0.188201	1.24282	0.195171	0.498036	1	1918	tags=32%, list=13%, signal=37%
GO_REGULATION_OF_POSTSYNAPTIC_DENSITY_ORGANIZATION	15	0.266615	1.24237	0.195171	0.498287	1	1902	tags=40%, list=13%, signal=46%
GO_REGULATION_OF_MUSCLE_ORGAN_DEVELOPMENT	114	0.100979	1.24212	0.195473	0.498177	1	7190	tags=61%, list=51%, signal=121%
GO_SECONDARY_ALCOHOL_METABOLIC_PROCESS	66	0.128738	1.24181	0.199153	0.498192	1	6156	tags=56%, list=43%, signal=98%
GO_COLUMNAR_CUBOIDAL_EPITHELIAL_CELL_DEVELOPMENT	48	0.152639	1.24134	0.203219	0.498549	1	11477	tags=96%, list=81%, signal=493%
GO_CALCIUM_ION_IMPORT	63	0.131884	1.24115	0.201663	0.498359	1	7847	tags=68%, list=55%, signal=151%
GO_NEGATIVE_REGULATION_OF_MUSCLE_TISSUE_DEVELOPMENT	45	0.158526	1.2404	0.183752	0.499123	1	3444	tags=40%, list=24%, signal=53%
GO_MICROTUBULE_ORGANIZING_CENTER_LOCALIZATION	26	0.206316	1.24031	0.19962	0.498743	1	7471	tags=73%, list=52%, signal=153%
GO_POSITIVE_REGULATION_OF_BONE_MINERALIZATION	33	0.177824	1.23957	0.204868	0.499487	1	1356	tags=27%, list=10%, signal=30%
GO_POSITIVE_T_CELL_SELECTION	24	0.213112	1.23945	0.207792	0.499146	1	8241	tags=79%, list=58%, signal=188%
GO_CELLULAR_EXTRAVASATION	44	0.158715	1.23901	0.191617	0.499389	1	5512	tags=55%, list=39%, signal=89%
GO_DEFENSE_RESPONSE_TO_VIRUS	164	0.0834906	1.23842	0.224762	0.499968	1	8026	tags=65%, list=56%, signal=146%
GO_ACTIVATION_OF_PHOSPHOLIPASE_C_ACTIVITY	25	0.208241	1.2375	0.218075	0.501107	1	10707	tags=96%, list=75%, signal=387%
GO_MONOVALENT_INORGANIC_CATION_TRANSPORT	424	0.053618	1.23709	0.198783	0.501389	1	1038	tags=13%, list=7%, signal=13%
GO_REGULATION_OF_REGULATED_SECRETORY_PATHWAY	145	0.0886245	1.23687	0.203319	0.501264	1	6605	tags=55%, list=46%, signal=102%
GO_ERBB_SIGNALING_PATHWAY	125	0.0964156	1.23653	0.215447	0.501383	1	6725	tags=57%, list=47%, signal=107%
GO_DNA_METHYLATION_OR_DEMETHYLATION	64	0.131086	1.23635	0.209213	0.501179	1	3480	tags=38%, list=24%, signal=49%
GO_REGULATION_OF_GLIAL_CELL_DIFFERENTIATION	60	0.137409	1.23605	0.218504	0.501223	1	7305	tags=65%, list=51%, signal=133%
GO_POSITIVE_REGULATION_OF_SODIUM_ION_TRANSMEMBRANE_TRANSPORT	21	0.224727	1.23585	0.214149	0.501046	1	872	tags=29%, list=6%, signal=30%
GO_CHLORIDE_TRANSPORT	81	0.1149	1.2358	0.225681	0.500586	1	9973	tags=81%, list=70%, signal=271%
GO_EYE_PHOTORECEPTOR_CELL_DIFFERENTIATION	39	0.166712	1.23563	0.217822	0.50035	1	4568	tags=49%, list=32%, signal=72%
GO_POSITIVE_REGULATION_OF_ADHERENS_JUNCTION_ORGANIZATION	30	0.192332	1.23417	0.217391	0.502442	1	7707	tags=73%, list=54%, signal=160%
GO_RESPONSE_TO_AMYLOID_BETA	37	0.168942	1.23353	0.204593	0.503019	1	2987	tags=38%, list=21%, signal=48%
GO_SEMI_LUNAR_VALVE_DEVELOPMENT	32	0.180049	1.2322	0.212181	0.504941	1	4115	tags=47%, list=29%, signal=66%
GO_NEURON_DEATH	305	0.0598092	1.23159	0.190566	0.505562	1	4067	tags=34%, list=29%, signal=47%
GO_REGULATION_OF_LEUKOCYTE_APOPTOTIC_PROCESS	65	0.130269	1.23118	0.206383	0.505769	1	6476	tags=58%, list=45%, signal=107%
GO_MUSCLE_HYPERTROPHY_IN_RESPONSE_TO_STRESS	20	0.231054	1.23083	0.214425	0.505847	1	6680	tags=70%, list=47%, signal=132%
GO_CARDIAC_MUSCLE_CELL_PROLIFERATION	42	0.161133	1.23013	0.204159	0.506495	1	7881	tags=71%, list=55%, signal=160%
GO_POSITIVE_REGULATION_OF_MYOBLAST_DIFFERENTIATION	15	0.266761	1.23012	0.228216	0.50598	1	9493	tags=93%, list=67%, signal=280%
GO_POSITIVE_REGULATION_OF_DNA_TEMPLATED_TRANSCRIPTION_INITIATION	22	0.22122	1.2295	0.203065	0.506566	1	4620	tags=55%, list=32%, signal=81%
GO_BONE_CELL_DEVELOPMENT	27	0.19737	1.22879	0.228283	0.507314	1	7213	tags=70%, list=51%, signal=142%
GO_DIVALENT_INORGANIC_CATION_HOMEOSTASIS	391	0.054762	1.22861	0.219262	0.5071	1	1826	tags=18%, list=13%, signal=20%
GO_MEMBRANE_PROTEIN_PROTEOLYSIS	54	0.140851	1.22754	0.201183	0.50851	1	7229	tags=65%, list=51%, signal=131%
GO_T_CELL_LINEAGE_COMMITMENT	17	0.244908	1.22654	0.214437	0.509683	1	8241	tags=82%, list=58%, signal=195%
GO_REGULATION_OF_DEFENSE_RESPONSE_TO_VIRUS	54	0.140639	1.22645	0.198113	0.509291	1	7232	tags=65%, list=51%, signal=131%
GO_REGULATION_OF_FILOPODIUM_ASSEMBLY	38	0.169228	1.22512	0.212891	0.511249	1	3216	tags=39%, list=23%, signal=51%
GO_T_CELL_ACTIVATION_INVOLVED_IN_IMMUNE_RESPONSE	62	0.131335	1.22191	0.219665	0.516511	1	8241	tags=71%, list=58%, signal=168%
GO_SMOOTHENED_SIGNALING_PATHWAY	120	0.0962558	1.22159	0.246939	0.516582	1	7301	tags=61%, list=51%, signal=124%
GO_APPENDAGE_MORPHOGENESIS	122	0.0949037	1.22156	0.204724	0.516107	1	3444	tags=34%, list=24%, signal=44%
GO_FIBROBLAST_MIGRATION	38	0.164786	1.22139	0.213147	0.51593	1	6651	tags=63%, list=47%, signal=118%
GO_NEGATIVE_REGULATION_OF_CELL_MORPHOGENESIS_INVOLVED_IN_DIFFERENTIATION	92	0.109137	1.22087	0.211155	0.516383	1	7895	tags=66%, list=55%, signal=148%
GO_STEROID_METABOLIC_PROCESS	209	0.0746811	1.22033	0.224609	0.516828	1	8420	tags=67%, list=59%, signal=160%
GO_NEGATIVE_REGULATION_OF_OSTEOBLAST_DIFFERENTIATION	37	0.16826	1.22019	0.205941	0.516559	1	9538	tags=84%, list=67%, signal=253%
GO_UNSATURATED_FATTY_ACID_BIOSYNTHETIC_PROCESS	34	0.177643	1.22013	0.229376	0.516124	1	10038	tags=88%, list=71%, signal=298%
GO_LEUKOCYTE_APOPTOTIC_PROCESS	81	0.116552	1.21993	0.21374	0.515926	1	5907	tags=53%, list=41%, signal=90%
GO_FORELIMB_MORPHOGENESIS	33	0.182691	1.21974	0.213043	0.515731	1	3444	tags=42%, list=24%, signal=56%
GO_POSITIVE_REGULATION_OF_NEUROBLAST_PROLIFERATION	22	0.219439	1.21941	0.219844	0.515776	1	7881	tags=77%, list=55%, signal=173%
GO_SEX_DETERMINATION	15	0.261689	1.21845	0.232932	0.517077	1	8616	tags=87%, list=61%, signal=219%
GO_NUCLEOSIDE_METABOLIC_PROCESS	49	0.148264	1.21771	0.22824	0.517937	1	3997	tags=43%, list=28%, signal=59%
GO_HEART_FORMATION	22	0.216935	1.21749	0.209256	0.517806	1	9858	tags=91%, list=69%, signal=295%
GO_POSTSYNAPTIC_SPECIALIZATION_ASSEMBLY	22	0.216097	1.21729	0.239351	0.517642	1	810	tags=27%, list=6%, signal=29%
GO_POSITIVE_REGULATION_OF_INTERLEUKIN_2_PRODUCTION	28	0.193006	1.21685	0.209163	0.517943	1	5392	tags=57%, list=38%, signal=92%
GO_VASCULOGENESIS	69	0.126976	1.21663	0.233546	0.517834	1	10580	tags=87%, list=74%, signal=337%
GO_POSITIVE_REGULATION_OF_MUSCLE_HYPERTROPHY	27	0.193552	1.21611	0.202247	0.518216	1	1467	tags=30%, list=10%, signal=33%
GO_REGULATION_OF_MICROTUBULE_BASED_PROCESS	196	0.0749765	1.21547	0.219608	0.518808	1	4612	tags=40%, list=32%, signal=58%
GO_SIGNAL_RELEASE	389	0.0531132	1.21528	0.225263	0.51862	1	2411	tags=22%, list=17%, signal=26%
GO_DETECTION_OF_BIOTIC_STIMULUS	18	0.237022	1.21526	0.221766	0.518116	1	7702	tags=78%, list=54%, signal=169%
GO_NEGATIVE_REGULATION_OF_NEUROLOGICAL_SYSTEM_PROCESS	17	0.242165	1.21524	0.194154	0.517621	1	8280	tags=82%, list=58%, signal=197%
GO_MYOBLAST_DIFFERENTIATION	67	0.123728	1.21495	0.189243	0.517605	1	6108	tags=55%, list=43%, signal=96%
GO_REGULATION_OF_ANDROGEN_RECEPTOR_SIGNALING_PATHWAY	24	0.206495	1.21324	0.204771	0.520201	1	5369	tags=58%, list=38%, signal=93%
GO_REGULATION_OF_BONE_REMODELING	35	0.174183	1.21321	0.221311	0.519708	1	6881	tags=66%, list=48%, signal=127%
GO_TRNA_TRANSPORT	32	0.178493	1.2132	0.201942	0.519197	1	4582	tags=50%, list=32%, signal=74%
GO_ATRIAL_CARDIAC_MUSCLE_CELL_TO_AV_NODE_CELL_SIGNALING	19	0.22222	1.21282	0.210744	0.519409	1	2834	tags=42%, list=20%, signal=52%
GO_POSITIVE_REGULATION_OF_CARDIAC_MUSCLE_CELL_PROLIFERATION	21	0.224258	1.2127	0.22332	0.519076	1	10370	tags=95%, list=73%, signal=350%
GO_POSITIVE_REGULATION_OF_ALCOHOL_BIOSYNTHETIC_PROCESS	19	0.232785	1.21267	0.20396	0.518614	1	7929	tags=79%, list=56%, signal=178%
GO_POSITIVE_REGULATION_OF_REPRODUCTIVE_PROCESS	54	0.139191	1.21202	0.220884	0.519157	1	5407	tags=52%, list=38%, signal=83%
GO_CENTROSOME_DUPLICATION	62	0.133502	1.21166	0.224762	0.519278	1	5914	tags=55%, list=42%, signal=93%
GO_NEGATIVE_REGULATION_OF_NEURON_APOPTOTIC_PROCESS	135	0.0908855	1.20855	0.225352	0.524405	1	3463	tags=33%, list=24%, signal=44%
GO_REGULATION_OF_TELOMERE_MAINTENANCE_VIA_TELOMERE_LENGTHENING	58	0.135277	1.20635	0.230159	0.527868	1	8145	tags=71%, list=57%, signal=165%
GO_PROTEIN_DEGLYCOSYLATION	27	0.193189	1.20577	0.224371	0.528466	1	8327	tags=78%, list=58%, signal=187%
GO_NEGATIVE_REGULATION_OF_AXONOGENESIS	68	0.122444	1.2056	0.230608	0.528247	1	7895	tags=68%, list=55%, signal=151%
GO_REGULATION_OF_CELLULAR_RESPONSE_TO_HEAT	76	0.118012	1.20554	0.208661	0.527808	1	5259	tags=49%, list=37%, signal=77%
GO_CELL_FATE_DETERMINATION	33	0.176986	1.2052	0.238477	0.527854	1	6545	tags=64%, list=46%, signal=118%
GO_REGULATION_OF_OSTEOCLAST_DIFFERENTIATION	45	0.149905	1.20487	0.234834	0.527958	1	5781	tags=56%, list=41%, signal=93%
GO_REGULATION_OF_NEUROLOGICAL_SYSTEM_PROCESS	114	0.0971092	1.20417	0.222	0.528689	1	6870	tags=58%, list=48%, signal=111%
GO_REGULATION_OF_LONG_TERM_NEURONAL_SYNAPTIC_PLASTICITY	26	0.199188	1.20355	0.22268	0.529305	1	5382	tags=58%, list=38%, signal=93%
GO_SOMATIC_STEM_CELL_POPULATION_MAINTENANCE	57	0.137275	1.20253	0.236025	0.530599	1	7294	tags=65%, list=51%, signal=133%
GO_EMBRYONIC_SKELETAL_SYSTEM_MORPHOGENESIS	61	0.132162	1.20253	0.225806	0.530066	1	7928	tags=69%, list=56%, signal=155%
GO_LYSOSOMAL_TRANSPORT	98	0.102108	1.2019	0.249505	0.530666	1	6836	tags=58%, list=48%, signal=111%
GO_RESPONSE_TO_SALT	16	0.248743	1.20087	0.242063	0.53206	1	8919	tags=88%, list=63%, signal=234%
GO_POSITIVE_REGULATION_OF_POTASSIUM_ION_TRANSPORT	42	0.154954	1.20044	0.259048	0.532299	1	3901	tags=43%, list=27%, signal=59%
GO_IRON_ION_TRANSMEMBRANE_TRANSPORT	16	0.249503	1.19875	0.226337	0.53502	1	9798	tags=94%, list=69%, signal=300%
GO_RELAXATION_OF_MUSCLE	27	0.193734	1.19823	0.22293	0.535477	1	2519	tags=37%, list=18%, signal=45%
GO_SIGNAL_TRANSDUCTION_BY_P53_CLASS_MEDIATOR	248	0.0654653	1.19795	0.222222	0.535451	1	6948	tags=55%, list=49%, signal=106%
GO_SYNAPSIS	30	0.187164	1.19743	0.221766	0.535863	1	8255	tags=77%, list=58%, signal=182%
GO_MIRNA_METABOLIC_PROCESS	19	0.229901	1.1969	0.235529	0.536357	1	7970	tags=79%, list=56%, signal=179%
GO_REGULATION_OF_CELLULAR_PROTEIN_LOCALIZATION	479	0.0481477	1.19664	0.241055	0.5363	1	6143	tags=48%, list=43%, signal=81%
GO_REGULATION_OF_ESTABLISHMENT_OR_MAINTENANCE_OF_CELL_POLARITY	22	0.215403	1.19648	0.223553	0.536066	1	1467	tags=32%, list=10%, signal=35%
GO_POSITIVE_REGULATION_OF_ANTIGEN_RECEPTOR_MEDIATED_SIGNALING_PATHWAY	20	0.221249	1.1961	0.242739	0.536265	1	3972	tags=50%, list=28%, signal=69%
GO_CEREBELLAR_PURKINJE_CELL_LAYER_DEVELOPMENT	23	0.209301	1.19566	0.226531	0.536564	1	2595	tags=39%, list=18%, signal=48%
GO_POSTSYNAPSE_ASSEMBLY	29	0.184791	1.19515	0.221359	0.536934	1	810	tags=24%, list=6%, signal=26%
GO_PHOSPHOLIPID_METABOLIC_PROCESS	220	0.0719879	1.19514	0.252505	0.536424	1	7791	tags=62%, list=55%, signal=134%
GO_KINETOCHORE_ASSEMBLY	15	0.264984	1.19498	0.257752	0.536159	1	7620	tags=80%, list=54%, signal=172%
GO_CARDIOCYTE_DIFFERENTIATION	118	0.0945306	1.19387	0.232742	0.537698	1	7110	tags=59%, list=50%, signal=118%
GO_OSTEOCLAST_DIFFERENTIATION	74	0.121534	1.19385	0.245247	0.537189	1	5781	tags=53%, list=41%, signal=88%
GO_SYNAPTIC_VESICLE_PRIMING	17	0.242409	1.19325	0.256461	0.537786	1	9114	tags=88%, list=64%, signal=245%
GO_LABYRINTHINE_LAYER_MORPHOGENESIS	16	0.245636	1.19249	0.233792	0.538749	1	9853	tags=94%, list=69%, signal=304%
GO_EMBRYONIC_DIGESTIVE_TRACT_DEVELOPMENT	28	0.189641	1.19202	0.23062	0.539128	1	10016	tags=89%, list=70%, signal=301%
GO_HINDLIMB_MORPHOGENESIS	30	0.18054	1.19151	0.230469	0.539483	1	4078	tags=47%, list=29%, signal=65%
GO_POSITIVE_REGULATION_OF_INTERFERON_ALPHA_PRODUCTION	19	0.230701	1.19137	0.237052	0.539197	1	6460	tags=68%, list=45%, signal=125%
GO_MRNA_SPLICE_SITE_SELECTION	27	0.192986	1.19125	0.232604	0.538848	1	6748	tags=67%, list=47%, signal=126%
GO_PROTEIN_LOCALIZATION_TO_PLASMA_MEMBRANE	235	0.0674043	1.19073	0.237192	0.539345	1	5477	tags=45%, list=38%, signal=72%
GO_ENERGY_HOMEOSTASIS	31	0.181747	1.19042	0.245536	0.539397	1	6143	tags=61%, list=43%, signal=108%
GO_INTERMEDIATE_FILAMENT_BASED_PROCESS	38	0.160981	1.19017	0.23619	0.539319	1	7829	tags=71%, list=55%, signal=157%
GO_RESPONSE_TO_STEROL	25	0.201458	1.18888	0.251485	0.541237	1	7956	tags=76%, list=56%, signal=172%
GO_INOSITOL_PHOSPHATE_BIOSYNTHETIC_PROCESS	39	0.161391	1.18809	0.219844	0.542242	1	7929	tags=72%, list=56%, signal=162%
GO_POSITIVE_REGULATION_OF_CHROMOSOME_ORGANIZATION	156	0.0834585	1.1879	0.243028	0.542061	1	7220	tags=59%, list=51%, signal=118%
GO_POSITIVE_REGULATION_OF_EPIDERMAL_CELL_DIFFERENTIATION	18	0.230396	1.18763	0.252632	0.542001	1	10960	tags=100%, list=77%, signal=434%
GO_NEGATIVE_REGULATION_OF_IMMUNE_RESPONSE	104	0.101663	1.18755	0.238004	0.541637	1	7871	tags=65%, list=55%, signal=145%
GO_MICROVILLUS_ORGANIZATION	21	0.218486	1.18752	0.232033	0.541166	1	11130	tags=100%, list=78%, signal=458%
GO_CD4_POSITIVE_ALPHA_BETA_T_CELL_ACTIVATION	67	0.123158	1.18651	0.258586	0.542578	1	8241	tags=70%, list=58%, signal=166%
GO_REGULATION_OF_LIPASE_ACTIVITY	75	0.116478	1.1864	0.218391	0.542248	1	10878	tags=88%, list=76%, signal=371%
GO_CYTOKINE_PRODUCTION_INVOLVED_IN_INFLAMMATORY_RESPONSE	32	0.178095	1.18624	0.242	0.542032	1	7702	tags=72%, list=54%, signal=156%
GO_KINETOCHORE_ORGANIZATION	20	0.215007	1.18611	0.245968	0.541757	1	7620	tags=75%, list=54%, signal=161%
GO_MATING	30	0.182239	1.18578	0.242616	0.541891	1	5003	tags=53%, list=35%, signal=82%
GO_RESPONSE_TO_COCAINE	43	0.157304	1.18568	0.241245	0.541529	1	4057	tags=44%, list=28%, signal=62%
GO_PORE_COMPLEX_ASSEMBLY	15	0.253673	1.1848	0.252505	0.542667	1	8730	tags=87%, list=61%, signal=224%
GO_RESPONSE_TO_CAFFEINE	17	0.238033	1.18462	0.232218	0.542475	1	1639	tags=35%, list=12%, signal=40%
GO_POSITIVE_REGULATION_OF_SPROUTING_ANGIOGENESIS	34	0.174112	1.18202	0.260784	0.546824	1	7157	tags=68%, list=50%, signal=136%
GO_JNK_CASCADE	183	0.0756586	1.18155	0.247984	0.547149	1	2281	tags=23%, list=16%, signal=28%
GO_RESPONSE_TO_ISCHEMIA	41	0.1532	1.18122	0.232794	0.547259	1	7547	tags=68%, list=53%, signal=145%
GO_REGULATION_OF_UBIQUITIN_DEPENDENT_PROTEIN_CATABOLIC_PROCESS	138	0.0874294	1.18075	0.25636	0.547604	1	5369	tags=46%, list=38%, signal=74%
GO_NEUROTRANSMITTER_TRANSPORT	241	0.0659554	1.17978	0.26	0.54891	1	6283	tags=51%, list=44%, signal=89%
GO_ANION_TRANSMEMBRANE_TRANSPORT	226	0.0674625	1.17973	0.240246	0.548474	1	10204	tags=78%, list=72%, signal=272%
GO_POSITIVE_REGULATION_OF_CHROMATIN_ORGANIZATION	89	0.105202	1.17879	0.253521	0.549699	1	10828	tags=87%, list=76%, signal=359%
GO_LONG_CHAIN_FATTY_ACID_BIOSYNTHETIC_PROCESS	16	0.249046	1.17854	0.237113	0.54965	1	2686	tags=44%, list=19%, signal=54%
GO_REGULATION_OF_MAP_KINASE_ACTIVITY	302	0.0607561	1.17783	0.246407	0.550382	1	6978	tags=55%, list=49%, signal=106%
GO_HISTONE_H3_ACETYLATION	54	0.135824	1.17764	0.231237	0.550188	1	6773	tags=61%, list=48%, signal=116%
GO_REGULATION_OF_TISSUE_REMODELING	54	0.133771	1.17762	0.242884	0.549705	1	8384	tags=72%, list=59%, signal=175%
GO_CARDIAC_CONDUCTION	131	0.0884719	1.17679	0.254	0.550792	1	1468	tags=19%, list=10%, signal=21%
GO_ENDOTHELIAL_CELL_PROLIFERATION	120	0.0922051	1.17606	0.259766	0.551709	1	11392	tags=89%, list=80%, signal=442%
GO_PROTEIN_CONTAINING_COMPLEX_LOCALIZATION	270	0.0610423	1.17529	0.247863	0.552645	1	8005	tags=62%, list=56%, signal=139%
GO_NEGATIVE_REGULATION_OF_CYTOKINE_PRODUCTION_INVOLVED_IN_IMMUNE_RESPONSE	15	0.249946	1.17524	0.26875	0.552237	1	8783	tags=87%, list=62%, signal=226%
GO_INTRACELLULAR_ESTROGEN_RECEPTOR_SIGNALING_PATHWAY	48	0.14282	1.17511	0.271222	0.551956	1	3608	tags=40%, list=25%, signal=53%
GO_MUSCLE_ORGAN_DEVELOPMENT	323	0.0563472	1.17472	0.255319	0.552156	1	7766	tags=60%, list=55%, signal=129%
GO_CHROMATIN_ASSEMBLY_OR_DISASSEMBLY	105	0.0999185	1.17451	0.273394	0.552013	1	12146	tags=95%, list=85%, signal=644%
GO_REGULATION_OF_STEM_CELL_POPULATION_MAINTENANCE	20	0.21578	1.17451	0.249489	0.551485	1	7609	tags=75%, list=53%, signal=161%
GO_EXECUTION_PHASE_OF_APOPTOSIS	64	0.125454	1.17377	0.255952	0.552351	1	2670	tags=31%, list=19%, signal=38%
GO_EPIDERMAL_GROWTH_FACTOR_RECEPTOR_SIGNALING_PATHWAY	103	0.10015	1.17351	0.242424	0.552315	1	7568	tags=63%, list=53%, signal=134%
GO_POSITIVE_REGULATION_OF_FILOPODIUM_ASSEMBLY	28	0.184825	1.17343	0.262195	0.551934	1	1949	tags=32%, list=14%, signal=37%
GO_OLIGODENDROCYTE_DIFFERENTIATION	88	0.107949	1.17322	0.248509	0.551769	1	4943	tags=45%, list=35%, signal=69%
GO_REGULATION_OF_SUPRAMOLECULAR_FIBER_ORGANIZATION	304	0.0588427	1.17276	0.255717	0.55201	1	5361	tags=43%, list=38%, signal=68%
GO_METANEPHRIC_NEPHRON_EPITHELIUM_DEVELOPMENT	19	0.221184	1.17215	0.258727	0.552608	1	5846	tags=63%, list=41%, signal=107%
GO_REGULATION_OF_AMYLOID_PRECURSOR_PROTEIN_CATABOLIC_PROCESS	28	0.184755	1.17191	0.256148	0.552587	1	1950	tags=32%, list=14%, signal=37%
GO_ENDOCARDIAL_CUSHION_FORMATION	21	0.208873	1.17126	0.251497	0.55326	1	6521	tags=67%, list=46%, signal=123%
GO_POSITIVE_REGULATION_OF_STEROID_METABOLIC_PROCESS	17	0.238235	1.17109	0.263158	0.553061	1	4986	tags=59%, list=35%, signal=90%
GO_NEGATIVE_REGULATION_OF_RESPONSE_TO_WOUNDING	68	0.119472	1.17004	0.256863	0.554528	1	11287	tags=91%, list=79%, signal=438%
GO_NEGATIVE_REGULATION_OF_CHROMATIN_ORGANIZATION	47	0.147894	1.16932	0.297665	0.555326	1	6382	tags=60%, list=45%, signal=108%
GO_REGULATION_OF_MULTI_ORGANISM_PROCESS	297	0.0580847	1.16918	0.255274	0.555054	1	6907	tags=54%, list=49%, signal=103%
GO_SISTER_CHROMATID_SEGREGATION	162	0.079818	1.16883	0.248434	0.555223	1	5291	tags=45%, list=37%, signal=71%
GO_LYMPHOID_PROGENITOR_CELL_DIFFERENTIATION	18	0.226188	1.16874	0.226069	0.554857	1	8647	tags=83%, list=61%, signal=212%
GO_NEGATIVE_REGULATION_OF_PROTEIN_LOCALIZATION_TO_MEMBRANE	26	0.192503	1.1687	0.267068	0.554414	1	5477	tags=58%, list=38%, signal=94%
GO_FC_RECEPTOR_MEDIATED_STIMULATORY_SIGNALING_PATHWAY	79	0.111252	1.16806	0.244444	0.555068	1	4371	tags=42%, list=31%, signal=60%
GO_RESPONSE_TO_CHEMOKINE	48	0.143656	1.16785	0.266	0.554926	1	7452	tags=67%, list=52%, signal=139%
GO_CATECHOLAMINE_SECRETION	52	0.138239	1.16735	0.250973	0.555331	1	4609	tags=46%, list=32%, signal=68%
GO_POSITIVE_REGULATION_OF_CHROMOSOME_SEGREGATION	26	0.191447	1.1672	0.267191	0.555087	1	5492	tags=58%, list=39%, signal=94%
GO_NEGATIVE_REGULATION_OF_BLOOD_VESSEL_DIAMETER	65	0.12194	1.16705	0.250509	0.554829	1	6375	tags=57%, list=45%, signal=103%
GO_NEUTRAL_LIPID_BIOSYNTHETIC_PROCESS	31	0.174079	1.16702	0.253906	0.554367	1	9926	tags=87%, list=70%, signal=287%
GO_HISTONE_H3_K9_TRIMETHYLATION	15	0.252159	1.16561	0.274162	0.55656	1	4955	tags=60%, list=35%, signal=92%
GO_GLIAL_CELL_DIFFERENTIATION	193	0.0708569	1.1655	0.267068	0.556265	1	4979	tags=42%, list=35%, signal=64%
GO_CELLULAR_RESPONSE_TO_RADIATION	155	0.0802328	1.16504	0.244533	0.556635	1	3921	tags=35%, list=28%, signal=48%
GO_REGULATION_OF_CELLULAR_COMPONENT_SIZE	332	0.0558519	1.16487	0.245436	0.55644	1	7027	tags=55%, list=49%, signal=106%
GO_POSITIVE_REGULATION_OF_ANIMAL_ORGAN_MORPHOGENESIS	63	0.125884	1.16468	0.260163	0.5563	1	8384	tags=71%, list=59%, signal=173%
GO_NEURON_PROJECTION_ARBORIZATION	18	0.230513	1.16451	0.298	0.556076	1	1467	tags=33%, list=10%, signal=37%
GO_REGULATION_OF_CALCIUM_ION_TRANSMEMBRANE_TRANSPORTER_ACTIVITY	76	0.110322	1.1628	0.241584	0.558736	1	872	tags=17%, list=6%, signal=18%
GO_SECONDARY_PALATE_DEVELOPMENT	21	0.211706	1.16231	0.244742	0.559174	1	2413	tags=38%, list=17%, signal=46%
GO_CIRCULATORY_SYSTEM_PROCESS	433	0.0486638	1.16114	0.265432	0.560777	1	1037	tags=12%, list=7%, signal=13%
GO_NEGATIVE_REGULATION_OF_BLOOD_PRESSURE	37	0.160872	1.16107	0.264113	0.56039	1	7719	tags=70%, list=54%, signal=153%
GO_REGULATION_OF_CATECHOLAMINE_METABOLIC_PROCESS	16	0.238964	1.16026	0.274793	0.561329	1	4609	tags=56%, list=32%, signal=83%
GO_ACTIN_FILAMENT_ORGANIZATION	352	0.0536274	1.15924	0.26749	0.562722	1	3663	tags=31%, list=26%, signal=41%
GO_MORPHOGENESIS_OF_AN_EPITHELIUM	453	0.0478355	1.15865	0.254509	0.563357	1	5751	tags=45%, list=40%, signal=73%
GO_PROTEIN_LOCALIZATION_TO_CELL_PERIPHERY	290	0.0577843	1.15834	0.259332	0.563422	1	5477	tags=44%, list=38%, signal=70%
GO_NEGATIVE_REGULATION_OF_PROTEIN_LOCALIZATION_TO_CELL_PERIPHERY	22	0.206456	1.15825	0.280591	0.563084	1	5477	tags=59%, list=38%, signal=96%
GO_GENE_SILENCING_BY_RNA	140	0.0838339	1.15742	0.282051	0.564131	1	5834	tags=49%, list=41%, signal=83%
GO_PROTEIN_MANNOSYLATION	20	0.213621	1.15715	0.273279	0.564148	1	6216	tags=65%, list=44%, signal=115%
GO_REGULATION_OF_CLATHRIN_DEPENDENT_ENDOCYTOSIS	16	0.238301	1.15664	0.256673	0.56461	1	1949	tags=38%, list=14%, signal=43%
GO_CAMERA_TYPE_EYE_DEVELOPMENT	255	0.0626885	1.15638	0.273292	0.564634	1	3589	tags=31%, list=25%, signal=41%
GO_RESPONSE_TO_KETONE	169	0.0762728	1.15636	0.263598	0.564156	1	1706	tags=20%, list=12%, signal=22%
GO_REGULATION_OF_TOLL_LIKE_RECEPTOR_SIGNALING_PATHWAY	58	0.129367	1.15589	0.247582	0.564511	1	6756	tags=60%, list=47%, signal=114%
GO_SPROUTING_ANGIOGENESIS	105	0.0956795	1.15514	0.277207	0.565421	1	10850	tags=86%, list=76%, signal=358%
GO_NEGATIVE_REGULATION_OF_ALPHA_BETA_T_CELL_DIFFERENTIATION	21	0.209288	1.15498	0.261224	0.565213	1	7871	tags=76%, list=55%, signal=170%
GO_CELLULAR_RESPONSE_TO_INORGANIC_SUBSTANCE	181	0.0735869	1.15407	0.267465	0.56639	1	4628	tags=40%, list=33%, signal=58%
GO_L_GLUTAMATE_TRANSMEMBRANE_TRANSPORT	21	0.212651	1.15402	0.276074	0.565976	1	10535	tags=95%, list=74%, signal=366%
GO_SENSORY_PERCEPTION_OF_PAIN	81	0.110659	1.15384	0.279208	0.565786	1	4057	tags=40%, list=28%, signal=55%
GO_TYPE_B_PANCREATIC_CELL_PROLIFERATION	15	0.245235	1.15351	0.257732	0.56588	1	8850	tags=87%, list=62%, signal=229%
GO_BLOOD_VESSEL_ENDOTHELIAL_CELL_MIGRATION	107	0.0962524	1.15349	0.262956	0.565408	1	10614	tags=84%, list=75%, signal=328%
GO_RESPONSE_TO_GROWTH_HORMONE	28	0.182764	1.1532	0.282946	0.565464	1	6046	tags=61%, list=42%, signal=105%
GO_NEGATIVE_REGULATION_OF_SIGNAL_TRANSDUCTION_IN_ABSENCE_OF_LIGAND	28	0.184961	1.15269	0.295316	0.565893	1	2964	tags=39%, list=21%, signal=50%
GO_STRESS_ACTIVATED_PROTEIN_KINASE_SIGNALING_CASCADE	266	0.0602583	1.15218	0.272	0.566292	1	4777	tags=39%, list=34%, signal=58%
GO_OSSIFICATION	330	0.0554442	1.15212	0.284387	0.565906	1	7123	tags=55%, list=50%, signal=108%
GO_EMBRYONIC_DIGESTIVE_TRACT_MORPHOGENESIS	15	0.24419	1.15169	0.268571	0.56618	1	9814	tags=93%, list=69%, signal=300%
GO_ANION_TRANSPORT	479	0.0456533	1.15155	0.258755	0.565941	1	10279	tags=77%, list=72%, signal=266%
GO_REGULATION_OF_NEURAL_PRECURSOR_CELL_PROLIFERATION	77	0.110143	1.15148	0.27789	0.565556	1	11567	tags=92%, list=81%, signal=489%
GO_CANONICAL_WNT_SIGNALING_PATHWAY	296	0.0577	1.15143	0.276392	0.565151	1	11171	tags=84%, list=78%, signal=382%
GO_REGULATION_OF_EXCRETION	19	0.219429	1.15079	0.263265	0.565783	1	3623	tags=47%, list=25%, signal=63%
GO_LYMPHANGIOGENESIS	16	0.241896	1.15011	0.271863	0.566543	1	10796	tags=100%, list=76%, signal=413%
GO_CEREBELLAR_CORTEX_DEVELOPMENT	46	0.144211	1.14983	0.284254	0.566591	1	2595	tags=33%, list=18%, signal=40%
GO_NEGATIVE_REGULATION_OF_ACTIN_FILAMENT_DEPOLYMERIZATION	34	0.162625	1.14863	0.257752	0.568361	1	4389	tags=47%, list=31%, signal=68%
GO_BLOOD_VESSEL_REMODELING	35	0.161736	1.14849	0.282946	0.56815	1	6651	tags=63%, list=47%, signal=118%
GO_POSITIVE_REGULATION_OF_CELL_ADHESION	325	0.0559924	1.148	0.297872	0.568623	1	8945	tags=68%, list=63%, signal=180%
GO_ENDOCHONDRAL_BONE_MORPHOGENESIS	64	0.122386	1.14738	0.293307	0.569237	1	7385	tags=64%, list=52%, signal=133%
GO_RESPONSE_TO_MANGANESE_ION	18	0.223816	1.14717	0.259794	0.569158	1	4726	tags=56%, list=33%, signal=83%
GO_CELLULAR_RESPONSE_TO_LIPID	480	0.0459722	1.14697	0.281905	0.56903	1	3608	tags=30%, list=25%, signal=39%
GO_POSITIVE_REGULATION_OF_SMALL_MOLECULE_METABOLIC_PROCESS	80	0.109267	1.14645	0.266802	0.56951	1	8418	tags=70%, list=59%, signal=170%
GO_REGULATION_OF_HEMOPOIESIS	367	0.0525017	1.14604	0.260116	0.56975	1	8038	tags=62%, list=56%, signal=138%
GO_RETINA_LAYER_FORMATION	18	0.225711	1.14583	0.273453	0.569675	1	5490	tags=61%, list=39%, signal=99%
GO_INORGANIC_ANION_TRANSPORT	130	0.0847217	1.14566	0.271967	0.569492	1	7127	tags=58%, list=50%, signal=116%
GO_AMINE_TRANSPORT	83	0.106993	1.14566	0.283859	0.568982	1	6375	tags=55%, list=45%, signal=100%
GO_OUTER_DYNEIN_ARM_ASSEMBLY	15	0.246721	1.14539	0.257692	0.569012	1	9778	tags=93%, list=69%, signal=298%
GO_CEREBRAL_CORTEX_RADIALLY_ORIENTED_CELL_MIGRATION	28	0.175802	1.14527	0.276062	0.568743	1	5128	tags=54%, list=36%, signal=84%
GO_REGULATION_OF_NON_CANONICAL_WNT_SIGNALING_PATHWAY	20	0.216916	1.14523	0.301031	0.568287	1	6881	tags=70%, list=48%, signal=135%
GO_REGULATION_OF_PHOSPHOLIPASE_ACTIVITY	56	0.12923	1.14501	0.291829	0.568192	1	10878	tags=89%, list=76%, signal=377%
GO_CLATHRIN_DEPENDENT_ENDOCYTOSIS	40	0.155637	1.14359	0.277457	0.570383	1	4552	tags=48%, list=32%, signal=70%
GO_EAR_DEVELOPMENT	178	0.0735684	1.14342	0.269388	0.570205	1	7043	tags=57%, list=49%, signal=111%
GO_ENDOCYTIC_RECYCLING	40	0.151145	1.14341	0.286624	0.569719	1	3548	tags=40%, list=25%, signal=53%
GO_EMBRYONIC_HEART_TUBE_DEVELOPMENT	59	0.12967	1.143	0.293033	0.569942	1	5641	tags=53%, list=40%, signal=87%
GO_ERYTHROCYTE_DEVELOPMENT	22	0.203329	1.14122	0.292871	0.572843	1	8110	tags=77%, list=57%, signal=179%
GO_SMAD_PROTEIN_SIGNAL_TRANSDUCTION	55	0.128807	1.14068	0.290448	0.57336	1	9303	tags=78%, list=65%, signal=225%
GO_RESPONSE_TO_X_RAY	28	0.182337	1.14042	0.273101	0.573328	1	7069	tags=68%, list=50%, signal=135%
GO_MEMBRANE_DEPOLARIZATION_DURING_CARDIAC_MUSCLE_CELL_ACTION_POTENTIAL	21	0.21107	1.14036	0.279693	0.572937	1	3100	tags=43%, list=22%, signal=55%
GO_REGULATION_OF_CHROMOSOME_SEPARATION	58	0.128817	1.13983	0.277778	0.573484	1	5291	tags=50%, list=37%, signal=79%
GO_POSITIVE_REGULATION_OF_I_KAPPAB_KINASE_NF_KAPPAB_SIGNALING	154	0.077164	1.13871	0.267191	0.575106	1	8342	tags=66%, list=59%, signal=158%
GO_EMBRYO_IMPLANTATION	41	0.147372	1.13869	0.265107	0.574645	1	6588	tags=61%, list=46%, signal=113%
GO_NEGATIVE_REGULATION_OF_CELL_JUNCTION_ASSEMBLY	22	0.201138	1.13836	0.289206	0.574779	1	7494	tags=73%, list=53%, signal=153%
GO_RESPONSE_TO_ANGIOTENSIN	24	0.193652	1.13789	0.267465	0.575153	1	9704	tags=88%, list=68%, signal=274%
GO_LEUKOCYTE_ACTIVATION_INVOLVED_IN_INFLAMMATORY_RESPONSE	28	0.177383	1.13738	0.290698	0.575607	1	5614	tags=57%, list=39%, signal=94%
GO_B_CELL_PROLIFERATION	58	0.127144	1.13725	0.296078	0.575317	1	3351	tags=36%, list=24%, signal=47%
GO_REGULATION_OF_SYSTEMIC_ARTERIAL_BLOOD_PRESSURE_MEDIATED_BY_A_CHEMICAL_SIGNAL	34	0.167442	1.13704	0.268041	0.575262	1	6833	tags=65%, list=48%, signal=124%
GO_MESODERMAL_CELL_DIFFERENTIATION	24	0.194892	1.13667	0.29703	0.57547	1	11466	tags=100%, list=81%, signal=513%
GO_RESPONSE_TO_AUDITORY_STIMULUS	20	0.210435	1.13618	0.292157	0.575874	1	7685	tags=75%, list=54%, signal=163%
GO_REGULATION_OF_DNA_REPLICATION	94	0.100422	1.13579	0.297619	0.576082	1	2971	tags=31%, list=21%, signal=39%
GO_RESPONSE_TO_CORTICOSTERONE	20	0.216435	1.13535	0.295635	0.576414	1	6176	tags=65%, list=43%, signal=115%
GO_STEROL_HOMEOSTASIS	52	0.133963	1.13486	0.307407	0.57689	1	10693	tags=88%, list=75%, signal=354%
GO_RESPONSE_TO_MUSCLE_STRETCH	15	0.241785	1.13414	0.285421	0.57772	1	1306	tags=33%, list=9%, signal=37%
GO_NEGATIVE_REGULATION_OF_NEURON_DEATH	180	0.0742386	1.134	0.262548	0.577471	1	3622	tags=33%, list=25%, signal=43%
GO_INTERLEUKIN_1_PRODUCTION	62	0.120761	1.13395	0.287149	0.577084	1	7702	tags=66%, list=54%, signal=143%
GO_HEART_GROWTH	72	0.11427	1.13388	0.305439	0.576707	1	10640	tags=86%, list=75%, signal=339%
GO_NEGATIVE_REGULATION_OF_T_CELL_PROLIFERATION	40	0.160021	1.13203	0.301619	0.579792	1	8049	tags=73%, list=57%, signal=166%
GO_VENTRICULAR_CARDIAC_MUSCLE_CELL_MEMBRANE_REPOLARIZATION	21	0.21107	1.13198	0.267635	0.579385	1	3100	tags=43%, list=22%, signal=55%
GO_RNA_METHYLATION	70	0.116195	1.13094	0.294821	0.580893	1	7912	tags=67%, list=56%, signal=150%
GO_OLIGODENDROCYTE_DEVELOPMENT	42	0.148386	1.13002	0.318367	0.582141	1	7384	tags=67%, list=52%, signal=138%
GO_CEREBRAL_CORTEX_DEVELOPMENT	106	0.0933155	1.12981	0.291581	0.582033	1	11037	tags=87%, list=78%, signal=383%
GO_RESPONSE_TO_MAGNESIUM_ION	15	0.237163	1.1295	0.28629	0.582121	1	3270	tags=47%, list=23%, signal=61%
GO_REACTIVE_OXYGEN_SPECIES_BIOSYNTHETIC_PROCESS	84	0.106608	1.12916	0.27955	0.582276	1	8151	tags=68%, list=57%, signal=158%
GO_EXCRETION	44	0.146444	1.12884	0.289528	0.582353	1	7304	tags=66%, list=51%, signal=135%
GO_POSITIVE_REGULATION_OF_VIRAL_GENOME_REPLICATION	30	0.176286	1.1278	0.299625	0.5838	1	4613	tags=50%, list=32%, signal=74%
GO_REGULATION_OF_CALCIUM_ION_DEPENDENT_EXOCYTOSIS	108	0.093822	1.12778	0.283433	0.583358	1	4210	tags=39%, list=30%, signal=55%
GO_ENDOPLASMIC_RETICULUM_ORGANIZATION	51	0.13011	1.12702	0.314168	0.584251	1	10157	tags=84%, list=71%, signal=293%
GO_POSITIVE_REGULATION_OF_SYNAPTIC_TRANSMISSION_GLUTAMATERGIC	30	0.173288	1.12601	0.304703	0.585672	1	7503	tags=70%, list=53%, signal=148%
GO_REGULATION_OF_VIRAL_INDUCED_CYTOPLASMIC_PATTERN_RECOGNITION_RECEPTOR_SIGNALING_PATHWAY	18	0.219515	1.12559	0.287474	0.585963	1	7160	tags=72%, list=50%, signal=145%
GO_EMBRYONIC_PLACENTA_MORPHOGENESIS	20	0.208152	1.12525	0.295455	0.586116	1	9853	tags=90%, list=69%, signal=292%
GO_NUCLEAR_DNA_REPLICATION	51	0.134444	1.12443	0.298828	0.587175	1	10933	tags=90%, list=77%, signal=387%
GO_REGULATION_OF_PEPTIDYL_THREONINE_PHOSPHORYLATION	41	0.147548	1.12433	0.28	0.586873	1	7280	tags=66%, list=51%, signal=134%
GO_VESICLE_MEDIATED_TRANSPORT_BETWEEN_ENDOSOMAL_COMPARTMENTS	40	0.149211	1.12393	0.293893	0.587118	1	5711	tags=55%, list=40%, signal=92%
GO_REGULATION_OF_ALPHA_BETA_T_CELL_ACTIVATION	77	0.110574	1.12388	0.293893	0.586702	1	11376	tags=91%, list=80%, signal=450%
GO_DNA_REPLICATION	254	0.0605724	1.12386	0.274354	0.586246	1	7896	tags=61%, list=55%, signal=135%
GO_T_CELL_DIFFERENTIATION	184	0.0721465	1.1227	0.29697	0.587904	1	8038	tags=64%, list=56%, signal=144%
GO_ORGANELLE_TRANSPORT_ALONG_MICROTUBULE	73	0.110998	1.1226	0.298569	0.587585	1	6813	tags=59%, list=48%, signal=112%
GO_POSITIVE_REGULATION_OF_HISTONE_H3_K4_METHYLATION	15	0.240369	1.12258	0.32914	0.58714	1	377	tags=27%, list=3%, signal=27%
GO_NEGATIVE_REGULATION_OF_VIRAL_TRANSCRIPTION	19	0.212862	1.1207	0.297405	0.590309	1	5215	tags=58%, list=37%, signal=91%
GO_CELLULAR_COMPONENT_ASSEMBLY_INVOLVED_IN_MORPHOGENESIS	87	0.10172	1.1205	0.309804	0.590199	1	8051	tags=67%, list=57%, signal=152%
GO_PERICARDIUM_DEVELOPMENT	15	0.235752	1.11943	0.289062	0.591764	1	9934	tags=93%, list=70%, signal=308%
GO_NUCLEAR_CHROMOSOME_SEGREGATION	215	0.0660962	1.11858	0.27833	0.592895	1	4767	tags=40%, list=33%, signal=59%
GO_SUBSTRATE_DEPENDENT_CELL_MIGRATION	29	0.17294	1.11858	0.316888	0.592402	1	10797	tags=93%, list=76%, signal=385%
GO_APICAL_JUNCTION_ASSEMBLY	57	0.126195	1.11416	0.305955	0.600458	1	3205	tags=35%, list=23%, signal=45%
GO_DEVELOPMENT_OF_PRIMARY_SEXUAL_CHARACTERISTICS	177	0.0718707	1.11393	0.290123	0.600375	1	7032	tags=56%, list=49%, signal=110%
GO_MUSCLE_ORGAN_MORPHOGENESIS	66	0.116325	1.11255	0.32981	0.602586	1	11509	tags=92%, list=81%, signal=480%
GO_VENTRICULAR_CARDIAC_MUSCLE_TISSUE_DEVELOPMENT	46	0.139102	1.11211	0.303644	0.6029	1	6691	tags=61%, list=47%, signal=114%
GO_CALCIUM_ION_REGULATED_EXOCYTOSIS	144	0.0798057	1.1112	0.311637	0.604207	1	1346	tags=17%, list=9%, signal=19%
GO_CONTRACTILE_ACTIN_FILAMENT_BUNDLE_ASSEMBLY	87	0.0987758	1.11093	0.29783	0.604208	1	5638	tags=49%, list=40%, signal=81%
GO_GLYCOSYL_COMPOUND_METABOLIC_PROCESS	54	0.127072	1.1108	0.295833	0.603925	1	3997	tags=41%, list=28%, signal=56%
GO_NEUROINFLAMMATORY_RESPONSE	45	0.137105	1.11078	0.309237	0.603453	1	3748	tags=40%, list=26%, signal=54%
GO_SECRETION_BY_TISSUE	28	0.17695	1.11026	0.290323	0.603962	1	7654	tags=71%, list=54%, signal=154%
GO_INTERFERON_ALPHA_PRODUCTION	25	0.18651	1.10941	0.323293	0.605077	1	6460	tags=64%, list=45%, signal=117%
GO_DETECTION_OF_STIMULUS	183	0.0717879	1.1094	0.311024	0.604593	1	9415	tags=73%, list=66%, signal=213%
GO_REGULATION_OF_ANOIKIS	19	0.209453	1.10922	0.281746	0.604458	1	11258	tags=100%, list=79%, signal=477%
GO_NEGATIVE_REGULATION_OF_LIPID_STORAGE	15	0.236076	1.10816	0.315582	0.606004	1	7082	tags=73%, list=50%, signal=146%
GO_REGULATION_OF_DNA_BINDING_TRANSCRIPTION_FACTOR_ACTIVITY	358	0.0514744	1.10787	0.316103	0.60602	1	6761	tags=53%, list=47%, signal=97%
GO_ACTIVATION_OF_MAPKK_ACTIVITY	52	0.129675	1.1075	0.3	0.606209	1	6647	tags=60%, list=47%, signal=111%
GO_REGULATION_OF_REACTIVE_OXYGEN_SPECIES_BIOSYNTHETIC_PROCESS	70	0.113681	1.10734	0.318812	0.605989	1	8151	tags=69%, list=57%, signal=160%
GO_B_CELL_ACTIVATION	182	0.0706354	1.1071	0.30754	0.605947	1	7611	tags=60%, list=53%, signal=128%
GO_HEART_PROCESS	250	0.0601476	1.10692	0.302	0.605785	1	1037	tags=13%, list=7%, signal=14%
GO_POSITIVE_REGULATION_OF_ENDOTHELIAL_CELL_MIGRATION	94	0.0990265	1.10609	0.335271	0.606945	1	7383	tags=62%, list=52%, signal=127%
GO_POSITIVE_CHEMOTAXIS	47	0.136382	1.10468	0.314346	0.609163	1	11392	tags=94%, list=80%, signal=467%
GO_POSITIVE_REGULATION_OF_NITRIC_OXIDE_SYNTHASE_ACTIVITY	20	0.208043	1.10466	0.310493	0.608704	1	7719	tags=75%, list=54%, signal=164%
GO_MYELOID_CELL_APOPTOTIC_PROCESS	24	0.187457	1.10419	0.330578	0.609059	1	6826	tags=67%, list=48%, signal=128%
GO_CORTICAL_CYTOSKELETON_ORGANIZATION	43	0.143439	1.10322	0.32681	0.610464	1	8558	tags=74%, list=60%, signal=186%
GO_KERATINOCYTE_PROLIFERATION	29	0.173639	1.10285	0.32008	0.610642	1	11278	tags=97%, list=79%, signal=464%
GO_POSITIVE_REGULATION_OF_ENDOTHELIAL_CELL_APOPTOTIC_PROCESS	16	0.224215	1.10132	0.302281	0.613199	1	8378	tags=81%, list=59%, signal=197%
GO_REGULATION_OF_CHONDROCYTE_DIFFERENTIATION	40	0.148065	1.10108	0.32996	0.613165	1	11778	tags=98%, list=83%, signal=563%
GO_REGULATION_OF_CELL_MIGRATION_INVOLVED_IN_SPROUTING_ANGIOGENESIS	36	0.154889	1.10062	0.322981	0.613575	1	10850	tags=92%, list=76%, signal=384%
GO_HEPARAN_SULFATE_PROTEOGLYCAN_METABOLIC_PROCESS	36	0.156581	1.10014	0.331361	0.614069	1	3312	tags=39%, list=23%, signal=51%
GO_NEGATIVE_REGULATION_OF_SIGNAL_TRANSDUCTION_BY_P53_CLASS_MEDIATOR	28	0.17185	1.10004	0.312253	0.613736	1	7218	tags=68%, list=51%, signal=137%
GO_RESPONSE_TO_GAMMA_RADIATION	51	0.127915	1.09906	0.304951	0.615123	1	4605	tags=45%, list=32%, signal=66%
GO_ENDOTHELIUM_DEVELOPMENT	106	0.0912172	1.0985	0.321499	0.615729	1	6903	tags=58%, list=48%, signal=111%
GO_NEGATIVE_REGULATION_OF_TELOMERE_MAINTENANCE_VIA_TELOMERASE	17	0.224411	1.09722	0.326489	0.617704	1	7695	tags=76%, list=54%, signal=166%
GO_CARTILAGE_DEVELOPMENT	166	0.0730199	1.09541	0.322772	0.62079	1	11579	tags=89%, list=81%, signal=469%
GO_PEPTIDYL_THREONINE_DEPHOSPHORYLATION	16	0.229964	1.09509	0.313725	0.620876	1	4737	tags=56%, list=33%, signal=84%
GO_REGULATION_OF_IMMUNE_EFFECTOR_PROCESS	275	0.0566681	1.09489	0.336653	0.620781	1	7750	tags=60%, list=54%, signal=129%
GO_CELL_GROWTH	410	0.0471254	1.09374	0.3174	0.622487	1	6327	tags=49%, list=44%, signal=86%
GO_DRUG_TRANSPORT	168	0.0725117	1.09247	0.307692	0.624478	1	10843	tags=83%, list=76%, signal=345%
GO_EMBRYONIC_FORELIMB_MORPHOGENESIS	26	0.181433	1.09149	0.358452	0.625894	1	3444	tags=42%, list=24%, signal=56%
GO_POSITIVE_REGULATION_OF_NOTCH_SIGNALING_PATHWAY	43	0.14153	1.0913	0.326653	0.625794	1	8254	tags=72%, list=58%, signal=171%
GO_UTERUS_DEVELOPMENT	15	0.223494	1.0907	0.319688	0.626428	1	617	tags=27%, list=4%, signal=28%
GO_CHONDROCYTE_DIFFERENTIATION	102	0.0943313	1.09061	0.33526	0.626084	1	11786	tags=92%, list=83%, signal=531%
GO_DNA_REPLICATION_CHECKPOINT	15	0.232246	1.09023	0.354406	0.626326	1	10933	tags=100%, list=77%, signal=430%
GO_REGULATION_OF_CELL_FATE_COMMITMENT	18	0.216264	1.08994	0.328094	0.626375	1	10370	tags=94%, list=73%, signal=347%
GO_DECIDUALIZATION	21	0.200368	1.08928	0.330595	0.627226	1	5286	tags=57%, list=37%, signal=91%
GO_RESPONSE_TO_HEPATOCYTE_GROWTH_FACTOR	18	0.218092	1.08886	0.337917	0.627513	1	10344	tags=94%, list=73%, signal=345%
GO_FOAM_CELL_DIFFERENTIATION	25	0.182815	1.0887	0.324752	0.627305	1	7082	tags=68%, list=50%, signal=135%
GO_GAMETE_GENERATION	470	0.0433303	1.08866	0.33264	0.626889	1	8914	tags=67%, list=63%, signal=173%
GO_FILOPODIUM_ASSEMBLY	54	0.12654	1.0885	0.336557	0.626711	1	2159	tags=28%, list=15%, signal=33%
GO_DOPAMINE_METABOLIC_PROCESS	23	0.185381	1.08845	0.333333	0.626296	1	9125	tags=83%, list=64%, signal=230%
GO_CYTOSOLIC_TRANSPORT	138	0.0805849	1.0878	0.328	0.627035	1	5775	tags=49%, list=41%, signal=81%
GO_POSITIVE_REGULATION_OF_EXTRINSIC_APOPTOTIC_SIGNALING_PATHWAY	48	0.130845	1.08626	0.333333	0.629557	1	9710	tags=81%, list=68%, signal=255%
GO_REGULATION_OF_RESPONSE_TO_BIOTIC_STIMULUS	100	0.092608	1.08614	0.337736	0.629311	1	7232	tags=60%, list=51%, signal=121%
GO_HETEROCHROMATIN_ORGANIZATION	15	0.233793	1.08581	0.350701	0.62946	1	10911	tags=100%, list=77%, signal=428%
GO_PROTEIN_LOCALIZATION_TO_NUCLEUS	220	0.0648563	1.08572	0.317495	0.629115	1	4267	tags=36%, list=30%, signal=51%
GO_POSITIVE_REGULATION_OF_B_CELL_PROLIFERATION	33	0.158865	1.08522	0.345924	0.629578	1	3351	tags=39%, list=24%, signal=51%
GO_CELLULAR_RESPONSE_TO_GAMMA_RADIATION	28	0.171556	1.08423	0.346008	0.631026	1	2646	tags=36%, list=19%, signal=44%
GO_NEURON_APOPTOTIC_PROCESS	215	0.0635201	1.08406	0.379828	0.630848	1	2949	tags=27%, list=21%, signal=34%
GO_GOLGI_VESICLE_BUDDING	77	0.104603	1.08352	0.352941	0.631384	1	8872	tags=73%, list=62%, signal=192%
GO_LIMBIC_SYSTEM_DEVELOPMENT	98	0.0956502	1.08347	0.329167	0.630967	1	5184	tags=46%, list=36%, signal=72%
GO_MICROVILLUS_ASSEMBLY	16	0.227502	1.08287	0.349398	0.631621	1	4772	tags=56%, list=34%, signal=85%
GO_REGULATION_OF_TRANSLATIONAL_ELONGATION	17	0.212149	1.08286	0.324056	0.631113	1	3682	tags=47%, list=26%, signal=63%
GO_REGULATION_OF_RYANODINE_SENSITIVE_CALCIUM_RELEASE_CHANNEL_ACTIVITY	25	0.179119	1.08157	0.344762	0.633185	1	7704	tags=72%, list=54%, signal=157%
GO_DNA_STRAND_ELONGATION	21	0.197249	1.08043	0.346	0.634958	1	10076	tags=90%, list=71%, signal=309%
GO_LIPID_HOMEOSTASIS	91	0.0973366	1.08012	0.337165	0.635045	1	5193	tags=46%, list=36%, signal=72%
GO_REGULATION_OF_PROTEIN_COMPLEX_ASSEMBLY	371	0.0484246	1.0801	0.34322	0.634592	1	4393	tags=36%, list=31%, signal=50%
GO_MATURE_B_CELL_DIFFERENTIATION_INVOLVED_IN_IMMUNE_RESPONSE	16	0.222171	1.07993	0.341748	0.63442	1	3958	tags=50%, list=28%, signal=69%
GO_REGULATION_OF_ACTIN_FILAMENT_ORGANIZATION	226	0.0624181	1.07951	0.338	0.634764	1	5676	tags=46%, list=40%, signal=75%
GO_MULTI_ORGANISM_CELLULAR_PROCESS	36	0.151143	1.0775	0.343254	0.638153	1	6553	tags=61%, list=46%, signal=113%
GO_ORGANIC_ANION_TRANSPORT	380	0.0476894	1.07712	0.361493	0.63842	1	9379	tags=71%, list=66%, signal=201%
GO_NEGATIVE_REGULATION_OF_ANION_TRANSPORT	24	0.183714	1.07699	0.318182	0.638173	1	6286	tags=63%, list=44%, signal=112%
GO_POSITIVE_REGULATION_OF_GLIOGENESIS	61	0.114291	1.0766	0.343373	0.638435	1	5614	tags=51%, list=39%, signal=84%
GO_EYE_PHOTORECEPTOR_CELL_DEVELOPMENT	28	0.168243	1.07628	0.356164	0.638542	1	3710	tags=43%, list=26%, signal=58%
GO_NEGATIVE_REGULATION_OF_STRESS_ACTIVATED_PROTEIN_KINASE_SIGNALING_CASCADE	39	0.146834	1.07582	0.330724	0.638957	1	10326	tags=87%, list=73%, signal=316%
GO_ENTEROENDOCRINE_CELL_DIFFERENTIATION	22	0.194091	1.07454	0.336614	0.641017	1	11477	tags=100%, list=81%, signal=515%
GO_NEGATIVE_REGULATION_OF_RESPONSE_TO_EXTERNAL_STIMULUS	258	0.057046	1.07405	0.350097	0.641519	1	12059	tags=90%, list=85%, signal=580%
GO_NUCLEOSIDE_MONOPHOSPHATE_METABOLIC_PROCESS	31	0.16265	1.07399	0.339394	0.641143	1	4118	tags=45%, list=29%, signal=63%
GO_MESENCHYMAL_CELL_PROLIFERATION	42	0.136743	1.07383	0.353191	0.640982	1	11278	tags=93%, list=79%, signal=445%
GO_DETECTION_OF_ABIOTIC_STIMULUS	95	0.0923208	1.07307	0.371747	0.641975	1	10083	tags=80%, list=71%, signal=272%
GO_NEGATIVE_REGULATION_OF_FAT_CELL_DIFFERENTIATION	39	0.144845	1.07256	0.365503	0.642499	1	1593	tags=26%, list=11%, signal=29%
GO_REGULATION_OF_EXTRINSIC_APOPTOTIC_SIGNALING_PATHWAY_VIA_DEATH_DOMAIN_RECEPTORS	49	0.132417	1.07243	0.365503	0.642253	1	7999	tags=69%, list=56%, signal=158%
GO_POSITIVE_REGULATION_OF_SODIUM_ION_TRANSPORT	32	0.159889	1.07227	0.35619	0.642087	1	6181	tags=59%, list=43%, signal=105%
GO_POSITIVE_REGULATION_OF_MITOTIC_SISTER_CHROMATID_SEGREGATION	15	0.230563	1.07209	0.329939	0.641912	1	4313	tags=53%, list=30%, signal=76%
GO_CHROMATIN_ASSEMBLY	82	0.0985879	1.07134	0.340771	0.642846	1	12146	tags=95%, list=85%, signal=644%
GO_NUCLEOSOME_ORGANIZATION	98	0.0919031	1.07098	0.34104	0.643047	1	11048	tags=87%, list=78%, signal=385%
GO_REGULATION_OF_CALCIUM_ION_IMPORT	25	0.181334	1.07018	0.349609	0.644119	1	8242	tags=76%, list=58%, signal=180%
GO_REGULATION_OF_CELL_SUBSTRATE_ADHESION	181	0.0691504	1.06958	0.352342	0.64476	1	7758	tags=61%, list=54%, signal=133%
GO_RETINAL_GANGLION_CELL_AXON_GUIDANCE	18	0.206941	1.06911	0.376874	0.64521	1	4175	tags=50%, list=29%, signal=71%
GO_REGULATION_OF_DNA_BIOSYNTHETIC_PROCESS	95	0.0924272	1.06884	0.36	0.645219	1	8433	tags=68%, list=59%, signal=167%
GO_LENS_FIBER_CELL_DIFFERENTIATION	27	0.170842	1.06884	0.354582	0.644713	1	2317	tags=33%, list=16%, signal=40%
GO_POSITIVE_REGULATION_OF_BMP_SIGNALING_PATHWAY	28	0.171752	1.06828	0.343496	0.645267	1	5694	tags=57%, list=40%, signal=95%
GO_POSITIVE_REGULATION_OF_CALCIUM_ION_TRANSMEMBRANE_TRANSPORTER_ACTIVITY	32	0.157786	1.06811	0.376874	0.645109	1	872	tags=22%, list=6%, signal=23%
GO_HISTONE_H4_K5_ACETYLATION	16	0.21888	1.06805	0.344196	0.644714	1	3115	tags=44%, list=22%, signal=56%
GO_MALE_GENITALIA_DEVELOPMENT	16	0.222176	1.06739	0.363821	0.645535	1	8407	tags=81%, list=59%, signal=198%
GO_REGULATION_OF_CALCIUM_ION_TRANSMEMBRANE_TRANSPORT	120	0.0810306	1.06693	0.355967	0.645963	1	872	tags=14%, list=6%, signal=15%
GO_AXO_DENDRITIC_TRANSPORT	64	0.115357	1.06643	0.362869	0.646432	1	5705	tags=52%, list=40%, signal=86%
GO_POSITIVE_REGULATION_OF_MYELOID_CELL_DIFFERENTIATION	69	0.110554	1.06629	0.342685	0.646199	1	7305	tags=62%, list=51%, signal=127%
GO_REGULATION_OF_BLOOD_CIRCULATION	252	0.0590897	1.06629	0.369439	0.645698	1	1037	tags=13%, list=7%, signal=14%
GO_MECHANORECEPTOR_DIFFERENTIATION	49	0.127552	1.06518	0.370221	0.647404	1	2257	tags=29%, list=16%, signal=34%
GO_POSITIVE_REGULATION_OF_JNK_CASCADE	116	0.0817589	1.06512	0.354902	0.647006	1	2281	tags=24%, list=16%, signal=29%
GO_SOMITOGENESIS	55	0.121173	1.06461	0.363454	0.647497	1	8117	tags=69%, list=57%, signal=160%
GO_RENAL_TUBULE_DEVELOPMENT	81	0.101298	1.06416	0.365011	0.647859	1	6826	tags=58%, list=48%, signal=111%
GO_RESPONSE_TO_INTERLEUKIN_6	32	0.159378	1.06413	0.356299	0.647408	1	2629	tags=34%, list=18%, signal=42%
GO_NEGATIVE_REGULATION_OF_LYMPHOCYTE_MEDIATED_IMMUNITY	23	0.185943	1.06394	0.345382	0.64732	1	10974	tags=96%, list=77%, signal=417%
GO_INTRA_GOLGI_VESICLE_MEDIATED_TRANSPORT	29	0.16873	1.06392	0.363992	0.646848	1	2511	tags=34%, list=18%, signal=42%
GO_RESPONSE_TO_PROSTAGLANDIN	24	0.180571	1.0623	0.333938	0.649545	1	1585	tags=29%, list=11%, signal=33%
GO_REPLACEMENT_OSSIFICATION	26	0.173836	1.06189	0.352941	0.649803	1	7385	tags=69%, list=52%, signal=144%
GO_NEGATIVE_REGULATION_OF_INTERLEUKIN_1_PRODUCTION	16	0.217803	1.06102	0.365657	0.651059	1	9359	tags=88%, list=66%, signal=255%
GO_RESPONSE_TO_XENOBIOTIC_STIMULUS	210	0.062837	1.06092	0.353414	0.650722	1	4609	tags=39%, list=32%, signal=56%
GO_BETA_CATENIN_DESTRUCTION_COMPLEX_DISASSEMBLY	18	0.210665	1.06004	0.36166	0.652003	1	4913	tags=56%, list=35%, signal=85%
GO_CELLULAR_RESPONSE_TO_PH	17	0.208902	1.05991	0.378099	0.651749	1	8753	tags=82%, list=61%, signal=214%
GO_NEGATIVE_REGULATION_OF_TUMOR_NECROSIS_FACTOR_SUPERFAMILY_CYTOKINE_PRODUCTION	44	0.136678	1.05956	0.364865	0.651935	1	11649	tags=95%, list=82%, signal=523%
GO_INTERLEUKIN_12_PRODUCTION	39	0.143861	1.05915	0.384766	0.652303	1	8908	tags=77%, list=63%, signal=205%
GO_I_KAPPAB_KINASE_NF_KAPPAB_SIGNALING	224	0.0607851	1.05905	0.365049	0.652005	1	4931	tags=41%, list=35%, signal=61%
GO_REGULATION_OF_PRODUCTION_OF_SMALL_RNA_INVOLVED_IN_GENE_SILENCING_BY_RNA	19	0.201253	1.05888	0.361538	0.65185	1	7628	tags=74%, list=54%, signal=159%
GO_REGULATION_OF_CARDIAC_MUSCLE_CONTRACTION_BY_REGULATION_OF_THE_RELEASE_OF_SEQUESTERED_CALCIUM_ION	19	0.206329	1.05881	0.364919	0.651479	1	812	tags=26%, list=6%, signal=28%
GO_CELL_CELL_ADHESION_MEDIATED_BY_CADHERIN	33	0.150372	1.05825	0.398039	0.652055	1	9943	tags=85%, list=70%, signal=281%
GO_REGULATION_OF_CARDIAC_MUSCLE_CELL_DIFFERENTIATION	31	0.162351	1.05807	0.365269	0.651909	1	3663	tags=42%, list=26%, signal=56%
GO_REGULATION_OF_ACTOMYOSIN_STRUCTURE_ORGANIZATION	81	0.100496	1.05785	0.372093	0.651833	1	5607	tags=49%, list=39%, signal=81%
GO_POST_ANAL_TAIL_MORPHOGENESIS	16	0.215526	1.05689	0.382664	0.653296	1	11171	tags=100%, list=78%, signal=464%
GO_ESTABLISHMENT_OR_MAINTENANCE_OF_BIPOLAR_CELL_POLARITY	45	0.136824	1.05682	0.358717	0.652951	1	3752	tags=40%, list=26%, signal=54%
GO_VESICLE_DOCKING	62	0.116327	1.05638	0.366864	0.653316	1	8913	tags=74%, list=63%, signal=198%
GO_NEGATIVE_REGULATION_OF_REGULATED_SECRETORY_PATHWAY	21	0.193397	1.05598	0.355599	0.653583	1	6741	tags=67%, list=47%, signal=126%
GO_REGULATION_OF_INTRACELLULAR_TRANSPORT	392	0.0471582	1.05568	0.390946	0.653705	1	6283	tags=49%, list=44%, signal=85%
GO_ALCOHOL_METABOLIC_PROCESS	176	0.0678117	1.05542	0.382979	0.653708	1	6164	tags=50%, list=43%, signal=87%
GO_ATP_DEPENDENT_CHROMATIN_REMODELING	63	0.116414	1.05485	0.358566	0.654359	1	11908	tags=95%, list=84%, signal=580%
GO_MANNOSYLATION	30	0.158032	1.05475	0.363095	0.65405	1	9618	tags=83%, list=68%, signal=256%
GO_REGULATION_OF_RNA_METABOLIC_PROCESS	201	0.0636919	1.054	0.376812	0.655004	1	9163	tags=71%, list=64%, signal=195%
GO_REGULATION_OF_STRIATED_MUSCLE_CONTRACTION	77	0.102984	1.05398	0.408537	0.654521	1	5197	tags=47%, list=37%, signal=73%
GO_TELOMERE_CAPPING	38	0.141218	1.0533	0.358	0.655387	1	5487	tags=53%, list=39%, signal=85%
GO_NEGATIVE_REGULATION_OF_CELL_MATRIX_ADHESION	33	0.153742	1.05329	0.380117	0.654907	1	7738	tags=70%, list=54%, signal=152%
GO_REGULATION_OF_T_HELPER_CELL_DIFFERENTIATION	29	0.168094	1.05298	0.382066	0.654991	1	9884	tags=86%, list=69%, signal=281%
GO_POSITIVE_REGULATION_OF_BLOOD_VESSEL_ENDOTHELIAL_CELL_MIGRATION	53	0.124456	1.0512	0.38247	0.658104	1	8710	tags=74%, list=61%, signal=189%
GO_LEUKOCYTE_TETHERING_OR_ROLLING	17	0.210598	1.05084	0.384946	0.658309	1	5379	tags=59%, list=38%, signal=94%
GO_NEGATIVE_REGULATION_OF_CD4_POSITIVE_ALPHA_BETA_T_CELL_DIFFERENTIATION	17	0.212034	1.0504	0.38921	0.658711	1	7871	tags=76%, list=55%, signal=171%
GO_RECEPTOR_LOCALIZATION_TO_SYNAPSE	52	0.121453	1.05017	0.378601	0.658663	1	7585	tags=65%, list=53%, signal=139%
GO_MATURE_B_CELL_DIFFERENTIATION	20	0.197042	1.04891	0.375954	0.660651	1	5028	tags=55%, list=35%, signal=85%
GO_NEUROTRANSMITTER_RECEPTOR_INTERNALIZATION	24	0.181562	1.04872	0.382066	0.66053	1	7503	tags=71%, list=53%, signal=150%
GO_RESPONSE_TO_THYROID_HORMONE	22	0.189502	1.0487	0.356713	0.660067	1	5718	tags=59%, list=40%, signal=99%
GO_POSITIVE_REGULATION_OF_EPITHELIAL_CELL_DIFFERENTIATION	42	0.133853	1.04843	0.370445	0.660071	1	11658	tags=95%, list=82%, signal=524%
GO_CARDIAC_MUSCLE_CELL_DIFFERENTIATION	93	0.0925291	1.04725	0.404669	0.661841	1	7110	tags=59%, list=50%, signal=117%
GO_CELLULAR_RESPONSE_TO_CORTICOSTEROID_STIMULUS	59	0.115199	1.04718	0.381238	0.661489	1	7294	tags=63%, list=51%, signal=128%
GO_ADIPOSE_TISSUE_DEVELOPMENT	38	0.145917	1.0468	0.390805	0.661718	1	3547	tags=39%, list=25%, signal=52%
GO_ORGAN_GROWTH	144	0.075498	1.04664	0.405039	0.661543	1	7932	tags=63%, list=56%, signal=141%
GO_TRIGLYCERIDE_METABOLIC_PROCESS	26	0.172348	1.04663	0.372624	0.661084	1	6311	tags=62%, list=44%, signal=110%
GO_INTRACELLULAR_LIPID_TRANSPORT	36	0.144295	1.0466	0.374257	0.660639	1	3091	tags=36%, list=22%, signal=46%
GO_GROWTH_PLATE_CARTILAGE_DEVELOPMENT	30	0.160639	1.04612	0.404427	0.661095	1	6259	tags=60%, list=44%, signal=107%
GO_PYRIMIDINE_NUCLEOSIDE_CATABOLIC_PROCESS	15	0.226574	1.046	0.382129	0.660825	1	6268	tags=67%, list=44%, signal=119%
GO_CELLULAR_RESPONSE_TO_IONIZING_RADIATION	67	0.111702	1.04565	0.397206	0.660998	1	3516	tags=36%, list=25%, signal=47%
GO_DETECTION_OF_MECHANICAL_STIMULUS	35	0.149593	1.04543	0.379381	0.66095	1	7637	tags=69%, list=54%, signal=148%
GO_NEGATIVE_REGULATION_OF_DNA_BIOSYNTHETIC_PROCESS	30	0.159773	1.04522	0.378436	0.660898	1	7695	tags=70%, list=54%, signal=152%
GO_PEPTIDYL_TYROSINE_MODIFICATION	298	0.0523094	1.04462	0.387833	0.661555	1	10927	tags=82%, list=77%, signal=345%
GO_NEGATIVE_REGULATION_OF_GENE_EXPRESSION_EPIGENETIC	80	0.100547	1.0444	0.396825	0.661533	1	10677	tags=85%, list=75%, signal=338%
GO_POSITIVE_REGULATION_OF_PHOSPHOPROTEIN_PHOSPHATASE_ACTIVITY	18	0.207551	1.04407	0.353057	0.661672	1	8912	tags=83%, list=63%, signal=223%
GO_NUCLEOTIDE_BINDING_DOMAIN_LEUCINE_RICH_REPEAT_CONTAINING_RECEPTOR_SIGNALING_PATHWAY	35	0.147327	1.04401	0.39798	0.66133	1	4415	tags=46%, list=31%, signal=66%
GO_POSITIVE_REGULATION_OF_EXTRINSIC_APOPTOTIC_SIGNALING_PATHWAY_VIA_DEATH_DOMAIN_RECEPTORS	16	0.216748	1.0438	0.364173	0.66123	1	9374	tags=88%, list=66%, signal=256%
GO_NEGATIVE_REGULATION_OF_PROTEIN_COMPLEX_DISASSEMBLY	62	0.111219	1.04354	0.398148	0.661264	1	7378	tags=63%, list=52%, signal=130%
GO_POSITIVE_REGULATION_OF_MULTICELLULAR_ORGANISM_GROWTH	27	0.168509	1.04311	0.38833	0.661583	1	9205	tags=81%, list=65%, signal=230%
GO_RESPONSE_TO_TYPE_I_INTERFERON	68	0.109591	1.0425	0.380478	0.662239	1	11427	tags=91%, list=80%, signal=460%
GO_NEUROPEPTIDE_SIGNALING_PATHWAY	69	0.108296	1.04031	0.393762	0.666001	1	3623	tags=36%, list=25%, signal=48%
GO_CELLULAR_RESPONSE_TO_DRUG	313	0.0499953	1.04011	0.397959	0.665912	1	3624	tags=30%, list=25%, signal=40%
GO_ENDOTHELIAL_CELL_MIGRATION	183	0.0662203	1.0401	0.380282	0.665433	1	11127	tags=85%, list=78%, signal=383%
GO_MULTICELLULAR_ORGANISMAL_HOMEOSTASIS	379	0.044865	1.04	0.359841	0.665093	1	7942	tags=60%, list=56%, signal=132%
GO_PROTEIN_TARGETING_TO_LYSOSOME	20	0.195868	1.03965	0.394942	0.665288	1	3621	tags=45%, list=25%, signal=60%
GO_REGULATION_OF_CARTILAGE_DEVELOPMENT	55	0.118561	1.03928	0.383721	0.665564	1	11778	tags=95%, list=83%, signal=545%
GO_EXTRINSIC_APOPTOTIC_SIGNALING_PATHWAY	195	0.063848	1.03843	0.397206	0.666804	1	3045	tags=28%, list=21%, signal=35%
GO_MRNA_TRANSCRIPTION_BY_RNA_POLYMERASE_II	16	0.216594	1.03809	0.394737	0.667013	1	10266	tags=94%, list=72%, signal=336%
GO_REGULATION_OF_FATTY_ACID_BIOSYNTHETIC_PROCESS	33	0.153109	1.03796	0.37931	0.666771	1	7747	tags=70%, list=54%, signal=153%
GO_ENDOCYTOSIS	471	0.0413488	1.0371	0.389006	0.667999	1	5445	tags=42%, list=38%, signal=66%
GO_AMINO_ACID_TRANSPORT	125	0.0785062	1.03688	0.397566	0.667943	1	2308	tags=24%, list=16%, signal=28%
GO_RETINA_VASCULATURE_DEVELOPMENT_IN_CAMERA_TYPE_EYE	17	0.207458	1.03514	0.371916	0.670914	1	9611	tags=88%, list=68%, signal=271%
GO_NEUROTROPHIN_SIGNALING_PATHWAY	39	0.143018	1.03441	0.411405	0.671842	1	1984	tags=28%, list=14%, signal=33%
GO_REGULATION_OF_PROTEIN_COMPLEX_DISASSEMBLY	99	0.0901189	1.03403	0.387476	0.672047	1	7641	tags=63%, list=54%, signal=134%
GO_NEGATIVE_REGULATION_OF_LEUKOCYTE_MIGRATION	33	0.150828	1.03333	0.370221	0.67303	1	4328	tags=45%, list=30%, signal=65%
GO_MODULATION_OF_TRANSCRIPTION_IN_OTHER_ORGANISM_INVOLVED_IN_SYMBIOTIC_INTERACTION	24	0.175593	1.03279	0.438878	0.673556	1	5215	tags=54%, list=37%, signal=85%
GO_AXONAL_TRANSPORT	53	0.121434	1.03256	0.399618	0.673541	1	7947	tags=68%, list=56%, signal=153%
GO_MEMBRANE_BIOGENESIS	31	0.154676	1.03247	0.396794	0.673235	1	1935	tags=29%, list=14%, signal=34%
GO_POSITIVE_REGULATION_OF_STEROL_TRANSPORT	18	0.198795	1.03245	0.403162	0.672786	1	1918	tags=33%, list=13%, signal=38%
GO_POSITIVE_REGULATION_OF_DEPHOSPHORYLATION	50	0.122195	1.03197	0.40678	0.673255	1	3106	tags=34%, list=22%, signal=43%
GO_POSITIVE_REGULATION_OF_GLYCOPROTEIN_BIOSYNTHETIC_PROCESS	18	0.202061	1.03163	0.39596	0.673409	1	9781	tags=89%, list=69%, signal=284%
GO_DEVELOPMENTAL_PIGMENTATION	40	0.135942	1.03115	0.39802	0.673809	1	7679	tags=68%, list=54%, signal=146%
GO_PANCREAS_DEVELOPMENT	61	0.111826	1.03062	0.382524	0.674354	1	11017	tags=89%, list=77%, signal=390%
GO_HISTONE_UBIQUITINATION	44	0.134015	1.03057	0.389328	0.673975	1	5539	tags=52%, list=39%, signal=85%
GO_POSITIVE_REGULATION_OF_HEMOPOIESIS	151	0.0703578	1.0297	0.378819	0.675261	1	7305	tags=58%, list=51%, signal=118%
GO_PROTEIN_LOCALIZATION_TO_CYTOSKELETON	54	0.116873	1.02935	0.404472	0.67546	1	3878	tags=39%, list=27%, signal=53%
GO_ESTABLISHMENT_OF_PROTEIN_LOCALIZATION_TO_VACUOLE	44	0.126757	1.02819	0.412668	0.677348	1	5642	tags=52%, list=40%, signal=86%
GO_REGULATION_OF_CARDIAC_CONDUCTION	64	0.106578	1.02721	0.404297	0.678772	1	713	tags=16%, list=5%, signal=16%
GO_NEGATIVE_REGULATION_OF_AXON_EXTENSION	41	0.132896	1.02623	0.403579	0.680167	1	7488	tags=66%, list=53%, signal=139%
GO_INORGANIC_ION_IMPORT_ACROSS_PLASMA_MEMBRANE	70	0.105382	1.02572	0.393474	0.680703	1	2167	tags=26%, list=15%, signal=30%
GO_REGULATION_OF_TOLL_LIKE_RECEPTOR_4_SIGNALING_PATHWAY	17	0.208625	1.02495	0.402344	0.68181	1	7082	tags=71%, list=50%, signal=140%
GO_VENTRICULAR_SEPTUM_MORPHOGENESIS	40	0.136441	1.02443	0.403727	0.682374	1	7316	tags=65%, list=51%, signal=133%
GO_NEGATIVE_REGULATION_OF_INTRACELLULAR_TRANSPORT	56	0.116188	1.0243	0.388548	0.682118	1	6741	tags=59%, list=47%, signal=111%
GO_REGULATION_OF_ADHERENS_JUNCTION_ORGANIZATION	66	0.107023	1.02419	0.401141	0.68185	1	7758	tags=65%, list=54%, signal=143%
GO_RESPONSE_TO_AMPHETAMINE	30	0.158187	1.02324	0.414201	0.683292	1	3921	tags=43%, list=28%, signal=60%
GO_HEMATOPOIETIC_STEM_CELL_PROLIFERATION	21	0.186902	1.02305	0.39759	0.683184	1	11579	tags=100%, list=81%, signal=535%
GO_REGULATION_OF_RELEASE_OF_SEQUESTERED_CALCIUM_ION_INTO_CYTOSOL	67	0.104707	1.02302	0.392638	0.682757	1	7015	tags=60%, list=49%, signal=117%
GO_CYTOKINE_SECRETION_INVOLVED_IN_IMMUNE_RESPONSE	15	0.227005	1.02245	0.406015	0.68336	1	7211	tags=73%, list=51%, signal=148%
GO_IMPORT_ACROSS_PLASMA_MEMBRANE	99	0.0882742	1.02241	0.389558	0.682925	1	6229	tags=53%, list=44%, signal=93%
GO_RENAL_SODIUM_EXCRETION	17	0.209047	1.02231	0.418605	0.682641	1	7076	tags=71%, list=50%, signal=140%
GO_METANEPHRIC_EPITHELIUM_DEVELOPMENT	20	0.189576	1.02167	0.396694	0.683444	1	5846	tags=60%, list=41%, signal=102%
GO_POSITIVE_REGULATION_OF_GROWTH	214	0.0604497	1.02162	0.404339	0.683035	1	11459	tags=86%, list=80%, signal=436%
GO_PURINERGIC_RECEPTOR_SIGNALING_PATHWAY	25	0.171098	1.02154	0.403766	0.682713	1	7818	tags=72%, list=55%, signal=159%
GO_REGULATION_OF_HEART_RATE	86	0.0906863	1.02141	0.428858	0.682494	1	3351	tags=33%, list=24%, signal=42%
GO_POSITIVE_REGULATION_OF_TRANSMEMBRANE_RECEPTOR_PROTEIN_SERINE_THREONINE_KINASE_SIGNALING_PATHWAY	90	0.091392	1.02106	0.414226	0.682727	1	11203	tags=88%, list=79%, signal=409%
GO_RESPONSE_TO_AXON_INJURY	67	0.105559	1.02083	0.389006	0.682682	1	4878	tags=45%, list=34%, signal=68%
GO_PREASSEMBLY_OF_GPI_ANCHOR_IN_ER_MEMBRANE	17	0.204439	1.0206	0.425891	0.682632	1	7979	tags=76%, list=56%, signal=174%
GO_REGULATION_OF_LYMPHOCYTE_ACTIVATION	317	0.0493734	1.02005	0.382536	0.68327	1	7306	tags=56%, list=51%, signal=113%
GO_MITOCHONDRION_LOCALIZATION	39	0.13598	1.0196	0.38523	0.68365	1	9750	tags=82%, list=68%, signal=260%
GO_FEAR_RESPONSE	39	0.139666	1.01951	0.415449	0.683334	1	4952	tags=49%, list=35%, signal=74%
GO_COPPER_ION_TRANSPORT	17	0.204997	1.01896	0.40121	0.683921	1	9646	tags=88%, list=68%, signal=273%
GO_NEGATIVE_REGULATION_OF_ION_TRANSMEMBRANE_TRANSPORT	79	0.0967776	1.01811	0.411523	0.685174	1	5477	tags=48%, list=38%, signal=78%
GO_REGULATION_OF_INFLAMMATORY_RESPONSE	240	0.0585995	1.01671	0.396341	0.687507	1	6060	tags=48%, list=43%, signal=83%
GO_G1_DNA_DAMAGE_CHECKPOINT	62	0.112239	1.01656	0.413726	0.687297	1	4608	tags=44%, list=32%, signal=64%
GO_HOMEOSTASIS_OF_NUMBER_OF_CELLS	206	0.0622561	1.01584	0.423954	0.688253	1	8110	tags=63%, list=57%, signal=145%
GO_NUCLEAR_EXPORT	186	0.064621	1.01486	0.408203	0.689805	1	7970	tags=62%, list=56%, signal=140%
GO_NEGATIVE_REGULATION_OF_ENDOCYTOSIS	36	0.141711	1.01236	0.403579	0.694407	1	5896	tags=56%, list=41%, signal=95%
GO_ORGANIC_HYDROXY_COMPOUND_METABOLIC_PROCESS	371	0.0452772	1.01212	0.406953	0.694371	1	6317	tags=49%, list=44%, signal=85%
GO_LYMPHOCYTE_COSTIMULATION	42	0.131421	1.01033	0.432049	0.697409	1	4913	tags=48%, list=35%, signal=72%
GO_NEGATIVE_REGULATION_OF_ORGANELLE_ASSEMBLY	32	0.152818	1.0102	0.454012	0.697201	1	3612	tags=41%, list=25%, signal=54%
GO_ANGIOGENESIS_INVOLVED_IN_WOUND_HEALING	19	0.193517	1.01004	0.42348	0.697009	1	7738	tags=74%, list=54%, signal=161%
GO_MRNA_TRANSPORT	135	0.0746119	1.01003	0.422311	0.696531	1	4958	tags=42%, list=35%, signal=64%
GO_REGULATION_OF_EXECUTION_PHASE_OF_APOPTOSIS	23	0.176164	1.00909	0.457529	0.697926	1	3685	tags=43%, list=26%, signal=59%
GO_SPINAL_CORD_PATTERNING	18	0.193778	1.00886	0.407336	0.697873	1	6735	tags=67%, list=47%, signal=126%
GO_DNA_PACKAGING	117	0.0798758	1.00829	0.42485	0.698559	1	12013	tags=92%, list=84%, signal=586%
GO_RELAXATION_OF_CARDIAC_MUSCLE	16	0.212696	1.00769	0.417879	0.699218	1	7652	tags=75%, list=54%, signal=162%
GO_EMBRYONIC_CRANIAL_SKELETON_MORPHOGENESIS	40	0.136664	1.00755	0.427435	0.69901	1	11228	tags=93%, list=79%, signal=436%
GO_GASTRULATION_WITH_MOUTH_FORMING_SECOND	22	0.185358	1.00716	0.451923	0.699253	1	10954	tags=95%, list=77%, signal=413%
GO_GPI_ANCHOR_BIOSYNTHETIC_PROCESS	31	0.149492	1.00697	0.434874	0.699117	1	7979	tags=71%, list=56%, signal=161%
GO_ACTIVATION_OF_MAPK_ACTIVITY	134	0.0749152	1.00675	0.439539	0.699062	1	5211	tags=44%, list=37%, signal=69%
GO_NEGATIVE_REGULATION_OF_LIPID_TRANSPORT	19	0.190237	1.00654	0.422833	0.699008	1	6286	tags=63%, list=44%, signal=113%
GO_MACROPHAGE_ACTIVATION	67	0.105597	1.00607	0.414583	0.699459	1	3815	tags=37%, list=27%, signal=51%
GO_ASPARTATE_FAMILY_AMINO_ACID_CATABOLIC_PROCESS	20	0.186611	1.00538	0.424603	0.70036	1	6600	tags=65%, list=46%, signal=121%
GO_HISTONE_H4_K16_ACETYLATION	20	0.186594	1.00531	0.424307	0.700002	1	3041	tags=40%, list=21%, signal=51%
GO_TYPE_B_PANCREATIC_CELL_DEVELOPMENT	18	0.194036	1.00452	0.421348	0.70108	1	11477	tags=100%, list=81%, signal=515%
GO_LUNG_EPITHELIUM_DEVELOPMENT	30	0.152293	1.00306	0.434615	0.703434	1	5903	tags=57%, list=41%, signal=97%
GO_RESPONSE_TO_BRONCHODILATOR	45	0.124915	1.00295	0.439604	0.703163	1	3921	tags=40%, list=28%, signal=55%
GO_REGULATION_OF_T_CELL_DIFFERENTIATION_IN_THYMUS	21	0.188681	1.00281	0.425101	0.702953	1	7486	tags=71%, list=53%, signal=150%
GO_EAR_MORPHOGENESIS	92	0.0902262	1.00238	0.441296	0.703342	1	11567	tags=90%, list=81%, signal=478%
GO_CENTROMERE_COMPLEX_ASSEMBLY	39	0.138255	1.00164	0.431102	0.704373	1	11908	tags=97%, list=84%, signal=594%
GO_REGULATION_OF_CARBOHYDRATE_CATABOLIC_PROCESS	71	0.104154	1.00139	0.451866	0.704388	1	7547	tags=63%, list=53%, signal=134%
GO_MITOTIC_SISTER_CHROMATID_SEGREGATION	136	0.0737557	1.0012	0.43833	0.704279	1	5240	tags=44%, list=37%, signal=69%
GO_INSULIN_LIKE_GROWTH_FACTOR_RECEPTOR_SIGNALING_PATHWAY	28	0.160557	1.00004	0.435294	0.706153	1	6870	tags=64%, list=48%, signal=124%
GO_BONE_MINERALIZATION	93	0.0872614	0.99963	0.405622	0.706465	1	11624	tags=90%, list=82%, signal=489%
GO_PEPTIDE_SECRETION	455	0.0410719	0.998089	0.413223	0.709105	1	5910	tags=45%, list=42%, signal=75%
GO_DETECTION_OF_STIMULUS_INVOLVED_IN_SENSORY_PERCEPTION	65	0.10646	0.997278	0.416667	0.710286	1	10975	tags=88%, list=77%, signal=381%
GO_NEGATIVE_REGULATION_OF_MUSCLE_CELL_DIFFERENTIATION	42	0.129531	0.997254	0.426326	0.709835	1	2567	tags=31%, list=18%, signal=38%
GO_CELLULAR_RESPONSE_TO_ALCOHOL	76	0.0964528	0.996937	0.448065	0.709929	1	4253	tags=39%, list=30%, signal=56%
GO_POSITIVE_REGULATION_OF_DNA_BINDING_TRANSCRIPTION_FACTOR_ACTIVITY	228	0.0577862	0.996845	0.460348	0.709604	1	5184	tags=42%, list=36%, signal=65%
GO_BRANCHING_INVOLVED_IN_SALIVARY_GLAND_MORPHOGENESIS	21	0.18041	0.996169	0.451219	0.71045	1	1502	tags=29%, list=11%, signal=32%
GO_CELLULAR_RESPONSE_TO_FLUID_SHEAR_STRESS	17	0.204517	0.995542	0.452206	0.711201	1	4628	tags=53%, list=33%, signal=78%
GO_REGULATION_OF_EXOCYTOSIS	193	0.0609502	0.995463	0.441296	0.710877	1	6741	tags=53%, list=47%, signal=100%
GO_PIGMENT_GRANULE_LOCALIZATION	22	0.175995	0.99471	0.446394	0.711827	1	5910	tags=59%, list=42%, signal=101%
GO_IMMUNE_RESPONSE_REGULATING_SIGNALING_PATHWAY	438	0.0415616	0.994316	0.445946	0.712146	1	6609	tags=50%, list=46%, signal=91%
GO_REGULATION_OF_POSTTRANSCRIPTIONAL_GENE_SILENCING	80	0.096281	0.994296	0.448771	0.711686	1	7890	tags=65%, list=55%, signal=145%
GO_PROTEIN_TRANSPORT_WITHIN_LIPID_BILAYER	52	0.118518	0.993965	0.43762	0.711868	1	8448	tags=71%, list=59%, signal=174%
GO_HISTONE_H2A_UBIQUITINATION	24	0.167042	0.993908	0.443114	0.711485	1	9489	tags=83%, list=67%, signal=249%
GO_POSITIVE_REGULATION_OF_GLYCOLYTIC_PROCESS	17	0.201663	0.991261	0.436475	0.716353	1	7181	tags=71%, list=50%, signal=142%
GO_COPII_COATED_VESICLE_BUDDING	69	0.101896	0.990999	0.452055	0.71638	1	8872	tags=72%, list=62%, signal=191%
GO_CELLULAR_RESPONSE_TO_REACTIVE_NITROGEN_SPECIES	16	0.202917	0.990559	0.45625	0.716839	1	3342	tags=44%, list=23%, signal=57%
GO_NEGATIVE_REGULATION_OF_MUSCLE_CONTRACTION	22	0.173824	0.990254	0.45509	0.716913	1	6588	tags=64%, list=46%, signal=118%
GO_SKIN_DEVELOPMENT	198	0.0611215	0.990006	0.453465	0.716859	1	9567	tags=73%, list=67%, signal=220%
GO_RENAL_FILTRATION	17	0.202796	0.989938	0.436735	0.716493	1	3815	tags=47%, list=27%, signal=64%
GO_MESODERM_MORPHOGENESIS	57	0.111559	0.98966	0.46332	0.716588	1	11655	tags=93%, list=82%, signal=511%
GO_REGULATION_OF_PROTEIN_LOCALIZATION_TO_PLASMA_MEMBRANE	84	0.091241	0.98961	0.445525	0.716198	1	8199	tags=67%, list=58%, signal=156%
GO_POLYOL_BIOSYNTHETIC_PROCESS	67	0.101524	0.989162	0.458753	0.716579	1	10035	tags=81%, list=70%, signal=272%
GO_REGULATION_OF_VESICLE_MEDIATED_TRANSPORT	448	0.0411324	0.988857	0.467505	0.71667	1	6741	tags=51%, list=47%, signal=94%
GO_RESPONSE_TO_MURAMYL_DIPEPTIDE	18	0.191227	0.988793	0.447581	0.716295	1	10726	tags=94%, list=75%, signal=382%
GO_RESPONSE_TO_IONIZING_RADIATION	137	0.0728074	0.988368	0.466667	0.716672	1	4688	tags=40%, list=33%, signal=59%
GO_PROTEIN_HETEROOLIGOMERIZATION	93	0.0869664	0.9865	0.449136	0.719999	1	11322	tags=88%, list=80%, signal=428%
GO_NEGATIVE_REGULATION_OF_DNA_REPAIR	23	0.170466	0.98524	0.456067	0.722001	1	4385	tags=48%, list=31%, signal=69%
GO_ANIMAL_ORGAN_MATURATION	19	0.189408	0.984649	0.423828	0.722694	1	11543	tags=100%, list=81%, signal=528%
GO_PIGMENT_GRANULE_ORGANIZATION	24	0.169179	0.984421	0.472222	0.722652	1	7679	tags=71%, list=54%, signal=154%
GO_POSITIVE_REGULATION_OF_FOCAL_ADHESION_ASSEMBLY	24	0.164151	0.982457	0.462795	0.726182	1	3598	tags=42%, list=25%, signal=56%
GO_HISTONE_MONOUBIQUITINATION	28	0.158559	0.981944	0.480493	0.726685	1	5373	tags=54%, list=38%, signal=86%
GO_POSITIVE_REGULATION_OF_ERYTHROCYTE_DIFFERENTIATION	25	0.167124	0.98134	0.466801	0.727444	1	7305	tags=68%, list=51%, signal=139%
GO_NEGATIVE_REGULATION_OF_HEMOPOIESIS	108	0.0794721	0.981151	0.454175	0.727318	1	7972	tags=64%, list=56%, signal=144%
GO_ALPHA_BETA_T_CELL_PROLIFERATION	27	0.162134	0.980957	0.451554	0.727192	1	8241	tags=74%, list=58%, signal=176%
GO_LIPID_MODIFICATION	207	0.0587788	0.980953	0.46493	0.726694	1	8253	tags=64%, list=58%, signal=150%
GO_POSITIVE_REGULATION_OF_PRODUCTION_OF_MOLECULAR_MEDIATOR_OF_IMMUNE_RESPONSE	70	0.100948	0.980707	0.466667	0.726724	1	8128	tags=67%, list=57%, signal=156%
GO_STEROL_METABOLIC_PROCESS	72	0.0957975	0.980367	0.448207	0.726843	1	6156	tags=53%, list=43%, signal=93%
GO_RESPONSE_TO_LEUKEMIA_INHIBITORY_FACTOR	90	0.0885959	0.98029	0.462475	0.726498	1	4915	tags=43%, list=35%, signal=66%
GO_REGULATION_OF_DOUBLE_STRAND_BREAK_REPAIR	62	0.108167	0.980213	0.460317	0.726144	1	6962	tags=60%, list=49%, signal=116%
GO_POSITIVE_REGULATION_OF_MESENCHYMAL_CELL_PROLIFERATION	25	0.168204	0.979737	0.460474	0.72662	1	11276	tags=96%, list=79%, signal=461%
GO_P38MAPK_CASCADE	38	0.13197	0.979125	0.462	0.727397	1	4869	tags=47%, list=34%, signal=72%
GO_ENDOTHELIAL_CELL_APOPTOTIC_PROCESS	44	0.123707	0.978105	0.481836	0.728909	1	6656	tags=59%, list=47%, signal=111%
GO_CELLULAR_RESPONSE_TO_KETONE	85	0.0899736	0.978003	0.462302	0.728614	1	4253	tags=39%, list=30%, signal=55%
GO_REGULATION_OF_PEPTIDYL_SERINE_PHOSPHORYLATION	106	0.0818193	0.977994	0.459725	0.728128	1	5827	tags=49%, list=41%, signal=82%
GO_MULTI_MULTICELLULAR_ORGANISM_PROCESS	172	0.0655201	0.97798	0.484914	0.727657	1	5451	tags=45%, list=38%, signal=72%
GO_REGULATION_OF_CILIUM_ASSEMBLY	47	0.122694	0.977948	0.467043	0.727223	1	8860	tags=74%, list=62%, signal=197%
GO_NEGATIVE_REGULATION_OF_ORGANELLE_ORGANIZATION	327	0.0471137	0.976973	0.489583	0.72875	1	5439	tags=43%, list=38%, signal=68%
GO_MICROTUBULE_BASED_MOVEMENT	251	0.0535373	0.976849	0.473251	0.728519	1	8042	tags=62%, list=56%, signal=139%
GO_TISSUE_HOMEOSTASIS	165	0.0663165	0.976761	0.471311	0.728186	1	7004	tags=56%, list=49%, signal=108%
GO_SYNAPTONEMAL_COMPLEX_ORGANIZATION	16	0.207198	0.976472	0.478958	0.728219	1	8620	tags=81%, list=61%, signal=206%
GO_NEGATIVE_REGULATION_OF_PROTEASOMAL_PROTEIN_CATABOLIC_PROCESS	48	0.119498	0.975798	0.491597	0.729062	1	9871	tags=81%, list=69%, signal=264%
GO_REGULATION_OF_AUTOPHAGY	290	0.0492483	0.975723	0.465726	0.728715	1	2405	tags=22%, list=17%, signal=26%
GO_PLASMA_LIPOPROTEIN_PARTICLE_CLEARANCE	41	0.127274	0.975515	0.469428	0.728617	1	10693	tags=88%, list=75%, signal=352%
GO_MEIOTIC_CHROMOSOME_SEGREGATION	63	0.103098	0.974957	0.44894	0.729267	1	8255	tags=68%, list=58%, signal=162%
GO_POSITIVE_REGULATION_OF_LYMPHOCYTE_ACTIVATION	210	0.0590596	0.974612	0.471845	0.729435	1	7306	tags=57%, list=51%, signal=116%
GO_BRANCHING_INVOLVED_IN_MAMMARY_GLAND_DUCT_MORPHOGENESIS	21	0.180337	0.974084	0.484536	0.729991	1	2181	tags=33%, list=15%, signal=39%
GO_NEGATIVE_REGULATION_OF_LYMPHOCYTE_APOPTOTIC_PROCESS	25	0.162226	0.97342	0.46507	0.730786	1	10222	tags=88%, list=72%, signal=311%
GO_PROTEIN_LOCALIZATION_TO_MICROTUBULE_ORGANIZING_CENTER	31	0.148095	0.972961	0.45102	0.731225	1	2947	tags=35%, list=21%, signal=45%
GO_HISTONE_PHOSPHORYLATION	33	0.14574	0.972902	0.458333	0.730852	1	3106	tags=36%, list=22%, signal=46%
GO_ESTABLISHMENT_OF_PIGMENT_GRANULE_LOCALIZATION	20	0.185074	0.972022	0.489919	0.732071	1	5910	tags=60%, list=42%, signal=102%
GO_DOPAMINERGIC_NEURON_DIFFERENTIATION	24	0.161457	0.971789	0.481409	0.732043	1	11348	tags=96%, list=80%, signal=471%
GO_NEURON_MATURATION	45	0.124422	0.971558	0.464583	0.731989	1	3928	tags=40%, list=28%, signal=55%
GO_NCRNA_EXPORT_FROM_NUCLEUS	36	0.134906	0.970992	0.478175	0.732638	1	7970	tags=69%, list=56%, signal=157%
GO_REGULATION_OF_ENDOCYTOSIS	178	0.0627868	0.970746	0.488095	0.732629	1	5195	tags=43%, list=36%, signal=66%
GO_AORTA_MORPHOGENESIS	28	0.156096	0.970648	0.477495	0.732335	1	5408	tags=54%, list=38%, signal=86%
GO_REGULATION_OF_TRANSCRIPTION_ELONGATION_FROM_RNA_POLYMERASE_II_PROMOTER	28	0.151179	0.970528	0.482283	0.732099	1	3444	tags=39%, list=24%, signal=52%
GO_CELLULAR_RESPONSE_TO_STEROL	18	0.190973	0.970392	0.473373	0.731876	1	5193	tags=56%, list=36%, signal=87%
GO_LYMPH_VESSEL_DEVELOPMENT	25	0.161908	0.969805	0.473477	0.732629	1	10796	tags=92%, list=76%, signal=380%
GO_INNER_EAR_MORPHOGENESIS	76	0.0958758	0.969477	0.467078	0.732839	1	11567	tags=91%, list=81%, signal=482%
GO_POSITIVE_REGULATION_OF_ION_TRANSMEMBRANE_TRANSPORT	127	0.0731921	0.968925	0.470356	0.733458	1	872	tags=13%, list=6%, signal=14%
GO_NEGATIVE_REGULATION_OF_PROTEIN_MODIFICATION_BY_SMALL_PROTEIN_CONJUGATION_OR_REMOVAL	75	0.0952841	0.968548	0.487713	0.733807	1	5863	tags=51%, list=41%, signal=86%
GO_REGULATION_OF_SMOOTHENED_SIGNALING_PATHWAY	72	0.097837	0.967305	0.488323	0.73581	1	7709	tags=64%, list=54%, signal=139%
GO_DNA_MODIFICATION	84	0.0893568	0.96639	0.500982	0.737121	1	3480	tags=33%, list=24%, signal=44%
GO_REGULATION_OF_MACROPHAGE_CHEMOTAXIS	19	0.183089	0.966109	0.465553	0.737181	1	4889	tags=53%, list=34%, signal=80%
GO_POSITIVE_REGULATION_OF_LIPID_CATABOLIC_PROCESS	16	0.200698	0.965102	0.486274	0.738709	1	6043	tags=63%, list=42%, signal=108%
GO_NEGATIVE_REGULATION_OF_LEUKOCYTE_CELL_CELL_ADHESION	89	0.0867999	0.964828	0.475806	0.738745	1	8049	tags=65%, list=57%, signal=149%
GO_VIRAL_GENOME_REPLICATION	87	0.0887876	0.964654	0.475926	0.738592	1	10525	tags=83%, list=74%, signal=315%
GO_PROTEIN_LOCALIZATION_TO_KINETOCHORE	16	0.199234	0.963684	0.470348	0.740052	1	5174	tags=56%, list=36%, signal=88%
GO_NEGATIVE_REGULATION_OF_PHOSPHORYLATION	379	0.0436725	0.962203	0.484144	0.742583	1	5329	tags=42%, list=37%, signal=65%
GO_POSITIVE_REGULATION_OF_NEURAL_PRECURSOR_CELL_PROLIFERATION	46	0.120675	0.961939	0.47619	0.742649	1	7881	tags=67%, list=55%, signal=150%
GO_METAPHASE_ANAPHASE_TRANSITION_OF_CELL_CYCLE	54	0.110192	0.96151	0.519608	0.743018	1	5291	tags=48%, list=37%, signal=76%
GO_CARTILAGE_DEVELOPMENT_INVOLVED_IN_ENDOCHONDRAL_BONE_MORPHOGENESIS	39	0.128967	0.961463	0.494186	0.742621	1	5834	tags=54%, list=41%, signal=91%
GO_PROTEIN_LOCALIZATION_TO_GOLGI_APPARATUS	25	0.162024	0.961352	0.490079	0.742365	1	6808	tags=64%, list=48%, signal=122%
GO_PROTEIN_LOCALIZATION_TO_CHROMOSOME_TELOMERIC_REGION	27	0.153499	0.960747	0.497908	0.743116	1	8891	tags=78%, list=62%, signal=207%
GO_PEPTIDYL_CYSTEINE_MODIFICATION	40	0.127596	0.960676	0.49004	0.742764	1	679	tags=18%, list=5%, signal=18%
GO_REGULATION_OF_CHEMOTAXIS	166	0.0648261	0.960529	0.482255	0.742577	1	11437	tags=87%, list=80%, signal=436%
GO_POSITIVE_REGULATION_OF_JUN_KINASE_ACTIVITY	65	0.101716	0.960453	0.474672	0.742228	1	2281	tags=26%, list=16%, signal=31%
GO_REGULATION_OF_AMINO_ACID_TRANSPORT	29	0.152648	0.959161	0.487654	0.744333	1	6176	tags=59%, list=43%, signal=103%
GO_REGULATION_OF_ANIMAL_ORGAN_MORPHOGENESIS	221	0.0555349	0.958739	0.498978	0.744708	1	11525	tags=86%, list=81%, signal=447%
GO_POSITIVE_REGULATION_OF_GLIAL_CELL_DIFFERENTIATION	38	0.131583	0.958	0.478079	0.745666	1	11993	tags=97%, list=84%, signal=616%
GO_RESPONSE_TO_UV	124	0.0745657	0.957962	0.481482	0.745251	1	8017	tags=64%, list=56%, signal=145%
GO_REGULATION_OF_VIRAL_GENOME_REPLICATION	64	0.102065	0.957839	0.493177	0.745014	1	10120	tags=81%, list=71%, signal=280%
GO_EXOCRINE_SYSTEM_DEVELOPMENT	44	0.12163	0.957802	0.493852	0.744598	1	11539	tags=93%, list=81%, signal=490%
GO_POSITIVE_REGULATION_OF_COAGULATION	20	0.177024	0.956535	0.481799	0.746597	1	8160	tags=75%, list=57%, signal=175%
GO_SUBSTRATE_ADHESION_DEPENDENT_CELL_SPREADING	80	0.088971	0.956492	0.485207	0.746193	1	10307	tags=81%, list=72%, signal=293%
GO_THYROID_GLAND_DEVELOPMENT	15	0.202166	0.955464	0.499006	0.747817	1	5666	tags=60%, list=40%, signal=100%
GO_POSITIVE_REGULATION_OF_HEART_GROWTH	31	0.144428	0.954956	0.508584	0.748308	1	11725	tags=97%, list=82%, signal=547%
GO_POSITIVE_REGULATION_OF_LYMPHOCYTE_MIGRATION	23	0.162586	0.954745	0.503158	0.748246	1	2021	tags=30%, list=14%, signal=35%
GO_MEIOTIC_CELL_CYCLE	186	0.0606802	0.953961	0.502049	0.749298	1	8255	tags=64%, list=58%, signal=150%
GO_NEGATIVE_REGULATION_OF_HISTONE_METHYLATION	20	0.180573	0.953309	0.483806	0.750127	1	5974	tags=60%, list=42%, signal=103%
GO_SALIVARY_GLAND_DEVELOPMENT	35	0.132619	0.9532	0.5	0.749854	1	11539	tags=94%, list=81%, signal=496%
GO_GLYCOLIPID_BIOSYNTHETIC_PROCESS	64	0.100451	0.953078	0.514735	0.749613	1	4804	tags=44%, list=34%, signal=66%
GO_GLYCOSPHINGOLIPID_BIOSYNTHETIC_PROCESS	25	0.158252	0.952909	0.486598	0.74945	1	9709	tags=84%, list=68%, signal=264%
GO_REGULATION_OF_ENDOTHELIAL_CELL_DIFFERENTIATION	27	0.155837	0.952598	0.469758	0.749606	1	5694	tags=56%, list=40%, signal=92%
GO_NEGATIVE_REGULATION_OF_VIRAL_PROCESS	61	0.104882	0.952046	0.51619	0.750211	1	5514	tags=49%, list=39%, signal=80%
GO_CELLULAR_PIGMENTATION	46	0.119548	0.951878	0.504032	0.75006	1	7897	tags=67%, list=55%, signal=151%
GO_VASCULAR_SMOOTH_MUSCLE_CELL_DIFFERENTIATION	23	0.166174	0.949951	0.486141	0.753442	1	10636	tags=91%, list=75%, signal=360%
GO_REGULATION_OF_ACTIN_FILAMENT_BUNDLE_ASSEMBLY	85	0.0868611	0.949345	0.50996	0.754189	1	5637	tags=48%, list=40%, signal=79%
GO_ACYLGLYCEROL_HOMEOSTASIS	18	0.188949	0.949063	0.487524	0.754253	1	2058	tags=33%, list=14%, signal=39%
GO_ENDOSOME_ORGANIZATION	71	0.095404	0.947021	0.506931	0.757831	1	8072	tags=66%, list=57%, signal=152%
GO_EPITHELIAL_CELL_APOPTOTIC_PROCESS	81	0.0885268	0.945703	0.518293	0.759997	1	855	tags=15%, list=6%, signal=16%
GO_CELL_VOLUME_HOMEOSTASIS	25	0.160293	0.945509	0.499002	0.759885	1	9680	tags=84%, list=68%, signal=262%
GO_PHOTORECEPTOR_CELL_DIFFERENTIATION	53	0.110346	0.945241	0.493802	0.759934	1	9716	tags=79%, list=68%, signal=249%
GO_POSITIVE_REGULATION_OF_MAP_KINASE_ACTIVITY	234	0.0539225	0.944992	0.507843	0.759931	1	6910	tags=54%, list=49%, signal=103%
GO_REGULATION_OF_FEEDING_BEHAVIOR	22	0.169776	0.944467	0.500982	0.760561	1	4057	tags=45%, list=28%, signal=63%
GO_CEREBELLAR_CORTEX_MORPHOGENESIS	28	0.149636	0.943561	0.54433	0.761923	1	2449	tags=32%, list=17%, signal=39%
GO_REGULATION_OF_EXTRINSIC_APOPTOTIC_SIGNALING_PATHWAY_IN_ABSENCE_OF_LIGAND	39	0.125417	0.943482	0.517241	0.761606	1	2964	tags=33%, list=21%, signal=42%
GO_HETEROTYPIC_CELL_CELL_ADHESION	43	0.125512	0.943479	0.51875	0.761117	1	7157	tags=63%, list=50%, signal=126%
GO_CHROMOSOME_SEPARATION	80	0.0932074	0.943129	0.507128	0.761356	1	5620	tags=49%, list=39%, signal=80%
GO_NEGATIVE_REGULATION_OF_ADAPTIVE_IMMUNE_RESPONSE	32	0.139344	0.942869	0.502008	0.761371	1	10477	tags=88%, list=74%, signal=331%
GO_REGULATION_OF_KERATINOCYTE_PROLIFERATION	23	0.164556	0.942195	0.515873	0.762234	1	11278	tags=96%, list=79%, signal=459%
GO_NEGATIVE_REGULATION_OF_JNK_CASCADE	30	0.146334	0.941821	0.518293	0.762484	1	1242	tags=23%, list=9%, signal=26%
GO_INCLUSION_BODY_ASSEMBLY	20	0.172853	0.941537	0.498986	0.762569	1	9643	tags=85%, list=68%, signal=263%
GO_POSITIVE_REGULATION_OF_AMINO_ACID_TRANSPORT	16	0.191346	0.941348	0.51004	0.762462	1	6176	tags=63%, list=43%, signal=110%
GO_POSITIVE_REGULATION_OF_EPITHELIAL_CELL_APOPTOTIC_PROCESS	27	0.152493	0.94121	0.529175	0.762208	1	8378	tags=74%, list=59%, signal=180%
GO_MYELOID_LEUKOCYTE_DIFFERENTIATION	159	0.0658412	0.93929	0.532164	0.765562	1	4355	tags=37%, list=31%, signal=53%
GO_POLYSACCHARIDE_BIOSYNTHETIC_PROCESS	69	0.0949558	0.939152	0.515151	0.765365	1	8764	tags=71%, list=62%, signal=184%
GO_POSITIVE_REGULATION_OF_ION_TRANSPORT	216	0.055755	0.938814	0.523404	0.765551	1	7654	tags=59%, list=54%, signal=126%
GO_ASTROCYTE_DEVELOPMENT	34	0.136086	0.938653	0.529644	0.765373	1	3091	tags=35%, list=22%, signal=45%
GO_REGULATION_OF_BIOMINERAL_TISSUE_DEVELOPMENT	72	0.0944611	0.938567	0.534654	0.765062	1	1627	tags=21%, list=11%, signal=23%
GO_REGULATION_OF_SENSORY_PERCEPTION	29	0.146326	0.938467	0.51875	0.764773	1	12157	tags=100%, list=85%, signal=683%
GO_POSITIVE_REGULATION_OF_PROTEIN_BINDING	85	0.0855984	0.937926	0.492784	0.765392	1	1970	tags=22%, list=14%, signal=26%
GO_REGULATION_OF_SMALL_MOLECULE_METABOLIC_PROCESS	285	0.0482152	0.937841	0.512712	0.765093	1	8418	tags=64%, list=59%, signal=153%
GO_CELLULAR_RESPONSE_TO_ESTRADIOL_STIMULUS	27	0.150051	0.937661	0.501035	0.765002	1	8940	tags=78%, list=63%, signal=209%
GO_POSITIVE_REGULATION_OF_PROTEIN_KINASE_B_SIGNALING	132	0.0714968	0.936993	0.502994	0.765852	1	9884	tags=77%, list=69%, signal=248%
GO_FATTY_ACYL_COA_BIOSYNTHETIC_PROCESS	27	0.151693	0.936692	0.510204	0.765997	1	4171	tags=44%, list=29%, signal=63%
GO_CELLULAR_RESPONSE_TO_GLUCOSE_STARVATION	40	0.127765	0.936644	0.521569	0.765597	1	3524	tags=38%, list=25%, signal=50%
GO_REGULATION_OF_DENDRITE_EXTENSION	20	0.17593	0.936384	0.509542	0.765635	1	6040	tags=60%, list=42%, signal=104%
GO_REGULATION_OF_MRNA_PROCESSING	124	0.0729069	0.93624	0.516129	0.765453	1	9533	tags=74%, list=67%, signal=223%
GO_DNA_RECOMBINATION	227	0.0531646	0.93574	0.507752	0.765939	1	8411	tags=64%, list=59%, signal=155%
GO_ESTABLISHMENT_OF_PROTEIN_LOCALIZATION_TO_CHROMOSOME	24	0.157866	0.935726	0.501938	0.765467	1	8433	tags=75%, list=59%, signal=184%
GO_C_TERMINAL_PROTEIN_AMINO_ACID_MODIFICATION	15	0.196236	0.93572	0.530612	0.764992	1	10496	tags=93%, list=74%, signal=355%
GO_ARF_PROTEIN_SIGNAL_TRANSDUCTION	19	0.180931	0.935375	0.508265	0.76522	1	5669	tags=58%, list=40%, signal=96%
GO_POSITIVE_REGULATION_OF_HISTONE_DEACETYLATION	16	0.195147	0.935204	0.518072	0.765076	1	10571	tags=94%, list=74%, signal=364%
GO_POSITIVE_REGULATION_OF_PROTEIN_SERINE_THREONINE_KINASE_ACTIVITY	298	0.0464991	0.935164	0.512048	0.76467	1	6756	tags=52%, list=47%, signal=97%
GO_POSITIVE_REGULATION_OF_DNA_RECOMBINATION	34	0.130685	0.934632	0.521484	0.765271	1	9030	tags=76%, list=63%, signal=209%
GO_NEGATIVE_REGULATION_OF_EXOCYTOSIS	29	0.147435	0.933779	0.52381	0.766499	1	6741	tags=62%, list=47%, signal=118%
GO_RESPONSE_TO_PROSTAGLANDIN_E	18	0.179244	0.933604	0.538144	0.76635	1	2196	tags=33%, list=15%, signal=39%
GO_POSITIVE_REGULATION_OF_CALCIUM_ION_DEPENDENT_EXOCYTOSIS	23	0.163079	0.932516	0.530612	0.76802	1	3252	tags=39%, list=23%, signal=51%
GO_EPHRIN_RECEPTOR_SIGNALING_PATHWAY	84	0.0885468	0.931846	0.49697	0.768909	1	2983	tags=30%, list=21%, signal=37%
GO_CHROMATIN_ORGANIZATION_INVOLVED_IN_REGULATION_OF_TRANSCRIPTION	74	0.0934363	0.931765	0.503131	0.768575	1	9642	tags=77%, list=68%, signal=237%
GO_REGULATION_OF_T_CELL_ACTIVATION	236	0.0547076	0.931685	0.552632	0.768241	1	8101	tags=62%, list=57%, signal=142%
GO_REGULATION_OF_PRESYNAPTIC_CYTOSOLIC_CALCIUM_ION_CONCENTRATION	15	0.195298	0.931407	0.518447	0.768292	1	1018	tags=27%, list=7%, signal=29%
GO_PROTEIN_LOCALIZATION_TO_VACUOLE	58	0.103396	0.931406	0.528713	0.767805	1	1724	tags=22%, list=12%, signal=25%
GO_DENDRITE_SELF_AVOIDANCE	16	0.194905	0.930665	0.549383	0.768817	1	7905	tags=75%, list=56%, signal=168%
GO_AMYLOID_BETA_CLEARANCE	30	0.143605	0.930321	0.525151	0.769023	1	6501	tags=60%, list=46%, signal=110%
GO_AMINO_ACID_IMPORT	24	0.158669	0.929733	0.52183	0.769749	1	9608	tags=83%, list=67%, signal=256%
GO_POSITIVE_REGULATION_OF_OSTEOCLAST_DIFFERENTIATION	15	0.19408	0.929175	0.531429	0.770388	1	5781	tags=60%, list=41%, signal=101%
GO_DNA_GEOMETRIC_CHANGE	89	0.0832333	0.92883	0.524896	0.7706	1	5540	tags=47%, list=39%, signal=77%
GO_REGULATION_OF_GENE_EXPRESSION_BY_GENETIC_IMPRINTING	15	0.195598	0.928544	0.557344	0.770683	1	2912	tags=40%, list=20%, signal=50%
GO_BONE_MATURATION	17	0.189381	0.926978	0.520958	0.773336	1	11543	tags=100%, list=81%, signal=528%
GO_REGULATION_OF_HEART_RATE_BY_CARDIAC_CONDUCTION	34	0.135452	0.926266	0.522177	0.77429	1	3100	tags=35%, list=22%, signal=45%
GO_RESPONSE_TO_PAIN	26	0.154455	0.92626	0.535714	0.77381	1	8208	tags=73%, list=58%, signal=172%
GO_REGULATION_OF_ENDOTHELIAL_CELL_MIGRATION	144	0.0662671	0.926222	0.538618	0.773408	1	11127	tags=85%, list=78%, signal=384%
GO_POSITIVE_REGULATION_OF_LIPID_METABOLIC_PROCESS	107	0.0765773	0.924802	0.515504	0.775699	1	8497	tags=67%, list=60%, signal=166%
GO_NEGATIVE_REGULATION_OF_LEUKOCYTE_APOPTOTIC_PROCESS	39	0.128447	0.92448	0.534749	0.775839	1	10222	tags=85%, list=72%, signal=299%
GO_NEGATIVE_REGULATION_OF_PROTEOLYSIS	228	0.0520981	0.923837	0.531959	0.776612	1	6013	tags=47%, list=42%, signal=81%
GO_B_CELL_DIFFERENTIATION	94	0.0829054	0.923396	0.538012	0.777008	1	7611	tags=62%, list=53%, signal=132%
GO_NEGATIVE_REGULATION_OF_CELL_ACTIVATION	144	0.0675321	0.922582	0.54	0.778093	1	8242	tags=65%, list=58%, signal=152%
GO_PROTEIN_KINASE_B_SIGNALING	201	0.0558968	0.922016	0.54898	0.77871	1	11539	tags=87%, list=81%, signal=450%
GO_ORGANELLE_MEMBRANE_FUSION	88	0.0816609	0.921831	0.557576	0.778562	1	6771	tags=56%, list=48%, signal=106%
GO_REGULATION_OF_INTRACELLULAR_PROTEIN_TRANSPORT	219	0.0529919	0.92181	0.522073	0.778112	1	5237	tags=42%, list=37%, signal=65%
GO_REGULATION_OF_PROTEIN_LOCALIZATION_TO_CELL_PERIPHERY	101	0.0781426	0.921771	0.535783	0.777707	1	7352	tags=59%, list=52%, signal=122%
GO_POSITIVE_REGULATION_OF_CELL_ACTIVATION	248	0.052185	0.921503	0.548263	0.777758	1	7306	tags=56%, list=51%, signal=114%
GO_ESTABLISHMENT_OF_PROTEIN_LOCALIZATION_TO_TELOMERE	18	0.185612	0.921375	0.532567	0.777524	1	8433	tags=78%, list=59%, signal=191%
GO_RESPONSE_TO_ACID_CHEMICAL	278	0.0468345	0.920524	0.547059	0.778666	1	1701	tags=17%, list=12%, signal=18%
GO_INOSITOL_LIPID_MEDIATED_SIGNALING	153	0.0653618	0.920421	0.542969	0.778406	1	5406	tags=44%, list=38%, signal=71%
GO_SKELETAL_MUSCLE_CONTRACTION	34	0.129869	0.920401	0.528376	0.77796	1	11554	tags=94%, list=81%, signal=498%
GO_NEGATIVE_REGULATION_OF_G_PROTEIN_COUPLED_RECEPTOR_SIGNALING_PATHWAY	42	0.120361	0.920096	0.547475	0.778067	1	5070	tags=48%, list=36%, signal=74%
GO_REGULATION_OF_CALCIUM_ION_TRANSPORT_INTO_CYTOSOL	83	0.0858108	0.919585	0.522199	0.778626	1	7704	tags=63%, list=54%, signal=136%
GO_REGULATION_OF_SYNAPTIC_VESICLE_RECYCLING	26	0.150515	0.919393	0.549898	0.778518	1	8264	tags=73%, list=58%, signal=174%
GO_NEGATIVE_REGULATION_OF_DNA_RECOMBINATION	26	0.152477	0.918736	0.540434	0.779296	1	10974	tags=92%, list=77%, signal=402%
GO_NEGATIVE_REGULATION_OF_EPITHELIAL_TO_MESENCHYMAL_TRANSITION	23	0.162797	0.917964	0.542406	0.780376	1	10065	tags=87%, list=71%, signal=296%
GO_NEGATIVE_REGULATION_OF_PROTEIN_CATABOLIC_PROCESS	114	0.0735288	0.916702	0.557915	0.782483	1	8327	tags=66%, list=58%, signal=157%
GO_REGULATION_OF_NEURON_MIGRATION	35	0.131849	0.915798	0.576132	0.783754	1	7889	tags=69%, list=55%, signal=153%
GO_REGULATION_OF_CELLULAR_EXTRAVASATION	22	0.167825	0.915732	0.519588	0.78338	1	5379	tags=55%, list=38%, signal=88%
GO_NEGATIVE_REGULATION_OF_CHROMOSOME_SEGREGATION	41	0.120166	0.914665	0.588803	0.784991	1	5238	tags=49%, list=37%, signal=77%
GO_RESPONSE_TO_DEXAMETHASONE	38	0.125582	0.914342	0.544715	0.785124	1	6833	tags=61%, list=48%, signal=116%
GO_ACTIN_POLYMERIZATION_OR_DEPOLYMERIZATION	181	0.0595589	0.913884	0.545635	0.785548	1	3488	tags=30%, list=24%, signal=40%
GO_POSITIVE_REGULATION_OF_TISSUE_REMODELING	23	0.15935	0.913532	0.549266	0.785742	1	5781	tags=57%, list=41%, signal=95%
GO_REGULATION_OF_WNT_SIGNALING_PATHWAY	324	0.0441984	0.913368	0.547569	0.785591	1	11424	tags=85%, list=80%, signal=418%
GO_POSITIVE_REGULATION_OF_SMOOTH_MUSCLE_CONTRACTION	25	0.152724	0.91287	0.550308	0.78606	1	11496	tags=96%, list=81%, signal=498%
GO_POSITIVE_REGULATION_OF_CREB_TRANSCRIPTION_FACTOR_ACTIVITY	17	0.183462	0.912195	0.560396	0.786857	1	2415	tags=35%, list=17%, signal=42%
GO_POSITIVE_REGULATION_OF_PHOSPHATIDYLINOSITOL_3_KINASE_SIGNALING	70	0.0932479	0.912157	0.561368	0.786454	1	6610	tags=56%, list=46%, signal=103%
GO_CELLULAR_RESPONSE_TO_CAMP	46	0.113206	0.911443	0.560158	0.787373	1	5511	tags=50%, list=39%, signal=81%
GO_EXCITATORY_SYNAPSE_ASSEMBLY	25	0.151993	0.911276	0.575875	0.787195	1	8659	tags=76%, list=61%, signal=194%
GO_PROTEIN_IMPORT	160	0.0634306	0.911242	0.542339	0.786775	1	4267	tags=36%, list=30%, signal=51%
GO_RESPONSE_TO_INTERFERON_BETA	24	0.156022	0.911176	0.582692	0.786413	1	7866	tags=71%, list=55%, signal=158%
GO_VACUOLE_ORGANIZATION	153	0.0635417	0.91058	0.535714	0.787111	1	6083	tags=49%, list=43%, signal=85%
GO_POSITIVE_REGULATION_OF_TRANSCRIPTION_ELONGATION_FROM_RNA_POLYMERASE_II_PROMOTER	17	0.187714	0.910408	0.5706	0.786976	1	3192	tags=41%, list=22%, signal=53%
GO_PROTEIN_TRANSPORT_ALONG_MICROTUBULE	66	0.0962465	0.909952	0.571154	0.78739	1	7695	tags=64%, list=54%, signal=138%
GO_ENDOSOME_TO_LYSOSOME_TRANSPORT	54	0.105572	0.909535	0.580897	0.787724	1	7993	tags=67%, list=56%, signal=151%
GO_NEUROTROPHIN_TRK_RECEPTOR_SIGNALING_PATHWAY	33	0.133612	0.909441	0.544534	0.787429	1	1984	tags=27%, list=14%, signal=32%
GO_NEGATIVE_REGULATION_OF_EPITHELIAL_CELL_PROLIFERATION	104	0.0748269	0.909305	0.592975	0.787235	1	12494	tags=95%, list=88%, signal=772%
GO_ACTOMYOSIN_STRUCTURE_ORGANIZATION	164	0.0599301	0.908512	0.58022	0.78832	1	8618	tags=66%, list=61%, signal=166%
GO_POSITIVE_REGULATION_OF_ALPHA_BETA_T_CELL_ACTIVATION	53	0.106943	0.908134	0.574803	0.788596	1	11376	tags=91%, list=80%, signal=449%
GO_ADHERENS_JUNCTION_ASSEMBLY	88	0.0814674	0.907724	0.565041	0.788913	1	2082	tags=23%, list=15%, signal=26%
GO_BILE_ACID_METABOLIC_PROCESS	29	0.141326	0.907403	0.564948	0.789056	1	5355	tags=52%, list=38%, signal=83%
GO_DICARBOXYLIC_ACID_TRANSPORT	84	0.0849627	0.907101	0.550584	0.78912	1	6254	tags=52%, list=44%, signal=93%
GO_PROTEIN_DNA_COMPLEX_SUBUNIT_ORGANIZATION	193	0.056012	0.907	0.584314	0.788821	1	12933	tags=96%, list=91%, signal=1038%
GO_RESPONSE_TO_GLUCAGON	30	0.141153	0.906948	0.565844	0.788444	1	4163	tags=43%, list=29%, signal=61%
GO_ANATOMICAL_STRUCTURE_MATURATION	132	0.068503	0.906625	0.558242	0.78857	1	4102	tags=36%, list=29%, signal=50%
GO_IMMUNE_RESPONSE_REGULATING_CELL_SURFACE_RECEPTOR_SIGNALING_PATHWAY	305	0.0451693	0.906219	0.578093	0.788875	1	4411	tags=35%, list=31%, signal=50%
GO_VESICLE_BUDDING_FROM_MEMBRANE	96	0.0804826	0.906053	0.549894	0.788713	1	6276	tags=52%, list=44%, signal=93%
GO_ECTODERM_DEVELOPMENT	18	0.180424	0.90597	0.570866	0.788382	1	5343	tags=56%, list=38%, signal=89%
GO_PROTEIN_O_LINKED_MANNOSYLATION	16	0.189684	0.90585	0.544	0.788139	1	4420	tags=50%, list=31%, signal=72%
GO_POSITIVE_REGULATION_OF_INTRACELLULAR_TRANSPORT	191	0.0569755	0.905748	0.549603	0.78786	1	3522	tags=30%, list=25%, signal=40%
GO_NUCLEOBASE_CONTAINING_COMPOUND_TRANSPORT	214	0.0534895	0.905727	0.573441	0.787417	1	6567	tags=51%, list=46%, signal=94%
GO_POSITIVE_REGULATION_OF_CELL_SUBSTRATE_ADHESION	104	0.0761468	0.905482	0.552	0.787438	1	6452	tags=53%, list=45%, signal=96%
GO_REGULATION_OF_AMPA_RECEPTOR_ACTIVITY	25	0.153192	0.904647	0.562372	0.788601	1	7503	tags=68%, list=53%, signal=144%
GO_MULTI_ORGANISM_LOCALIZATION	66	0.0958958	0.904622	0.539235	0.788179	1	4680	tags=42%, list=33%, signal=63%
GO_NEGATIVE_REGULATION_OF_CATABOLIC_PROCESS	259	0.048523	0.903691	0.558704	0.789542	1	9545	tags=72%, list=67%, signal=214%
GO_NEUROEPITHELIAL_CELL_DIFFERENTIATION	44	0.116391	0.903287	0.561404	0.789818	1	5142	tags=48%, list=36%, signal=74%
GO_POSITIVE_REGULATION_OF_INTERLEUKIN_6_PRODUCTION	63	0.0942829	0.902821	0.557576	0.790248	1	7702	tags=63%, list=54%, signal=138%
GO_PHOSPHATIDYLSERINE_METABOLIC_PROCESS	16	0.181598	0.90258	0.581081	0.790246	1	4535	tags=50%, list=32%, signal=73%
GO_REGENERATION	159	0.061337	0.902172	0.558994	0.790565	1	3523	tags=31%, list=25%, signal=40%
GO_CARDIAC_MUSCLE_TISSUE_MORPHOGENESIS	54	0.104427	0.901922	0.544118	0.790567	1	6691	tags=57%, list=47%, signal=108%
GO_CELL_DIFFERENTIATION_INVOLVED_IN_METANEPHROS_DEVELOPMENT	21	0.161662	0.90183	0.570231	0.790277	1	9226	tags=81%, list=65%, signal=230%
GO_HOMOTYPIC_CELL_CELL_ADHESION	68	0.0939229	0.901823	0.559671	0.789809	1	11649	tags=91%, list=82%, signal=499%
GO_METANEPHRIC_NEPHRON_MORPHOGENESIS	21	0.169119	0.901585	0.561077	0.789808	1	9120	tags=81%, list=64%, signal=225%
GO_REGULATION_OF_RESPONSE_TO_DNA_DAMAGE_STIMULUS	188	0.057271	0.901492	0.54898	0.78953	1	6843	tags=54%, list=48%, signal=102%
GO_PHASIC_SMOOTH_MUSCLE_CONTRACTION	15	0.188937	0.901243	0.54509	0.789523	1	4905	tags=53%, list=34%, signal=81%
GO_LEFT_RIGHT_PATTERN_FORMATION	17	0.183586	0.90044	0.559055	0.790601	1	9113	tags=82%, list=64%, signal=229%
GO_LABYRINTHINE_LAYER_DEVELOPMENT	40	0.118914	0.900436	0.597917	0.790131	1	11480	tags=93%, list=81%, signal=476%
GO_REGULATION_OF_ASTROCYTE_DIFFERENTIATION	29	0.142292	0.900365	0.572549	0.789792	1	7305	tags=66%, list=51%, signal=134%
GO_REGULATION_OF_SIGNAL_TRANSDUCTION_BY_P53_CLASS_MEDIATOR	166	0.0608073	0.899904	0.567347	0.790186	1	6948	tags=55%, list=49%, signal=106%
GO_REGULATION_OF_JUN_KINASE_ACTIVITY	77	0.0869369	0.899816	0.574427	0.78988	1	2281	tags=25%, list=16%, signal=29%
GO_NEGATIVE_REGULATION_OF_TRANSMEMBRANE_TRANSPORT	96	0.0791029	0.899662	0.569416	0.7897	1	5554	tags=47%, list=39%, signal=76%
GO_NEGATIVE_REGULATION_OF_BLOOD_CIRCULATION	30	0.14017	0.89931	0.574642	0.789883	1	855	tags=20%, list=6%, signal=21%
GO_INTERLEUKIN_7_MEDIATED_SIGNALING_PATHWAY	15	0.193297	0.899037	0.556641	0.789936	1	4843	tags=53%, list=34%, signal=81%
GO_REGULATION_OF_RECEPTOR_BINDING	19	0.173753	0.89883	0.565558	0.78984	1	8019	tags=74%, list=56%, signal=168%
GO_NEGATIVE_REGULATION_OF_PLASMA_MEMBRANE_BOUNDED_CELL_PROJECTION_ASSEMBLY	22	0.155556	0.898409	0.594	0.790178	1	3612	tags=41%, list=25%, signal=55%
GO_POSITIVE_REGULATION_OF_CARDIOCYTE_DIFFERENTIATION	22	0.158316	0.897728	0.541667	0.791002	1	9397	tags=82%, list=66%, signal=240%
GO_SERTOLI_CELL_DIFFERENTIATION	17	0.181699	0.896747	0.577821	0.792444	1	4115	tags=47%, list=29%, signal=66%
GO_SPINDLE_ORGANIZATION	154	0.0631898	0.895934	0.586745	0.793509	1	10850	tags=82%, list=76%, signal=343%
GO_POSITIVE_REGULATION_OF_ISOTYPE_SWITCHING	20	0.1659	0.89564	0.590551	0.793589	1	9030	tags=80%, list=63%, signal=218%
GO_SYNCYTIUM_FORMATION	36	0.129099	0.895126	0.601279	0.794048	1	7657	tags=67%, list=54%, signal=144%
GO_T_CELL_ACTIVATION	343	0.0419977	0.89461	0.575453	0.794561	1	8049	tags=61%, list=57%, signal=136%
GO_NEGATIVE_REGULATION_OF_DNA_DEPENDENT_DNA_REPLICATION	23	0.15337	0.89413	0.570039	0.794989	1	7723	tags=70%, list=54%, signal=152%
GO_RECEPTOR_CATABOLIC_PROCESS	32	0.132128	0.893808	0.588235	0.795112	1	3461	tags=38%, list=24%, signal=49%
GO_POSITIVE_REGULATION_OF_LIPID_TRANSPORT	48	0.108516	0.892949	0.575258	0.796309	1	7654	tags=65%, list=54%, signal=139%
GO_RESPONSE_TO_IMMOBILIZATION_STRESS	19	0.170688	0.891764	0.591093	0.798125	1	4316	tags=47%, list=30%, signal=68%
GO_ORGANIC_ACID_TRANSMEMBRANE_TRANSPORT	118	0.0714232	0.89142	0.595092	0.798265	1	9608	tags=75%, list=67%, signal=227%
GO_INACTIVATION_OF_MAPK_ACTIVITY	26	0.147911	0.891293	0.586558	0.79804	1	8301	tags=73%, list=58%, signal=175%
GO_REGULATION_OF_ANTIGEN_RECEPTOR_MEDIATED_SIGNALING_PATHWAY	50	0.107061	0.890806	0.596741	0.798443	1	1897	tags=24%, list=13%, signal=28%
GO_REGULATION_OF_INCLUSION_BODY_ASSEMBLY	15	0.189476	0.890615	0.579798	0.798332	1	9643	tags=87%, list=68%, signal=268%
GO_NEGATIVE_REGULATION_OF_DEFENSE_RESPONSE	147	0.0648282	0.889557	0.59841	0.799958	1	7221	tags=57%, list=51%, signal=115%
GO_POSITIVE_REGULATION_OF_OSSIFICATION	75	0.0905522	0.889468	0.596806	0.799645	1	1564	tags=20%, list=11%, signal=22%
GO_RAC_PROTEIN_SIGNAL_TRANSDUCTION	33	0.129125	0.889047	0.586912	0.799979	1	3342	tags=36%, list=23%, signal=47%
GO_AXIS_ELONGATION	27	0.143399	0.888574	0.57722	0.800394	1	11671	tags=96%, list=82%, signal=533%
GO_NEGATIVE_REGULATION_OF_SMOOTH_MUSCLE_CELL_PROLIFERATION	40	0.123	0.887643	0.614173	0.8017	1	11422	tags=93%, list=80%, signal=467%
GO_PROTEIN_LOCALIZATION_TO_CHROMOSOME_CENTROMERIC_REGION	21	0.160557	0.887188	0.591667	0.802072	1	5174	tags=52%, list=36%, signal=82%
GO_REGULATION_OF_ALPHA_BETA_T_CELL_DIFFERENTIATION	52	0.105115	0.887044	0.592955	0.801867	1	11376	tags=90%, list=80%, signal=448%
GO_LOW_DENSITY_LIPOPROTEIN_PARTICLE_CLEARANCE	28	0.141995	0.886884	0.606238	0.801711	1	10693	tags=89%, list=75%, signal=358%
GO_POSITIVE_REGULATION_OF_CARDIAC_MUSCLE_CELL_DIFFERENTIATION	17	0.176582	0.88653	0.569072	0.801898	1	11725	tags=100%, list=82%, signal=566%
GO_INTERLEUKIN_2_PRODUCTION	54	0.102571	0.885439	0.591356	0.803508	1	11463	tags=91%, list=81%, signal=464%
GO_ESTABLISHMENT_OF_MITOCHONDRION_LOCALIZATION	22	0.157753	0.884916	0.59761	0.804029	1	9405	tags=82%, list=66%, signal=241%
GO_GENITALIA_DEVELOPMENT	36	0.121494	0.884502	0.607069	0.804362	1	7765	tags=67%, list=55%, signal=146%
GO_NEGATIVE_REGULATION_OF_ORGANIC_ACID_TRANSPORT	18	0.16973	0.883875	0.607495	0.8051	1	6286	tags=61%, list=44%, signal=109%
GO_TETRAPYRROLE_METABOLIC_PROCESS	20	0.165598	0.883656	0.598377	0.805013	1	10458	tags=90%, list=73%, signal=339%
GO_REGULATION_OF_PROTEIN_ACETYLATION	67	0.0930766	0.882777	0.586481	0.806175	1	1655	tags=21%, list=12%, signal=24%
GO_NEGATIVE_REGULATION_OF_DEVELOPMENTAL_GROWTH	93	0.0786594	0.882032	0.595825	0.807185	1	7000	tags=57%, list=49%, signal=111%
GO_GLIAL_CELL_ACTIVATION	36	0.125879	0.881743	0.607646	0.807264	1	3748	tags=39%, list=26%, signal=53%
GO_POSITIVE_REGULATION_OF_WNT_SIGNALING_PATHWAY	164	0.0594773	0.881659	0.589178	0.806967	1	12010	tags=90%, list=84%, signal=570%
GO_POSITIVE_REGULATION_OF_INTRACELLULAR_PROTEIN_TRANSPORT	142	0.063034	0.881045	0.62069	0.807642	1	3522	tags=31%, list=25%, signal=41%
GO_REGULATION_OF_PROTEIN_POLYUBIQUITINATION	19	0.166113	0.880819	0.577778	0.807572	1	6629	tags=63%, list=47%, signal=118%
GO_MITOTIC_SPINDLE_ASSEMBLY	50	0.104902	0.880732	0.589912	0.80725	1	5914	tags=52%, list=42%, signal=89%
GO_REGULATION_OF_MITOCHONDRIAL_FISSION	21	0.160624	0.880463	0.619231	0.807252	1	5851	tags=57%, list=41%, signal=97%
GO_REGULATION_OF_FIBROBLAST_MIGRATION	30	0.133047	0.87996	0.589958	0.807724	1	6651	tags=60%, list=47%, signal=112%
GO_NEGATIVE_REGULATION_OF_AXON_GUIDANCE	27	0.141043	0.879208	0.608782	0.808633	1	9068	tags=78%, list=64%, signal=214%
GO_POSITIVE_REGULATION_OF_MAPK_CASCADE	423	0.0368992	0.879051	0.584158	0.808444	1	5211	tags=40%, list=37%, signal=62%
GO_NITRIC_OXIDE_MEDIATED_SIGNAL_TRANSDUCTION	24	0.151554	0.878473	0.588008	0.809065	1	811	tags=21%, list=6%, signal=22%
GO_NEGATIVE_REGULATION_OF_PHOSPHORUS_METABOLIC_PROCESS	469	0.0361447	0.878366	0.615542	0.808777	1	5694	tags=43%, list=40%, signal=70%
GO_RESPONSE_TO_RETINOIC_ACID	85	0.0813595	0.878229	0.589041	0.808559	1	1695	tags=20%, list=12%, signal=23%
GO_POSTSYNAPTIC_DENSITY_ASSEMBLY	18	0.172148	0.877317	0.616183	0.809779	1	715	tags=22%, list=5%, signal=23%
GO_SPLEEN_DEVELOPMENT	23	0.153229	0.876492	0.615686	0.810856	1	3392	tags=39%, list=24%, signal=51%
GO_VASCULAR_ENDOTHELIAL_GROWTH_FACTOR_RECEPTOR_SIGNALING_PATHWAY	90	0.0807623	0.875953	0.613027	0.811428	1	11037	tags=86%, list=78%, signal=378%
GO_PRODUCTION_OF_MOLECULAR_MEDIATOR_INVOLVED_IN_INFLAMMATORY_RESPONSE	51	0.103847	0.87554	0.601594	0.811744	1	7738	tags=65%, list=54%, signal=141%
GO_REGULATION_OF_LIPID_TRANSPORT	80	0.0838755	0.87544	0.59841	0.811455	1	6286	tags=52%, list=44%, signal=93%
GO_CELLULAR_RESPONSE_TO_CHOLESTEROL	15	0.186326	0.874288	0.601202	0.813139	1	3993	tags=47%, list=28%, signal=65%
GO_INTERMEDIATE_FILAMENT_ORGANIZATION	18	0.172465	0.873875	0.600807	0.813457	1	7829	tags=72%, list=55%, signal=160%
GO_CYTOKINESIS	134	0.0635199	0.873143	0.605372	0.814396	1	4203	tags=36%, list=30%, signal=50%
GO_LIPID_DROPLET_ORGANIZATION	17	0.175813	0.872234	0.609037	0.815687	1	10061	tags=88%, list=71%, signal=300%
GO_NEGATIVE_REGULATION_OF_VASCULAR_SMOOTH_MUSCLE_CELL_PROLIFERATION	16	0.18024	0.871924	0.589796	0.815769	1	10783	tags=94%, list=76%, signal=386%
GO_NEGATIVE_REGULATION_OF_NEUROTRANSMITTER_TRANSPORT	21	0.156561	0.871789	0.608108	0.815558	1	2519	tags=33%, list=18%, signal=40%
GO_REGULATION_OF_PHOSPHOPROTEIN_PHOSPHATASE_ACTIVITY	101	0.0737902	0.870665	0.644033	0.817163	1	5722	tags=48%, list=40%, signal=79%
GO_POSITIVE_REGULATION_OF_SMOOTHENED_SIGNALING_PATHWAY	30	0.132423	0.869459	0.633475	0.818996	1	7609	tags=67%, list=53%, signal=143%
GO_REGULATION_OF_SPROUTING_ANGIOGENESIS	60	0.0951083	0.869133	0.618955	0.81911	1	6481	tags=55%, list=46%, signal=101%
GO_MEMBRANE_RAFT_ORGANIZATION	19	0.164617	0.868197	0.610998	0.820443	1	3653	tags=42%, list=26%, signal=57%
GO_POSITIVE_REGULATION_OF_GENE_EXPRESSION_EPIGENETIC	49	0.102261	0.868194	0.611969	0.819968	1	6393	tags=55%, list=45%, signal=100%
GO_NEGATIVE_REGULATION_OF_SMOOTHENED_SIGNALING_PATHWAY	27	0.136211	0.867948	0.57438	0.819948	1	4391	tags=44%, list=31%, signal=64%
GO_SODIUM_ION_HOMEOSTASIS	36	0.123274	0.867358	0.640974	0.820571	1	3785	tags=39%, list=27%, signal=53%
GO_MICROTUBULE_NUCLEATION	26	0.145115	0.867255	0.596386	0.820292	1	6698	tags=62%, list=47%, signal=116%
GO_REGULATION_OF_CARDIOCYTE_DIFFERENTIATION	40	0.117974	0.866454	0.620155	0.821338	1	3663	tags=38%, list=26%, signal=50%
GO_CELLULAR_RESPONSE_TO_EXTERNAL_STIMULUS	293	0.0438869	0.865147	0.622129	0.823308	1	3663	tags=30%, list=26%, signal=40%
GO_POSITIVE_REGULATION_OF_NEUROLOGICAL_SYSTEM_PROCESS	53	0.100834	0.864574	0.640927	0.823917	1	1255	tags=19%, list=9%, signal=21%
GO_POSITIVE_REGULATION_OF_CALCIUM_ION_TRANSMEMBRANE_TRANSPORT	53	0.101133	0.864139	0.622718	0.824244	1	1788	tags=23%, list=13%, signal=26%
GO_LEUKOCYTE_DIFFERENTIATION	388	0.0378804	0.863041	0.617886	0.825857	1	7657	tags=57%, list=54%, signal=121%
GO_PROTEIN_K63_LINKED_UBIQUITINATION	44	0.110168	0.86253	0.634051	0.826351	1	8466	tags=70%, list=59%, signal=173%
GO_PIGMENT_CELL_DIFFERENTIATION	33	0.127523	0.862514	0.634298	0.825905	1	7679	tags=67%, list=54%, signal=144%
GO_PROTEIN_KINASE_C_SIGNALING	23	0.152737	0.862425	0.605882	0.825601	1	8970	tags=78%, list=63%, signal=211%
GO_POLYOL_METABOLIC_PROCESS	61	0.0938193	0.861825	0.629845	0.826266	1	6371	tags=54%, list=45%, signal=97%
GO_CILIUM_MOVEMENT	52	0.101962	0.861496	0.626482	0.826372	1	9778	tags=79%, list=69%, signal=251%
GO_POSITIVE_REGULATION_OF_TRANSCRIPTION_FROM_RNA_POLYMERASE_II_PROMOTER_INVOLVED_IN_CELLULAR_RESPONSE_TO_CHEMICAL_STIMULUS	21	0.156246	0.861294	0.617934	0.826279	1	9303	tags=81%, list=65%, signal=233%
GO_REGULATION_OF_SYNAPTIC_VESICLE_ENDOCYTOSIS	18	0.169179	0.860871	0.606719	0.826579	1	3921	tags=44%, list=28%, signal=61%
GO_NEGATIVE_REGULATION_OF_MULTI_ORGANISM_PROCESS	113	0.068356	0.860097	0.619433	0.827505	1	6719	tags=54%, list=47%, signal=101%
GO_REGULATION_OF_HISTONE_H3_K4_METHYLATION	22	0.155508	0.859443	0.634888	0.828301	1	377	tags=18%, list=3%, signal=19%
GO_MEMBRANE_DOCKING	174	0.05775	0.858967	0.627812	0.828716	1	12442	tags=93%, list=87%, signal=729%
GO_REGULATION_OF_VOLTAGE_GATED_CALCIUM_CHANNEL_ACTIVITY	32	0.131045	0.85872	0.658153	0.828716	1	5256	tags=50%, list=37%, signal=79%
GO_CATECHOLAMINE_METABOLIC_PROCESS	29	0.133465	0.85826	0.638723	0.829094	1	10376	tags=86%, list=73%, signal=317%
GO_HIPPOCAMPUS_DEVELOPMENT	76	0.0836229	0.857855	0.62253	0.829375	1	5184	tags=45%, list=36%, signal=70%
GO_REGULATION_OF_SPINDLE_ORGANIZATION	41	0.112182	0.857846	0.61875	0.828915	1	10560	tags=85%, list=74%, signal=330%
GO_CHROMATIN_DISASSEMBLY	17	0.173074	0.857035	0.630952	0.82993	1	8425	tags=76%, list=59%, signal=187%
GO_POSITIVE_REGULATION_OF_PEPTIDYL_SERINE_PHOSPHORYLATION	76	0.0832513	0.856988	0.606925	0.829549	1	2192	tags=24%, list=15%, signal=28%
GO_PINOCYTOSIS	20	0.15938	0.856715	0.638554	0.829613	1	7699	tags=70%, list=54%, signal=152%
GO_L_ALPHA_AMINO_ACID_TRANSMEMBRANE_TRANSPORT	45	0.107312	0.856565	0.614203	0.829409	1	10182	tags=82%, list=72%, signal=288%
GO_NEGATIVE_REGULATION_OF_DNA_BINDING_TRANSCRIPTION_FACTOR_ACTIVITY	131	0.0636041	0.855482	0.649798	0.830914	1	6492	tags=52%, list=46%, signal=95%
GO_CELLULAR_RESPONSE_TO_LIGHT_STIMULUS	98	0.0741862	0.853887	0.647525	0.833501	1	4180	tags=37%, list=29%, signal=52%
GO_REGULATION_OF_B_CELL_PROLIFERATION	47	0.10533	0.852921	0.631579	0.834801	1	3351	tags=34%, list=24%, signal=44%
GO_LUNG_CELL_DIFFERENTIATION	17	0.173749	0.852918	0.619802	0.834332	1	5903	tags=59%, list=41%, signal=100%
GO_REGULATION_OF_KIDNEY_DEVELOPMENT	45	0.105657	0.852754	0.656442	0.834179	1	11471	tags=91%, list=81%, signal=467%
GO_MORPHOGENESIS_OF_AN_EPITHELIAL_FOLD	23	0.150837	0.852409	0.638604	0.834348	1	6521	tags=61%, list=46%, signal=112%
GO_B_CELL_RECEPTOR_SIGNALING_PATHWAY	47	0.106662	0.852078	0.62753	0.834476	1	7270	tags=62%, list=51%, signal=126%
GO_METANEPHROS_MORPHOGENESIS	28	0.134171	0.851652	0.646602	0.834792	1	6228	tags=57%, list=44%, signal=101%
GO_POSITIVE_REGULATION_OF_VIRAL_LIFE_CYCLE	51	0.10295	0.851279	0.630738	0.835026	1	4680	tags=43%, list=33%, signal=64%
GO_NEGATIVE_REGULATION_OF_CHEMOTAXIS	47	0.104957	0.850557	0.628684	0.83587	1	11535	tags=91%, list=81%, signal=480%
GO_POSITIVE_REGULATION_OF_CHONDROCYTE_DIFFERENTIATION	18	0.172867	0.849982	0.650826	0.836487	1	11778	tags=100%, list=83%, signal=578%
GO_LYMPHOCYTE_DIFFERENTIATION	263	0.0453242	0.849377	0.648936	0.837193	1	7648	tags=58%, list=54%, signal=123%
GO_REGULATION_OF_MACROPHAGE_DERIVED_FOAM_CELL_DIFFERENTIATION	20	0.159759	0.849254	0.636	0.836927	1	10541	tags=90%, list=74%, signal=346%
GO_NEGATIVE_REGULATION_OF_SMALL_GTPASE_MEDIATED_SIGNAL_TRANSDUCTION	51	0.100553	0.849179	0.632411	0.83658	1	4714	tags=43%, list=33%, signal=64%
GO_REGULATION_OF_RESPONSE_TO_INTERFERON_GAMMA	21	0.155676	0.848715	0.632735	0.836951	1	10667	tags=90%, list=75%, signal=360%
GO_REGULATION_OF_POSITIVE_CHEMOTAXIS	22	0.154546	0.848576	0.647295	0.836746	1	11392	tags=95%, list=80%, signal=477%
GO_REGULATION_OF_PLASMA_LIPOPROTEIN_PARTICLE_LEVELS	63	0.0905291	0.848562	0.634981	0.836301	1	10693	tags=84%, list=75%, signal=336%
GO_NEGATIVE_REGULATION_OF_MAPK_CASCADE	145	0.0603996	0.848401	0.649606	0.836098	1	6610	tags=52%, list=46%, signal=97%
GO_GRANULOCYTE_MIGRATION	76	0.0817767	0.847784	0.64741	0.836722	1	11392	tags=88%, list=80%, signal=439%
GO_POSITIVE_REGULATION_OF_PROTEIN_IMPORT	36	0.119438	0.846895	0.642857	0.837906	1	3444	tags=36%, list=24%, signal=48%
GO_REGULATION_OF_PEPTIDYL_LYSINE_ACETYLATION	57	0.095181	0.845938	0.653846	0.839185	1	3395	tags=33%, list=24%, signal=44%
GO_REGULATION_OF_TELOMERE_MAINTENANCE	75	0.0824517	0.845464	0.656566	0.839596	1	7943	tags=64%, list=56%, signal=144%
GO_TUMOR_NECROSIS_FACTOR_SUPERFAMILY_CYTOKINE_PRODUCTION	114	0.0673606	0.844849	0.652427	0.840235	1	8539	tags=67%, list=60%, signal=165%
GO_REGULATION_OF_DNA_DEPENDENT_DNA_REPLICATION	45	0.103041	0.844792	0.637597	0.839876	1	10559	tags=84%, list=74%, signal=326%
GO_HEART_TRABECULA_MORPHOGENESIS	30	0.127181	0.844572	0.633266	0.839816	1	11480	tags=93%, list=81%, signal=481%
GO_REGULATION_OF_MRNA_SPLICING_VIA_SPLICEOSOME	88	0.0781159	0.844411	0.649606	0.839651	1	8439	tags=67%, list=59%, signal=164%
GO_DOSAGE_COMPENSATION	16	0.17526	0.843874	0.636752	0.840166	1	9964	tags=88%, list=70%, signal=291%
GO_NEGATIVE_REGULATION_OF_LIPID_CATABOLIC_PROCESS	17	0.170787	0.843792	0.63473	0.839833	1	9295	tags=82%, list=65%, signal=237%
GO_CELL_CELL_SIGNALING_INVOLVED_IN_CARDIAC_CONDUCTION	30	0.130778	0.843448	0.652941	0.839941	1	1463	tags=23%, list=10%, signal=26%
GO_CELLULAR_RESPONSE_TO_GLUCAGON_STIMULUS	20	0.157744	0.843431	0.666012	0.839496	1	4163	tags=45%, list=29%, signal=64%
GO_VITAMIN_TRANSPORT	25	0.14407	0.842788	0.638075	0.840205	1	11619	tags=96%, list=82%, signal=521%
GO_POSITIVE_REGULATION_OF_PEPTIDYL_TYROSINE_PHOSPHORYLATION	144	0.0608434	0.842318	0.64786	0.840583	1	8534	tags=66%, list=60%, signal=163%
GO_POSITIVE_REGULATION_OF_CARTILAGE_DEVELOPMENT	26	0.134433	0.842241	0.660643	0.840227	1	11778	tags=96%, list=83%, signal=556%
GO_NEGATIVE_REGULATION_OF_SMOOTH_MUSCLE_CELL_MIGRATION	21	0.154239	0.841714	0.65102	0.840656	1	2552	tags=33%, list=18%, signal=41%
GO_REGULATION_OF_PROTEASOMAL_UBIQUITIN_DEPENDENT_PROTEIN_CATABOLIC_PROCESS	115	0.0668319	0.84093	0.66129	0.841615	1	5369	tags=44%, list=38%, signal=71%
GO_REGULATION_OF_PROTEIN_CATABOLIC_PROCESS	345	0.0403638	0.839916	0.670659	0.843	1	6206	tags=48%, list=44%, signal=82%
GO_VACUOLAR_TRANSPORT	129	0.0630557	0.839696	0.661597	0.842921	1	5952	tags=48%, list=42%, signal=82%
GO_NEGATIVE_REGULATION_OF_ADHERENS_JUNCTION_ORGANIZATION	19	0.157976	0.839367	0.649505	0.843062	1	7494	tags=68%, list=53%, signal=144%
GO_NAD_BIOSYNTHETIC_PROCESS	22	0.148739	0.839116	0.642578	0.843061	1	8886	tags=77%, list=62%, signal=205%
GO_POSITIVE_REGULATION_OF_CELL_CELL_ADHESION	192	0.0538927	0.837929	0.643701	0.844837	1	11477	tags=86%, list=81%, signal=437%
GO_SPHINGOLIPID_BIOSYNTHETIC_PROCESS	96	0.0726795	0.837696	0.67551	0.84479	1	3272	tags=30%, list=23%, signal=39%
GO_POSITIVE_REGULATION_BY_HOST_OF_VIRAL_TRANSCRIPTION	17	0.168582	0.836997	0.646939	0.845556	1	5139	tags=53%, list=36%, signal=83%
GO_O_GLYCAN_PROCESSING	43	0.107681	0.836231	0.641822	0.846507	1	7079	tags=60%, list=50%, signal=120%
GO_POSITIVE_REGULATION_OF_TRANSLATIONAL_INITIATION	23	0.144365	0.835973	0.659878	0.846523	1	7232	tags=65%, list=51%, signal=132%
GO_COLLATERAL_SPROUTING	26	0.13699	0.835203	0.666667	0.847453	1	3528	tags=38%, list=25%, signal=51%
GO_REGULATION_OF_PROTEIN_LOCALIZATION_TO_MEMBRANE	163	0.0576449	0.835174	0.659274	0.847024	1	7398	tags=58%, list=52%, signal=119%
GO_NEGATIVE_REGULATION_OF_NUCLEAR_DIVISION	52	0.0984139	0.835073	0.651252	0.846716	1	12840	tags=100%, list=90%, signal=1015%
GO_BILE_ACID_BIOSYNTHETIC_PROCESS	23	0.145772	0.834452	0.679671	0.847456	1	5355	tags=52%, list=38%, signal=83%
GO_MELANOCYTE_DIFFERENTIATION	23	0.143521	0.833961	0.669355	0.847881	1	11577	tags=96%, list=81%, signal=511%
GO_PLATELET_ACTIVATION	135	0.0616613	0.833841	0.651639	0.847624	1	9359	tags=72%, list=66%, signal=208%
GO_SOMATIC_DIVERSIFICATION_OF_IMMUNE_RECEPTORS_VIA_GERMLINE_RECOMBINATION_WITHIN_A_SINGLE_LOCUS	46	0.10327	0.832607	0.66457	0.849375	1	8128	tags=67%, list=57%, signal=157%
GO_ALTERNATIVE_MRNA_SPLICING_VIA_SPLICEOSOME	70	0.082794	0.832255	0.687747	0.849574	1	2487	tags=26%, list=17%, signal=31%
GO_SIALYLATION	19	0.159272	0.831411	0.657845	0.850637	1	3729	tags=42%, list=26%, signal=57%
GO_PITUITARY_GLAND_DEVELOPMENT	29	0.129014	0.831263	0.669216	0.850449	1	5039	tags=48%, list=35%, signal=75%
GO_NEGATIVE_REGULATION_OF_SYNAPSE_ORGANIZATION	21	0.149228	0.831216	0.664706	0.850064	1	6013	tags=57%, list=42%, signal=99%
GO_POSITIVE_REGULATION_OF_PROTEIN_ACETYLATION	39	0.112683	0.831141	0.664583	0.849722	1	4605	tags=44%, list=32%, signal=64%
GO_REGULATION_OF_GLUCOSE_METABOLIC_PROCESS	59	0.0916376	0.830726	0.658635	0.849986	1	5215	tags=46%, list=37%, signal=72%
GO_REGULATION_OF_T_CELL_MEDIATED_CYTOTOXICITY	20	0.157167	0.830722	0.658586	0.849519	1	9866	tags=85%, list=69%, signal=276%
GO_REGULATION_OF_METAL_ION_TRANSPORT	312	0.0405952	0.830519	0.672032	0.849416	1	6826	tags=52%, list=48%, signal=98%
GO_POSITIVE_REGULATION_OF_LEUKOCYTE_PROLIFERATION	102	0.0686365	0.829981	0.686441	0.849878	1	8241	tags=65%, list=58%, signal=153%
GO_GLUCAN_METABOLIC_PROCESS	61	0.0899268	0.829707	0.638686	0.849918	1	5726	tags=49%, list=40%, signal=82%
GO_SIGNAL_TRANSDUCTION_INVOLVED_IN_CELL_CYCLE_CHECKPOINT	69	0.084298	0.82907	0.691849	0.85057	1	3963	tags=36%, list=28%, signal=50%
GO_SENSORY_PERCEPTION_OF_TEMPERATURE_STIMULUS	20	0.156605	0.828972	0.677606	0.850283	1	9874	tags=85%, list=69%, signal=277%
GO_DENDRITE_EXTENSION	30	0.126513	0.828789	0.663366	0.850121	1	4371	tags=43%, list=31%, signal=62%
GO_REGULATION_OF_LEUKOCYTE_DIFFERENTIATION	212	0.049286	0.828786	0.683778	0.849652	1	8038	tags=61%, list=56%, signal=139%
GO_MEMBRANE_LIPID_BIOSYNTHETIC_PROCESS	135	0.0616792	0.828244	0.679764	0.850153	1	4824	tags=40%, list=34%, signal=60%
GO_MAMMARY_GLAND_DEVELOPMENT	118	0.0660085	0.827414	0.663498	0.851176	1	4979	tags=42%, list=35%, signal=63%
GO_EPIDERMIS_DEVELOPMENT	225	0.0478016	0.82675	0.670259	0.85185	1	13060	tags=96%, list=92%, signal=1148%
GO_CHROMOSOME_LOCALIZATION	71	0.0830902	0.826198	0.674374	0.852359	1	8848	tags=70%, list=62%, signal=185%
GO_RESPONSE_TO_COLD	44	0.10571	0.825952	0.670391	0.852373	1	7235	tags=61%, list=51%, signal=124%
GO_TOLL_LIKE_RECEPTOR_4_SIGNALING_PATHWAY	29	0.129684	0.825808	0.674518	0.852141	1	8466	tags=72%, list=59%, signal=178%
GO_HEPATICOBILIARY_SYSTEM_DEVELOPMENT	120	0.064266	0.825772	0.682773	0.851738	1	10600	tags=81%, list=74%, signal=314%
GO_BRANCHING_INVOLVED_IN_BLOOD_VESSEL_MORPHOGENESIS	25	0.137264	0.825726	0.678571	0.851363	1	3743	tags=40%, list=26%, signal=54%
GO_DIGESTIVE_SYSTEM_PROCESS	65	0.0879861	0.825284	0.697318	0.851694	1	12551	tags=97%, list=88%, signal=815%
GO_EPITHELIAL_STRUCTURE_MAINTENANCE	18	0.161341	0.82487	0.681729	0.851976	1	10360	tags=89%, list=73%, signal=326%
GO_NEGATIVE_REGULATION_OF_UBIQUITIN_DEPENDENT_PROTEIN_CATABOLIC_PROCESS	44	0.106315	0.824016	0.684105	0.853019	1	5285	tags=48%, list=37%, signal=76%
GO_PLACENTA_BLOOD_VESSEL_DEVELOPMENT	28	0.129807	0.8237	0.680934	0.853076	1	6290	tags=57%, list=44%, signal=102%
GO_POSITIVE_REGULATION_OF_POSTTRANSCRIPTIONAL_GENE_SILENCING	23	0.143169	0.822948	0.689922	0.853955	1	1678	tags=26%, list=12%, signal=30%
GO_LEUKOCYTE_CELL_CELL_ADHESION	251	0.0453279	0.822357	0.698413	0.854573	1	7306	tags=56%, list=51%, signal=113%
GO_DENTATE_GYRUS_DEVELOPMENT	15	0.17494	0.821871	0.695146	0.854939	1	11748	tags=100%, list=83%, signal=571%
GO_REGULATION_OF_LIPID_CATABOLIC_PROCESS	40	0.109599	0.821685	0.690619	0.854788	1	8053	tags=68%, list=57%, signal=155%
GO_SENSORY_PERCEPTION_OF_SMELL	32	0.12099	0.82107	0.689861	0.85547	1	9403	tags=78%, list=66%, signal=230%
GO_ESTABLISHMENT_OF_EPITHELIAL_CELL_POLARITY	28	0.131401	0.820899	0.66004	0.855309	1	11352	tags=93%, list=80%, signal=457%
GO_REGULATION_OF_ORGAN_GROWTH	75	0.0811628	0.819817	0.6875	0.856811	1	10429	tags=81%, list=73%, signal=302%
GO_HIPPO_SIGNALING	36	0.112606	0.819095	0.675565	0.857588	1	11055	tags=89%, list=78%, signal=397%
GO_MITOTIC_G2_M_TRANSITION_CHECKPOINT	27	0.131996	0.818948	0.686235	0.85738	1	2869	tags=33%, list=20%, signal=42%
GO_REGULATION_OF_MRNA_POLYADENYLATION	15	0.173187	0.8186	0.704365	0.857524	1	5129	tags=53%, list=36%, signal=83%
GO_SPERMATID_NUCLEUS_DIFFERENTIATION	15	0.177865	0.818378	0.70101	0.857447	1	8859	tags=80%, list=62%, signal=212%
GO_CELL_COMMUNICATION_BY_ELECTRICAL_COUPLING	29	0.125328	0.818347	0.702703	0.857032	1	673	tags=17%, list=5%, signal=18%
GO_REGULATION_OF_T_CELL_DIFFERENTIATION	111	0.0664936	0.818085	0.672481	0.857034	1	8038	tags=63%, list=56%, signal=144%
GO_POSITIVE_REGULATION_OF_PROTEIN_LOCALIZATION_TO_CELL_PERIPHERY	57	0.0925977	0.817952	0.660643	0.856803	1	1933	tags=23%, list=14%, signal=26%
GO_RESPONSE_TO_FATTY_ACID	68	0.0846649	0.816977	0.689956	0.858088	1	2568	tags=26%, list=18%, signal=32%
GO_ENTRY_INTO_OTHER_ORGANISM_INVOLVED_IN_SYMBIOTIC_INTERACTION	110	0.066675	0.81669	0.68	0.858134	1	7211	tags=57%, list=51%, signal=115%
GO_INTESTINAL_ABSORPTION	19	0.156518	0.816379	0.674089	0.858201	1	10512	tags=89%, list=74%, signal=342%
GO_NEGATIVE_REGULATION_OF_CELLULAR_RESPONSE_TO_INSULIN_STIMULUS	33	0.120621	0.815263	0.682773	0.859677	1	10797	tags=88%, list=76%, signal=363%
GO_METHYLATION	297	0.0410098	0.814285	0.691176	0.860874	1	7912	tags=60%, list=56%, signal=131%
GO_MONOAMINE_TRANSPORT	72	0.0839344	0.813882	0.673469	0.86114	1	3358	tags=32%, list=24%, signal=42%
GO_CELLULAR_RESPONSE_TO_DEXAMETHASONE_STIMULUS	30	0.124657	0.813302	0.688017	0.861698	1	12465	tags=100%, list=88%, signal=802%
GO_RESPONSE_TO_CAMP	80	0.0757655	0.812413	0.705285	0.862832	1	5511	tags=46%, list=39%, signal=75%
GO_ACTIN_FILAMENT_BUNDLE_ORGANIZATION	141	0.058822	0.811516	0.719588	0.863929	1	5733	tags=46%, list=40%, signal=76%
GO_PARAXIAL_MESODERM_DEVELOPMENT	16	0.168215	0.810675	0.720884	0.864941	1	10954	tags=94%, list=77%, signal=406%
GO_REGULATION_OF_MESENCHYMAL_CELL_PROLIFERATION	33	0.117272	0.810089	0.713992	0.865509	1	11276	tags=91%, list=79%, signal=436%
GO_REGULATION_OF_LYMPHOCYTE_MIGRATION	38	0.112793	0.808816	0.692771	0.867242	1	3268	tags=34%, list=23%, signal=44%
GO_REGULATION_OF_B_CELL_MEDIATED_IMMUNITY	39	0.107119	0.808339	0.701717	0.867596	1	4684	tags=44%, list=33%, signal=65%
GO_REGULATION_OF_MYOBLAST_DIFFERENTIATION	40	0.10807	0.8081	0.71281	0.867548	1	6651	tags=58%, list=47%, signal=108%
GO_NEGATIVE_REGULATION_OF_DEFENSE_RESPONSE_TO_VIRUS	20	0.147222	0.807185	0.737179	0.868622	1	7160	tags=65%, list=50%, signal=131%
GO_RECEPTOR_SIGNALING_PATHWAY_VIA_STAT	102	0.0684235	0.806878	0.690283	0.868673	1	10896	tags=83%, list=77%, signal=353%
GO_CHONDROCYTE_DEVELOPMENT	42	0.105783	0.806699	0.688259	0.868506	1	4260	tags=40%, list=30%, signal=58%
GO_VESICLE_TARGETING	89	0.0730433	0.80662	0.724	0.868168	1	6484	tags=53%, list=46%, signal=96%
GO_RESPONSE_TO_MISFOLDED_PROTEIN	23	0.141832	0.806574	0.702595	0.867782	1	3554	tags=39%, list=25%, signal=52%
GO_NUCLEOSIDE_DIPHOSPHATE_METABOLIC_PROCESS	27	0.132708	0.806532	0.710145	0.867388	1	1277	tags=22%, list=9%, signal=24%
GO_REGULATION_OF_CYTOSOLIC_CALCIUM_ION_CONCENTRATION	277	0.04353	0.806508	0.719078	0.866968	1	1550	tags=15%, list=11%, signal=17%
GO_CARBOHYDRATE_CATABOLIC_PROCESS	157	0.0550879	0.806501	0.722117	0.866512	1	13279	tags=99%, list=93%, signal=1451%
GO_COAGULATION	255	0.0438306	0.80636	0.729783	0.86627	1	8710	tags=65%, list=61%, signal=166%
GO_REGULATION_OF_VIRAL_LIFE_CYCLE	102	0.0678964	0.80395	0.740206	0.870029	1	4762	tags=40%, list=33%, signal=60%
GO_REGULATION_OF_EPIDERMAL_GROWTH_FACTOR_ACTIVATED_RECEPTOR_ACTIVITY	24	0.136445	0.803889	0.69305	0.869672	1	4585	tags=46%, list=32%, signal=67%
GO_MORPHOGENESIS_OF_AN_EPITHELIAL_BUD	16	0.167086	0.800966	0.690476	0.87423	1	6521	tags=63%, list=46%, signal=115%
GO_ESTABLISHMENT_OF_ENDOTHELIAL_BARRIER	38	0.109493	0.80095	0.693798	0.873791	1	11932	tags=95%, list=84%, signal=584%
GO_RECEPTOR_MEDIATED_ENDOCYTOSIS	243	0.0440712	0.80043	0.733193	0.874212	1	5827	tags=45%, list=41%, signal=75%
GO_POSITIVE_REGULATION_OF_AXONOGENESIS	80	0.0757028	0.800305	0.732218	0.873952	1	4978	tags=43%, list=35%, signal=65%
GO_POSITIVE_REGULATION_OF_HEART_RATE	21	0.145724	0.800092	0.716667	0.873838	1	3351	tags=38%, list=24%, signal=50%
GO_POSITIVE_REGULATION_OF_TRANSCRIPTION_INITIATION_FROM_RNA_POLYMERASE_II_PROMOTER	16	0.169046	0.799647	0.700405	0.874162	1	11832	tags=100%, list=83%, signal=591%
GO_NEGATIVE_REGULATION_OF_ORGAN_GROWTH	26	0.130928	0.7994	0.728016	0.874125	1	2519	tags=31%, list=18%, signal=37%
GO_POSITIVE_REGULATION_OF_DOUBLE_STRAND_BREAK_REPAIR	27	0.127083	0.798289	0.74187	0.875577	1	5048	tags=48%, list=35%, signal=74%
GO_CHONDROCYTE_DEVELOPMENT_INVOLVED_IN_ENDOCHONDRAL_BONE_MORPHOGENESIS	20	0.148579	0.798119	0.700405	0.875382	1	5717	tags=55%, list=40%, signal=92%
GO_MACROPHAGE_CHEMOTAXIS	24	0.136521	0.795947	0.719262	0.878629	1	10516	tags=88%, list=74%, signal=334%
GO_REGULATION_OF_BONE_MINERALIZATION	60	0.0883908	0.795664	0.729524	0.878665	1	1356	tags=18%, list=10%, signal=20%
GO_PHYSIOLOGICAL_CARDIAC_MUSCLE_HYPERTROPHY	22	0.141397	0.795563	0.710794	0.878385	1	2519	tags=32%, list=18%, signal=39%
GO_NEGATIVE_REGULATION_OF_DEPHOSPHORYLATION	95	0.0690061	0.793924	0.752536	0.880744	1	6816	tags=55%, list=48%, signal=104%
GO_DNA_CONFORMATION_CHANGE	207	0.0474538	0.793869	0.720559	0.880371	1	11782	tags=87%, list=83%, signal=500%
GO_NEGATIVE_REGULATION_OF_STRIATED_MUSCLE_CELL_DIFFERENTIATION	26	0.132446	0.793568	0.732106	0.88041	1	3045	tags=35%, list=21%, signal=44%
GO_VESICLE_TARGETING_TO_FROM_OR_WITHIN_GOLGI	71	0.0801254	0.792842	0.703422	0.881162	1	8890	tags=70%, list=62%, signal=187%
GO_POSITIVE_REGULATION_OF_NITRIC_OXIDE_BIOSYNTHETIC_PROCESS	32	0.119531	0.792128	0.740286	0.88188	1	8089	tags=69%, list=57%, signal=159%
GO_DOPAMINE_RECEPTOR_SIGNALING_PATHWAY	36	0.109374	0.791708	0.723926	0.882144	1	9519	tags=78%, list=67%, signal=234%
GO_NEGATIVE_REGULATION_OF_RHO_PROTEIN_SIGNAL_TRANSDUCTION	20	0.147179	0.791632	0.729084	0.8818	1	10008	tags=85%, list=70%, signal=286%
GO_FATTY_ACID_DERIVATIVE_BIOSYNTHETIC_PROCESS	46	0.0985836	0.790994	0.737154	0.882418	1	4171	tags=39%, list=29%, signal=55%
GO_PLACENTA_DEVELOPMENT	121	0.0634378	0.787309	0.743327	0.888154	1	10046	tags=77%, list=71%, signal=259%
GO_RETINA_DEVELOPMENT_IN_CAMERA_TYPE_EYE	119	0.0618896	0.787174	0.757322	0.887903	1	10132	tags=77%, list=71%, signal=266%
GO_PROSTANOID_BIOSYNTHETIC_PROCESS	20	0.145069	0.786813	0.719057	0.88803	1	10038	tags=85%, list=71%, signal=288%
GO_ANOIKIS	29	0.123602	0.786697	0.715746	0.887771	1	11498	tags=93%, list=81%, signal=483%
GO_REGULATION_OF_ERYTHROCYTE_DIFFERENTIATION	40	0.105043	0.786319	0.707635	0.887957	1	11321	tags=90%, list=80%, signal=438%
GO_NEGATIVE_REGULATION_OF_HISTONE_MODIFICATION	38	0.105534	0.786301	0.716475	0.887516	1	6743	tags=58%, list=47%, signal=110%
GO_PROTEIN_DEMANNOSYLATION	19	0.15209	0.786254	0.747534	0.887117	1	8327	tags=74%, list=58%, signal=177%
GO_POSITIVE_REGULATION_OF_MONOOXYGENASE_ACTIVITY	24	0.133815	0.785081	0.722656	0.888598	1	6402	tags=58%, list=45%, signal=106%
GO_NEURAL_RETINA_DEVELOPMENT	53	0.093479	0.784303	0.721116	0.889403	1	9418	tags=75%, list=66%, signal=222%
GO_SOMATIC_DIVERSIFICATION_OF_IMMUNE_RECEPTORS	52	0.0912869	0.7841	0.727088	0.889274	1	10477	tags=83%, list=74%, signal=312%
GO_REGULATION_OF_ADENYLATE_CYCLASE_ACTIVITY	26	0.129837	0.783325	0.745455	0.890115	1	9653	tags=81%, list=68%, signal=250%
GO_REPRODUCTIVE_BEHAVIOR	28	0.124318	0.782679	0.766	0.890786	1	6368	tags=57%, list=45%, signal=103%
GO_NEGATIVE_REGULATION_OF_RESPONSE_TO_BIOTIC_STIMULUS	32	0.120178	0.782369	0.727092	0.890819	1	7190	tags=63%, list=51%, signal=126%
GO_NEGATIVE_REGULATION_OF_RESPONSE_TO_CYTOKINE_STIMULUS	41	0.103397	0.781414	0.75822	0.891958	1	8254	tags=68%, list=58%, signal=162%
GO_PHOTORECEPTOR_CELL_DEVELOPMENT	38	0.108051	0.78133	0.737475	0.891601	1	3710	tags=37%, list=26%, signal=50%
GO_PIGMENTATION	85	0.0728984	0.781225	0.751468	0.891308	1	8682	tags=68%, list=61%, signal=174%
GO_POSITIVE_REGULATION_OF_RESPONSE_TO_DNA_DAMAGE_STIMULUS	85	0.0726557	0.780857	0.731313	0.891413	1	6843	tags=55%, list=48%, signal=106%
GO_MONONUCLEAR_CELL_DIFFERENTIATION	30	0.117782	0.780565	0.755647	0.891434	1	7817	tags=67%, list=55%, signal=148%
GO_REGULATION_OF_HISTONE_DEACETYLATION	24	0.132651	0.779959	0.724426	0.892027	1	10571	tags=88%, list=74%, signal=339%
GO_REGULATION_OF_PHOSPHOLIPID_METABOLIC_PROCESS	60	0.0853401	0.779802	0.753507	0.891831	1	12077	tags=93%, list=85%, signal=613%
GO_POSITIVE_REGULATION_OF_DNA_TEMPLATED_TRANSCRIPTION_ELONGATION	29	0.120799	0.778777	0.763462	0.893102	1	3192	tags=34%, list=22%, signal=44%
GO_NEGATIVE_REGULATION_OF_INNATE_IMMUNE_RESPONSE	36	0.1084	0.778142	0.753704	0.893653	1	7160	tags=61%, list=50%, signal=123%
GO_CARDIAC_CELL_DEVELOPMENT	69	0.0806983	0.778093	0.737958	0.893261	1	12061	tags=93%, list=85%, signal=604%
GO_REGULATION_OF_EPITHELIAL_TUBE_FORMATION	17	0.1586	0.77796	0.710891	0.893011	1	3606	tags=41%, list=25%, signal=55%
GO_DIOL_BIOSYNTHETIC_PROCESS	17	0.158902	0.77793	0.749012	0.892592	1	9464	tags=82%, list=66%, signal=245%
GO_3_UTR_MEDIATED_MRNA_STABILIZATION	15	0.168809	0.777908	0.75	0.892166	1	3293	tags=40%, list=23%, signal=52%
GO_NEGATIVE_REGULATION_OF_PROTEOLYSIS_INVOLVED_IN_CELLULAR_PROTEIN_CATABOLIC_PROCESS	63	0.0847483	0.777908	0.747934	0.891699	1	9871	tags=78%, list=69%, signal=253%
GO_REGULATION_OF_PROTEIN_MODIFICATION_BY_SMALL_PROTEIN_CONJUGATION_OR_REMOVAL	201	0.0479059	0.777681	0.749491	0.891584	1	6693	tags=52%, list=47%, signal=96%
GO_REGULATION_OF_LYMPHOCYTE_APOPTOTIC_PROCESS	41	0.102112	0.777673	0.744467	0.891127	1	7925	tags=66%, list=56%, signal=148%
GO_POSITIVE_REGULATION_OF_UBIQUITIN_DEPENDENT_PROTEIN_CATABOLIC_PROCESS	87	0.0715268	0.777322	0.730994	0.891225	1	5369	tags=45%, list=38%, signal=72%
GO_POSITIVE_REGULATION_OF_BLOOD_VESSEL_DIAMETER	52	0.0914726	0.777293	0.756356	0.890817	1	9653	tags=77%, list=68%, signal=238%
GO_RESPONSE_TO_ELECTRICAL_STIMULUS	36	0.109857	0.777055	0.73706	0.890728	1	4371	tags=42%, list=31%, signal=60%
GO_RESPONSE_TO_EPIDERMAL_GROWTH_FACTOR	45	0.0995585	0.775806	0.73904	0.892338	1	5230	tags=47%, list=37%, signal=74%
GO_TRABECULA_MORPHOGENESIS	45	0.0980475	0.774973	0.752536	0.893289	1	11579	tags=91%, list=81%, signal=486%
GO_VESICLE_DOCKING_INVOLVED_IN_EXOCYTOSIS	44	0.101471	0.774646	0.752515	0.893355	1	8913	tags=73%, list=63%, signal=194%
GO_POSITIVE_REGULATION_OF_T_CELL_MIGRATION	21	0.143902	0.774483	0.755769	0.893144	1	2021	tags=29%, list=14%, signal=33%
GO_POSITIVE_REGULATION_OF_AMINE_TRANSPORT	31	0.114767	0.774426	0.728516	0.892768	1	6176	tags=55%, list=43%, signal=97%
GO_MUSCLE_CELL_DIFFERENTIATION	287	0.0394647	0.774059	0.753012	0.892914	1	3665	tags=30%, list=26%, signal=39%
GO_NUCLEOSIDE_CATABOLIC_PROCESS	23	0.136063	0.773701	0.723485	0.893003	1	4874	tags=48%, list=34%, signal=73%
GO_POSITIVE_REGULATION_OF_TOR_SIGNALING	34	0.113062	0.773642	0.763598	0.892641	1	3418	tags=35%, list=24%, signal=46%
GO_NEGATIVE_REGULATION_OF_TISSUE_REMODELING	16	0.161223	0.773618	0.736948	0.892215	1	8384	tags=75%, list=59%, signal=182%
GO_REGULATION_OF_PROTEIN_SERINE_THREONINE_KINASE_ACTIVITY	445	0.0320101	0.773594	0.746562	0.891784	1	6756	tags=51%, list=47%, signal=93%
GO_NEGATIVE_REGULATION_OF_MAP_KINASE_ACTIVITY	65	0.0812968	0.773019	0.729675	0.892285	1	6951	tags=57%, list=49%, signal=111%
GO_POSITIVE_REGULATION_OF_TRANSCRIPTION_OF_NOTCH_RECEPTOR_TARGET	18	0.155293	0.772921	0.747454	0.891962	1	10446	tags=89%, list=73%, signal=333%
GO_REGULATION_OF_LEUKOCYTE_PROLIFERATION	161	0.0518309	0.772876	0.762745	0.891562	1	8466	tags=65%, list=59%, signal=158%
GO_BIOMINERAL_TISSUE_DEVELOPMENT	121	0.0599232	0.772685	0.757028	0.891413	1	8919	tags=69%, list=63%, signal=182%
GO_OVULATION_CYCLE_PROCESS	38	0.105701	0.772297	0.739044	0.8916	1	5242	tags=47%, list=37%, signal=75%
GO_REGULATION_OF_OSSIFICATION	161	0.0513539	0.771422	0.769388	0.892537	1	6881	tags=53%, list=48%, signal=102%
GO_MEMBRANE_PROTEIN_INTRACELLULAR_DOMAIN_PROTEOLYSIS	18	0.152206	0.770768	0.754601	0.893124	1	8908	tags=78%, list=63%, signal=208%
GO_ER_NUCLEUS_SIGNALING_PATHWAY	42	0.0989886	0.770614	0.758755	0.892916	1	10797	tags=86%, list=76%, signal=354%
GO_PROTEIN_LOCALIZATION_TO_POSTSYNAPTIC_MEMBRANE	41	0.101602	0.770212	0.744283	0.893069	1	7585	tags=63%, list=53%, signal=135%
GO_VASCULAR_ENDOTHELIAL_GROWTH_FACTOR_SIGNALING_PATHWAY	34	0.110401	0.769597	0.748454	0.893601	1	4712	tags=44%, list=33%, signal=66%
GO_POLYSACCHARIDE_METABOLIC_PROCESS	94	0.065635	0.767139	0.761165	0.89713	1	8764	tags=68%, list=62%, signal=176%
GO_POSITIVE_REGULATION_OF_PEPTIDYL_LYSINE_ACETYLATION	31	0.113659	0.766654	0.751553	0.897483	1	6651	tags=58%, list=47%, signal=109%
GO_NEGATIVE_REGULATION_OF_CELLULAR_CATABOLIC_PROCESS	211	0.0458124	0.765998	0.78828	0.898091	1	9545	tags=72%, list=67%, signal=214%
GO_SENSORY_PERCEPTION_OF_LIGHT_STIMULUS	142	0.0542536	0.765383	0.771037	0.898596	1	10664	tags=80%, list=75%, signal=317%
GO_ACTIVATION_OF_NF_KAPPAB_INDUCING_KINASE_ACTIVITY	15	0.16376	0.764987	0.768145	0.898788	1	11907	tags=100%, list=84%, signal=610%
GO_REGULATION_OF_LIPID_KINASE_ACTIVITY	57	0.0846844	0.764168	0.749482	0.899677	1	11037	tags=86%, list=78%, signal=381%
GO_POSITIVE_REGULATION_OF_CARBOHYDRATE_METABOLIC_PROCESS	53	0.0882272	0.763843	0.75822	0.899738	1	8418	tags=68%, list=59%, signal=166%
GO_PHENOL_CONTAINING_COMPOUND_BIOSYNTHETIC_PROCESS	33	0.113434	0.763306	0.747984	0.90014	1	5722	tags=52%, list=40%, signal=86%
GO_NEGATIVE_REGULATION_OF_LYMPHOCYTE_DIFFERENTIATION	38	0.10525	0.762959	0.76483	0.900245	1	7871	tags=66%, list=55%, signal=147%
GO_REGULATION_OF_TELOMERE_CAPPING	26	0.123742	0.761818	0.755601	0.901646	1	5359	tags=50%, list=38%, signal=80%
GO_BASE_EXCISION_REPAIR	39	0.105008	0.761634	0.780335	0.901462	1	12015	tags=95%, list=84%, signal=606%
GO_CARDIAC_ATRIUM_DEVELOPMENT	25	0.126594	0.761481	0.765957	0.901261	1	7881	tags=68%, list=55%, signal=152%
GO_POSITIVE_REGULATION_OF_MORPHOGENESIS_OF_AN_EPITHELIUM	27	0.125598	0.761381	0.769231	0.900956	1	6651	tags=59%, list=47%, signal=111%
GO_NEGATIVE_REGULATION_OF_IMMUNE_SYSTEM_PROCESS	336	0.0366268	0.761244	0.770624	0.900715	1	8049	tags=60%, list=57%, signal=135%
GO_OLIGOSACCHARIDE_METABOLIC_PROCESS	17	0.153202	0.760936	0.755741	0.900767	1	11220	tags=94%, list=79%, signal=444%
GO_EMBRYONIC_AXIS_SPECIFICATION	28	0.11966	0.760153	0.795635	0.901541	1	1858	tags=25%, list=13%, signal=29%
GO_NEGATIVE_REGULATION_OF_PROTEASOMAL_UBIQUITIN_DEPENDENT_PROTEIN_CATABOLIC_PROCESS	31	0.113294	0.759226	0.760081	0.902555	1	9871	tags=81%, list=69%, signal=262%
GO_POSITIVE_REGULATION_OF_CELLULAR_RESPONSE_TO_TRANSFORMING_GROWTH_FACTOR_BETA_STIMULUS	27	0.118466	0.758652	0.77666	0.903032	1	11498	tags=93%, list=81%, signal=480%
GO_NEGATIVE_REGULATION_OF_RECEPTOR_SIGNALING_PATHWAY_VIA_STAT	20	0.143441	0.757614	0.776639	0.904161	1	10773	tags=90%, list=76%, signal=369%
GO_REGULATION_OF_DOUBLE_STRAND_BREAK_REPAIR_VIA_HOMOLOGOUS_RECOMBINATION	37	0.10247	0.757534	0.78501	0.903832	1	10857	tags=86%, list=76%, signal=363%
GO_DEVELOPMENTAL_MATURATION	227	0.0434761	0.757308	0.804928	0.903724	1	12937	tags=95%, list=91%, signal=1025%
GO_REGULATION_OF_ANION_TRANSPORT	80	0.0713048	0.756703	0.791232	0.904201	1	6286	tags=51%, list=44%, signal=91%
GO_PHENOL_CONTAINING_COMPOUND_METABOLIC_PROCESS	45	0.0936428	0.756457	0.762948	0.904133	1	10376	tags=82%, list=73%, signal=302%
GO_MEIOTIC_CHROMOSOME_SEPARATION	18	0.147018	0.755985	0.786948	0.904417	1	5818	tags=56%, list=41%, signal=94%
GO_REGULATION_OF_ACUTE_INFLAMMATORY_RESPONSE	31	0.113689	0.755921	0.766871	0.904069	1	2058	tags=26%, list=14%, signal=30%
GO_DNA_REPLICATION_INDEPENDENT_NUCLEOSOME_ORGANIZATION	40	0.1015	0.755397	0.774648	0.904411	1	12795	tags=100%, list=90%, signal=985%
GO_REGULATION_OF_CELL_CYCLE_G1_S_PHASE_TRANSITION	150	0.0516831	0.755281	0.800789	0.904121	1	4681	tags=38%, list=33%, signal=56%
GO_OVULATION_CYCLE	56	0.0845523	0.755057	0.782961	0.904005	1	5410	tags=46%, list=38%, signal=75%
GO_EMBRYONIC_HINDLIMB_MORPHOGENESIS	24	0.130379	0.754691	0.782979	0.904098	1	4078	tags=42%, list=29%, signal=58%
GO_PROTEOGLYCAN_METABOLIC_PROCESS	71	0.0775423	0.754055	0.759036	0.904654	1	3312	tags=31%, list=23%, signal=40%
GO_SPLICEOSOMAL_COMPLEX_ASSEMBLY	52	0.0888493	0.753009	0.778252	0.905834	1	9964	tags=79%, list=70%, signal=262%
GO_MEIOSIS_I_CELL_CYCLE_PROCESS	87	0.0673937	0.751703	0.778243	0.907373	1	8864	tags=69%, list=62%, signal=182%
GO_POSITIVE_REGULATION_OF_OLIGODENDROCYTE_DIFFERENTIATION	16	0.157724	0.751548	0.784906	0.907149	1	11993	tags=100%, list=84%, signal=634%
GO_MATING_BEHAVIOR	19	0.145272	0.749596	0.764133	0.909792	1	6176	tags=58%, list=43%, signal=102%
GO_NEUTROPHIL_MIGRATION	58	0.0842893	0.749469	0.795031	0.909522	1	12059	tags=93%, list=85%, signal=606%
GO_POSITIVE_REGULATION_OF_B_CELL_ACTIVATION	60	0.0807482	0.749425	0.768924	0.909125	1	7871	tags=63%, list=55%, signal=141%
GO_POSITIVE_REGULATION_OF_CELLULAR_CARBOHYDRATE_METABOLIC_PROCESS	38	0.101165	0.749283	0.78125	0.908909	1	7929	tags=66%, list=56%, signal=148%
GO_HISTONE_DEUBIQUITINATION	22	0.129533	0.748624	0.824351	0.909469	1	9159	tags=77%, list=64%, signal=216%
GO_CYCLIC_NUCLEOTIDE_BIOSYNTHETIC_PROCESS	18	0.14254	0.747817	0.751938	0.910259	1	1136	tags=22%, list=8%, signal=24%
GO_BONE_GROWTH	39	0.103256	0.747206	0.747104	0.910804	1	5834	tags=51%, list=41%, signal=87%
GO_STRIATED_MUSCLE_CELL_DIFFERENTIATION	215	0.0444043	0.747128	0.801636	0.910461	1	8051	tags=61%, list=57%, signal=138%
GO_REGULATION_OF_GASTRULATION	26	0.120952	0.746544	0.784884	0.910873	1	11422	tags=92%, list=80%, signal=466%
GO_CELLULAR_RESPONSE_TO_VASCULAR_ENDOTHELIAL_GROWTH_FACTOR_STIMULUS	50	0.0892747	0.746464	0.786307	0.910548	1	4712	tags=42%, list=33%, signal=63%
GO_NEGATIVE_REGULATION_OF_CELL_SUBSTRATE_ADHESION	53	0.0882099	0.745215	0.806513	0.912043	1	7881	tags=64%, list=55%, signal=143%
GO_MELANIN_BIOSYNTHETIC_PROCESS	16	0.155931	0.744546	0.805068	0.912617	1	4900	tags=50%, list=34%, signal=76%
GO_PROTEIN_KINASE_A_SIGNALING	22	0.129508	0.744421	0.812757	0.912352	1	2688	tags=32%, list=19%, signal=39%
GO_MITOCHONDRIAL_FISSION	31	0.114661	0.743898	0.808594	0.912684	1	5259	tags=48%, list=37%, signal=77%
GO_REGULATION_OF_STRESS_ACTIVATED_PROTEIN_KINASE_SIGNALING_CASCADE	194	0.0465331	0.743418	0.800813	0.912953	1	2281	tags=21%, list=16%, signal=24%
GO_MONOCARBOXYLIC_ACID_BIOSYNTHETIC_PROCESS	142	0.0532513	0.743406	0.78373	0.912508	1	9475	tags=72%, list=67%, signal=213%
GO_POSITIVE_REGULATION_OF_DEFENSE_RESPONSE_TO_VIRUS_BY_HOST	18	0.14349	0.742508	0.758065	0.913445	1	8241	tags=72%, list=58%, signal=171%
GO_RESPONSE_TO_TESTOSTERONE	35	0.105382	0.74211	0.811175	0.913574	1	943	tags=17%, list=7%, signal=18%
GO_REGULATION_OF_CELL_SHAPE	133	0.0556436	0.741948	0.777344	0.913363	1	5851	tags=47%, list=41%, signal=78%
GO_POSITIVE_REGULATION_OF_P38MAPK_CASCADE	23	0.129731	0.741475	0.795876	0.913563	1	4345	tags=43%, list=31%, signal=62%
GO_MIDDLE_EAR_MORPHOGENESIS	16	0.156542	0.741177	0.797938	0.91354	1	11120	tags=94%, list=78%, signal=428%
GO_CHONDROITIN_SULFATE_PROTEOGLYCAN_METABOLIC_PROCESS	35	0.108683	0.740884	0.777108	0.91352	1	8218	tags=69%, list=58%, signal=162%
GO_NEGATIVE_REGULATION_OF_INTRACELLULAR_PROTEIN_TRANSPORT	37	0.103125	0.74064	0.795635	0.913422	1	8539	tags=70%, list=60%, signal=175%
GO_PROTEIN_MODIFICATION_BY_SMALL_PROTEIN_REMOVAL	256	0.0402287	0.739465	0.78629	0.914722	1	2106	tags=19%, list=15%, signal=22%
GO_MEMBRANE_DISASSEMBLY	16	0.14944	0.739261	0.794521	0.91458	1	11221	tags=94%, list=79%, signal=442%
GO_POSITIVE_REGULATION_OF_CELL_GROWTH	141	0.0529806	0.738006	0.77732	0.916033	1	7027	tags=55%, list=49%, signal=107%
GO_INTERFERON_GAMMA_MEDIATED_SIGNALING_PATHWAY	67	0.0765038	0.73764	0.789047	0.916131	1	11452	tags=88%, list=80%, signal=448%
GO_POSITIVE_REGULATION_OF_CALCIUM_ION_TRANSPORT	88	0.0684236	0.737406	0.807771	0.916036	1	7929	tags=63%, list=56%, signal=140%
GO_LYMPHOCYTE_CHEMOTAXIS	28	0.120045	0.737052	0.802734	0.916098	1	2361	tags=29%, list=17%, signal=34%
GO_REGULATION_OF_NITRIC_OXIDE_SYNTHASE_ACTIVITY	40	0.100539	0.736998	0.781716	0.915715	1	6402	tags=55%, list=45%, signal=100%
GO_POSITIVE_REGULATION_OF_CELLULAR_COMPONENT_BIOGENESIS	465	0.030313	0.736169	0.797938	0.916531	1	3623	tags=28%, list=25%, signal=37%
GO_LEUKOCYTE_HOMEOSTASIS	71	0.0747455	0.736097	0.795547	0.916183	1	6961	tags=56%, list=49%, signal=110%
GO_EATING_BEHAVIOR	21	0.133887	0.735467	0.804301	0.916649	1	7587	tags=67%, list=53%, signal=143%
GO_MONOSACCHARIDE_CATABOLIC_PROCESS	34	0.105808	0.735426	0.814286	0.916259	1	11477	tags=91%, list=81%, signal=469%
GO_RESPONSE_TO_FIBROBLAST_GROWTH_FACTOR	120	0.0569479	0.735313	0.82449	0.915978	1	5839	tags=47%, list=41%, signal=78%
GO_PLATELET_AGGREGATION	52	0.0858695	0.734599	0.797189	0.916569	1	11649	tags=90%, list=82%, signal=495%
[truncated: 284 more rows]

## Sheet: BP_Down
Supplementary Table 4. GSEA results (C5-CC, C5-BP, and C5-MF domains) for W3-HT Shank2-mutant transcripts.
NAME	SIZE	ES	NES	NOM p-val	FDR q-val	FWER p-val	RANK AT MAX	LEADING EDGE
GO_COTRANSLATIONAL_PROTEIN_TARGETING_TO_MEMBRANE	96	-0.495929	-5.70967	0	0	0	2776	tags=69%, list=19%, signal=85%
GO_PROTEIN_LOCALIZATION_TO_ENDOPLASMIC_RETICULUM	131	-0.414566	-5.60871	0	0	0	4369	tags=72%, list=31%, signal=103%
GO_ESTABLISHMENT_OF_PROTEIN_LOCALIZATION_TO_ENDOPLASMIC_RETICULUM	108	-0.456698	-5.46469	0	0	0	2776	tags=65%, list=19%, signal=80%
GO_NUCLEAR_TRANSCRIBED_MRNA_CATABOLIC_PROCESS_NONSENSE_MEDIATED_DECAY	117	-0.406718	-5.17225	0	0	0	2776	tags=60%, list=19%, signal=74%
GO_OXIDATIVE_PHOSPHORYLATION	128	-0.388261	-5.16246	0	0	0	5312	tags=76%, list=37%, signal=120%
GO_ATP_SYNTHESIS_COUPLED_ELECTRON_TRANSPORT	90	-0.437303	-4.9455	0	0	0	3464	tags=68%, list=24%, signal=89%
GO_TRANSLATIONAL_INITIATION	178	-0.308948	-4.77292	0	0	0	2776	tags=50%, list=19%, signal=61%
GO_NUCLEAR_TRANSCRIBED_MRNA_CATABOLIC_PROCESS	191	-0.278415	-4.53416	0	0	0	2948	tags=48%, list=21%, signal=60%
GO_ELECTRON_TRANSPORT_CHAIN	165	-0.304855	-4.46365	0	0	0	4167	tags=59%, list=29%, signal=83%
GO_VIRAL_GENE_EXPRESSION	180	-0.28699	-4.40745	0	0	0	2848	tags=48%, list=20%, signal=60%
GO_RESPIRATORY_ELECTRON_TRANSPORT_CHAIN	108	-0.362761	-4.38765	0	0	0	5026	tags=71%, list=35%, signal=109%
GO_MITOCHONDRIAL_ELECTRON_TRANSPORT_NADH_TO_UBIQUINONE	51	-0.523341	-4.37341	0	0	0	3464	tags=76%, list=24%, signal=101%
GO_PROTEIN_TARGETING_TO_MEMBRANE	179	-0.281775	-4.35231	0	0	0	3039	tags=49%, list=21%, signal=62%
GO_CELLULAR_RESPIRATION	181	-0.275151	-4.30695	0	0	0	5887	tags=69%, list=41%, signal=115%
GO_ESTABLISHMENT_OF_PROTEIN_LOCALIZATION_TO_MEMBRANE	303	-0.207546	-4.17978	0	0	0	4439	tags=51%, list=31%, signal=73%
GO_NADH_DEHYDROGENASE_COMPLEX_ASSEMBLY	60	-0.44657	-4.06664	0	0	0	6246	tags=88%, list=44%, signal=157%
GO_MITOCHONDRIAL_RESPIRATORY_CHAIN_COMPLEX_ASSEMBLY	91	-0.345486	-3.967	0	0	0	7004	tags=84%, list=49%, signal=163%
GO_GENERATION_OF_PRECURSOR_METABOLITES_AND_ENERGY	439	-0.165551	-3.92631	0	0	0	4592	tags=48%, list=32%, signal=69%
GO_MITOCHONDRION_ORGANIZATION	478	-0.146359	-3.70758	0	0	0	5761	tags=55%, list=40%, signal=89%
GO_PROTEIN_TARGETING	393	-0.161588	-3.70308	0	0	0	4647	tags=48%, list=33%, signal=70%
GO_ENERGY_DERIVATION_BY_OXIDATION_OF_ORGANIC_COMPOUNDS	256	-0.197852	-3.65317	0	0	0	7134	tags=70%, list=50%, signal=137%
GO_TRANSLATIONAL_ELONGATION	131	-0.264699	-3.57734	0	0	0	3440	tags=50%, list=24%, signal=66%
GO_RNA_CATABOLIC_PROCESS	360	-0.160951	-3.50735	0	0	0	3225	tags=38%, list=23%, signal=48%
GO_MITOCHONDRIAL_TRANSLATIONAL_TERMINATION	89	-0.322259	-3.48922	0	0	0	3440	tags=56%, list=24%, signal=74%
GO_NUCLEOSIDE_TRIPHOSPHATE_BIOSYNTHETIC_PROCESS	67	-0.359218	-3.47685	0	0	0	5748	tags=76%, list=40%, signal=127%
GO_MITOCHONDRIAL_TRANSLATION	135	-0.252081	-3.46778	0	0	0	7203	tags=76%, list=51%, signal=151%
GO_TRANSLATIONAL_TERMINATION	103	-0.284778	-3.39096	0	0	0	3440	tags=52%, list=24%, signal=69%
GO_MITOCHONDRIAL_GENE_EXPRESSION	157	-0.229737	-3.32719	0	0	0	7104	tags=73%, list=50%, signal=143%
GO_RIBONUCLEOSIDE_TRIPHOSPHATE_BIOSYNTHETIC_PROCESS	55	-0.379618	-3.23593	0	0	0	5748	tags=78%, list=40%, signal=131%
GO_INNER_MITOCHONDRIAL_MEMBRANE_ORGANIZATION	43	-0.395947	-3.0671	0	0	0	5307	tags=77%, list=37%, signal=122%
GO_AEROBIC_RESPIRATION	83	-0.284134	-3.03949	0	0	0	5242	tags=65%, list=37%, signal=102%
GO_ANAPHASE_PROMOTING_COMPLEX_DEPENDENT_CATABOLIC_PROCESS	79	-0.295536	-3.02955	0	0	0	7711	tags=84%, list=54%, signal=181%
GO_RIBOSOME_BIOGENESIS	260	-0.159339	-3.00265	0	2.26245e-05	0.001	7247	tags=67%, list=51%, signal=133%
GO_PURINE_CONTAINING_COMPOUND_BIOSYNTHETIC_PROCESS	175	-0.193707	-2.95622	0	6.64334e-05	0.003	5982	tags=61%, list=42%, signal=104%
GO_ANTIGEN_PROCESSING_AND_PRESENTATION_OF_PEPTIDE_ANTIGEN	164	-0.196035	-2.93712	0	0.000129004	0.006	8354	tags=78%, list=59%, signal=187%
GO_ATP_BIOSYNTHETIC_PROCESS	40	-0.39745	-2.93344	0	0.000125421	0.006	5748	tags=80%, list=40%, signal=134%
GO_CELLULAR_PROTEIN_COMPLEX_DISASSEMBLY	205	-0.171996	-2.91411	0	0.000183081	0.009	3074	tags=39%, list=22%, signal=48%
GO_PROTON_TRANSMEMBRANE_TRANSPORT	132	-0.214852	-2.91003	0	0.000178264	0.009	4844	tags=55%, list=34%, signal=83%
GO_CELLULAR_COMPONENT_DISASSEMBLY	476	-0.118443	-2.89954	0	0.000231171	0.012	2050	tags=26%, list=14%, signal=29%
GO_NCRNA_METABOLIC_PROCESS	409	-0.122809	-2.89828	0	0.000225391	0.012	10312	tags=84%, list=72%, signal=297%
GO_RIBOSE_PHOSPHATE_BIOSYNTHETIC_PROCESS	168	-0.193859	-2.84224	0	0.000421782	0.023	5748	tags=60%, list=40%, signal=99%
GO_NUCLEOSIDE_PHOSPHATE_BIOSYNTHETIC_PROCESS	242	-0.158364	-2.83264	0	0.000429525	0.024	5668	tags=55%, list=40%, signal=90%
GO_RIBOSOME_ASSEMBLY	56	-0.309148	-2.81611	0	0.000454531	0.026	2227	tags=46%, list=16%, signal=55%
GO_MITOCHONDRIAL_MEMBRANE_ORGANIZATION	120	-0.218054	-2.81186	0	0.000479194	0.028	5109	tags=58%, list=36%, signal=89%
GO_PROTEIN_CONTAINING_COMPLEX_DISASSEMBLY	303	-0.139213	-2.8098	0	0.000501904	0.029	2337	tags=30%, list=16%, signal=35%
GO_ENERGY_COUPLED_PROTON_TRANSPORT_DOWN_ELECTROCHEMICAL_GRADIENT	21	-0.499096	-2.79637	0	0.000524002	0.031	5109	tags=86%, list=36%, signal=133%
GO_CYTOPLASMIC_TRANSLATION	87	-0.248725	-2.75081	0	0.000719346	0.044	2700	tags=44%, list=19%, signal=54%
GO_CRISTAE_FORMATION	30	-0.428211	-2.74261	0	0.00079847	0.05	5307	tags=80%, list=37%, signal=127%
GO_RRNA_METABOLIC_PROCESS	192	-0.165147	-2.63935	0	0.00159635	0.095	7247	tags=67%, list=51%, signal=135%
GO_NCRNA_PROCESSING	340	-0.122811	-2.55908	0	0.0029094	0.17	10312	tags=84%, list=72%, signal=299%
GO_MITOCHONDRIAL_TRANSPORT	232	-0.146378	-2.55346	0	0.00299808	0.177	8506	tags=74%, list=60%, signal=181%
GO_ANTIGEN_PROCESSING_AND_PRESENTATION	191	-0.159928	-2.5485	0	0.00301193	0.181	8861	tags=78%, list=62%, signal=204%
GO_TRNA_METABOLIC_PROCESS	168	-0.169927	-2.54673	0	0.00301201	0.185	8966	tags=80%, list=63%, signal=213%
GO_NEGATIVE_REGULATION_OF_CELL_CYCLE_G2_M_PHASE_TRANSITION	93	-0.222296	-2.51035	0	0.0039692	0.244	6042	tags=65%, list=42%, signal=111%
GO_MITOCHONDRIAL_TRANSMEMBRANE_TRANSPORT	85	-0.2322	-2.48894	0	0.00458017	0.288	8272	tags=81%, list=58%, signal=193%
GO_COFACTOR_METABOLIC_PROCESS	356	-0.113979	-2.48642	0	0.00455208	0.292	7257	tags=62%, list=51%, signal=123%
GO_AEROBIC_ELECTRON_TRANSPORT_CHAIN	19	-0.453561	-2.40983	0	0.00809996	0.457	4792	tags=79%, list=34%, signal=119%
GO_RIBOSOMAL_LARGE_SUBUNIT_BIOGENESIS	64	-0.255757	-2.40351	0	0.00821859	0.466	6609	tags=72%, list=46%, signal=134%
GO_REGULATION_OF_CELL_CYCLE_G2_M_PHASE_TRANSITION	199	-0.141549	-2.34234	0	0.0125371	0.634	5669	tags=54%, list=40%, signal=88%
GO_SCF_DEPENDENT_PROTEASOMAL_UBIQUITIN_DEPENDENT_PROTEIN_CATABOLIC_PROCESS	86	-0.214342	-2.32278	0	0.0141573	0.688	6404	tags=66%, list=45%, signal=120%
GO_POST_TRANSLATIONAL_PROTEIN_MODIFICATION	320	-0.109392	-2.28753	0	0.0178003	0.763	6042	tags=53%, list=42%, signal=90%
GO_RIBOSOMAL_SMALL_SUBUNIT_BIOGENESIS	60	-0.248977	-2.27496	0	0.0191375	0.796	7149	tags=75%, list=50%, signal=150%
GO_LIPID_CATABOLIC_PROCESS	241	-0.125495	-2.24743	0.00408998	0.0228179	0.854	7283	tags=63%, list=51%, signal=128%
GO_REGULATION_OF_CELLULAR_AMINO_ACID_METABOLIC_PROCESS	56	-0.247659	-2.22611	0	0.0258034	0.888	6404	tags=70%, list=45%, signal=126%
GO_TRNA_PROCESSING	121	-0.175862	-2.22116	0	0.0261589	0.898	8814	tags=79%, list=62%, signal=207%
GO_PROTEIN_FOLDING	192	-0.13865	-2.21251	0.00201207	0.0276666	0.916	7545	tags=67%, list=53%, signal=140%
GO_ENERGY_COUPLED_PROTON_TRANSMEMBRANE_TRANSPORT_AGAINST_ELECTROCHEMICAL_GRADIENT	30	-0.337735	-2.20832	0	0.0281175	0.922	3745	tags=60%, list=26%, signal=81%
GO_REGULATION_OF_TRANSCRIPTION_FROM_RNA_POLYMERASE_II_PROMOTER_IN_RESPONSE_TO_HYPOXIA	73	-0.225392	-2.20782	0.0021097	0.0277812	0.923	7145	tags=73%, list=50%, signal=145%
GO_ANTIBIOTIC_METABOLIC_PROCESS	54	-0.258236	-2.2056	0	0.0278265	0.926	2666	tags=44%, list=19%, signal=54%
GO_RIBOSOMAL_SMALL_SUBUNIT_ASSEMBLY	16	-0.461874	-2.19237	0	0.0299116	0.943	1441	tags=56%, list=10%, signal=63%
GO_RESPONSE_TO_INTERLEUKIN_12	42	-0.280897	-2.14008	0	0.041759	0.983	5505	tags=67%, list=39%, signal=108%
GO_ARP2_3_COMPLEX_MEDIATED_ACTIN_NUCLEATION	32	-0.312632	-2.12659	0.00209644	0.0446696	0.99	5348	tags=69%, list=38%, signal=110%
GO_CELL_REDOX_HOMEOSTASIS	67	-0.217866	-2.07199	0.00782779	0.0622176	1	6476	tags=67%, list=45%, signal=123%
GO_INTRACELLULAR_PROTEIN_TRANSMEMBRANE_TRANSPORT	50	-0.245818	-2.07144	0.00215983	0.0616012	1	5910	tags=66%, list=42%, signal=112%
GO_RIBONUCLEOPROTEIN_COMPLEX_BIOGENESIS	411	-0.0885243	-2.06758	0.00408163	0.0621345	1	7056	tags=58%, list=50%, signal=112%
GO_RNA_SPLICING	393	-0.090553	-2.06076	0	0.0638374	1	7804	tags=64%, list=55%, signal=137%
GO_ANTIGEN_PROCESSING_AND_PRESENTATION_OF_PEPTIDE_OR_POLYSACCHARIDE_ANTIGEN_VIA_MHC_CLASS_II	87	-0.192609	-2.05652	0.00406504	0.0646699	1	8567	tags=79%, list=60%, signal=198%
GO_COFACTOR_CATABOLIC_PROCESS	42	-0.273134	-2.05459	0	0.0647671	1	8327	tags=86%, list=58%, signal=206%
GO_RESPONSE_TO_COPPER_ION	31	-0.303298	-2.0271	0.00627615	0.0758623	1	3959	tags=58%, list=28%, signal=80%
GO_CELL_CYCLE_G2_M_PHASE_TRANSITION	251	-0.109789	-2.01446	0.00621118	0.0808334	1	6293	tags=55%, list=44%, signal=97%
GO_REGULATION_OF_MITOCHONDRIAL_MEMBRANE_POTENTIAL	63	-0.213804	-2.00645	0.00201207	0.0838269	1	4654	tags=54%, list=33%, signal=80%
GO_DETOXIFICATION	83	-0.187068	-2.00487	0.00784314	0.0836776	1	10218	tags=90%, list=72%, signal=318%
GO_RIBOSOMAL_LARGE_SUBUNIT_ASSEMBLY	27	-0.325746	-1.99834	0	0.0858669	1	2227	tags=48%, list=16%, signal=57%
GO_REGULATION_OF_DNA_TEMPLATED_TRANSCRIPTION_IN_RESPONSE_TO_STRESS	114	-0.157364	-1.98292	0.00389864	0.0929072	1	7145	tags=66%, list=50%, signal=131%
GO_RESPONSE_TO_ENDOPLASMIC_RETICULUM_STRESS	249	-0.109038	-1.98167	0.00197628	0.0924982	1	8253	tags=69%, list=58%, signal=161%
GO_ANTIGEN_PROCESSING_AND_PRESENTATION_OF_EXOGENOUS_PEPTIDE_ANTIGEN_VIA_MHC_CLASS_I	72	-0.198983	-1.97114	0.00614754	0.0974906	1	6476	tags=65%, list=45%, signal=119%
GO_PYRUVATE_METABOLIC_PROCESS	21	-0.364402	-1.96985	0.00402414	0.0972274	1	4312	tags=67%, list=30%, signal=95%
GO_LONG_CHAIN_FATTY_ACID_METABOLIC_PROCESS	61	-0.211181	-1.96458	0.0040568	0.0991117	1	7510	tags=74%, list=53%, signal=155%
GO_REGULATION_OF_CELLULAR_AMINE_METABOLIC_PROCESS	73	-0.195092	-1.95089	0.00389105	0.106475	1	6404	tags=64%, list=45%, signal=116%
GO_TRNA_5_END_PROCESSING	15	-0.416669	-1.95007	0.00584795	0.105752	1	7363	tags=93%, list=52%, signal=193%
GO_SULFUR_COMPOUND_CATABOLIC_PROCESS	40	-0.25669	-1.9439	0.0123457	0.108441	1	9526	tags=93%, list=67%, signal=279%
GO_REGULATION_OF_CYSTEINE_TYPE_ENDOPEPTIDASE_ACTIVITY	187	-0.125952	-1.93842	0.0105932	0.110567	1	3713	tags=39%, list=26%, signal=51%
GO_GLYCOLYTIC_PROCESS_THROUGH_FRUCTOSE_6_PHOSPHATE	24	-0.324641	-1.93829	0.0039604	0.109467	1	4285	tags=63%, list=30%, signal=89%
GO_CELLULAR_KETONE_METABOLIC_PROCESS	158	-0.128609	-1.93746	0.00784314	0.1088	1	6300	tags=57%, list=44%, signal=101%
GO_PHAGOSOME_ACIDIFICATION	23	-0.335444	-1.92972	0.00976562	0.112595	1	3899	tags=61%, list=27%, signal=84%
GO_ANTIGEN_PROCESSING_AND_PRESENTATION_OF_PEPTIDE_ANTIGEN_VIA_MHC_CLASS_I	87	-0.179706	-1.9101	0.0141988	0.124983	1	8095	tags=75%, list=57%, signal=172%
GO_CELLULAR_LIPID_CATABOLIC_PROCESS	168	-0.127487	-1.90258	0.00801603	0.129207	1	7275	tags=64%, list=51%, signal=129%
GO_CELLULAR_DETOXIFICATION	79	-0.182108	-1.89786	0.0119522	0.131289	1	10218	tags=90%, list=72%, signal=317%
GO_PROTEIN_IMPORT_INTO_MITOCHONDRIAL_MATRIX	17	-0.375043	-1.89402	0.00819672	0.132861	1	5555	tags=76%, list=39%, signal=125%
GO_NEGATIVE_REGULATION_OF_RESPONSE_TO_ENDOPLASMIC_RETICULUM_STRESS	41	-0.251325	-1.88987	0.0100604	0.134458	1	7545	tags=78%, list=53%, signal=166%
GO_ATP_HYDROLYSIS_COUPLED_TRANSMEMBRANE_TRANSPORT	29	-0.29146	-1.88485	0.00811359	0.136941	1	9606	tags=97%, list=67%, signal=296%
GO_POSITIVE_REGULATION_OF_NUCLEOTIDE_BIOSYNTHETIC_PROCESS	17	-0.369215	-1.87744	0.0139721	0.141447	1	2288	tags=53%, list=16%, signal=63%
GO_REGULATION_OF_OXIDATIVE_PHOSPHORYLATION	23	-0.323062	-1.87522	0.0193548	0.141831	1	7789	tags=87%, list=55%, signal=192%
GO_RECEPTOR_RECYCLING	31	-0.287232	-1.87099	0.0241449	0.144274	1	5565	tags=68%, list=39%, signal=111%
GO_ICOSANOID_METABOLIC_PROCESS	54	-0.220009	-1.87065	0.00595238	0.143108	1	5581	tags=61%, list=39%, signal=100%
GO_MYELOID_LEUKOCYTE_MEDIATED_IMMUNITY	449	-0.0771511	-1.86165	0.0121457	0.14891	1	9940	tags=77%, list=70%, signal=248%
GO_PROTEASOMAL_UBIQUITIN_INDEPENDENT_PROTEIN_CATABOLIC_PROCESS	22	-0.32874	-1.85985	0.0127932	0.148913	1	5035	tags=68%, list=35%, signal=105%
GO_AMINE_METABOLIC_PROCESS	114	-0.148798	-1.85679	0.00584795	0.150096	1	6142	tags=58%, list=43%, signal=101%
GO_REGULATION_OF_CELL_CYCLE_PHASE_TRANSITION	405	-0.0801184	-1.85412	0.0077821	0.151123	1	3990	tags=36%, list=28%, signal=48%
GO_POSITIVE_REGULATION_OF_PROTEIN_OLIGOMERIZATION	20	-0.346399	-1.853	0.00757576	0.15072	1	5754	tags=75%, list=40%, signal=126%
GO_POSITIVE_REGULATION_OF_ACTIVATED_T_CELL_PROLIFERATION	18	-0.357905	-1.84642	0.0039604	0.154654	1	8358	tags=94%, list=59%, signal=228%
GO_PURINE_NUCLEOSIDE_BIOSYNTHETIC_PROCESS	19	-0.3517	-1.8453	0.00772201	0.154274	1	3243	tags=58%, list=23%, signal=75%
GO_SULFUR_COMPOUND_METABOLIC_PROCESS	159	-0.124264	-1.84036	0.0123967	0.157246	1	6758	tags=60%, list=47%, signal=112%
GO_COFACTOR_BIOSYNTHETIC_PROCESS	183	-0.116324	-1.83771	0.00584795	0.158127	1	11903	tags=95%, list=84%, signal=573%
GO_RELEASE_OF_CYTOCHROME_C_FROM_MITOCHONDRIA	54	-0.216003	-1.83733	0.0139721	0.157118	1	7747	tags=76%, list=54%, signal=166%
GO_PROTEIN_TRANSMEMBRANE_TRANSPORT	58	-0.206486	-1.83612	0.0164609	0.156731	1	5910	tags=62%, list=42%, signal=106%
GO_ENDOPLASMIC_RETICULUM_UNFOLDED_PROTEIN_RESPONSE	107	-0.148635	-1.83492	0.0141988	0.156413	1	7880	tags=70%, list=55%, signal=156%
GO_CELLULAR_AMINO_ACID_METABOLIC_PROCESS	256	-0.0961288	-1.83483	0.00595238	0.155107	1	9446	tags=76%, list=66%, signal=221%
GO_ATP_HYDROLYSIS_COUPLED_CATION_TRANSMEMBRANE_TRANSPORT	51	-0.215017	-1.83396	0.00984252	0.154367	1	4488	tags=53%, list=32%, signal=77%
GO_MATURATION_OF_SSU_RRNA	42	-0.236722	-1.8339	0.00808081	0.153105	1	7149	tags=74%, list=50%, signal=148%
GO_KILLING_OF_CELLS_OF_OTHER_ORGANISM	16	-0.378674	-1.83382	0.011811	0.151933	1	3514	tags=63%, list=25%, signal=83%
GO_MAINTENANCE_OF_PROTEIN_LOCALIZATION_IN_ORGANELLE	37	-0.251909	-1.82219	0.0117188	0.160721	1	3350	tags=49%, list=24%, signal=63%
GO_CELL_KILLING	76	-0.179018	-1.82024	0.0212766	0.161067	1	8331	tags=76%, list=59%, signal=183%
GO_RNA_5_END_PROCESSING	20	-0.333365	-1.81864	0.0120724	0.161183	1	7363	tags=85%, list=52%, signal=176%
GO_ORGANISM_EMERGENCE_FROM_PROTECTIVE_STRUCTURE	26	-0.301024	-1.81431	0.016129	0.163823	1	8865	tags=92%, list=62%, signal=244%
GO_NCRNA_3_END_PROCESSING	31	-0.272818	-1.81365	0.0104822	0.163126	1	4392	tags=58%, list=31%, signal=84%
GO_POSITIVE_REGULATION_OF_CYSTEINE_TYPE_ENDOPEPTIDASE_ACTIVITY	117	-0.143516	-1.81209	0.0186335	0.163096	1	3572	tags=39%, list=25%, signal=52%
GO_CYTOPLASMIC_TRANSLATIONAL_INITIATION	29	-0.280585	-1.80752	0.0163934	0.165816	1	6324	tags=72%, list=44%, signal=130%
GO_NUCLEOBASE_CONTAINING_SMALL_MOLECULE_BIOSYNTHETIC_PROCESS	92	-0.160728	-1.80629	0.00631579	0.165634	1	4227	tags=46%, list=30%, signal=65%
GO_HYDROGEN_PEROXIDE_CATABOLIC_PROCESS	19	-0.350904	-1.80595	0.0167715	0.164648	1	2505	tags=53%, list=18%, signal=64%
GO_UNSATURATED_FATTY_ACID_METABOLIC_PROCESS	52	-0.209796	-1.79858	0.0152091	0.170276	1	7429	tags=73%, list=52%, signal=152%
GO_INNATE_IMMUNE_RESPONSE_ACTIVATING_CELL_SURFACE_RECEPTOR_SIGNALING_PATHWAY	92	-0.16094	-1.77909	0.0202429	0.187393	1	5462	tags=54%, list=38%, signal=88%
GO_VIRION_ASSEMBLY	37	-0.247864	-1.7774	0.0212355	0.187736	1	4177	tags=54%, list=29%, signal=76%
GO_BLASTOCYST_DEVELOPMENT	82	-0.163708	-1.77243	0.0283976	0.1911	1	9490	tags=83%, list=67%, signal=247%
GO_GLYCOSYL_COMPOUND_BIOSYNTHETIC_PROCESS	36	-0.24769	-1.76824	0.0175781	0.194114	1	4393	tags=56%, list=31%, signal=80%
GO_PROTEIN_TRANSMEMBRANE_IMPORT_INTO_INTRACELLULAR_ORGANELLE	32	-0.265375	-1.76735	0.0282828	0.193622	1	7354	tags=78%, list=52%, signal=161%
GO_TETRAPYRROLE_BIOSYNTHETIC_PROCESS	27	-0.284885	-1.76494	0.0139721	0.194575	1	7026	tags=78%, list=49%, signal=153%
GO_FATTY_ACID_TRANSPORT	72	-0.177741	-1.75992	0.0261044	0.198117	1	8952	tags=81%, list=63%, signal=216%
GO_EXTRACELLULAR_VESICLE_BIOGENESIS	20	-0.328716	-1.74695	0.0296443	0.210762	1	3158	tags=55%, list=22%, signal=71%
GO_MITOCHONDRIAL_OUTER_MEMBRANE_PERMEABILIZATION	52	-0.201319	-1.74656	0.024948	0.209725	1	3990	tags=48%, list=28%, signal=67%
GO_PROTEIN_LOCALIZATION_TO_MITOCHONDRION	132	-0.131732	-1.74562	0.0193424	0.209166	1	4830	tags=47%, list=34%, signal=70%
GO_MITOCHONDRIAL_FUSION	21	-0.318745	-1.74282	0.0277228	0.210571	1	5639	tags=71%, list=40%, signal=118%
GO_REGULATION_OF_RECEPTOR_RECYCLING	23	-0.305333	-1.74231	0.0146444	0.209602	1	5565	tags=70%, list=39%, signal=114%
GO_ESTABLISHMENT_OF_PROTEIN_LOCALIZATION_TO_MITOCHONDRIAL_MEMBRANE	18	-0.342464	-1.7369	0.0359408	0.214182	1	2250	tags=50%, list=16%, signal=59%
GO_BLASTOCYST_GROWTH	17	-0.343038	-1.72936	0.0188285	0.22102	1	9360	tags=100%, list=66%, signal=292%
GO_CELL_DEATH_IN_RESPONSE_TO_HYDROGEN_PEROXIDE	25	-0.292412	-1.72817	0.0124481	0.220965	1	2679	tags=48%, list=19%, signal=59%
GO_TRNA_MODIFICATION	80	-0.164196	-1.72446	0.0138067	0.223603	1	9422	tags=83%, list=66%, signal=243%
GO_CYTOCHROME_COMPLEX_ASSEMBLY	33	-0.247408	-1.71471	0.0204499	0.233844	1	6841	tags=73%, list=48%, signal=140%
GO_NUCLEOBASE_CONTAINING_SMALL_MOLECULE_METABOLIC_PROCESS	305	-0.0847164	-1.71253	0.0179283	0.234944	1	6336	tags=53%, list=45%, signal=93%
GO_PHOSPHATIDYLCHOLINE_ACYL_CHAIN_REMODELING	17	-0.338616	-1.70913	0.0255403	0.237624	1	6073	tags=76%, list=43%, signal=133%
GO_GLUTATHIONE_METABOLIC_PROCESS	32	-0.253491	-1.70859	0.0306748	0.236699	1	6633	tags=72%, list=47%, signal=134%
GO_DNA_CATABOLIC_PROCESS	34	-0.245979	-1.70859	0.0337972	0.235141	1	6557	tags=71%, list=46%, signal=131%
GO_SMALL_MOLECULE_CATABOLIC_PROCESS	320	-0.0814199	-1.70672	0.0373281	0.23599	1	5408	tags=46%, list=38%, signal=72%
GO_ANTIBIOTIC_CATABOLIC_PROCESS	27	-0.270602	-1.70664	0.0232558	0.234575	1	1956	tags=41%, list=14%, signal=47%
GO_VITAMIN_BIOSYNTHETIC_PROCESS	17	-0.346	-1.70555	0.0218688	0.234445	1	5968	tags=76%, list=42%, signal=132%
GO_NUCLEOTIDE_EXCISION_REPAIR_DNA_DAMAGE_RECOGNITION	23	-0.295483	-1.70328	0.0419847	0.235626	1	6943	tags=78%, list=49%, signal=153%
GO_PYRIMIDINE_RIBONUCLEOTIDE_BIOSYNTHETIC_PROCESS	20	-0.311965	-1.70205	0.0257426	0.235602	1	4108	tags=60%, list=29%, signal=84%
GO_RNA_SPLICING_VIA_TRANSESTERIFICATION_REACTIONS	314	-0.0838063	-1.70097	0.031746	0.235414	1	7993	tags=64%, list=56%, signal=143%
GO_CELLULAR_MODIFIED_AMINO_ACID_METABOLIC_PROCESS	28	-0.270033	-1.70035	0.0345528	0.234611	1	4808	tags=61%, list=34%, signal=91%
GO_PROTEIN_INSERTION_INTO_MITOCHONDRIAL_MEMBRANE	45	-0.210096	-1.69804	0.0240481	0.236175	1	4296	tags=51%, list=30%, signal=73%
GO_PROTEIN_INSERTION_INTO_MEMBRANE	57	-0.190311	-1.69484	0.027833	0.238522	1	4296	tags=49%, list=30%, signal=70%
GO_ERAD_PATHWAY	89	-0.151669	-1.69367	0.0238095	0.238579	1	8253	tags=73%, list=58%, signal=173%
GO_REGULATION_OF_ENDOTHELIAL_CELL_CHEMOTAXIS	18	-0.327801	-1.69346	0.0268041	0.237328	1	9577	tags=100%, list=67%, signal=305%
GO_COENZYME_METABOLIC_PROCESS	221	-0.0997861	-1.69089	0.022449	0.238947	1	6655	tags=57%, list=47%, signal=105%
GO_CELLULAR_RESPONSE_TO_TOPOLOGICALLY_INCORRECT_PROTEIN	141	-0.120548	-1.69033	0.0188285	0.23813	1	8096	tags=69%, list=57%, signal=158%
GO_IN_UTERO_EMBRYONIC_DEVELOPMENT	299	-0.0851849	-1.6837	0.0203666	0.244652	1	9670	tags=76%, list=68%, signal=233%
GO_HISTONE_DEACETYLATION	67	-0.176198	-1.68345	0.0359168	0.243453	1	5154	tags=54%, list=36%, signal=84%
GO_CELLULAR_ALDEHYDE_METABOLIC_PROCESS	31	-0.257143	-1.68187	0.0337302	0.243895	1	8748	tags=87%, list=61%, signal=225%
GO_TRICARBOXYLIC_ACID_CYCLE	33	-0.249471	-1.67775	0.0372549	0.247344	1	5086	tags=61%, list=36%, signal=94%
GO_CLEAVAGE_INVOLVED_IN_RRNA_PROCESSING	21	-0.311128	-1.67164	0.026	0.253567	1	9815	tags=100%, list=69%, signal=321%
GO_MITOCHONDRION_MORPHOGENESIS	20	-0.308388	-1.66906	0.049904	0.255363	1	3447	tags=55%, list=24%, signal=72%
GO_REGULATION_OF_CELLULAR_RESPIRATION	27	-0.277045	-1.66823	0.0322581	0.254962	1	8192	tags=85%, list=58%, signal=200%
GO_MAINTENANCE_OF_LOCATION_IN_CELL	83	-0.1575	-1.66713	0.0309278	0.254907	1	2060	tags=30%, list=14%, signal=35%
GO_VIRAL_BUDDING	24	-0.287096	-1.66407	0.0395257	0.257317	1	3039	tags=50%, list=21%, signal=63%
GO_MONOCARBOXYLIC_ACID_CATABOLIC_PROCESS	104	-0.139545	-1.66122	0.0188285	0.259431	1	5558	tags=53%, list=39%, signal=86%
GO_RESPONSE_TO_ACIDIC_PH	17	-0.329056	-1.65976	0.0277228	0.259722	1	4534	tags=65%, list=32%, signal=95%
GO_PROTEIN_TARGETING_TO_MITOCHONDRION	94	-0.140464	-1.65077	0.0368932	0.26993	1	4830	tags=48%, list=34%, signal=72%
GO_PYRIMIDINE_NUCLEOSIDE_TRIPHOSPHATE_BIOSYNTHETIC_PROCESS	17	-0.334541	-1.64081	0.0314961	0.28197	1	4456	tags=65%, list=31%, signal=94%
GO_NATURAL_KILLER_CELL_MEDIATED_IMMUNITY	33	-0.236225	-1.63726	0.0536779	0.28522	1	6137	tags=67%, list=43%, signal=117%
GO_FATTY_ACID_METABOLIC_PROCESS	208	-0.0976024	-1.63521	0.0458891	0.286376	1	5408	tags=48%, list=38%, signal=76%
GO_NUCLEOSIDE_PHOSPHATE_METABOLIC_PROCESS	186	-0.104789	-1.63305	0.0526316	0.28756	1	6336	tags=55%, list=45%, signal=98%
GO_REGULATION_OF_MITOCHONDRIAL_OUTER_MEMBRANE_PERMEABILIZATION_INVOLVED_IN_APOPTOTIC_SIGNALING_PATHWAY	43	-0.208817	-1.63052	0.0362903	0.28949	1	3990	tags=49%, list=28%, signal=68%
GO_PEROXISOMAL_TRANSPORT	63	-0.171744	-1.62592	0.0487288	0.294681	1	7510	tags=70%, list=53%, signal=147%
GO_ACTIN_NUCLEATION	44	-0.206112	-1.6233	0.037037	0.296832	1	5812	tags=61%, list=41%, signal=103%
GO_ACTIVATION_OF_CYSTEINE_TYPE_ENDOPEPTIDASE_ACTIVITY_INVOLVED_IN_APOPTOTIC_PROCESS	69	-0.17029	-1.62262	0.027027	0.296161	1	3572	tags=42%, list=25%, signal=56%
GO_POSITIVE_REGULATION_OF_MEMBRANE_PERMEABILITY	59	-0.17818	-1.62122	0.0322581	0.296753	1	3990	tags=46%, list=28%, signal=63%
GO_REGULATION_OF_RUFFLE_ASSEMBLY	27	-0.257737	-1.61982	0.0386179	0.297259	1	4248	tags=56%, list=30%, signal=79%
GO_MONOCYTE_CHEMOTAXIS	30	-0.245001	-1.60871	0.0225564	0.311465	1	8859	tags=87%, list=62%, signal=229%
GO_REGULATION_OF_MITOCHONDRIAL_MEMBRANE_PERMEABILITY_INVOLVED_IN_APOPTOTIC_PROCESS	57	-0.176662	-1.60549	0.0265849	0.31447	1	3990	tags=46%, list=28%, signal=63%
GO_PYRIMIDINE_CONTAINING_COMPOUND_BIOSYNTHETIC_PROCESS	50	-0.191396	-1.60542	0.0512821	0.312918	1	8960	tags=82%, list=63%, signal=220%
GO_LAMELLIPODIUM_ORGANIZATION	79	-0.152839	-1.60268	0.0451128	0.31542	1	6127	tags=58%, list=43%, signal=102%
GO_RESPONSE_TO_INTERLEUKIN_1	153	-0.10806	-1.6021	0.044586	0.314643	1	5458	tags=49%, list=38%, signal=79%
GO_NEGATIVE_REGULATION_OF_UBIQUITIN_PROTEIN_TRANSFERASE_ACTIVITY	15	-0.338776	-1.60146	0.0379242	0.314011	1	2776	tags=53%, list=19%, signal=66%
GO_ZYMOGEN_ACTIVATION	37	-0.219583	-1.59432	0.0495049	0.323205	1	9196	tags=86%, list=65%, signal=244%
GO_MITOCHONDRIAL_CALCIUM_ION_TRANSMEMBRANE_TRANSPORT	23	-0.273181	-1.5915	0.045098	0.325651	1	8498	tags=87%, list=60%, signal=215%
GO_APOPTOTIC_MITOCHONDRIAL_CHANGES	110	-0.129654	-1.58827	0.0385396	0.329035	1	7747	tags=67%, list=54%, signal=146%
GO_DNA_CATABOLIC_PROCESS_ENDONUCLEOLYTIC	28	-0.254296	-1.58655	0.0516899	0.330146	1	6557	tags=71%, list=46%, signal=132%
GO_CELLULAR_METABOLIC_COMPOUND_SALVAGE	30	-0.241775	-1.58559	0.0391753	0.330097	1	6532	tags=70%, list=46%, signal=129%
GO_LONG_CHAIN_FATTY_ACID_TRANSPORT	52	-0.185234	-1.58228	0.0462777	0.33343	1	8325	tags=77%, list=58%, signal=185%
GO_FATTY_ACID_CATABOLIC_PROCESS	91	-0.138034	-1.58178	0.0454545	0.332485	1	5558	tags=53%, list=39%, signal=86%
GO_REGULATION_OF_RELEASE_OF_CYTOCHROME_C_FROM_MITOCHONDRIA	44	-0.206563	-1.57354	0.0653061	0.343583	1	7747	tags=75%, list=54%, signal=164%
GO_PEROXISOME_ORGANIZATION	72	-0.153905	-1.56799	0.0523256	0.350691	1	7510	tags=68%, list=53%, signal=143%
GO_REGULATION_OF_DNA_BINDING	108	-0.127653	-1.56789	0.0505263	0.349152	1	3734	tags=39%, list=26%, signal=52%
GO_CELLULAR_RESPONSE_TO_TOXIC_SUBSTANCE	193	-0.0974635	-1.5677	0.044	0.347673	1	3132	tags=32%, list=22%, signal=40%
GO_ANTIMICROBIAL_HUMORAL_RESPONSE	28	-0.240069	-1.56493	0.054878	0.350469	1	8793	tags=86%, list=62%, signal=224%
GO_INTERLEUKIN_1_MEDIATED_SIGNALING_PATHWAY	94	-0.142709	-1.56462	0.0547046	0.34935	1	5707	tags=54%, list=40%, signal=90%
GO_IRE1_MEDIATED_UNFOLDED_PROTEIN_RESPONSE	61	-0.173456	-1.56057	0.0583501	0.354366	1	7578	tags=70%, list=53%, signal=150%
GO_VIRAL_BUDDING_VIA_HOST_ESCRT_COMPLEX	20	-0.287016	-1.5593	0.0538302	0.354649	1	3039	tags=50%, list=21%, signal=63%
GO_DRUG_METABOLIC_PROCESS	249	-0.086669	-1.55712	0.0604288	0.356506	1	6336	tags=53%, list=45%, signal=94%
GO_PROTEIN_HYDROXYLATION	26	-0.25614	-1.55516	0.0618763	0.358071	1	10598	tags=100%, list=74%, signal=391%
GO_NEGATIVE_REGULATION_OF_PROTEIN_ACETYLATION	20	-0.297004	-1.55277	0.0546559	0.360139	1	2897	tags=50%, list=20%, signal=63%
GO_GASTRIC_ACID_SECRETION	15	-0.33601	-1.54801	0.0425963	0.366233	1	7561	tags=87%, list=53%, signal=185%
GO_SNRNA_3_END_PROCESSING	15	-0.329644	-1.54719	0.054878	0.365865	1	3855	tags=60%, list=27%, signal=82%
GO_POSITIVE_REGULATION_OF_ACTIN_CYTOSKELETON_REORGANIZATION	17	-0.303889	-1.54216	0.0659794	0.372629	1	1542	tags=41%, list=11%, signal=46%
GO_NEGATIVE_REGULATION_OF_PEPTIDYL_LYSINE_ACETYLATION	18	-0.296962	-1.54168	0.0576132	0.371733	1	2897	tags=50%, list=20%, signal=63%
GO_RESPONSE_TO_OXIDATIVE_STRESS	386	-0.0684422	-1.53928	0.0510806	0.374092	1	2852	tags=27%, list=20%, signal=32%
GO_MACROAUTOPHAGY	274	-0.0781832	-1.53372	0.0614203	0.381897	1	1923	tags=21%, list=14%, signal=24%
GO_PHAGOSOME_MATURATION	39	-0.212733	-1.53344	0.0662651	0.380619	1	6837	tags=69%, list=48%, signal=133%
GO_COENZYME_BIOSYNTHETIC_PROCESS	129	-0.116265	-1.52949	0.0636183	0.385453	1	12377	tags=98%, list=87%, signal=747%
GO_POSITIVE_REGULATION_OF_ENDOTHELIAL_CELL_CHEMOTAXIS	15	-0.327732	-1.52741	0.066	0.387294	1	9577	tags=100%, list=67%, signal=305%
GO_SUBSTANTIA_NIGRA_DEVELOPMENT	38	-0.21101	-1.52359	0.0613027	0.392335	1	5622	tags=61%, list=39%, signal=100%
GO_MATURATION_OF_SSU_RRNA_FROM_TRICISTRONIC_RRNA_TRANSCRIPT_SSU_RRNA_5_8S_RRNA_LSU_RRNA_	32	-0.224135	-1.52321	0.0569106	0.391273	1	7050	tags=72%, list=50%, signal=142%
GO_INTERLEUKIN_8_PRODUCTION	53	-0.172924	-1.52239	0.0689655	0.390981	1	11248	tags=96%, list=79%, signal=457%
GO_POSITIVE_REGULATION_OF_PEPTIDASE_ACTIVITY	154	-0.10748	-1.5207	0.0587084	0.392208	1	3572	tags=36%, list=25%, signal=47%
GO_NUCLEAR_TRANSCRIBED_MRNA_CATABOLIC_PROCESS_EXONUCLEOLYTIC	34	-0.211973	-1.52054	0.064833	0.390762	1	7040	tags=71%, list=49%, signal=139%
GO_PYRIMIDINE_NUCLEOTIDE_BIOSYNTHETIC_PROCESS	42	-0.199888	-1.52023	0.0702811	0.389569	1	5638	tags=60%, list=40%, signal=98%
GO_NUCLEOSIDE_MONOPHOSPHATE_BIOSYNTHETIC_PROCESS	41	-0.197175	-1.52003	0.0542169	0.388171	1	5883	tags=61%, list=41%, signal=104%
GO_POSITIVE_REGULATION_OF_INTRINSIC_APOPTOTIC_SIGNALING_PATHWAY	47	-0.189791	-1.51913	0.0651341	0.388177	1	3972	tags=47%, list=28%, signal=65%
GO_MIDBRAIN_DEVELOPMENT	72	-0.15492	-1.51687	0.0775047	0.390304	1	5716	tags=56%, list=40%, signal=92%
GO_CELLULAR_RESPONSE_TO_HYDROGEN_PEROXIDE	81	-0.144364	-1.51625	0.0610998	0.389693	1	4988	tags=49%, list=35%, signal=76%
GO_ACUTE_INFLAMMATORY_RESPONSE_TO_ANTIGENIC_STIMULUS	17	-0.299421	-1.51483	0.0575139	0.390524	1	2443	tags=47%, list=17%, signal=57%
GO_QUINONE_BIOSYNTHETIC_PROCESS	16	-0.314183	-1.51235	0.0689655	0.393194	1	9770	tags=100%, list=69%, signal=318%
GO_NIK_NF_KAPPAB_SIGNALING	143	-0.108508	-1.50761	0.0567515	0.399967	1	6536	tags=57%, list=46%, signal=104%
GO_MONOCARBOXYLIC_ACID_METABOLIC_PROCESS	351	-0.0680429	-1.50207	0.0677291	0.408099	1	8223	tags=64%, list=58%, signal=149%
GO_NEGATIVE_REGULATION_OF_CELL_CYCLE_PROCESS	299	-0.0748424	-1.50051	0.066	0.409185	1	6862	tags=56%, list=48%, signal=105%
GO_DNA_LIGATION	16	-0.315546	-1.49889	0.0582329	0.410465	1	7971	tags=88%, list=56%, signal=199%
GO_REGULATION_OF_RESPONSE_TO_FOOD	17	-0.294945	-1.49441	0.0724346	0.416864	1	6694	tags=76%, list=47%, signal=144%
GO_REGULATION_OF_CYSTEINE_TYPE_ENDOPEPTIDASE_ACTIVITY_INVOLVED_IN_APOPTOTIC_SIGNALING_PATHWAY	16	-0.310632	-1.49362	0.0598802	0.416687	1	2702	tags=50%, list=19%, signal=62%
GO_TRANSCRIPTION_BY_RNA_POLYMERASE_I	55	-0.167023	-1.49304	0.0745342	0.416077	1	10575	tags=91%, list=74%, signal=352%
GO_NEGATIVE_REGULATION_OF_CELL_CYCLE_PHASE_TRANSITION	218	-0.0881523	-1.49182	0.0722892	0.416668	1	5949	tags=50%, list=42%, signal=85%
GO_LATE_ENDOSOME_TO_VACUOLE_TRANSPORT	16	-0.303824	-1.48837	0.058	0.421541	1	1909	tags=44%, list=13%, signal=50%
GO_RNA_CAPPING	32	-0.222083	-1.48691	0.0831643	0.422481	1	3075	tags=44%, list=22%, signal=56%
GO_PLATELET_DEGRANULATION	104	-0.126427	-1.48682	0.0833333	0.42086	1	10124	tags=84%, list=71%, signal=287%
GO_NEGATIVE_REGULATION_OF_PROTEIN_DEPHOSPHORYLATION	53	-0.175361	-1.4853	0.0553279	0.421968	1	3692	tags=43%, list=26%, signal=58%
GO_ALPHA_AMINO_ACID_BIOSYNTHETIC_PROCESS	53	-0.174858	-1.48433	0.0858283	0.422056	1	4505	tags=49%, list=32%, signal=71%
GO_POSITIVE_REGULATION_OF_CHEMOKINE_PRODUCTION	43	-0.192127	-1.48242	0.08	0.423874	1	4558	tags=51%, list=32%, signal=75%
GO_EPIDERMAL_CELL_DIFFERENTIATION	137	-0.108634	-1.48077	0.0632653	0.4253	1	6575	tags=57%, list=46%, signal=105%
GO_RIBONUCLEOTIDE_CATABOLIC_PROCESS	28	-0.237636	-1.47879	0.0973631	0.427148	1	2726	tags=43%, list=19%, signal=53%
GO_NUCLEOTIDE_PHOSPHORYLATION	19	-0.284343	-1.47796	0.0848485	0.426975	1	4950	tags=63%, list=35%, signal=97%
GO_POSITIVE_REGULATION_OF_INSULIN_SECRETION_INVOLVED_IN_CELLULAR_RESPONSE_TO_GLUCOSE_STIMULUS	28	-0.237231	-1.47673	0.0698603	0.427611	1	6291	tags=68%, list=44%, signal=121%
GO_REGULATION_OF_RESPONSE_TO_ENDOPLASMIC_RETICULUM_STRESS	77	-0.146229	-1.47647	0.0851064	0.426399	1	7545	tags=68%, list=53%, signal=143%
GO_MULTIVESICULAR_BODY_ORGANIZATION	30	-0.22041	-1.46813	0.0690377	0.440581	1	3039	tags=43%, list=21%, signal=55%
GO_REGULATION_OF_OXIDATIVE_STRESS_INDUCED_CELL_DEATH	54	-0.168223	-1.46792	0.0698529	0.439247	1	3679	tags=43%, list=26%, signal=57%
GO_MRNA_CIS_SPLICING_VIA_SPLICEOSOME	29	-0.227812	-1.461	0.0764331	0.450661	1	5601	tags=62%, list=39%, signal=102%
GO_POSITIVE_REGULATION_OF_PROTEIN_DEPOLYMERIZATION	19	-0.273204	-1.45704	0.10352	0.456487	1	6607	tags=74%, list=46%, signal=137%
GO_POSITIVE_REGULATION_OF_ATPASE_ACTIVITY	50	-0.173587	-1.45035	0.0863454	0.467896	1	6650	tags=64%, list=47%, signal=120%
GO_MATURATION_OF_5_8S_RRNA	27	-0.239599	-1.44855	0.0753138	0.46954	1	10306	tags=96%, list=72%, signal=348%
GO_PROTEIN_TRIMERIZATION	44	-0.186049	-1.44489	0.0901467	0.475021	1	9656	tags=86%, list=68%, signal=268%
GO_TISSUE_REGENERATION	49	-0.173536	-1.44471	0.0959184	0.473573	1	3931	tags=45%, list=28%, signal=62%
GO_RUFFLE_ASSEMBLY	39	-0.19629	-1.44374	0.0934959	0.473664	1	3785	tags=46%, list=27%, signal=63%
GO_RESPONSE_TO_OXYGEN_LEVELS	350	-0.0665062	-1.44274	0.0654397	0.473751	1	5179	tags=43%, list=36%, signal=66%
GO_TRANSLESION_SYNTHESIS	40	-0.187666	-1.44251	0.1	0.472417	1	10150	tags=90%, list=71%, signal=313%
GO_PEPTIDYL_PROLINE_MODIFICATION	45	-0.184981	-1.43554	0.105566	0.48453	1	10980	tags=96%, list=77%, signal=416%
GO_POSITIVE_REGULATION_OF_IMMUNE_EFFECTOR_PROCESS	150	-0.0990085	-1.43513	0.0893971	0.483599	1	10945	tags=87%, list=77%, signal=371%
GO_REGULATION_OF_AUTOPHAGY_OF_MITOCHONDRION	38	-0.195447	-1.4349	0.0990476	0.482208	1	4719	tags=53%, list=33%, signal=79%
GO_NEGATIVE_REGULATION_OF_CYSTEINE_TYPE_ENDOPEPTIDASE_ACTIVITY	72	-0.144212	-1.43296	0.0992218	0.484452	1	4879	tags=49%, list=34%, signal=74%
GO_POSITIVE_REGULATION_OF_MONONUCLEAR_CELL_MIGRATION	15	-0.31148	-1.43233	0.10303	0.483945	1	8859	tags=93%, list=62%, signal=247%
GO_ORGANIC_ACID_CATABOLIC_PROCESS	205	-0.0890901	-1.43199	0.107505	0.482845	1	9446	tags=75%, list=66%, signal=220%
GO_TRANSCRIPTION_ELONGATION_FROM_RNA_POLYMERASE_I_PROMOTER	28	-0.223488	-1.43118	0.0955166	0.482676	1	10554	tags=96%, list=74%, signal=372%
GO_REGULATION_OF_ESTABLISHMENT_OF_PLANAR_POLARITY	106	-0.117896	-1.43114	0.0891473	0.480948	1	6528	tags=58%, list=46%, signal=105%
GO_TERMINATION_OF_RNA_POLYMERASE_I_TRANSCRIPTION	29	-0.224737	-1.43109	0.0974659	0.47927	1	10554	tags=97%, list=74%, signal=372%
GO_REGULATION_OF_HEMATOPOIETIC_PROGENITOR_CELL_DIFFERENTIATION	78	-0.138418	-1.42991	0.10395	0.479858	1	7715	tags=68%, list=54%, signal=148%
GO_POSITIVE_REGULATION_OF_ESTABLISHMENT_OF_PROTEIN_LOCALIZATION	361	-0.064213	-1.42965	0.0910891	0.478656	1	3527	tags=31%, list=25%, signal=40%
GO_DRUG_CATABOLIC_PROCESS	66	-0.149396	-1.42858	0.0977597	0.479023	1	3061	tags=36%, list=22%, signal=46%
GO_POSITIVE_REGULATION_OF_INTERLEUKIN_8_PRODUCTION	34	-0.196878	-1.42762	0.0859375	0.479222	1	11023	tags=97%, list=77%, signal=429%
GO_EXIT_FROM_MITOSIS	29	-0.224058	-1.42683	0.0907336	0.479174	1	8109	tags=79%, list=57%, signal=184%
GO_POSITIVE_REGULATION_OF_CYTOSOLIC_CALCIUM_ION_CONCENTRATION_INVOLVED_IN_PHOSPHOLIPASE_C_ACTIVATING_G_PROTEIN_COUPLED_SIGNALING_PATHWAY	24	-0.241918	-1.42539	0.0907336	0.480475	1	9020	tags=88%, list=63%, signal=238%
GO_FATTY_ACID_BETA_OXIDATION	67	-0.150408	-1.42538	0.0925197	0.478769	1	4032	tags=43%, list=28%, signal=60%
GO_RESPONSE_TO_VITAMIN	72	-0.143564	-1.4245	0.0903733	0.478708	1	11018	tags=92%, list=77%, signal=403%
GO_RIBONUCLEOPROTEIN_COMPLEX_SUBUNIT_ORGANIZATION	229	-0.0825156	-1.42011	0.0836653	0.48595	1	2451	tags=25%, list=17%, signal=30%
GO_ACETYL_COA_BIOSYNTHETIC_PROCESS	20	-0.263934	-1.41953	0.121649	0.485414	1	4079	tags=55%, list=29%, signal=77%
GO_TRANSCRIPTION_COUPLED_NUCLEOTIDE_EXCISION_REPAIR	71	-0.144234	-1.41601	0.10099	0.49069	1	9588	tags=82%, list=67%, signal=249%
GO_NEGATIVE_REGULATION_OF_NOTCH_SIGNALING_PATHWAY	36	-0.198261	-1.41596	0.108696	0.489036	1	4304	tags=50%, list=30%, signal=71%
GO_PROTEIN_PALMITOYLATION	31	-0.212416	-1.41193	0.113872	0.495517	1	1576	tags=32%, list=11%, signal=36%
GO_RIBONUCLEOSIDE_MONOPHOSPHATE_BIOSYNTHETIC_PROCESS	31	-0.216669	-1.40957	0.1	0.498601	1	11160	tags=100%, list=78%, signal=462%
GO_LEUKOCYTE_MEDIATED_CYTOTOXICITY	64	-0.149954	-1.4089	0.0944558	0.498285	1	8331	tags=73%, list=59%, signal=176%
GO_REGULATION_OF_MAST_CELL_ACTIVATION_INVOLVED_IN_IMMUNE_RESPONSE	23	-0.244407	-1.40866	0.127237	0.497018	1	8907	tags=87%, list=63%, signal=232%
GO_POSITIVE_REGULATION_OF_PROTEIN_AUTOPHOSPHORYLATION	25	-0.240994	-1.4067	0.138211	0.499385	1	10813	tags=100%, list=76%, signal=415%
GO_RESPONSE_TO_TOXIC_SUBSTANCE	411	-0.0609424	-1.40546	0.105708	0.500099	1	3142	tags=28%, list=22%, signal=35%
GO_PH_REDUCTION	45	-0.178882	-1.4026	0.0967078	0.504118	1	4739	tags=51%, list=33%, signal=76%
GO_RESPONSE_TO_MITOCHONDRIAL_DEPOLARISATION	19	-0.263876	-1.40083	0.114108	0.506064	1	5241	tags=63%, list=37%, signal=100%
GO_SERINE_FAMILY_AMINO_ACID_METABOLIC_PROCESS	31	-0.210297	-1.40045	0.105033	0.505155	1	10332	tags=94%, list=73%, signal=340%
GO_NONRIBOSOMAL_PEPTIDE_BIOSYNTHETIC_PROCESS	16	-0.288376	-1.39859	0.0935551	0.507201	1	10137	tags=100%, list=71%, signal=347%
GO_POSITIVE_REGULATION_OF_NEURON_APOPTOTIC_PROCESS	48	-0.169812	-1.3929	0.0960784	0.517622	1	1744	tags=29%, list=12%, signal=33%
GO_REGULATION_OF_MACROAUTOPHAGY	157	-0.0953505	-1.39269	0.0936864	0.516271	1	1923	tags=23%, list=14%, signal=26%
GO_RESPIRATORY_CHAIN_COMPLEX_IV_ASSEMBLY	23	-0.248417	-1.3914	0.10559	0.51723	1	9469	tags=91%, list=67%, signal=272%
GO_CELL_DEATH_IN_RESPONSE_TO_OXIDATIVE_STRESS	72	-0.136517	-1.3893	0.102823	0.519981	1	4988	tags=49%, list=35%, signal=74%
GO_DNA_TEMPLATED_TRANSCRIPTION_TERMINATION	70	-0.138583	-1.38767	0.109091	0.521769	1	10851	tags=90%, list=76%, signal=377%
GO_CHEMOKINE_PRODUCTION	64	-0.14934	-1.38608	0.126506	0.523481	1	4558	tags=47%, list=32%, signal=69%
GO_CARBOHYDRATE_DERIVATIVE_CATABOLIC_PROCESS	155	-0.0967614	-1.38508	0.116803	0.523872	1	12508	tags=97%, list=88%, signal=793%
GO_NEGATIVE_REGULATION_OF_CELL_CYCLE_ARREST	20	-0.254969	-1.3844	0.115619	0.523391	1	6342	tags=70%, list=45%, signal=126%
GO_REGULATION_OF_CYTOKINE_PRODUCTION_INVOLVED_IN_IMMUNE_RESPONSE	63	-0.152609	-1.38406	0.141199	0.522392	1	10945	tags=92%, list=77%, signal=396%
GO_APOPTOTIC_DNA_FRAGMENTATION	21	-0.25417	-1.38273	0.123984	0.523314	1	6557	tags=71%, list=46%, signal=132%
GO_POSITIVE_REGULATION_OF_DNA_BINDING	50	-0.169878	-1.3819	0.127701	0.523268	1	3001	tags=38%, list=21%, signal=48%
GO_REGULATION_OF_CELL_ADHESION_MEDIATED_BY_INTEGRIN	40	-0.185303	-1.38169	0.121086	0.522001	1	8048	tags=75%, list=57%, signal=172%
GO_REGULATION_OF_NUCLEOTIDE_BIOSYNTHETIC_PROCESS	31	-0.209693	-1.38047	0.104418	0.523015	1	5748	tags=61%, list=40%, signal=103%
GO_NEGATIVE_REGULATION_OF_MRNA_SPLICING_VIA_SPLICEOSOME	20	-0.255078	-1.38012	0.10978	0.522061	1	8476	tags=85%, list=60%, signal=210%
GO_PROTEIN_MATURATION	223	-0.0792782	-1.37964	0.118217	0.52143	1	9871	tags=77%, list=69%, signal=248%
GO_POSITIVE_REGULATION_OF_AUTOPHAGY_OF_MITOCHONDRION	19	-0.263876	-1.37829	0.122807	0.522588	1	5241	tags=63%, list=37%, signal=100%
GO_REGULATION_OF_ARP2_3_COMPLEX_MEDIATED_ACTIN_NUCLEATION	16	-0.285867	-1.37739	0.118	0.522834	1	3944	tags=56%, list=28%, signal=78%
GO_POSITIVE_REGULATION_OF_PROTEOLYSIS	299	-0.0683135	-1.37286	0.119919	0.530939	1	3239	tags=29%, list=23%, signal=37%
GO_NUCLEOTIDE_SUGAR_BIOSYNTHETIC_PROCESS	22	-0.240313	-1.37206	0.118257	0.530822	1	6292	tags=68%, list=44%, signal=122%
GO_POSITIVE_REGULATION_OF_EXOCYTOSIS	74	-0.135871	-1.36955	0.116803	0.53447	1	9043	tags=77%, list=64%, signal=210%
GO_AMINOGLYCAN_CATABOLIC_PROCESS	55	-0.155958	-1.36918	0.119284	0.533571	1	3484	tags=40%, list=24%, signal=53%
GO_FATTY_ACID_DERIVATIVE_TRANSPORT	30	-0.212513	-1.36487	0.122288	0.541189	1	8846	tags=83%, list=62%, signal=220%
GO_BRANCHED_CHAIN_AMINO_ACID_CATABOLIC_PROCESS	19	-0.259349	-1.36185	0.1174	0.546302	1	6804	tags=74%, list=48%, signal=141%
GO_REGULATION_OF_COLLAGEN_BIOSYNTHETIC_PROCESS	29	-0.209967	-1.3599	0.137295	0.548805	1	9782	tags=90%, list=69%, signal=286%
GO_CELLULAR_COMPONENT_DISASSEMBLY_INVOLVED_IN_EXECUTION_PHASE_OF_APOPTOSIS	31	-0.207259	-1.35721	0.137097	0.553233	1	1190	tags=29%, list=8%, signal=32%
GO_KERATAN_SULFATE_BIOSYNTHETIC_PROCESS	26	-0.219597	-1.35717	0.118908	0.551572	1	8927	tags=85%, list=63%, signal=226%
GO_PROTEIN_HOMOTRIMERIZATION	27	-0.215771	-1.35606	0.138655	0.552413	1	9590	tags=89%, list=67%, signal=272%
GO_XENOBIOTIC_METABOLIC_PROCESS	60	-0.151193	-1.35522	0.126415	0.552554	1	8298	tags=73%, list=58%, signal=175%
GO_RESPONSE_TO_TOPOLOGICALLY_INCORRECT_PROTEIN	179	-0.0861252	-1.3533	0.119284	0.555084	1	8096	tags=65%, list=57%, signal=150%
GO_MACROMOLECULE_DEACYLATION	92	-0.118522	-1.35118	0.133197	0.558491	1	4205	tags=41%, list=30%, signal=58%
GO_SENSORY_PERCEPTION_OF_MECHANICAL_STIMULUS	137	-0.101402	-1.34979	0.134021	0.559736	1	7924	tags=66%, list=56%, signal=147%
GO_PROTEIN_ACTIVATION_CASCADE	17	-0.272681	-1.34969	0.117878	0.558216	1	9523	tags=94%, list=67%, signal=284%
GO_POSITIVE_REGULATION_OF_LAMELLIPODIUM_ORGANIZATION	28	-0.214462	-1.34894	0.142562	0.558206	1	7123	tags=71%, list=50%, signal=143%
GO_NUCLEOTIDE_EXCISION_REPAIR_PREINCISION_COMPLEX_ASSEMBLY	28	-0.21367	-1.34823	0.130435	0.558089	1	3575	tags=46%, list=25%, signal=62%
GO_PURINE_CONTAINING_COMPOUND_METABOLIC_PROCESS	140	-0.099053	-1.34712	0.124514	0.558939	1	6435	tags=55%, list=45%, signal=99%
GO_REGULATION_OF_PEPTIDASE_ACTIVITY	301	-0.0684331	-1.346	0.131687	0.559759	1	4534	tags=39%, list=32%, signal=55%
GO_HEMATOPOIETIC_STEM_CELL_DIFFERENTIATION	73	-0.133251	-1.34573	0.127237	0.558683	1	7865	tags=68%, list=55%, signal=152%
GO_REGULATION_OF_INFLAMMATORY_RESPONSE_TO_ANTIGENIC_STIMULUS	17	-0.268867	-1.34461	0.118095	0.559521	1	2040	tags=41%, list=14%, signal=48%
GO_GLYCEROLIPID_CATABOLIC_PROCESS	42	-0.178317	-1.34312	0.148594	0.561152	1	8656	tags=79%, list=61%, signal=200%
GO_POSITIVE_REGULATION_OF_LEUKOCYTE_MEDIATED_IMMUNITY	87	-0.123432	-1.34165	0.127701	0.562631	1	10855	tags=89%, list=76%, signal=370%
GO_PEROXISOMAL_MEMBRANE_TRANSPORT	18	-0.261637	-1.34077	0.1409	0.562875	1	7354	tags=78%, list=52%, signal=161%
GO_AZOLE_TRANSPORT	18	-0.25764	-1.3374	0.145299	0.568544	1	5038	tags=61%, list=35%, signal=94%
GO_RNA_3_END_PROCESSING	129	-0.102317	-1.33671	0.149495	0.568388	1	3855	tags=37%, list=27%, signal=51%
GO_HYALURONAN_CATABOLIC_PROCESS	15	-0.288994	-1.33647	0.154876	0.567297	1	3484	tags=53%, list=24%, signal=71%
GO_INTERLEUKIN_6_SECRETION	28	-0.216978	-1.33441	0.147059	0.570286	1	3528	tags=46%, list=25%, signal=62%
GO_NEGATIVE_REGULATION_OF_RNA_SPLICING	25	-0.226625	-1.3289	0.140816	0.580915	1	2475	tags=40%, list=17%, signal=48%
GO_REGULATION_OF_FATTY_ACID_TRANSPORT	21	-0.245294	-1.32585	0.156371	0.585981	1	9395	tags=90%, list=66%, signal=266%
GO_CYTOKINE_SECRETION	149	-0.0936324	-1.32577	0.146045	0.584481	1	11199	tags=88%, list=79%, signal=408%
GO_MAINTENANCE_OF_PROTEIN_LOCATION_IN_CELL	67	-0.137352	-1.32405	0.150713	0.586539	1	4217	tags=43%, list=30%, signal=61%
GO_REGULATION_OF_PHAGOCYTOSIS	66	-0.140037	-1.32334	0.147005	0.586412	1	8155	tags=71%, list=57%, signal=166%
GO_GLUTAMINE_FAMILY_AMINO_ACID_METABOLIC_PROCESS	57	-0.146157	-1.3233	0.147609	0.58479	1	9418	tags=81%, list=66%, signal=237%
GO_CELL_ADHESION_MEDIATED_BY_INTEGRIN	59	-0.146693	-1.32327	0.126016	0.583158	1	8056	tags=71%, list=57%, signal=163%
GO_CGMP_MEDIATED_SIGNALING	27	-0.21536	-1.32214	0.162933	0.584117	1	2741	tags=41%, list=19%, signal=50%
GO_INTERLEUKIN_8_SECRETION	20	-0.24304	-1.32171	0.124498	0.58337	1	9359	tags=90%, list=66%, signal=262%
GO_CILIUM_MOVEMENT_INVOLVED_IN_CELL_MOTILITY	18	-0.258883	-1.31805	0.142857	0.590202	1	9766	tags=94%, list=69%, signal=300%
GO_PEPTIDYL_SERINE_DEPHOSPHORYLATION	18	-0.257015	-1.31558	0.179541	0.594173	1	3465	tags=50%, list=24%, signal=66%
GO_NUCLEOTIDE_EXCISION_REPAIR_DNA_DUPLEX_UNWINDING	21	-0.238139	-1.3148	0.132383	0.594301	1	5429	tags=62%, list=38%, signal=100%
GO_REGULATION_OF_OXIDATIVE_STRESS_INDUCED_INTRINSIC_APOPTOTIC_SIGNALING_PATHWAY	23	-0.228226	-1.31434	0.154786	0.593656	1	9756	tags=91%, list=69%, signal=290%
GO_LYMPHOCYTE_MEDIATED_IMMUNITY	158	-0.0866836	-1.31348	0.140385	0.593926	1	10855	tags=85%, list=76%, signal=353%
GO_RNA_MODIFICATION	139	-0.0957297	-1.31203	0.149194	0.595529	1	8689	tags=71%, list=61%, signal=179%
GO_TRANSCRIPTION_INITIATION_FROM_RNA_POLYMERASE_I_PROMOTER	33	-0.190574	-1.31113	0.134503	0.595865	1	6354	tags=64%, list=45%, signal=115%
GO_POSITIVE_REGULATION_OF_MITOCHONDRIAL_OUTER_MEMBRANE_PERMEABILIZATION_INVOLVED_IN_APOPTOTIC_SIGNALING_PATHWAY	34	-0.190859	-1.30862	0.159004	0.600016	1	3990	tags=47%, list=28%, signal=65%
GO_REGULATION_OF_EXTRACELLULAR_MATRIX_ORGANIZATION	34	-0.183257	-1.30784	0.157025	0.600117	1	10379	tags=91%, list=73%, signal=336%
GO_REGULATION_OF_INTRINSIC_APOPTOTIC_SIGNALING_PATHWAY	140	-0.0935954	-1.30469	0.165354	0.605757	1	4173	tags=39%, list=29%, signal=54%
GO_TRANSITION_METAL_ION_TRANSPORT	105	-0.11088	-1.30363	0.159844	0.606628	1	10366	tags=84%, list=73%, signal=306%
GO_TRANSFERRIN_TRANSPORT	32	-0.195396	-1.30298	0.142566	0.606362	1	3899	tags=47%, list=27%, signal=64%
GO_GLYCOPROTEIN_CATABOLIC_PROCESS	17	-0.265728	-1.29976	0.172348	0.61233	1	6272	tags=71%, list=44%, signal=126%
GO_UBIQUITIN_DEPENDENT_ERAD_PATHWAY	69	-0.131164	-1.29822	0.167677	0.614233	1	8253	tags=71%, list=58%, signal=168%
GO_PEPTIDE_METABOLIC_PROCESS	95	-0.114129	-1.29737	0.151139	0.614563	1	9327	tags=77%, list=66%, signal=221%
GO_ENDOPLASMIC_RETICULUM_TO_CYTOSOL_TRANSPORT	27	-0.208278	-1.2964	0.143737	0.615193	1	7060	tags=70%, list=50%, signal=139%
GO_POSITIVE_REGULATION_OF_MULTI_ORGANISM_PROCESS	155	-0.0913452	-1.29377	0.161987	0.619666	1	2848	tags=29%, list=20%, signal=36%
GO_PSEUDOURIDINE_SYNTHESIS	17	-0.261893	-1.29224	0.159449	0.621594	1	7164	tags=76%, list=50%, signal=154%
GO_NEGATIVE_REGULATION_OF_PROTEIN_BINDING	87	-0.119191	-1.29086	0.153846	0.623165	1	8624	tags=72%, list=61%, signal=183%
GO_NUCLEOTIDE_TRANSPORT	17	-0.259638	-1.29052	0.161157	0.622331	1	8871	tags=88%, list=62%, signal=234%
GO_ORGANELLE_DISASSEMBLY	90	-0.11739	-1.28861	0.174	0.625164	1	2295	tags=28%, list=16%, signal=33%
GO_REGULATION_OF_CELLULAR_KETONE_METABOLIC_PROCESS	120	-0.101109	-1.28808	0.172962	0.6247	1	6404	tags=55%, list=45%, signal=99%
GO_CELL_CYCLE_ARREST	220	-0.0735672	-1.28712	0.159751	0.625257	1	8418	tags=66%, list=59%, signal=160%
GO_MATURATION_OF_5_8S_RRNA_FROM_TRICISTRONIC_RRNA_TRANSCRIPT_SSU_RRNA_5_8S_RRNA_LSU_RRNA_	21	-0.228971	-1.28686	0.175542	0.624204	1	10305	tags=95%, list=72%, signal=344%
GO_ENDOPLASMIC_RETICULUM_CALCIUM_ION_HOMEOSTASIS	22	-0.230646	-1.28624	0.162887	0.623931	1	4488	tags=55%, list=32%, signal=80%
GO_HISTONE_H3_DEACETYLATION	17	-0.262604	-1.28332	0.183633	0.629001	1	3804	tags=53%, list=27%, signal=72%
GO_REGULATION_OF_LEUKOCYTE_MEDIATED_IMMUNITY	137	-0.0925253	-1.2827	0.181263	0.628817	1	10855	tags=85%, list=76%, signal=356%
GO_POSITIVE_REGULATION_OF_VIRAL_PROCESS	94	-0.112834	-1.28217	0.165984	0.628419	1	2646	tags=30%, list=19%, signal=36%
GO_FAT_SOLUBLE_VITAMIN_METABOLIC_PROCESS	29	-0.199278	-1.28171	0.177419	0.627749	1	8952	tags=83%, list=63%, signal=222%
GO_POSITIVE_REGULATION_OF_SIGNAL_TRANSDUCTION_BY_P53_CLASS_MEDIATOR	19	-0.242502	-1.27884	0.178	0.632843	1	1049	tags=32%, list=7%, signal=34%
GO_COLLAGEN_BIOSYNTHETIC_PROCESS	37	-0.178316	-1.27784	0.164927	0.63361	1	9782	tags=86%, list=69%, signal=276%
GO_REGULATION_OF_APPETITE	18	-0.251573	-1.27782	0.170635	0.631977	1	9079	tags=89%, list=64%, signal=245%
GO_VITAMIN_METABOLIC_PROCESS	100	-0.112073	-1.27686	0.173307	0.63261	1	8952	tags=74%, list=63%, signal=198%
GO_PRIMARY_ALCOHOL_METABOLIC_PROCESS	44	-0.159952	-1.27384	0.161943	0.638045	1	5820	tags=57%, list=41%, signal=96%
GO_KERATINIZATION	37	-0.174654	-1.27342	0.172816	0.637343	1	9834	tags=86%, list=69%, signal=279%
GO_COFACTOR_TRANSPORT	39	-0.171304	-1.27342	0.163673	0.635681	1	5965	tags=59%, list=42%, signal=101%
GO_REGULATION_OF_TRANSLATIONAL_INITIATION	70	-0.129656	-1.27133	0.183432	0.639041	1	11791	tags=96%, list=83%, signal=554%
GO_EXTRACELLULAR_MATRIX_DISASSEMBLY	52	-0.145917	-1.27074	0.174349	0.638875	1	2038	tags=29%, list=14%, signal=34%
GO_REGULATION_OF_MEMBRANE_PERMEABILITY	74	-0.124513	-1.2695	0.182556	0.640124	1	10743	tags=88%, list=75%, signal=356%
GO_CORNIFICATION	32	-0.18475	-1.26814	0.160338	0.641723	1	9834	tags=88%, list=69%, signal=282%
GO_POSITIVE_REGULATION_OF_LEUKOCYTE_DEGRANULATION	17	-0.255771	-1.26693	0.199195	0.643036	1	8926	tags=88%, list=63%, signal=236%
GO_PROTEIN_N_LINKED_GLYCOSYLATION	73	-0.126054	-1.26425	0.187621	0.647898	1	8357	tags=71%, list=59%, signal=172%
GO_REGULATION_OF_T_CELL_CYTOKINE_PRODUCTION	20	-0.238799	-1.26186	0.17759	0.651805	1	10843	tags=100%, list=76%, signal=419%
GO_INTRINSIC_APOPTOTIC_SIGNALING_PATHWAY_IN_RESPONSE_TO_OXIDATIVE_STRESS	39	-0.171555	-1.26058	0.176471	0.653235	1	9977	tags=87%, list=70%, signal=291%
GO_PHOSPHATE_ION_TRANSPORT	20	-0.230784	-1.25985	0.171815	0.653314	1	5974	tags=65%, list=42%, signal=112%
GO_CELLULAR_RESPONSE_TO_BIOTIC_STIMULUS	166	-0.0825842	-1.25851	0.173307	0.654988	1	9045	tags=72%, list=64%, signal=194%
GO_PROTEIN_PROCESSING	162	-0.0851185	-1.25846	0.2	0.653461	1	9261	tags=73%, list=65%, signal=208%
GO_WATER_SOLUBLE_VITAMIN_METABOLIC_PROCESS	68	-0.12825	-1.25769	0.155512	0.653634	1	7396	tags=65%, list=52%, signal=134%
GO_POSTREPLICATION_REPAIR	50	-0.151728	-1.25563	0.193089	0.656826	1	10377	tags=88%, list=73%, signal=323%
GO_HORMONE_METABOLIC_PROCESS	139	-0.0905578	-1.25529	0.198819	0.656004	1	6611	tags=55%, list=46%, signal=102%
GO_POSITIVE_REGULATION_OF_PEPTIDE_HORMONE_SECRETION	72	-0.124545	-1.25514	0.174737	0.654751	1	6344	tags=57%, list=45%, signal=102%
GO_REGULATION_OF_MEIOTIC_NUCLEAR_DIVISION	24	-0.213716	-1.25364	0.200401	0.656701	1	7048	tags=71%, list=50%, signal=140%
GO_PHOSPHATIDYLCHOLINE_METABOLIC_PROCESS	24	-0.21349	-1.25363	0.185336	0.655088	1	6458	tags=67%, list=45%, signal=122%
GO_REGULATION_OF_SYNCYTIUM_FORMATION_BY_PLASMA_MEMBRANE_FUSION	16	-0.249635	-1.25339	0.196498	0.65395	1	900	tags=31%, list=6%, signal=33%
GO_MESENCHYMAL_TO_EPITHELIAL_TRANSITION	15	-0.266892	-1.25187	0.204	0.656024	1	8544	tags=87%, list=60%, signal=217%
GO_PROTEASOMAL_PROTEIN_CATABOLIC_PROCESS	438	-0.0517239	-1.25109	0.200385	0.656318	1	8096	tags=62%, list=57%, signal=139%
GO_OOCYTE_MATURATION	20	-0.235901	-1.25042	0.197266	0.656379	1	2342	tags=40%, list=16%, signal=48%
GO_MORPHOGENESIS_OF_A_POLARIZED_EPITHELIUM	135	-0.0904826	-1.2503	0.180915	0.655056	1	6529	tags=55%, list=46%, signal=100%
GO_POSTSYNAPTIC_MEMBRANE_ORGANIZATION	36	-0.178241	-1.24945	0.21	0.655466	1	1820	tags=31%, list=13%, signal=35%
GO_RESPONSE_TO_CADMIUM_ION	49	-0.152251	-1.24783	0.202335	0.657682	1	10044	tags=86%, list=71%, signal=290%
GO_ADAPTIVE_IMMUNE_RESPONSE_BASED_ON_SOMATIC_RECOMBINATION_OF_IMMUNE_RECEPTORS_BUILT_FROM_IMMUNOGLOBULIN_SUPERFAMILY_DOMAINS	181	-0.0784164	-1.24684	0.194969	0.658548	1	11248	tags=87%, list=79%, signal=408%
GO_PROTEIN_PEPTIDYL_PROLYL_ISOMERIZATION	31	-0.189788	-1.24679	0.196687	0.657079	1	4653	tags=52%, list=33%, signal=77%
GO_HEME_BIOSYNTHETIC_PROCESS	21	-0.225611	-1.24494	0.203285	0.660022	1	6963	tags=71%, list=49%, signal=140%
GO_ACID_SECRETION	93	-0.10997	-1.24473	0.19596	0.658895	1	8090	tags=68%, list=57%, signal=156%
GO_SKELETAL_MUSCLE_TISSUE_REGENERATION	25	-0.204317	-1.24409	0.197183	0.658842	1	3931	tags=48%, list=28%, signal=66%
GO_IRON_SULFUR_CLUSTER_ASSEMBLY	18	-0.240613	-1.24324	0.199601	0.659273	1	6862	tags=72%, list=48%, signal=139%
GO_CHROMATIN_REMODELING_AT_CENTROMERE	31	-0.189738	-1.24221	0.199601	0.66035	1	6950	tags=68%, list=49%, signal=132%
GO_LABYRINTHINE_LAYER_BLOOD_VESSEL_DEVELOPMENT	19	-0.233366	-1.24169	0.192389	0.660015	1	10920	tags=100%, list=77%, signal=429%
GO_POST_EMBRYONIC_ANIMAL_ORGAN_DEVELOPMENT	15	-0.265368	-1.24086	0.204678	0.660562	1	3820	tags=53%, list=27%, signal=73%
GO_PROTEIN_POLYMERIZATION	240	-0.0665404	-1.23694	0.214145	0.668404	1	5239	tags=43%, list=37%, signal=67%
GO_POSITIVE_REGULATION_OF_TELOMERASE_RNA_LOCALIZATION_TO_CAJAL_BODY	15	-0.251624	-1.23642	0.209256	0.668026	1	7812	tags=80%, list=55%, signal=177%
GO_REGULATION_OF_LYASE_ACTIVITY	37	-0.170173	-1.23561	0.208748	0.668516	1	5665	tags=57%, list=40%, signal=94%
GO_RESPONSE_TO_NUTRIENT	177	-0.0790583	-1.23468	0.217557	0.669192	1	11196	tags=86%, list=79%, signal=400%
GO_REGULATION_OF_TRANSLATIONAL_FIDELITY	18	-0.237448	-1.23453	0.194672	0.667957	1	6907	tags=72%, list=49%, signal=140%
GO_NEGATIVE_REGULATION_OF_T_CELL_RECEPTOR_SIGNALING_PATHWAY	17	-0.246174	-1.23393	0.196356	0.667867	1	8225	tags=82%, list=58%, signal=195%
GO_REGULATION_OF_VACUOLE_ORGANIZATION	38	-0.169059	-1.2339	0.227176	0.66637	1	5843	tags=58%, list=41%, signal=98%
GO_REGULATION_OF_MICROTUBULE_BASED_MOVEMENT	22	-0.223698	-1.23265	0.224532	0.667799	1	10411	tags=95%, list=73%, signal=355%
GO_CHAPERONE_MEDIATED_PROTEIN_COMPLEX_ASSEMBLY	18	-0.242926	-1.23249	0.179592	0.666597	1	8411	tags=83%, list=59%, signal=203%
GO_NUCLEOSIDE_BISPHOSPHATE_BIOSYNTHETIC_PROCESS	63	-0.13317	-1.23204	0.184891	0.666112	1	4441	tags=44%, list=31%, signal=64%
GO_MYELOID_LEUKOCYTE_MIGRATION	129	-0.0928787	-1.22944	0.202381	0.670665	1	8182	tags=67%, list=57%, signal=155%
GO_INNER_EAR_RECEPTOR_CELL_DEVELOPMENT	36	-0.173266	-1.22813	0.187625	0.672296	1	3868	tags=44%, list=27%, signal=61%
GO_REGULATION_OF_T_CELL_MEDIATED_IMMUNITY	45	-0.156937	-1.22754	0.191057	0.672217	1	11378	tags=96%, list=80%, signal=474%
GO_REGULATION_OF_PROTEIN_AUTOPHOSPHORYLATION	44	-0.157533	-1.22666	0.21118	0.672874	1	11355	tags=95%, list=80%, signal=470%
GO_MRNA_METABOLIC_PROCESS	479	-0.0489648	-1.22601	0.221519	0.672826	1	11246	tags=84%, list=79%, signal=385%
GO_INTRINSIC_APOPTOTIC_SIGNALING_PATHWAY_IN_RESPONSE_TO_ENDOPLASMIC_RETICULUM_STRESS	54	-0.139743	-1.22433	0.195652	0.67544	1	7774	tags=69%, list=55%, signal=150%
GO_RAB_PROTEIN_SIGNAL_TRANSDUCTION	63	-0.130123	-1.22378	0.212644	0.675219	1	7196	tags=63%, list=51%, signal=128%
GO_PHOSPHOLIPID_CATABOLIC_PROCESS	32	-0.182185	-1.22313	0.225352	0.675342	1	7201	tags=69%, list=51%, signal=139%
GO_SPLICEOSOMAL_SNRNP_ASSEMBLY	37	-0.16834	-1.22198	0.195312	0.676719	1	11078	tags=95%, list=78%, signal=425%
GO_DETECTION_OF_LIGHT_STIMULUS	46	-0.150905	-1.22124	0.194981	0.676945	1	10549	tags=89%, list=74%, signal=343%
GO_LAMELLIPODIUM_ASSEMBLY	63	-0.128435	-1.22052	0.207767	0.677146	1	6090	tags=56%, list=43%, signal=97%
GO_REGULATION_OF_MITOPHAGY	15	-0.265809	-1.22013	0.223529	0.676517	1	5712	tags=67%, list=40%, signal=111%
GO_REGULATION_OF_MONOCYTE_CHEMOTAXIS	16	-0.253103	-1.21938	0.216061	0.676753	1	8859	tags=88%, list=62%, signal=231%
GO_PROTEIN_REFOLDING	31	-0.181366	-1.21755	0.201942	0.679771	1	10743	tags=94%, list=75%, signal=380%
GO_MISMATCH_REPAIR	32	-0.183982	-1.21629	0.224206	0.681453	1	9400	tags=84%, list=66%, signal=248%
GO_POSITIVE_REGULATION_OF_CELL_ADHESION_MEDIATED_BY_INTEGRIN	16	-0.250092	-1.21572	0.207819	0.681333	1	8012	tags=81%, list=56%, signal=186%
GO_ALPHA_AMINO_ACID_METABOLIC_PROCESS	139	-0.0887656	-1.21451	0.204499	0.682777	1	9709	tags=77%, list=68%, signal=240%
GO_CELLULAR_RESPONSE_TO_OXIDATIVE_STRESS	257	-0.063808	-1.21414	0.216963	0.682059	1	2045	tags=21%, list=14%, signal=24%
GO_NEGATIVE_REGULATION_OF_OXIDATIVE_STRESS_INDUCED_INTRINSIC_APOPTOTIC_SIGNALING_PATHWAY	16	-0.252597	-1.21383	0.24031	0.681305	1	9756	tags=94%, list=69%, signal=298%
GO_INFLAMMATORY_RESPONSE_TO_ANTIGENIC_STIMULUS	35	-0.171755	-1.21135	0.230469	0.685882	1	2443	tags=34%, list=17%, signal=41%
GO_REGULATION_OF_PROTEIN_HOMOOLIGOMERIZATION	18	-0.235057	-1.20985	0.233068	0.687891	1	6941	tags=72%, list=49%, signal=141%
GO_ATTACHMENT_OF_SPINDLE_MICROTUBULES_TO_KINETOCHORE	29	-0.186347	-1.20896	0.226121	0.68856	1	7172	tags=69%, list=50%, signal=139%
GO_MONONUCLEAR_CELL_MIGRATION	50	-0.148068	-1.20844	0.211462	0.688254	1	8151	tags=72%, list=57%, signal=168%
GO_POSITIVE_REGULATION_OF_OSTEOBLAST_DIFFERENTIATION	54	-0.137802	-1.20677	0.210843	0.690945	1	5956	tags=56%, list=42%, signal=95%
GO_VIRAL_RNA_GENOME_REPLICATION	21	-0.220885	-1.20642	0.236253	0.690268	1	9742	tags=90%, list=68%, signal=286%
GO_NEGATIVE_REGULATION_OF_CYTOKINE_PRODUCTION	198	-0.0733311	-1.20608	0.235529	0.689606	1	11339	tags=87%, list=80%, signal=421%
GO_PURINE_NUCLEOSIDE_MONOPHOSPHATE_BIOSYNTHETIC_PROCESS	19	-0.230764	-1.20454	0.223108	0.691847	1	10957	tags=100%, list=77%, signal=433%
GO_PYRIDINE_CONTAINING_COMPOUND_METABOLIC_PROCESS	35	-0.168176	-1.20366	0.242857	0.692448	1	5748	tags=57%, list=40%, signal=96%
GO_RESPONSE_TO_HYDROGEN_PEROXIDE	122	-0.0931366	-1.20128	0.224568	0.696688	1	4988	tags=44%, list=35%, signal=68%
GO_NEGATIVE_REGULATION_OF_RESPONSE_TO_OXIDATIVE_STRESS	40	-0.158898	-1.20008	0.218367	0.697912	1	3084	tags=38%, list=22%, signal=48%
GO_ARACHIDONIC_ACID_METABOLIC_PROCESS	30	-0.184782	-1.19973	0.209804	0.697283	1	5918	tags=60%, list=42%, signal=102%
GO_MAINTENANCE_OF_CELL_POLARITY	17	-0.241152	-1.19937	0.221154	0.69664	1	5784	tags=65%, list=41%, signal=109%
GO_NEGATIVE_REGULATION_OF_MICROTUBULE_DEPOLYMERIZATION	22	-0.211956	-1.19875	0.218876	0.696616	1	1518	tags=32%, list=11%, signal=36%
GO_SULFUR_COMPOUND_BIOSYNTHETIC_PROCESS	155	-0.0821144	-1.19816	0.209776	0.696499	1	12255	tags=94%, list=86%, signal=669%
GO_POSITIVE_REGULATION_OF_PROTEIN_COMPLEX_DISASSEMBLY	33	-0.174927	-1.19808	0.245436	0.695155	1	2262	tags=33%, list=16%, signal=40%
GO_RESPONSE_TO_FOOD	25	-0.19763	-1.19799	0.224242	0.693888	1	5165	tags=56%, list=36%, signal=88%
GO_CHAPERONE_MEDIATED_PROTEIN_FOLDING	54	-0.137707	-1.19772	0.254658	0.693022	1	6221	tags=57%, list=44%, signal=102%
GO_ZINC_ION_HOMEOSTASIS	23	-0.204095	-1.19667	0.232794	0.694105	1	3909	tags=48%, list=27%, signal=66%
GO_NEUTRAL_LIPID_CATABOLIC_PROCESS	24	-0.202136	-1.19662	0.230315	0.692735	1	8399	tags=79%, list=59%, signal=193%
GO_AUTOPHAGY_OF_MITOCHONDRION	68	-0.124073	-1.1961	0.226054	0.692467	1	2221	tags=28%, list=16%, signal=33%
GO_REGULATION_OF_CELLULAR_RESPONSE_TO_DRUG	23	-0.204939	-1.19471	0.245902	0.694534	1	2040	tags=35%, list=14%, signal=41%
GO_REGULATION_OF_MYOTUBE_DIFFERENTIATION	36	-0.169603	-1.19075	0.224652	0.702469	1	11434	tags=97%, list=80%, signal=493%
GO_THIOESTER_METABOLIC_PROCESS	40	-0.157625	-1.19039	0.242678	0.701828	1	3458	tags=40%, list=24%, signal=53%
GO_RUFFLE_ORGANIZATION	49	-0.142869	-1.19022	0.232033	0.700767	1	3785	tags=41%, list=27%, signal=55%
GO_T_CELL_HOMEOSTASIS	30	-0.180054	-1.18983	0.250489	0.700227	1	8358	tags=77%, list=59%, signal=185%
GO_SUPEROXIDE_ANION_GENERATION	24	-0.203065	-1.18708	0.243697	0.705144	1	8979	tags=83%, list=63%, signal=225%
GO_POSITIVE_REGULATION_OF_CANONICAL_WNT_SIGNALING_PATHWAY	134	-0.0887225	-1.18339	0.228361	0.712648	1	5762	tags=49%, list=40%, signal=82%
GO_REGULATION_OF_RESPONSE_TO_EXTRACELLULAR_STIMULUS	23	-0.205431	-1.18318	0.237643	0.711706	1	8223	tags=78%, list=58%, signal=185%
GO_LIPID_OXIDATION	92	-0.105797	-1.18287	0.232794	0.711012	1	10575	tags=85%, list=74%, signal=327%
GO_CELLULAR_RESPONSE_TO_COPPER_ION	15	-0.255595	-1.18046	0.23913	0.715677	1	3959	tags=53%, list=28%, signal=74%
GO_CYTOSKELETON_DEPENDENT_CYTOKINESIS	77	-0.115105	-1.1803	0.261506	0.71459	1	3918	tags=39%, list=28%, signal=53%
GO_AMINO_SUGAR_METABOLIC_PROCESS	20	-0.221045	-1.18014	0.237395	0.713481	1	8248	tags=80%, list=58%, signal=190%
GO_ACUTE_PHASE_RESPONSE	22	-0.213619	-1.17784	0.265896	0.717737	1	9260	tags=86%, list=65%, signal=247%
GO_MITOCHONDRIAL_RNA_METABOLIC_PROCESS	21	-0.214172	-1.17711	0.244856	0.71812	1	1702	tags=33%, list=12%, signal=38%
GO_MITOCHONDRIAL_CALCIUM_ION_HOMEOSTASIS	21	-0.213013	-1.17694	0.240076	0.717007	1	8498	tags=81%, list=60%, signal=201%
GO_REGULATION_OF_LAMELLIPODIUM_ORGANIZATION	43	-0.151566	-1.17616	0.277666	0.717467	1	6127	tags=58%, list=43%, signal=102%
GO_HEXOSE_CATABOLIC_PROCESS	29	-0.189459	-1.17598	0.238384	0.716409	1	5655	tags=59%, list=40%, signal=97%
GO_PROTEIN_DEPOLYMERIZATION	98	-0.101677	-1.1755	0.235067	0.716171	1	2050	tags=24%, list=14%, signal=28%
GO_REGULATION_OF_GOLGI_ORGANIZATION	15	-0.256832	-1.17459	0.244533	0.716886	1	1094	tags=33%, list=8%, signal=36%
GO_RESPONSE_TO_INTERLEUKIN_4	27	-0.191425	-1.17423	0.267081	0.716244	1	4663	tags=52%, list=33%, signal=77%
GO_POSITIVE_REGULATION_OF_VIRAL_TRANSCRIPTION	41	-0.15613	-1.17402	0.253036	0.715223	1	2646	tags=34%, list=19%, signal=42%
GO_CARBOHYDRATE_METABOLIC_PROCESS	464	-0.0481929	-1.17319	0.253846	0.715808	1	11273	tags=84%, list=79%, signal=390%
GO_POSITIVE_REGULATION_OF_RELEASE_OF_CYTOCHROME_C_FROM_MITOCHONDRIA	29	-0.18043	-1.17086	0.263473	0.72001	1	7747	tags=72%, list=54%, signal=159%
GO_CELLULAR_RESPONSE_TO_INTERFERON_BETA	16	-0.240775	-1.17084	0.239351	0.718594	1	1026	tags=31%, list=7%, signal=34%
GO_REGULATION_OF_LYMPHOCYTE_MEDIATED_IMMUNITY	95	-0.101728	-1.17022	0.254579	0.71863	1	11001	tags=87%, list=77%, signal=382%
GO_DENDRITIC_CELL_MIGRATION	19	-0.221039	-1.16948	0.245322	0.718943	1	8098	tags=79%, list=57%, signal=183%
GO_ASPARTATE_FAMILY_AMINO_ACID_BIOSYNTHETIC_PROCESS	21	-0.213777	-1.16931	0.240404	0.717907	1	10521	tags=95%, list=74%, signal=364%
GO_REGULATION_OF_SIGNALING_RECEPTOR_ACTIVITY	355	-0.0545418	-1.16804	0.24	0.719608	1	1610	tags=17%, list=11%, signal=18%
GO_ARACHIDONIC_ACID_SECRETION	19	-0.221602	-1.16734	0.241935	0.719768	1	8090	tags=79%, list=57%, signal=183%
GO_REGULATION_OF_MITOCHONDRION_ORGANIZATION	166	-0.0787581	-1.16731	0.262452	0.718388	1	5754	tags=48%, list=40%, signal=80%
GO_ACTIVATION_OF_JUN_KINASE_ACTIVITY	35	-0.169821	-1.16718	0.26494	0.717275	1	3284	tags=40%, list=23%, signal=52%
GO_SINGLE_FERTILIZATION	78	-0.112992	-1.16684	0.267045	0.716688	1	8075	tags=68%, list=57%, signal=156%
GO_ACETYL_COA_BIOSYNTHETIC_PROCESS_FROM_PYRUVATE	15	-0.247157	-1.16593	0.274227	0.717596	1	4079	tags=53%, list=29%, signal=75%
GO_REGULATION_OF_MAST_CELL_ACTIVATION	31	-0.173482	-1.16466	0.266	0.71938	1	10855	tags=94%, list=76%, signal=393%
GO_C21_STEROID_HORMONE_BIOSYNTHETIC_PROCESS	21	-0.214731	-1.16416	0.253138	0.719233	1	2372	tags=38%, list=17%, signal=46%
GO_REGULATION_OF_HETEROTYPIC_CELL_CELL_ADHESION	15	-0.250382	-1.16375	0.259875	0.718782	1	3084	tags=47%, list=22%, signal=60%
GO_POSITIVE_REGULATION_OF_PROTEIN_COMPLEX_ASSEMBLY	214	-0.0681791	-1.16361	0.26087	0.717692	1	3968	tags=35%, list=28%, signal=47%
GO_ENDOTHELIAL_CELL_CHEMOTAXIS	24	-0.198662	-1.16352	0.262646	0.716517	1	10228	tags=92%, list=72%, signal=325%
GO_MEMBRANE_FUSION	124	-0.0904948	-1.16346	0.260437	0.715219	1	11009	tags=86%, list=77%, signal=377%
GO_POSITIVE_REGULATION_OF_VASCULAR_ENDOTHELIAL_GROWTH_FACTOR_RECEPTOR_SIGNALING_PATHWAY	15	-0.249937	-1.1628	0.259615	0.715391	1	7836	tags=80%, list=55%, signal=178%
GO_POSITIVE_REGULATION_OF_CELLULAR_AMIDE_METABOLIC_PROCESS	128	-0.0877017	-1.16013	0.254473	0.720445	1	2879	tags=29%, list=20%, signal=36%
GO_CELLULAR_MODIFIED_AMINO_ACID_CATABOLIC_PROCESS	21	-0.213284	-1.15982	0.277014	0.719787	1	10528	tags=95%, list=74%, signal=365%
GO_INTRACILIARY_TRANSPORT_INVOLVED_IN_CILIUM_ASSEMBLY	40	-0.156207	-1.15887	0.263359	0.720635	1	8817	tags=78%, list=62%, signal=203%
GO_POSITIVE_REGULATION_OF_T_CELL_MEDIATED_IMMUNITY	29	-0.175892	-1.15782	0.284872	0.72176	1	11248	tags=97%, list=79%, signal=459%
GO_VACUOLAR_ACIDIFICATION	21	-0.20838	-1.15674	0.259259	0.722976	1	6530	tags=67%, list=46%, signal=123%
GO_TRIGLYCERIDE_CATABOLIC_PROCESS	17	-0.233937	-1.15648	0.28169	0.722154	1	8399	tags=82%, list=59%, signal=201%
GO_T_CELL_MEDIATED_IMMUNITY	68	-0.118818	-1.15539	0.262834	0.723344	1	11717	tags=94%, list=82%, signal=529%
GO_POSITIVE_REGULATION_OF_APOPTOTIC_SIGNALING_PATHWAY	158	-0.0790422	-1.15511	0.259962	0.722615	1	8800	tags=70%, list=62%, signal=180%
GO_NEGATIVE_REGULATION_OF_MITOCHONDRION_ORGANIZATION	46	-0.143577	-1.1541	0.282946	0.723648	1	7558	tags=67%, list=53%, signal=143%
GO_IRON_ION_TRANSPORT	62	-0.12237	-1.15304	0.281437	0.724858	1	10896	tags=89%, list=77%, signal=376%
GO_RESPONSE_TO_INORGANIC_SUBSTANCE	466	-0.0472314	-1.15281	0.272177	0.724066	1	2864	tags=25%, list=20%, signal=30%
GO_GOLGI_TO_PLASMA_MEMBRANE_PROTEIN_TRANSPORT	35	-0.166713	-1.14939	0.28655	0.731006	1	5362	tags=54%, list=38%, signal=87%
GO_PROTEIN_FOLDING_IN_ENDOPLASMIC_RETICULUM	15	-0.246843	-1.14843	0.286837	0.73198	1	7880	tags=80%, list=55%, signal=179%
GO_RNA_PHOSPHODIESTER_BOND_HYDROLYSIS_ENDONUCLEOLYTIC	65	-0.118881	-1.1472	0.263158	0.733564	1	11020	tags=89%, list=77%, signal=393%
GO_RESPONSE_TO_ANTIBIOTIC	277	-0.0604778	-1.14665	0.288719	0.733459	1	5016	tags=41%, list=35%, signal=62%
GO_REGULATION_OF_INTERLEUKIN_4_PRODUCTION	21	-0.203748	-1.14617	0.275247	0.733226	1	4562	tags=52%, list=32%, signal=77%
GO_TOXIN_METABOLIC_PROCESS	17	-0.233412	-1.14581	0.276471	0.732688	1	7569	tags=76%, list=53%, signal=163%
GO_CARBOHYDRATE_BIOSYNTHETIC_PROCESS	175	-0.0746632	-1.14518	0.274854	0.732909	1	11561	tags=89%, list=81%, signal=465%
GO_C4_DICARBOXYLATE_TRANSPORT	20	-0.212162	-1.14477	0.2818	0.732524	1	9798	tags=90%, list=69%, signal=288%
GO_NUCLEOSIDE_TRIPHOSPHATE_METABOLIC_PROCESS	55	-0.130401	-1.14445	0.285106	0.731922	1	6435	tags=58%, list=45%, signal=106%
GO_REGULATION_OF_DIGESTIVE_SYSTEM_PROCESS	26	-0.190091	-1.14312	0.299029	0.733946	1	7156	tags=69%, list=50%, signal=139%
GO_LIPOSACCHARIDE_METABOLIC_PROCESS	47	-0.141751	-1.14302	0.283133	0.732824	1	7077	tags=64%, list=50%, signal=127%
GO_ACTIN_FILAMENT_POLYMERIZATION	155	-0.07831	-1.14299	0.300207	0.73148	1	5236	tags=45%, list=37%, signal=70%
GO_GLUTATHIONE_DERIVATIVE_BIOSYNTHETIC_PROCESS	18	-0.229415	-1.14193	0.280412	0.73275	1	10185	tags=94%, list=72%, signal=331%
GO_ACTIVATED_T_CELL_PROLIFERATION	30	-0.174212	-1.14186	0.270541	0.731555	1	8441	tags=77%, list=59%, signal=188%
GO_NEGATIVE_REGULATION_OF_NECROTIC_CELL_DEATH	15	-0.237777	-1.14175	0.281188	0.730462	1	1365	tags=33%, list=10%, signal=37%
GO_RESPONSE_TO_REACTIVE_OXYGEN_SPECIES	193	-0.0701279	-1.14145	0.284861	0.729843	1	2852	tags=27%, list=20%, signal=33%
GO_NEGATIVE_REGULATION_OF_MICROTUBULE_POLYMERIZATION_OR_DEPOLYMERIZATION	33	-0.16841	-1.14125	0.282869	0.728975	1	2786	tags=36%, list=20%, signal=45%
GO_REGULATION_OF_B_CELL_APOPTOTIC_PROCESS	15	-0.242137	-1.14099	0.277083	0.728279	1	1303	tags=33%, list=9%, signal=37%
GO_RESPONSE_TO_LEAD_ION	22	-0.203943	-1.14059	0.286299	0.72789	1	6809	tags=68%, list=48%, signal=130%
GO_NEGATIVE_REGULATION_OF_SUPRAMOLECULAR_FIBER_ORGANIZATION	115	-0.0914743	-1.14024	0.309055	0.727338	1	3785	tags=36%, list=27%, signal=48%
GO_ORGANOPHOSPHATE_CATABOLIC_PROCESS	116	-0.0905414	-1.13956	0.279022	0.72771	1	12714	tags=98%, list=89%, signal=911%
GO_GLOBAL_GENOME_NUCLEOTIDE_EXCISION_REPAIR	25	-0.189296	-1.13878	0.295547	0.728214	1	3575	tags=44%, list=25%, signal=59%
GO_SPERM_EGG_RECOGNITION	29	-0.175639	-1.13866	0.280464	0.727163	1	8306	tags=76%, list=58%, signal=182%
GO_POSITIVE_REGULATION_OF_TRANSCRIPTION_FROM_RNA_POLYMERASE_II_PROMOTER_IN_RESPONSE_TO_STRESS	27	-0.183809	-1.13793	0.287402	0.727564	1	7935	tags=74%, list=56%, signal=167%
GO_SYNAPTIC_VESICLE_CYTOSKELETAL_TRANSPORT	18	-0.223058	-1.13689	0.314815	0.728744	1	1575	tags=33%, list=11%, signal=37%
GO_ESTABLISHMENT_OR_MAINTENANCE_OF_CYTOSKELETON_POLARITY	16	-0.237404	-1.13628	0.282353	0.728943	1	5523	tags=63%, list=39%, signal=102%
GO_NEURAL_NUCLEUS_DEVELOPMENT	53	-0.130179	-1.13559	0.276768	0.729364	1	3527	tags=38%, list=25%, signal=50%
GO_MITOCHONDRIAL_RESPIRATORY_CHAIN_COMPLEX_IV_ASSEMBLY	18	-0.224145	-1.13522	0.281947	0.728914	1	9469	tags=89%, list=67%, signal=265%
GO_TRANSCYTOSIS	15	-0.243355	-1.13277	0.300613	0.733447	1	10777	tags=100%, list=76%, signal=411%
GO_RESPONSE_TO_DSRNA	34	-0.162646	-1.13188	0.280943	0.734295	1	10253	tags=88%, list=72%, signal=315%
GO_REGULATION_OF_ENDOPLASMIC_RETICULUM_UNFOLDED_PROTEIN_RESPONSE	24	-0.191439	-1.13061	0.304878	0.736063	1	5585	tags=58%, list=39%, signal=96%
GO_REGULATION_OF_T_CELL_RECEPTOR_SIGNALING_PATHWAY	33	-0.167482	-1.12997	0.297571	0.736147	1	6682	tags=64%, list=47%, signal=120%
GO_NEGATIVE_REGULATION_OF_MITOTIC_CELL_CYCLE	286	-0.05852	-1.1285	0.294949	0.738485	1	4063	tags=34%, list=29%, signal=47%
GO_NUCLEOSIDE_PHOSPHATE_CATABOLIC_PROCESS	65	-0.12006	-1.1282	0.289062	0.737873	1	1804	tags=25%, list=13%, signal=28%
GO_DICARBOXYLIC_ACID_METABOLIC_PROCESS	52	-0.132884	-1.12783	0.283401	0.737409	1	8520	tags=73%, list=60%, signal=181%
GO_OSTEOBLAST_DEVELOPMENT	15	-0.24216	-1.12742	0.289796	0.737097	1	10794	tags=100%, list=76%, signal=413%
GO_RESPONSE_TO_OXYGEN_RADICAL	25	-0.184444	-1.12446	0.294118	0.742904	1	2505	tags=36%, list=18%, signal=44%
GO_DEFENSE_RESPONSE_TO_GRAM_NEGATIVE_BACTERIUM	32	-0.165846	-1.12427	0.293869	0.742026	1	7878	tags=72%, list=55%, signal=161%
GO_DEFENSE_RESPONSE_TO_BACTERIUM	98	-0.0967032	-1.12113	0.283835	0.748233	1	8803	tags=71%, list=62%, signal=186%
GO_NON_CANONICAL_WNT_SIGNALING_PATHWAY	141	-0.0828046	-1.12013	0.300216	0.749402	1	5195	tags=45%, list=36%, signal=70%
GO_REGULATION_OF_FIBROBLAST_GROWTH_FACTOR_RECEPTOR_SIGNALING_PATHWAY	25	-0.183242	-1.12009	0.287785	0.748146	1	4800	tags=52%, list=34%, signal=78%
GO_REGULATION_OF_CYCLIN_DEPENDENT_PROTEIN_KINASE_ACTIVITY	92	-0.10106	-1.1199	0.312381	0.747295	1	6928	tags=59%, list=49%, signal=114%
GO_ATP_METABOLIC_PROCESS	42	-0.143741	-1.11866	0.305051	0.748871	1	6435	tags=60%, list=45%, signal=108%
GO_POSITIVE_REGULATION_OF_MUSCLE_CELL_APOPTOTIC_PROCESS	22	-0.204192	-1.11858	0.330612	0.747755	1	9394	tags=86%, list=66%, signal=253%
GO_REACTIVE_OXYGEN_SPECIES_METABOLIC_PROCESS	131	-0.0838807	-1.11789	0.311637	0.748097	1	9251	tags=73%, list=65%, signal=207%
GO_RESPONSE_TO_AMINO_ACID	98	-0.0978579	-1.1177	0.313609	0.747264	1	2104	tags=24%, list=15%, signal=29%
GO_REGULATION_OF_TRANSCRIPTION_BY_RNA_POLYMERASE_I	27	-0.183561	-1.11738	0.302041	0.74673	1	10575	tags=93%, list=74%, signal=359%
GO_RESPONSE_TO_ALCOHOL	196	-0.0685594	-1.11735	0.30426	0.745484	1	4123	tags=36%, list=29%, signal=50%
GO_AMINOGLYCAN_METABOLIC_PROCESS	124	-0.0849469	-1.11603	0.29505	0.7474	1	11891	tags=92%, list=84%, signal=553%
GO_NEGATIVE_REGULATION_OF_REACTIVE_OXYGEN_SPECIES_METABOLIC_PROCESS	24	-0.185581	-1.11516	0.290019	0.748155	1	2109	tags=33%, list=15%, signal=39%
GO_NEGATIVE_REGULATION_OF_REPRODUCTIVE_PROCESS	38	-0.152537	-1.11386	0.32696	0.749954	1	3455	tags=39%, list=24%, signal=52%
GO_REGULATION_OF_ACTIN_CYTOSKELETON_REORGANIZATION	33	-0.16487	-1.11222	0.317121	0.752626	1	1542	tags=27%, list=11%, signal=31%
GO_DENDRITIC_CELL_DIFFERENTIATION	29	-0.172455	-1.1114	0.313525	0.753216	1	2951	tags=38%, list=21%, signal=48%
GO_MICROTUBULE_DEPOLYMERIZATION	40	-0.148917	-1.11011	0.315789	0.755136	1	1802	tags=28%, list=13%, signal=31%
GO_RECEPTOR_BIOSYNTHETIC_PROCESS	19	-0.212248	-1.1086	0.313725	0.757509	1	8223	tags=79%, list=58%, signal=187%
GO_POSITIVE_REGULATION_OF_PHAGOCYTOSIS	47	-0.13384	-1.10497	0.312871	0.765181	1	8098	tags=70%, list=57%, signal=162%
GO_REGULATION_OF_EPIDERMAL_CELL_DIFFERENTIATION	43	-0.142015	-1.10459	0.309524	0.764744	1	4276	tags=44%, list=30%, signal=63%
GO_MODIFICATION_OF_MORPHOLOGY_OR_PHYSIOLOGY_OF_OTHER_ORGANISM	92	-0.0979321	-1.10455	0.300203	0.763498	1	2794	tags=29%, list=20%, signal=36%
GO_PROTEIN_CATABOLIC_PROCESS_IN_THE_VACUOLE	15	-0.232893	-1.10387	0.324895	0.763876	1	5231	tags=60%, list=37%, signal=95%
GO_POSITIVE_REGULATION_OF_CYTOKINE_PRODUCTION_INVOLVED_IN_IMMUNE_RESPONSE	41	-0.146908	-1.10277	0.315891	0.765246	1	11458	tags=95%, list=80%, signal=486%
GO_RESPONSE_TO_ETHANOL	106	-0.0918287	-1.10171	0.334702	0.766492	1	5016	tags=44%, list=35%, signal=68%
GO_POLARIZED_EPITHELIAL_CELL_DIFFERENTIATION	19	-0.204892	-1.10115	0.346939	0.766588	1	4581	tags=53%, list=32%, signal=77%
GO_RRNA_MODIFICATION	30	-0.170662	-1.10099	0.32998	0.765642	1	8966	tags=80%, list=63%, signal=216%
GO_GLYCEROPHOSPHOLIPID_CATABOLIC_PROCESS	20	-0.203862	-1.10012	0.325397	0.766525	1	9916	tags=90%, list=70%, signal=296%
GO_ADAPTIVE_IMMUNE_RESPONSE	262	-0.0584195	-1.09994	0.320911	0.765694	1	11248	tags=85%, list=79%, signal=396%
GO_REGULATION_OF_WOUND_HEALING	100	-0.094119	-1.09934	0.313646	0.765857	1	11199	tags=88%, list=79%, signal=409%
GO_SNARE_COMPLEX_ASSEMBLY	16	-0.227059	-1.09851	0.343254	0.766547	1	11009	tags=100%, list=77%, signal=441%
GO_G2_DNA_DAMAGE_CHECKPOINT	27	-0.17514	-1.09845	0.341826	0.765402	1	5949	tags=59%, list=42%, signal=102%
GO_REGULATION_OF_PROTEIN_OLIGOMERIZATION	34	-0.155106	-1.09835	0.358871	0.764333	1	5754	tags=56%, list=40%, signal=94%
GO_MITOPHAGY	20	-0.199142	-1.09788	0.323353	0.7641	1	5712	tags=60%, list=40%, signal=100%
GO_POSITIVE_REGULATION_OF_CYCLIN_DEPENDENT_PROTEIN_KINASE_ACTIVITY	33	-0.156358	-1.09667	0.315682	0.76568	1	6840	tags=64%, list=48%, signal=122%
GO_POSITIVE_REGULATION_OF_CYTOKINE_SECRETION	88	-0.100442	-1.09583	0.326886	0.766456	1	11199	tags=89%, list=79%, signal=413%
GO_REGULATION_OF_CD4_POSITIVE_ALPHA_BETA_T_CELL_DIFFERENTIATION	37	-0.15082	-1.09543	0.336134	0.76612	1	10942	tags=92%, list=77%, signal=396%
GO_REGULATION_OF_WATER_LOSS_VIA_SKIN	16	-0.229304	-1.09435	0.315068	0.767422	1	6528	tags=69%, list=46%, signal=127%
GO_CELLULAR_IRON_ION_HOMEOSTASIS	55	-0.125806	-1.09425	0.328846	0.766383	1	8571	tags=73%, list=60%, signal=182%
GO_POSITIVE_REGULATION_OF_ACTIN_FILAMENT_POLYMERIZATION	87	-0.101289	-1.09303	0.338912	0.768174	1	3968	tags=38%, list=28%, signal=52%
GO_AUTOPHAGOSOME_ORGANIZATION	88	-0.0987373	-1.08877	0.360845	0.777146	1	2325	tags=26%, list=16%, signal=31%
GO_COMPLEMENT_ACTIVATION	39	-0.146705	-1.08864	0.327586	0.776132	1	4489	tags=46%, list=32%, signal=67%
GO_NEGATIVE_REGULATION_OF_ANTIGEN_RECEPTOR_MEDIATED_SIGNALING_PATHWAY	22	-0.195379	-1.08604	0.343558	0.781344	1	8225	tags=77%, list=58%, signal=183%
GO_PEPTIDYL_ARGININE_MODIFICATION	20	-0.200317	-1.08577	0.341085	0.780714	1	7119	tags=70%, list=50%, signal=140%
GO_NECROTIC_CELL_DEATH	45	-0.13455	-1.0851	0.346899	0.781057	1	1888	tags=27%, list=13%, signal=31%
GO_PROTEIN_INSERTION_INTO_MITOCHONDRIAL_MEMBRANE_INVOLVED_IN_APOPTOTIC_SIGNALING_PATHWAY	29	-0.169315	-1.08504	0.331933	0.77991	1	7414	tags=69%, list=52%, signal=144%
GO_CELLULAR_TRANSITION_METAL_ION_HOMEOSTASIS	88	-0.0976474	-1.08491	0.346693	0.778936	1	8650	tags=70%, list=61%, signal=178%
GO_CELLULAR_RESPONSE_TO_LEPTIN_STIMULUS	15	-0.226705	-1.08451	0.321212	0.778553	1	5319	tags=60%, list=37%, signal=96%
GO_INSULIN_SECRETION_INVOLVED_IN_CELLULAR_RESPONSE_TO_GLUCOSE_STIMULUS	57	-0.119937	-1.08383	0.349301	0.778862	1	6293	tags=56%, list=44%, signal=100%
GO_RESPONSE_TO_TUMOR_NECROSIS_FACTOR	228	-0.0630816	-1.08297	0.349802	0.779646	1	11481	tags=87%, list=81%, signal=441%
GO_REGULATION_OF_NECROTIC_CELL_DEATH	25	-0.184517	-1.08276	0.347826	0.778882	1	1365	tags=28%, list=10%, signal=31%
GO_MITOCHONDRIAL_DEPOLARIZATION	22	-0.194906	-1.08225	0.344538	0.778873	1	9526	tags=86%, list=67%, signal=261%
GO_REGULATION_OF_PRODUCTION_OF_MOLECULAR_MEDIATOR_OF_IMMUNE_RESPONSE	101	-0.0933471	-1.0822	0.330769	0.777685	1	10945	tags=86%, list=77%, signal=370%
GO_COLLAGEN_METABOLIC_PROCESS	16	-0.223191	-1.08137	0.361446	0.778376	1	11064	tags=100%, list=78%, signal=448%
GO_CELLULAR_BIOGENIC_AMINE_METABOLIC_PROCESS	43	-0.139768	-1.07991	0.330153	0.780553	1	4639	tags=47%, list=33%, signal=69%
GO_CYTOKINETIC_PROCESS	37	-0.148127	-1.07864	0.347741	0.782471	1	2515	tags=32%, list=18%, signal=39%
GO_MULTIVESICULAR_BODY_SORTING_PATHWAY	32	-0.15871	-1.07797	0.335968	0.782892	1	9759	tags=84%, list=69%, signal=268%
GO_MAST_CELL_ACTIVATION	47	-0.131672	-1.07781	0.324578	0.78199	1	10855	tags=89%, list=76%, signal=375%
GO_POSITIVE_REGULATION_OF_LAMELLIPODIUM_ASSEMBLY	20	-0.200035	-1.07743	0.352	0.781607	1	7123	tags=70%, list=50%, signal=140%
GO_DETECTION_OF_TEMPERATURE_STIMULUS_INVOLVED_IN_SENSORY_PERCEPTION	15	-0.232077	-1.07732	0.354379	0.780613	1	8090	tags=80%, list=57%, signal=185%
GO_REGULATION_OF_UBIQUITIN_PROTEIN_TRANSFERASE_ACTIVITY	45	-0.13841	-1.07716	0.349515	0.779708	1	4997	tags=49%, list=35%, signal=75%
GO_RETROGRADE_VESICLE_MEDIATED_TRANSPORT_GOLGI_TO_ENDOPLASMIC_RETICULUM	80	-0.102826	-1.07715	0.362725	0.77847	1	9401	tags=76%, list=66%, signal=223%
GO_CELLULAR_RESPONSE_TO_RETINOIC_ACID	57	-0.120565	-1.07702	0.352823	0.777521	1	5285	tags=49%, list=37%, signal=78%
GO_REGULATION_OF_RESPONSE_TO_OXIDATIVE_STRESS	70	-0.107999	-1.07648	0.322896	0.777526	1	3759	tags=37%, list=26%, signal=50%
GO_STEROID_CATABOLIC_PROCESS	16	-0.2261	-1.07534	0.334623	0.778956	1	9243	tags=88%, list=65%, signal=249%
GO_FERTILIZATION	99	-0.0900782	-1.07477	0.352941	0.778988	1	8075	tags=66%, list=57%, signal=151%
GO_NUCLEIC_ACID_PHOSPHODIESTER_BOND_HYDROLYSIS	253	-0.0577738	-1.07422	0.343882	0.779101	1	11348	tags=85%, list=80%, signal=413%
GO_NEGATIVE_REGULATION_OF_DNA_BINDING	46	-0.132478	-1.07394	0.354528	0.778504	1	4311	tags=43%, list=30%, signal=62%
GO_POSITIVE_REGULATION_OF_PROTEIN_POLYMERIZATION	117	-0.0852751	-1.07329	0.341797	0.778791	1	4151	tags=38%, list=29%, signal=53%
GO_CHONDROITIN_SULFATE_BIOSYNTHETIC_PROCESS	24	-0.184576	-1.07295	0.359684	0.778328	1	9835	tags=88%, list=69%, signal=283%
GO_POSITIVE_REGULATION_OF_MITOCHONDRIAL_TRANSLATION	17	-0.219169	-1.07242	0.381053	0.778321	1	8609	tags=82%, list=60%, signal=208%
GO_REGULATION_OF_EPIDERMIS_DEVELOPMENT	57	-0.121264	-1.07069	0.37475	0.781252	1	4276	tags=42%, list=30%, signal=60%
GO_NEGATIVE_REGULATION_OF_INTERLEUKIN_2_PRODUCTION	18	-0.210282	-1.0701	0.344358	0.781479	1	11248	tags=100%, list=79%, signal=476%
GO_REGULATION_OF_ATPASE_ACTIVITY	71	-0.107466	-1.06986	0.364562	0.780871	1	6700	tags=58%, list=47%, signal=109%
GO_POSITIVE_REGULATION_OF_CELL_CYCLE_G2_M_PHASE_TRANSITION	28	-0.170782	-1.06871	0.351779	0.782317	1	2659	tags=36%, list=19%, signal=44%
GO_REGULATION_OF_PROTEIN_BINDING	191	-0.0657473	-1.0685	0.362105	0.781606	1	8544	tags=66%, list=60%, signal=164%
GO_SUPEROXIDE_METABOLIC_PROCESS	52	-0.126651	-1.06808	0.375	0.781377	1	9156	tags=77%, list=64%, signal=215%
GO_REGULATION_OF_CELL_KILLING	52	-0.126907	-1.06715	0.338144	0.782452	1	8331	tags=71%, list=59%, signal=171%
GO_CELLULAR_RESPONSE_TO_ATP	16	-0.227661	-1.06707	0.369072	0.781428	1	8331	tags=81%, list=59%, signal=196%
GO_GLUTAMATE_METABOLIC_PROCESS	16	-0.220967	-1.06689	0.354639	0.780639	1	9316	tags=88%, list=65%, signal=253%
GO_CILIARY_BASAL_BODY_PLASMA_MEMBRANE_DOCKING	95	-0.0941607	-1.06682	0.361423	0.779599	1	3465	tags=34%, list=24%, signal=44%
GO_REGULATION_OF_UBIQUITIN_PROTEIN_LIGASE_ACTIVITY	19	-0.204863	-1.06617	0.354839	0.779899	1	8328	tags=79%, list=58%, signal=190%
GO_NEGATIVE_REGULATION_OF_TRANSCRIPTION_REGULATORY_REGION_DNA_BINDING	16	-0.221328	-1.06442	0.364017	0.782864	1	3972	tags=50%, list=28%, signal=69%
GO_NUCLEOTIDE_EXCISION_REPAIR	103	-0.0894167	-1.06159	0.36	0.788398	1	3575	tags=34%, list=25%, signal=45%
GO_CYTOLYSIS	15	-0.23075	-1.06138	0.35259	0.78769	1	9058	tags=87%, list=64%, signal=238%
GO_POSITIVE_REGULATION_OF_REGULATED_SECRETORY_PATHWAY	44	-0.13493	-1.06124	0.378788	0.786797	1	5528	tags=52%, list=39%, signal=85%
GO_CARTILAGE_MORPHOGENESIS	22	-0.190449	-1.061	0.359026	0.786144	1	3118	tags=41%, list=22%, signal=52%
GO_NEGATIVE_REGULATION_OF_CARTILAGE_DEVELOPMENT	23	-0.182848	-1.06021	0.360721	0.786764	1	8544	tags=78%, list=60%, signal=195%
GO_PROTEIN_K11_LINKED_UBIQUITINATION	28	-0.166708	-1.06013	0.365044	0.785754	1	8310	tags=75%, list=58%, signal=180%
GO_POSITIVE_REGULATION_OF_LEUKOCYTE_MIGRATION	89	-0.0968295	-1.05922	0.375242	0.786711	1	8389	tags=69%, list=59%, signal=166%
GO_TUMOR_NECROSIS_FACTOR_BIOSYNTHETIC_PROCESS	18	-0.211204	-1.05895	0.384298	0.786172	1	9653	tags=89%, list=68%, signal=276%
GO_REGULATION_OF_AUTOPHAGOSOME_ASSEMBLY	32	-0.161913	-1.05811	0.377734	0.786908	1	2595	tags=34%, list=18%, signal=42%
GO_RENAL_SYSTEM_PROCESS_INVOLVED_IN_REGULATION_OF_SYSTEMIC_ARTERIAL_BLOOD_PRESSURE	15	-0.229007	-1.05748	0.35729	0.787155	1	3388	tags=47%, list=24%, signal=61%
GO_OVARIAN_FOLLICLE_DEVELOPMENT	48	-0.130114	-1.05641	0.358452	0.788483	1	11502	tags=94%, list=81%, signal=486%
GO_POSITIVE_REGULATION_OF_KIDNEY_DEVELOPMENT	32	-0.154952	-1.05593	0.358333	0.788529	1	11592	tags=97%, list=81%, signal=520%
GO_POSITIVE_REGULATION_OF_MYELOID_LEUKOCYTE_DIFFERENTIATION	41	-0.136055	-1.05508	0.364185	0.789344	1	1542	tags=24%, list=11%, signal=27%
GO_CELLULAR_RESPONSE_TO_REACTIVE_OXYGEN_SPECIES	139	-0.076403	-1.05474	0.376623	0.788916	1	2816	tags=27%, list=20%, signal=34%
GO_PROCESS_UTILIZING_AUTOPHAGIC_MECHANISM	446	-0.044267	-1.05403	0.386503	0.789403	1	2040	tags=19%, list=14%, signal=21%
GO_PROTEIN_HOMOOLIGOMERIZATION	287	-0.0534038	-1.05294	0.37182	0.790842	1	2282	tags=21%, list=16%, signal=25%
GO_BINDING_OF_SPERM_TO_ZONA_PELLUCIDA	22	-0.189681	-1.05293	0.363636	0.789657	1	8306	tags=77%, list=58%, signal=185%
GO_C21_STEROID_HORMONE_METABOLIC_PROCESS	26	-0.170729	-1.05277	0.367387	0.788822	1	6336	tags=62%, list=45%, signal=111%
GO_NEGATIVE_REGULATION_OF_RELEASE_OF_CYTOCHROME_C_FROM_MITOCHONDRIA	16	-0.219447	-1.0522	0.379098	0.788998	1	7558	tags=75%, list=53%, signal=160%
GO_POSITIVE_REGULATION_OF_INSULIN_SECRETION	59	-0.114266	-1.05151	0.362903	0.789422	1	6344	tags=56%, list=45%, signal=100%
GO_POSITIVE_REGULATION_OF_FIBROBLAST_PROLIFERATION	46	-0.133359	-1.05133	0.401575	0.78863	1	10179	tags=85%, list=71%, signal=296%
GO_TRANSCRIPTION_BY_RNA_POLYMERASE_III	52	-0.12503	-1.05086	0.372439	0.788505	1	3977	tags=40%, list=28%, signal=56%
GO_NEGATIVE_REGULATION_OF_NEURAL_PRECURSOR_CELL_PROLIFERATION	20	-0.198266	-1.05013	0.380582	0.78907	1	7860	tags=75%, list=55%, signal=167%
GO_NUCLEOSIDE_BISPHOSPHATE_METABOLIC_PROCESS	54	-0.120428	-1.04937	0.388211	0.789688	1	7257	tags=63%, list=51%, signal=128%
GO_SNRNA_PROCESSING	22	-0.184127	-1.04844	0.381323	0.790668	1	3855	tags=45%, list=27%, signal=62%
GO_POSITIVE_REGULATION_OF_SIGNALING_RECEPTOR_ACTIVITY	35	-0.151987	-1.04644	0.397917	0.794264	1	7605	tags=69%, list=53%, signal=147%
GO_POSITIVE_REGULATION_OF_INTERLEUKIN_4_PRODUCTION	17	-0.209299	-1.04478	0.39165	0.797171	1	4562	tags=53%, list=32%, signal=78%
GO_POSITIVE_REGULATION_OF_MYELOID_LEUKOCYTE_MEDIATED_IMMUNITY	24	-0.180228	-1.04475	0.387295	0.796051	1	10490	tags=92%, list=74%, signal=348%
GO_ESTABLISHMENT_OF_PROTEIN_LOCALIZATION_TO_PLASMA_MEMBRANE	52	-0.122895	-1.04368	0.390566	0.797474	1	10852	tags=88%, list=76%, signal=371%
GO_POSITIVE_REGULATION_OF_RHO_PROTEIN_SIGNAL_TRANSDUCTION	23	-0.182848	-1.04335	0.385797	0.797048	1	9782	tags=87%, list=69%, signal=277%
GO_HORMONE_BIOSYNTHETIC_PROCESS	59	-0.114831	-1.04322	0.37551	0.796203	1	6336	tags=56%, list=45%, signal=100%
GO_REGULATION_OF_TRANSLATION_IN_RESPONSE_TO_STRESS	18	-0.201229	-1.04173	0.372984	0.798582	1	7422	tags=72%, list=52%, signal=151%
GO_TERMINATION_OF_RNA_POLYMERASE_II_TRANSCRIPTION	34	-0.156253	-1.04137	0.387716	0.79826	1	11600	tags=97%, list=81%, signal=523%
GO_POSITIVE_REGULATION_OF_TYPE_I_INTERFERON_PRODUCTION	71	-0.109167	-1.04054	0.406122	0.799072	1	2866	tags=31%, list=20%, signal=39%
GO_FIBROBLAST_PROLIFERATION	76	-0.101433	-1.03863	0.368737	0.802408	1	10179	tags=82%, list=71%, signal=285%
GO_AMINO_ACID_ACTIVATION	48	-0.124078	-1.03729	0.400391	0.804454	1	8325	tags=71%, list=58%, signal=170%
GO_DNA_TEMPLATED_TRANSCRIPTION_ELONGATION	106	-0.0859885	-1.03673	0.39959	0.804703	1	8322	tags=67%, list=58%, signal=160%
GO_T_CELL_RECEPTOR_SIGNALING_PATHWAY	159	-0.0703185	-1.0366	0.396887	0.803795	1	5458	tags=45%, list=38%, signal=73%
GO_REGULATION_OF_SUPEROXIDE_ANION_GENERATION	18	-0.20298	-1.0364	0.39798	0.803087	1	8979	tags=83%, list=63%, signal=225%
GO_REGULATION_OF_BINDING	323	-0.0512616	-1.03603	0.400398	0.802826	1	8544	tags=65%, list=60%, signal=159%
GO_INTERSTRAND_CROSS_LINK_REPAIR	51	-0.124608	-1.03549	0.394531	0.802956	1	11912	tags=96%, list=84%, signal=586%
GO_REGULATION_OF_MONONUCLEAR_CELL_MIGRATION	34	-0.148668	-1.03503	0.384016	0.802798	1	11289	tags=94%, list=79%, signal=453%
GO_REGULATION_OF_MICROTUBULE_POLYMERIZATION_OR_DEPOLYMERIZATION	70	-0.104899	-1.03375	0.368932	0.80467	1	2786	tags=30%, list=20%, signal=37%
GO_REGULATION_OF_MITOCHONDRIAL_TRANSLATION	25	-0.170602	-1.03375	0.39759	0.803503	1	8966	tags=80%, list=63%, signal=216%
GO_POSITIVE_REGULATION_OF_CELL_KILLING	37	-0.145011	-1.03319	0.408451	0.803687	1	8331	tags=73%, list=59%, signal=175%
GO_NCRNA_CATABOLIC_PROCESS	23	-0.180456	-1.03276	0.380762	0.803531	1	11054	tags=96%, list=78%, signal=427%
GO_MAINTENANCE_OF_PROTEIN_LOCATION_IN_NUCLEUS	21	-0.188989	-1.03275	0.369565	0.802378	1	2060	tags=33%, list=14%, signal=39%
GO_REGULATION_OF_VASCULAR_ENDOTHELIAL_GROWTH_FACTOR_RECEPTOR_SIGNALING_PATHWAY	32	-0.153949	-1.03098	0.401923	0.805367	1	8047	tags=72%, list=57%, signal=165%
GO_PHOTOTRANSDUCTION	36	-0.148378	-1.03058	0.395393	0.805173	1	10549	tags=89%, list=74%, signal=342%
GO_KETONE_BIOSYNTHETIC_PROCESS	35	-0.144549	-1.02989	0.380671	0.80563	1	5270	tags=51%, list=37%, signal=81%
GO_POSITIVE_REGULATION_OF_SECRETION	316	-0.050031	-1.02888	0.405458	0.806913	1	9757	tags=73%, list=69%, signal=228%
GO_TOLL_LIKE_RECEPTOR_3_SIGNALING_PATHWAY	19	-0.198788	-1.02744	0.428	0.809175	1	9913	tags=89%, list=70%, signal=294%
GO_HISTONE_EXCHANGE	40	-0.137291	-1.02678	0.40519	0.809616	1	6950	tags=63%, list=49%, signal=122%
GO_CELLULAR_RESPONSE_TO_ANTIBIOTIC	126	-0.0793397	-1.02599	0.395794	0.810332	1	5096	tags=44%, list=36%, signal=67%
GO_PEPTIDE_CROSS_LINKING	23	-0.181933	-1.02523	0.408081	0.810935	1	9795	tags=87%, list=69%, signal=278%
GO_PHOSPHATIDYLGLYCEROL_METABOLIC_PROCESS	16	-0.211118	-1.0227	0.419483	0.815725	1	5007	tags=56%, list=35%, signal=87%
GO_EPIDERMIS_MORPHOGENESIS	21	-0.187626	-1.02165	0.419847	0.817	1	7503	tags=71%, list=53%, signal=151%
GO_POSITIVE_REGULATION_OF_FAT_CELL_DIFFERENTIATION	56	-0.115143	-1.02162	0.388119	0.815894	1	11334	tags=91%, list=80%, signal=445%
GO_DNA_DAMAGE_RESPONSE_DETECTION_OF_DNA_DAMAGE	37	-0.14063	-1.02073	0.427403	0.816959	1	8778	tags=76%, list=62%, signal=197%
GO_REGULATION_OF_T_HELPER_1_TYPE_IMMUNE_RESPONSE	21	-0.185991	-1.0205	0.411523	0.81632	1	10916	tags=95%, list=77%, signal=408%
GO_WOUND_HEALING	421	-0.0432979	-1.02026	0.427165	0.815747	1	10089	tags=75%, list=71%, signal=250%
GO_REGULATION_OF_PROTEIN_POLYMERIZATION	186	-0.0663122	-1.01905	0.419552	0.817379	1	3968	tags=34%, list=28%, signal=47%
GO_RESPONSE_TO_FUNGUS	21	-0.191551	-1.01813	0.437882	0.818359	1	10159	tags=90%, list=71%, signal=315%
GO_NEGATIVE_REGULATION_OF_MACROAUTOPHAGY	29	-0.157917	-1.018	0.407555	0.8175	1	7085	tags=66%, list=50%, signal=130%
GO_GOLGI_TO_PLASMA_MEMBRANE_TRANSPORT	57	-0.115135	-1.01738	0.407407	0.817773	1	5362	tags=49%, list=38%, signal=78%
GO_RESPONSE_TO_ARSENIC_CONTAINING_SUBSTANCE	29	-0.159704	-1.01543	0.413043	0.821184	1	11478	tags=97%, list=81%, signal=497%
GO_ISOPRENOID_BIOSYNTHETIC_PROCESS	18	-0.196431	-1.01499	0.414634	0.821086	1	10654	tags=94%, list=75%, signal=375%
GO_REGULATION_OF_MEIOTIC_CELL_CYCLE	39	-0.139514	-1.01425	0.423387	0.821659	1	3861	tags=41%, list=27%, signal=56%
GO_VIRAL_LIFE_CYCLE	261	-0.0544222	-1.01412	0.408163	0.820803	1	10750	tags=81%, list=76%, signal=324%
GO_UBIQUITIN_DEPENDENT_PROTEIN_CATABOLIC_PROCESS_VIA_THE_MULTIVESICULAR_BODY_SORTING_PATHWAY	21	-0.186138	-1.01318	0.40625	0.821885	1	9558	tags=86%, list=67%, signal=260%
GO_NUCLEOBASE_CONTAINING_SMALL_MOLECULE_INTERCONVERSION	29	-0.159857	-1.01309	0.440613	0.820945	1	3130	tags=38%, list=22%, signal=49%
GO_REGULATION_OF_PROTEIN_DEPOLYMERIZATION	74	-0.0998414	-1.01257	0.416988	0.820979	1	2050	tags=24%, list=14%, signal=28%
GO_CELLULAR_MODIFIED_AMINO_ACID_BIOSYNTHETIC_PROCESS	35	-0.145303	-1.01221	0.412245	0.820716	1	9327	tags=80%, list=66%, signal=231%
GO_REGULATION_OF_PROTON_TRANSPORT	15	-0.217761	-1.01169	0.414163	0.820879	1	11141	tags=100%, list=78%, signal=459%
GO_REGULATION_OF_MESONEPHROS_DEVELOPMENT	19	-0.196771	-1.01126	0.410208	0.820781	1	10691	tags=95%, list=75%, signal=380%
GO_INTERLEUKIN_6_BIOSYNTHETIC_PROCESS	16	-0.212867	-1.01109	0.448	0.819999	1	10321	tags=94%, list=72%, signal=340%
GO_NEGATIVE_REGULATION_OF_ENDOTHELIAL_CELL_APOPTOTIC_PROCESS	23	-0.175039	-1.01037	0.413793	0.820578	1	3084	tags=39%, list=22%, signal=50%
GO_NEGATIVE_REGULATION_OF_CYTOSKELETON_ORGANIZATION	123	-0.0763366	-1.00984	0.419958	0.820767	1	3785	tags=34%, list=27%, signal=46%
GO_POSITIVE_REGULATION_OF_PEPTIDE_SECRETION	199	-0.0598551	-1.00652	0.439834	0.827456	1	4598	tags=38%, list=32%, signal=56%
GO_SECONDARY_METABOLIC_PROCESS	41	-0.127331	-1.00458	0.431068	0.830908	1	7569	tags=66%, list=53%, signal=140%
GO_LAMELLIPODIUM_MORPHOGENESIS	16	-0.210868	-1.00364	0.432271	0.832044	1	7680	tags=75%, list=54%, signal=163%
GO_REGULATION_OF_B_CELL_DIFFERENTIATION	23	-0.174757	-1.00325	0.436647	0.831766	1	3088	tags=39%, list=22%, signal=50%
GO_REGULATION_OF_URINE_VOLUME	18	-0.196095	-1.00298	0.445087	0.831278	1	7495	tags=72%, list=53%, signal=152%
GO_POSITIVE_REGULATION_OF_T_HELPER_CELL_DIFFERENTIATION	18	-0.195661	-1.00277	0.435115	0.830612	1	9874	tags=89%, list=69%, signal=290%
GO_NOTCH_SIGNALING_PATHWAY	169	-0.0660318	-1.00217	0.425856	0.830815	1	11203	tags=85%, list=79%, signal=395%
GO_SPERMATID_DIFFERENTIATION	101	-0.0852259	-1.00146	0.44636	0.831351	1	10355	tags=81%, list=73%, signal=296%
GO_LEUKOCYTE_CHEMOTAXIS	137	-0.0743216	-0.999118	0.466151	0.835806	1	8098	tags=64%, list=57%, signal=148%
GO_GRANULOCYTE_DIFFERENTIATION	26	-0.16438	-0.998911	0.431452	0.835124	1	11902	tags=100%, list=84%, signal=609%
GO_REGULATION_OF_ENDOPLASMIC_RETICULUM_STRESS_INDUCED_INTRINSIC_APOPTOTIC_SIGNALING_PATHWAY	28	-0.160115	-0.998649	0.430233	0.834587	1	10946	tags=93%, list=77%, signal=401%
GO_RESPONSE_TO_PH	32	-0.149155	-0.998005	0.452525	0.834987	1	8560	tags=75%, list=60%, signal=188%
GO_MONOSACCHARIDE_METABOLIC_PROCESS	128	-0.0780658	-0.996991	0.440882	0.83628	1	9911	tags=77%, list=70%, signal=252%
GO_ORGANELLE_FUSION	110	-0.0819823	-0.996158	0.444672	0.837127	1	11009	tags=85%, list=77%, signal=374%
GO_NEGATIVE_REGULATION_OF_CYTOKINE_BIOSYNTHETIC_PROCESS	23	-0.17328	-0.995501	0.440476	0.837492	1	633	tags=22%, list=4%, signal=23%
GO_NUCLEAR_ENVELOPE_REASSEMBLY	18	-0.199569	-0.995197	0.4294	0.837079	1	1909	tags=33%, list=13%, signal=38%
GO_POSITIVE_REGULATION_OF_CYTOSKELETON_ORGANIZATION	201	-0.0605228	-0.994423	0.433663	0.837778	1	3968	tags=34%, list=28%, signal=46%
GO_FIBRINOLYSIS	15	-0.215	-0.993422	0.432323	0.838993	1	9282	tags=87%, list=65%, signal=249%
GO_RESPONSE_TO_INCREASED_OXYGEN_LEVELS	25	-0.162699	-0.993096	0.446927	0.838661	1	3953	tags=44%, list=28%, signal=61%
GO_MIDBODY_ABSCISSION	16	-0.203374	-0.992908	0.431641	0.837994	1	10456	tags=94%, list=73%, signal=353%
GO_MICROTUBULE_POLYMERIZATION_OR_DEPOLYMERIZATION	100	-0.0827241	-0.992296	0.466403	0.838353	1	3245	tags=31%, list=23%, signal=40%
GO_CALCIUM_MEDIATED_SIGNALING_USING_INTRACELLULAR_CALCIUM_SOURCE	16	-0.20573	-0.992101	0.450397	0.837678	1	3304	tags=44%, list=23%, signal=57%
GO_CELLULAR_RESPONSE_TO_AMINO_ACID_STIMULUS	61	-0.106583	-0.991139	0.442589	0.838834	1	8526	tags=70%, list=60%, signal=175%
GO_SYNAPTIC_TRANSMISSION_DOPAMINERGIC	22	-0.175234	-0.990722	0.461538	0.838734	1	2040	tags=32%, list=14%, signal=37%
GO_PODOSOME_ASSEMBLY	16	-0.202865	-0.990617	0.431772	0.837857	1	6904	tags=69%, list=48%, signal=133%
GO_FATTY_ACID_TRANSMEMBRANE_TRANSPORT	17	-0.201344	-0.988437	0.422594	0.841865	1	8025	tags=76%, list=56%, signal=175%
GO_MONOCARBOXYLIC_ACID_TRANSPORT	122	-0.0768628	-0.986907	0.454357	0.844356	1	8952	tags=70%, list=63%, signal=188%
GO_LINOLEIC_ACID_METABOLIC_PROCESS	15	-0.211817	-0.986827	0.449704	0.84341	1	7429	tags=73%, list=52%, signal=153%
GO_POSITIVE_REGULATION_OF_LEUKOCYTE_CHEMOTAXIS	61	-0.106605	-0.986714	0.423459	0.842538	1	4558	tags=43%, list=32%, signal=62%
GO_RRNA_METHYLATION	21	-0.180092	-0.986263	0.48855	0.842478	1	8966	tags=81%, list=63%, signal=218%
GO_RNA_PHOSPHODIESTER_BOND_HYDROLYSIS	126	-0.0784258	-0.98604	0.483235	0.841862	1	3640	tags=33%, list=26%, signal=44%
GO_SARCOMERE_ORGANIZATION	36	-0.139658	-0.984962	0.450397	0.843257	1	8300	tags=72%, list=58%, signal=173%
GO_NEGATIVE_REGULATION_OF_CELLULAR_RESPONSE_TO_DRUG	15	-0.212272	-0.984664	0.452282	0.842843	1	3626	tags=47%, list=25%, signal=63%
GO_COPPER_ION_HOMEOSTASIS	17	-0.19473	-0.983915	0.464286	0.843452	1	9794	tags=88%, list=69%, signal=282%
GO_RESPONSE_TO_SALT_STRESS	16	-0.200012	-0.97944	0.462282	0.852884	1	9614	tags=88%, list=68%, signal=269%
GO_ORGANELLE_FISSION	392	-0.0423005	-0.978093	0.475584	0.854861	1	12018	tags=89%, list=84%, signal=552%
GO_PROTEIN_ADP_RIBOSYLATION	26	-0.163281	-0.978001	0.46332	0.853918	1	7537	tags=69%, list=53%, signal=147%
GO_CELL_CELL_RECOGNITION	44	-0.125135	-0.977565	0.454167	0.853829	1	7932	tags=68%, list=56%, signal=153%
GO_PROTEIN_EXIT_FROM_ENDOPLASMIC_RETICULUM	40	-0.129543	-0.977445	0.492424	0.853	1	7060	tags=63%, list=50%, signal=124%
GO_POSITIVE_REGULATION_OF_CELL_CYCLE_PHASE_TRANSITION	85	-0.0898713	-0.976777	0.45491	0.853393	1	2749	tags=28%, list=19%, signal=35%
GO_NEGATIVE_REGULATION_OF_SPROUTING_ANGIOGENESIS	23	-0.168777	-0.975849	0.45749	0.854463	1	8125	tags=74%, list=57%, signal=172%
GO_REGULATION_OF_EXIT_FROM_MITOSIS	17	-0.195437	-0.975553	0.472222	0.854	1	8109	tags=76%, list=57%, signal=177%
GO_G0_TO_G1_TRANSITION	40	-0.127793	-0.974814	0.42885	0.854619	1	6373	tags=58%, list=45%, signal=104%
GO_NEGATIVE_REGULATION_OF_CALCIUM_ION_TRANSPORT_INTO_CYTOSOL	15	-0.208963	-0.974563	0.472973	0.854079	1	10317	tags=93%, list=72%, signal=339%
GO_REGULATION_OF_NOTCH_SIGNALING_PATHWAY	88	-0.088882	-0.974215	0.460765	0.853759	1	11039	tags=86%, list=78%, signal=382%
GO_POSITIVE_REGULATION_OF_NUCLEOBASE_CONTAINING_COMPOUND_METABOLIC_PROCESS	206	-0.0592986	-0.973639	0.436759	0.854046	1	1657	tags=17%, list=12%, signal=19%
GO_RIBONUCLEOPROTEIN_COMPLEX_DISASSEMBLY	15	-0.211709	-0.973603	0.473896	0.852999	1	3634	tags=47%, list=26%, signal=63%
GO_EPIBOLY	28	-0.155261	-0.973356	0.454	0.852464	1	3388	tags=39%, list=24%, signal=51%
GO_ACUTE_INFLAMMATORY_RESPONSE	67	-0.101329	-0.972401	0.462626	0.853437	1	3240	tags=33%, list=23%, signal=42%
GO_POSITIVE_REGULATION_OF_INTERLEUKIN_6_SECRETION	20	-0.180172	-0.972395	0.466292	0.852335	1	4558	tags=50%, list=32%, signal=73%
GO_INTRINSIC_APOPTOTIC_SIGNALING_PATHWAY	256	-0.0529544	-0.972229	0.478351	0.851587	1	4099	tags=34%, list=29%, signal=47%
GO_CELLULAR_RESPONSE_TO_ARSENIC_CONTAINING_SUBSTANCE	18	-0.194106	-0.971739	0.459052	0.851655	1	11478	tags=100%, list=81%, signal=515%
GO_NEGATIVE_REGULATION_OF_CELL_DIVISION	15	-0.206614	-0.969969	0.488889	0.854699	1	7503	tags=73%, list=53%, signal=155%
GO_MEIOTIC_CELL_CYCLE_PROCESS	140	-0.0711985	-0.969458	0.47379	0.854821	1	12014	tags=91%, list=84%, signal=580%
GO_PROTEIN_LOCALIZATION_TO_CILIUM	41	-0.126664	-0.969035	0.501066	0.854644	1	5495	tags=51%, list=39%, signal=83%
GO_BLOOD_VESSEL_ENDOTHELIAL_CELL_PROLIFERATION_INVOLVED_IN_SPROUTING_ANGIOGENESIS	17	-0.198035	-0.968938	0.473904	0.853762	1	9747	tags=88%, list=68%, signal=279%
GO_NEGATIVE_REGULATION_OF_GLIAL_CELL_PROLIFERATION	15	-0.208377	-0.967965	0.473896	0.854916	1	834	tags=27%, list=6%, signal=28%
GO_POSITIVE_REGULATION_OF_LYMPHOCYTE_MEDIATED_IMMUNITY	66	-0.101728	-0.967339	0.46627	0.855233	1	10855	tags=86%, list=76%, signal=362%
GO_NEGATIVE_REGULATION_OF_INTRINSIC_APOPTOTIC_SIGNALING_PATHWAY	88	-0.0891655	-0.966978	0.481188	0.855002	1	2784	tags=28%, list=20%, signal=35%
GO_REGULATION_OF_POLYSACCHARIDE_METABOLIC_PROCESS	38	-0.129659	-0.966934	0.495918	0.853984	1	11273	tags=92%, list=79%, signal=441%
GO_REGULATION_OF_FATTY_ACID_OXIDATION	29	-0.14887	-0.966672	0.462025	0.853483	1	11141	tags=93%, list=78%, signal=427%
GO_ANIMAL_ORGAN_REGENERATION	66	-0.101435	-0.966521	0.488593	0.852726	1	11722	tags=92%, list=82%, signal=521%
GO_POSITIVE_REGULATION_OF_CHEMOTAXIS	104	-0.0799003	-0.966512	0.478	0.85165	1	7633	tags=62%, list=54%, signal=132%
GO_REGULATION_OF_CELLULAR_AMIDE_METABOLIC_PROCESS	356	-0.0444577	-0.965722	0.478873	0.852394	1	13061	tags=96%, list=92%, signal=1134%
GO_REGULATION_OF_NUCLEASE_ACTIVITY	19	-0.185288	-0.964514	0.467583	0.854107	1	7857	tags=74%, list=55%, signal=164%
GO_HUMORAL_IMMUNE_RESPONSE	96	-0.0848493	-0.962892	0.493724	0.856671	1	2657	tags=27%, list=19%, signal=33%
GO_NEGATIVE_REGULATION_OF_BINDING	138	-0.0699577	-0.961628	0.496109	0.858519	1	8506	tags=67%, list=60%, signal=164%
GO_ZINC_ION_TRANSPORT	25	-0.165795	-0.961534	0.511022	0.85762	1	3909	tags=44%, list=27%, signal=61%
GO_POSITIVE_REGULATION_OF_RECEPTOR_INTERNALIZATION	21	-0.175962	-0.961128	0.463918	0.85741	1	4957	tags=52%, list=35%, signal=80%
GO_AMINOGLYCAN_BIOSYNTHETIC_PROCESS	106	-0.0819001	-0.960238	0.473054	0.858313	1	11066	tags=86%, list=78%, signal=383%
GO_MATURATION_OF_LSU_RRNA	19	-0.181171	-0.959338	0.472222	0.859348	1	1921	tags=32%, list=13%, signal=36%
GO_T_CELL_MEDIATED_CYTOTOXICITY	29	-0.15093	-0.958494	0.466942	0.860204	1	9148	tags=79%, list=64%, signal=221%
GO_REGULATION_OF_SYSTEMIC_ARTERIAL_BLOOD_PRESSURE_BY_RENIN_ANGIOTENSIN	15	-0.202123	-0.957339	0.485323	0.861806	1	8516	tags=80%, list=60%, signal=199%
GO_POSITIVE_REGULATION_OF_PROTEIN_DEACETYLATION	19	-0.178636	-0.957031	0.49899	0.861444	1	4205	tags=47%, list=30%, signal=67%
GO_INTERLEUKIN_4_PRODUCTION	25	-0.159918	-0.956919	0.496932	0.860597	1	4562	tags=48%, list=32%, signal=71%
GO_MALE_MEIOSIS_I	19	-0.179687	-0.956761	0.509842	0.85987	1	6438	tags=63%, list=45%, signal=115%
GO_ACTIVATION_OF_PROTEIN_KINASE_B_ACTIVITY	30	-0.148584	-0.955589	0.472165	0.861522	1	4534	tags=47%, list=32%, signal=68%
GO_POSITIVE_REGULATION_OF_INTERLEUKIN_1_SECRETION	19	-0.180946	-0.954992	0.515789	0.861813	1	10916	tags=95%, list=77%, signal=406%
GO_PURINE_CONTAINING_COMPOUND_CATABOLIC_PROCESS	44	-0.123741	-0.954737	0.49501	0.861299	1	1804	tags=25%, list=13%, signal=29%
GO_NEGATIVE_REGULATION_OF_HISTONE_ACETYLATION	15	-0.196794	-0.953658	0.490644	0.862635	1	2897	tags=40%, list=20%, signal=50%
GO_EMBRYONIC_PLACENTA_DEVELOPMENT	74	-0.0936051	-0.953364	0.494949	0.862201	1	9834	tags=78%, list=69%, signal=252%
GO_NEGATIVE_REGULATION_OF_INTERLEUKIN_6_PRODUCTION	33	-0.140927	-0.951416	0.492278	0.865662	1	10942	tags=91%, list=77%, signal=392%
GO_LOW_DENSITY_LIPOPROTEIN_RECEPTOR_PARTICLE_METABOLIC_PROCESS	20	-0.173609	-0.950095	0.483932	0.867594	1	6075	tags=60%, list=43%, signal=105%
GO_POSITIVE_REGULATION_OF_NIK_NF_KAPPAB_SIGNALING	61	-0.105414	-0.950065	0.485772	0.866576	1	7609	tags=64%, list=53%, signal=137%
GO_MONOSACCHARIDE_BIOSYNTHETIC_PROCESS	74	-0.0949133	-0.949668	0.487805	0.866449	1	11547	tags=91%, list=81%, signal=477%
GO_REGULATION_OF_LEUKOCYTE_CHEMOTAXIS	78	-0.0906717	-0.948904	0.501938	0.867184	1	4558	tags=41%, list=32%, signal=60%
GO_PROTEIN_QUALITY_CONTROL_FOR_MISFOLDED_OR_INCOMPLETELY_SYNTHESIZED_PROTEINS	25	-0.156324	-0.94844	0.512572	0.867209	1	6891	tags=64%, list=48%, signal=124%
GO_MODIFICATION_OF_POSTSYNAPTIC_STRUCTURE	15	-0.205447	-0.948011	0.491396	0.867118	1	10367	tags=93%, list=73%, signal=343%
GO_REGULATION_OF_HUMORAL_IMMUNE_RESPONSE	37	-0.132981	-0.947677	0.497881	0.866818	1	4654	tags=46%, list=33%, signal=68%
GO_NEGATIVE_REGULATION_OF_ESTABLISHMENT_OF_PROTEIN_LOCALIZATION	144	-0.0673744	-0.946955	0.518145	0.867306	1	11410	tags=87%, list=80%, signal=433%
GO_ORGANOPHOSPHATE_METABOLIC_PROCESS	454	-0.0383555	-0.946484	0.512397	0.86735	1	6779	tags=51%, list=48%, signal=95%
GO_DNA_DEPENDENT_DNA_REPLICATION	137	-0.0695952	-0.945595	0.496047	0.868301	1	8996	tags=70%, list=63%, signal=189%
GO_NATURAL_KILLER_CELL_ACTIVATION	43	-0.119664	-0.945222	0.516064	0.868094	1	7242	tags=63%, list=51%, signal=127%
GO_CELLULAR_RESPONSE_TO_OXYGEN_LEVELS	204	-0.0581514	-0.943397	0.506122	0.871218	1	2814	tags=25%, list=20%, signal=31%
GO_POSITIVE_REGULATION_OF_LYASE_ACTIVITY	17	-0.192533	-0.942717	0.481482	0.871719	1	2288	tags=35%, list=16%, signal=42%
GO_REGULATION_OF_MICROTUBULE_DEPOLYMERIZATION	27	-0.152996	-0.941576	0.532934	0.873262	1	1518	tags=26%, list=11%, signal=29%
GO_GLUTAMINE_METABOLIC_PROCESS	20	-0.174411	-0.939269	0.506718	0.877446	1	8911	tags=80%, list=63%, signal=214%
GO_ZINC_ION_TRANSMEMBRANE_TRANSPORT	20	-0.175751	-0.93829	0.520792	0.878628	1	3909	tags=45%, list=27%, signal=62%
GO_POSITIVE_REGULATION_OF_MEIOTIC_CELL_CYCLE	18	-0.184198	-0.93768	0.510934	0.878979	1	10037	tags=89%, list=70%, signal=301%
GO_REGULATION_OF_INTRINSIC_APOPTOTIC_SIGNALING_PATHWAY_IN_RESPONSE_TO_DNA_DAMAGE	37	-0.130303	-0.937381	0.518293	0.878604	1	10079	tags=84%, list=71%, signal=286%
GO_REGULATION_OF_INTRINSIC_APOPTOTIC_SIGNALING_PATHWAY_BY_P53_CLASS_MEDIATOR	26	-0.158547	-0.937244	0.512671	0.877806	1	9247	tags=81%, list=65%, signal=230%
GO_REGULATION_OF_MUSCLE_CELL_DIFFERENTIATION	123	-0.072142	-0.936912	0.517526	0.87749	1	1182	tags=15%, list=8%, signal=17%
GO_REGULATION_OF_TRANSCRIPTION_INITIATION_FROM_RNA_POLYMERASE_II_PROMOTER	24	-0.158649	-0.93414	0.526616	0.882637	1	3085	tags=38%, list=22%, signal=48%
GO_REGULATION_OF_BLOOD_PRESSURE	132	-0.0699274	-0.933292	0.503068	0.883461	1	9261	tags=72%, list=65%, signal=204%
GO_REGULATION_OF_ORGANIC_ACID_TRANSPORT	48	-0.115791	-0.93249	0.528	0.884165	1	9629	tags=79%, list=68%, signal=244%
GO_INTERLEUKIN_2_BIOSYNTHETIC_PROCESS	19	-0.179854	-0.929883	0.546413	0.889123	1	4937	tags=53%, list=35%, signal=80%
GO_B_CELL_APOPTOTIC_PROCESS	21	-0.169842	-0.92981	0.529536	0.888197	1	5044	tags=52%, list=35%, signal=81%
GO_CELLULAR_RESPONSE_TO_OXYGEN_RADICAL	21	-0.17221	-0.929554	0.525641	0.887731	1	9756	tags=86%, list=69%, signal=272%
GO_REGULATION_OF_COFACTOR_METABOLIC_PROCESS	30	-0.147188	-0.927076	0.553435	0.892369	1	2181	tags=30%, list=15%, signal=35%
GO_POSITIVE_REGULATION_OF_MYOTUBE_DIFFERENTIATION	20	-0.169023	-0.926701	0.523629	0.892165	1	11835	tags=100%, list=83%, signal=592%
GO_NEGATIVE_REGULATION_OF_NUCLEOCYTOPLASMIC_TRANSPORT	19	-0.177792	-0.925717	0.511719	0.893379	1	4217	tags=47%, list=30%, signal=67%
GO_GROWTH_PLATE_CARTILAGE_MORPHOGENESIS	15	-0.195458	-0.924139	0.533465	0.895883	1	2916	tags=40%, list=20%, signal=50%
GO_POSITIVE_REGULATION_OF_ACUTE_INFLAMMATORY_RESPONSE	19	-0.172802	-0.923956	0.541582	0.895245	1	2040	tags=32%, list=14%, signal=37%
GO_ANTIGEN_RECEPTOR_MEDIATED_SIGNALING_PATHWAY	193	-0.0568081	-0.923683	0.534791	0.894805	1	4957	tags=40%, list=35%, signal=61%
GO_REGULATION_OF_ERAD_PATHWAY	29	-0.145586	-0.923382	0.537549	0.894421	1	8733	tags=76%, list=61%, signal=196%
GO_INTERACTION_WITH_HOST	174	-0.0618812	-0.923164	0.549906	0.893819	1	10504	tags=80%, list=74%, signal=301%
GO_RESPONSE_TO_METAL_ION	311	-0.0451133	-0.922167	0.53252	0.894989	1	2623	tags=23%, list=18%, signal=27%
GO_NEGATIVE_REGULATION_OF_STEROID_METABOLIC_PROCESS	20	-0.172522	-0.922008	0.545106	0.894292	1	8226	tags=75%, list=58%, signal=177%
GO_CARBOHYDRATE_PHOSPHORYLATION	24	-0.156151	-0.921853	0.549242	0.893569	1	10239	tags=88%, list=72%, signal=311%
GO_NEGATIVE_REGULATION_OF_LEUKOCYTE_DIFFERENTIATION	77	-0.0891702	-0.92184	0.545279	0.892532	1	1142	tags=17%, list=8%, signal=18%
GO_DIGESTION	76	-0.0900221	-0.920838	0.535211	0.8937	1	7156	tags=59%, list=50%, signal=118%
GO_REGULATION_OF_PEPTIDE_HORMONE_SECRETION	164	-0.0612742	-0.919022	0.561475	0.896706	1	6344	tags=51%, list=45%, signal=90%
GO_RRNA_CATABOLIC_PROCESS	15	-0.193208	-0.918866	0.523046	0.895984	1	2948	tags=40%, list=21%, signal=50%
GO_POSITIVE_REGULATION_OF_NEURON_DEATH	81	-0.0878378	-0.918504	0.546169	0.89568	1	3679	tags=35%, list=26%, signal=46%
GO_BRANCH_ELONGATION_OF_AN_EPITHELIUM	17	-0.1833	-0.918278	0.563991	0.895142	1	10794	tags=94%, list=76%, signal=389%
GO_PYRIDINE_CONTAINING_COMPOUND_BIOSYNTHETIC_PROCESS	28	-0.144428	-0.917872	0.576336	0.894993	1	2525	tags=32%, list=18%, signal=39%
GO_NEGATIVE_REGULATION_OF_INTRINSIC_APOPTOTIC_SIGNALING_PATHWAY_IN_RESPONSE_TO_DNA_DAMAGE	30	-0.139908	-0.915826	0.564706	0.898583	1	2759	tags=33%, list=19%, signal=41%
GO_NEGATIVE_REGULATION_OF_CYTOKINE_SECRETION	42	-0.11857	-0.915744	0.49501	0.897705	1	11199	tags=90%, list=79%, signal=423%
GO_POSITIVE_REGULATION_OF_RESPONSE_TO_EXTERNAL_STIMULUS	225	-0.0522834	-0.915167	0.549618	0.897963	1	4457	tags=36%, list=31%, signal=52%
GO_TRNA_WOBBLE_URIDINE_MODIFICATION	16	-0.186854	-0.913618	0.557769	0.900372	1	903	tags=25%, list=6%, signal=27%
GO_RESPONSE_TO_ESTROGEN	61	-0.0984763	-0.912922	0.552846	0.900862	1	12842	tags=100%, list=90%, signal=1016%
GO_OOCYTE_DIFFERENTIATION	38	-0.125378	-0.912651	0.532673	0.900419	1	2342	tags=29%, list=16%, signal=35%
GO_RESPIRATORY_BURST	26	-0.152401	-0.911844	0.546351	0.901188	1	3311	tags=38%, list=23%, signal=50%
GO_OOGENESIS	64	-0.096139	-0.910591	0.563851	0.902948	1	7759	tags=64%, list=54%, signal=140%
GO_CHAPERONE_MEDIATED_AUTOPHAGY	16	-0.188797	-0.91057	0.554167	0.901938	1	2655	tags=38%, list=19%, signal=46%
GO_FATTY_ACID_BIOSYNTHETIC_PROCESS	111	-0.0726002	-0.909682	0.522	0.902891	1	8082	tags=64%, list=57%, signal=147%
GO_TOXIN_TRANSPORT	35	-0.129768	-0.909538	0.543307	0.902155	1	7107	tags=63%, list=50%, signal=125%
GO_REGULATION_OF_CELL_CYCLE_ARREST	97	-0.0794383	-0.909169	0.561905	0.901889	1	8418	tags=67%, list=59%, signal=163%
GO_REGULATION_OF_MRNA_CATABOLIC_PROCESS	182	-0.0577156	-0.908397	0.561181	0.902529	1	4118	tags=35%, list=29%, signal=48%
GO_REGULATION_OF_RECEPTOR_BIOSYNTHETIC_PROCESS	17	-0.18742	-0.906983	0.573386	0.904632	1	8223	tags=76%, list=58%, signal=181%
GO_POSITIVE_REGULATION_OF_CD4_POSITIVE_ALPHA_BETA_T_CELL_ACTIVATION	28	-0.147376	-0.906424	0.559596	0.904901	1	11127	tags=93%, list=78%, signal=424%
GO_T_HELPER_1_TYPE_IMMUNE_RESPONSE	33	-0.131071	-0.905924	0.572581	0.905004	1	11082	tags=91%, list=78%, signal=409%
GO_NEGATIVE_REGULATION_OF_CHONDROCYTE_DIFFERENTIATION	18	-0.177947	-0.905839	0.57515	0.904156	1	8544	tags=78%, list=60%, signal=194%
GO_NUCLEAR_TRANSCRIBED_MRNA_CATABOLIC_PROCESS_DEADENYLATION_DEPENDENT_DECAY	66	-0.0964817	-0.905419	0.563126	0.904065	1	2948	tags=30%, list=21%, signal=38%
GO_MITOTIC_RECOMBINATION	23	-0.152948	-0.905255	0.55666	0.9034	1	4017	tags=43%, list=28%, signal=60%
GO_MICROTUBULE_POLYMERIZATION	66	-0.0942332	-0.905033	0.569201	0.902835	1	3627	tags=35%, list=25%, signal=47%
GO_CELL_COMMUNICATION_INVOLVED_IN_CARDIAC_CONDUCTION	54	-0.103368	-0.904806	0.559761	0.902295	1	2226	tags=26%, list=16%, signal=31%
GO_POSITIVE_REGULATION_OF_STRESS_ACTIVATED_PROTEIN_KINASE_SIGNALING_CASCADE	138	-0.0668132	-0.904669	0.531915	0.901551	1	4630	tags=39%, list=33%, signal=57%
GO_REGULATION_OF_CD4_POSITIVE_ALPHA_BETA_T_CELL_ACTIVATION	46	-0.112501	-0.90381	0.564777	0.902429	1	11713	tags=93%, list=82%, signal=526%
GO_REGULATION_OF_PROTEIN_EXIT_FROM_ENDOPLASMIC_RETICULUM	23	-0.156606	-0.901763	0.584493	0.905958	1	7060	tags=65%, list=50%, signal=129%
GO_TELOMERASE_RNA_LOCALIZATION	19	-0.168056	-0.90095	0.561845	0.906735	1	8102	tags=74%, list=57%, signal=171%
GO_POSITIVE_REGULATION_OF_B_CELL_MEDIATED_IMMUNITY	28	-0.145386	-0.900842	0.566191	0.905946	1	986	tags=21%, list=7%, signal=23%
GO_EPITHELIAL_CILIUM_MOVEMENT	20	-0.169044	-0.900266	0.576699	0.906133	1	10411	tags=90%, list=73%, signal=334%
GO_POSITIVE_REGULATION_OF_TRANSCRIPTION_BY_RNA_POLYMERASE_I	21	-0.162289	-0.899828	0.561122	0.906065	1	10575	tags=90%, list=74%, signal=351%
GO_HUMORAL_IMMUNE_RESPONSE_MEDIATED_BY_CIRCULATING_IMMUNOGLOBULIN	31	-0.136462	-0.899203	0.558233	0.906409	1	2655	tags=32%, list=19%, signal=40%
GO_PIGMENT_METABOLIC_PROCESS	58	-0.0994951	-0.897911	0.596422	0.908173	1	11109	tags=88%, list=78%, signal=399%
GO_NEGATIVE_REGULATION_OF_PROTEIN_POLYMERIZATION	61	-0.0966203	-0.897395	0.597403	0.908235	1	2599	tags=28%, list=18%, signal=34%
GO_POSITIVE_REGULATION_OF_MESONEPHROS_DEVELOPMENT	16	-0.18685	-0.896599	0.55364	0.909024	1	10691	tags=94%, list=75%, signal=376%
GO_REGULATION_OF_SYSTEMIC_ARTERIAL_BLOOD_PRESSURE_BY_HORMONE	25	-0.149845	-0.896137	0.53719	0.909026	1	9261	tags=80%, list=65%, signal=228%
GO_CHONDROITIN_SULFATE_PROTEOGLYCAN_BIOSYNTHETIC_PROCESS	29	-0.13713	-0.894413	0.580882	0.91187	1	9835	tags=83%, list=69%, signal=267%
GO_HOMOLOGOUS_RECOMBINATION	41	-0.120292	-0.89361	0.57113	0.912521	1	3502	tags=37%, list=25%, signal=48%
GO_DEOXYRIBOSE_PHOSPHATE_CATABOLIC_PROCESS	20	-0.167177	-0.893123	0.55754	0.912571	1	8302	tags=75%, list=58%, signal=180%
GO_TRANSCRIPTION_INITIATION_FROM_RNA_POLYMERASE_II_PROMOTER	166	-0.0600873	-0.892203	0.572254	0.913479	1	3358	tags=30%, list=24%, signal=38%
GO_CELLULAR_PROCESS_INVOLVED_IN_REPRODUCTION_IN_MULTICELLULAR_ORGANISM	239	-0.0514246	-0.891958	0.575937	0.91298	1	10361	tags=78%, list=73%, signal=281%
GO_REGULATION_OF_STEM_CELL_DIFFERENTIATION	101	-0.077155	-0.89193	0.595331	0.912012	1	7227	tags=58%, list=51%, signal=118%
GO_INTERLEUKIN_6_PRODUCTION	104	-0.0738404	-0.891364	0.551181	0.912238	1	11141	tags=86%, list=78%, signal=391%
GO_POSITIVE_REGULATION_OF_CYCLASE_ACTIVITY	18	-0.172914	-0.890688	0.589431	0.912724	1	2288	tags=33%, list=16%, signal=40%
GO_ERROR_FREE_TRANSLESION_SYNTHESIS	18	-0.176251	-0.890028	0.592593	0.913107	1	10150	tags=89%, list=71%, signal=309%
GO_REGULATION_OF_PROTEIN_LOCALIZATION_TO_SYNAPSE	24	-0.154055	-0.889564	0.564	0.913125	1	10862	tags=92%, list=76%, signal=386%
GO_NEGATIVE_REGULATION_OF_ENDOPLASMIC_RETICULUM_STRESS_INDUCED_INTRINSIC_APOPTOTIC_SIGNALING_PATHWAY	17	-0.176206	-0.889411	0.546201	0.912472	1	7545	tags=71%, list=53%, signal=150%
GO_SENSORY_PERCEPTION_OF_TASTE	19	-0.170151	-0.889153	0.548255	0.911998	1	2827	tags=37%, list=20%, signal=46%
GO_NEURON_DEATH_IN_RESPONSE_TO_OXIDATIVE_STRESS	23	-0.154847	-0.888871	0.596311	0.911632	1	10799	tags=91%, list=76%, signal=377%
GO_NUCLEOTIDE_EXCISION_REPAIR_PREINCISION_COMPLEX_STABILIZATION	20	-0.168977	-0.887627	0.59375	0.913304	1	5429	tags=55%, list=38%, signal=89%
GO_REGULATION_OF_INTRINSIC_APOPTOTIC_SIGNALING_PATHWAY_IN_RESPONSE_TO_DNA_DAMAGE_BY_P53_CLASS_MEDIATOR	17	-0.179681	-0.887116	0.585009	0.913444	1	10008	tags=88%, list=70%, signal=297%
GO_NEGATIVE_REGULATION_OF_OXIDOREDUCTASE_ACTIVITY	16	-0.181154	-0.885437	0.603774	0.91606	1	10772	tags=94%, list=76%, signal=385%
GO_CHEMOKINE_SECRETION	16	-0.185012	-0.884443	0.580952	0.917148	1	1819	tags=31%, list=13%, signal=36%
GO_POSITIVE_REGULATION_OF_INTERLEUKIN_10_PRODUCTION	22	-0.157586	-0.884129	0.583519	0.916835	1	2938	tags=36%, list=21%, signal=46%
GO_POSITIVE_REGULATION_OF_COLLAGEN_BIOSYNTHETIC_PROCESS	20	-0.163217	-0.883958	0.601594	0.916191	1	9782	tags=85%, list=69%, signal=271%
GO_REGULATION_OF_NATURAL_KILLER_CELL_ACTIVATION	24	-0.152897	-0.883288	0.6	0.916625	1	6726	tags=63%, list=47%, signal=118%
GO_REGULATION_OF_MYELOID_LEUKOCYTE_DIFFERENTIATION	90	-0.0811629	-0.883109	0.590164	0.915969	1	1542	tags=19%, list=11%, signal=21%
GO_REGULATION_OF_MORPHOGENESIS_OF_AN_EPITHELIUM	163	-0.0591663	-0.882306	0.632076	0.91669	1	5195	tags=42%, list=36%, signal=66%
GO_POSITIVE_REGULATION_OF_REACTIVE_OXYGEN_SPECIES_METABOLIC_PROCESS	37	-0.120116	-0.882123	0.609127	0.91606	1	11378	tags=92%, list=80%, signal=456%
GO_POSITIVE_REGULATION_OF_CELL_CYCLE	335	-0.0418892	-0.88192	0.586207	0.915475	1	3881	tags=31%, list=27%, signal=42%
GO_MODULATION_BY_SYMBIONT_OF_HOST_CELLULAR_PROCESS	23	-0.154918	-0.881655	0.595876	0.915047	1	4608	tags=48%, list=32%, signal=71%
GO_PROTEIN_LOCALIZATION_TO_MICROTUBULE	16	-0.178855	-0.879999	0.586074	0.917578	1	4576	tags=50%, list=32%, signal=74%
GO_POSITIVE_REGULATION_OF_ENDOCYTOSIS	89	-0.0800812	-0.879984	0.609467	0.916591	1	3667	tags=34%, list=26%, signal=45%
GO_REGULATION_OF_PROTEASOMAL_PROTEIN_CATABOLIC_PROCESS	170	-0.0587298	-0.879482	0.601562	0.91663	1	9057	tags=69%, list=64%, signal=188%
GO_REGULATION_OF_CYCLASE_ACTIVITY	37	-0.120215	-0.879058	0.597166	0.916575	1	1757	tags=24%, list=12%, signal=28%
GO_DNA_SYNTHESIS_INVOLVED_IN_DNA_REPAIR	48	-0.107067	-0.879028	0.598058	0.915618	1	10346	tags=83%, list=73%, signal=304%
GO_REGULATION_OF_OXIDOREDUCTASE_ACTIVITY	77	-0.0852456	-0.878724	0.618661	0.915263	1	9333	tags=74%, list=66%, signal=214%
GO_REGULATION_OF_PEPTIDE_SECRETION	360	-0.0398327	-0.877579	0.595436	0.916809	1	2177	tags=19%, list=15%, signal=22%
GO_NEGATIVE_REGULATION_OF_WNT_SIGNALING_PATHWAY	186	-0.0556582	-0.875582	0.627329	0.920251	1	11772	tags=88%, list=83%, signal=503%
GO_CYTOPLASMIC_SEQUESTERING_OF_PROTEIN	23	-0.1514	-0.875396	0.603696	0.919628	1	9610	tags=83%, list=68%, signal=254%
GO_MITOTIC_CYTOKINESIS	65	-0.0960138	-0.874783	0.582205	0.919908	1	3678	tags=35%, list=26%, signal=47%
GO_GERM_CELL_DEVELOPMENT	175	-0.0562891	-0.874647	0.614644	0.919185	1	10355	tags=78%, list=73%, signal=284%
GO_POSITIVE_REGULATION_OF_INTERFERON_GAMMA_PRODUCTION	41	-0.11673	-0.874572	0.644444	0.918344	1	7025	tags=61%, list=49%, signal=120%
GO_LACTATION	41	-0.115818	-0.873651	0.613821	0.91931	1	4260	tags=41%, list=30%, signal=59%
GO_NEGATIVE_REGULATION_OF_COAGULATION	39	-0.118932	-0.872615	0.612326	0.920535	1	9629	tags=79%, list=68%, signal=245%
GO_FLUID_TRANSPORT	17	-0.177161	-0.871754	0.603053	0.921356	1	5019	tags=53%, list=35%, signal=82%
GO_DETECTION_OF_VISIBLE_LIGHT	36	-0.120529	-0.87168	0.602484	0.920509	1	10549	tags=86%, list=74%, signal=332%
GO_POSITIVE_REGULATION_OF_ASTROCYTE_DIFFERENTIATION	16	-0.180152	-0.870217	0.59127	0.92264	1	7227	tags=69%, list=51%, signal=139%
GO_MAST_CELL_MEDIATED_IMMUNITY	38	-0.119121	-0.869957	0.62069	0.922207	1	9924	tags=82%, list=70%, signal=269%
GO_SNRNA_TRANSCRIPTION	68	-0.0887989	-0.869926	0.618577	0.921273	1	3977	tags=37%, list=28%, signal=51%
GO_MITOTIC_CYTOKINETIC_PROCESS	22	-0.154961	-0.869103	0.631692	0.921929	1	6211	tags=59%, list=44%, signal=105%
GO_RESPONSE_TO_MUSCLE_ACTIVITY	22	-0.153276	-0.869049	0.622605	0.921039	1	1705	tags=27%, list=12%, signal=31%
GO_MALE_MEIOTIC_NUCLEAR_DIVISION	32	-0.130051	-0.867397	0.622568	0.923596	1	10611	tags=88%, list=75%, signal=343%
GO_AMINE_BIOSYNTHETIC_PROCESS	20	-0.160698	-0.867124	0.62173	0.923214	1	4123	tags=45%, list=29%, signal=63%
GO_REGULATION_OF_SUPEROXIDE_METABOLIC_PROCESS	27	-0.14145	-0.866899	0.616302	0.92269	1	12228	tags=100%, list=86%, signal=707%
GO_CELLULAR_CARBOHYDRATE_CATABOLIC_PROCESS	37	-0.11898	-0.866862	0.631274	0.92176	1	9855	tags=81%, list=69%, signal=263%
GO_POSITIVE_REGULATION_OF_MITOCHONDRION_ORGANIZATION	109	-0.0710678	-0.865461	0.644101	0.923721	1	4744	tags=40%, list=33%, signal=60%
GO_REGULATION_OF_BODY_FLUID_LEVELS	378	-0.0391023	-0.864955	0.608247	0.923802	1	10118	tags=75%, list=71%, signal=252%
GO_EXTRINSIC_APOPTOTIC_SIGNALING_PATHWAY_VIA_DEATH_DOMAIN_RECEPTORS	72	-0.0852051	-0.864438	0.618367	0.923859	1	3342	tags=32%, list=23%, signal=42%
GO_REGULATION_OF_VIRAL_TRANSCRIPTION	59	-0.0961851	-0.864281	0.614256	0.92319	1	3946	tags=37%, list=28%, signal=51%
GO_RESPONSE_TO_CARBOHYDRATE	191	-0.0538757	-0.863757	0.635246	0.923282	1	3493	tags=30%, list=25%, signal=39%
GO_REGULATION_OF_TRANSCRIPTION_REGULATORY_REGION_DNA_BINDING	41	-0.111644	-0.863713	0.631579	0.922376	1	3972	tags=39%, list=28%, signal=54%
GO_POSITIVE_REGULATION_OF_SUPRAMOLECULAR_FIBER_ORGANIZATION	180	-0.0553935	-0.862864	0.646388	0.923203	1	3968	tags=33%, list=28%, signal=46%
GO_MITOTIC_NUCLEAR_DIVISION	255	-0.0464998	-0.862646	0.615534	0.922668	1	4264	tags=35%, list=30%, signal=48%
GO_AMINE_CATABOLIC_PROCESS	16	-0.174425	-0.862503	0.622718	0.921961	1	4639	tags=50%, list=33%, signal=74%
GO_NEGATIVE_REGULATION_OF_LYASE_ACTIVITY	20	-0.159541	-0.862429	0.607767	0.921124	1	6275	tags=60%, list=44%, signal=107%
[truncated: 443 more rows]

## Sheet: MF_Up
Supplementary Table 4. GSEA results (C5-CC, C5-BP, and C5-MF domains) for W3-HT Shank2-mutant transcripts.
[truncated: 409 more rows]

## Sheet: MF_Down
Supplementary Table 4. GSEA results (C5-CC, C5-BP, and C5-MF domains) for W3-HT Shank2-mutant transcripts.
[truncated: 270 more rows]
