# Supplementary material for: Gene Dosage- and Age-Dependent Differential Transcriptomic Changes in the Prefrontal Cortex of Shank2-Mutant Mice
Source: Front Mol Neurosci. 2021 Jun 11;14:683196. doi: 10.3389/fnmol.2021.683196 (PMC8226033; doi:10.3389/fnmol.2021.683196)
Supplement: Supplementary Table 6 — GSEA results (C5-CC, C5-BP, and C5-MF domains) for W12-HT Shank2-mutant transcripts. [file Table_6.XLSX]

## Sheet: CC_Up
Supplementary Table 6. GSEA results (C5-CC, C5-BP, and C5-MF domains) for W12-HT Shank2-mutant transcripts.
NAME	SIZE	ES	NES	NOM p-val	FDR q-val	FWER p-val	RANK AT MAX	LEADING EDGE
GO_CHROMOSOMAL_REGION	215	0.134657	2.27978	0.00196078	0.170734	0.182	8032	tags=90%, list=77%, signal=375%
GO_NUCLEAR_CHROMOSOME_TELOMERIC_REGION	85	0.215807	2.26907	0	0.0933121	0.196	2690	tags=47%, list=26%, signal=63%
GO_HISTONE_METHYLTRANSFERASE_COMPLEX	78	0.211873	2.19404	0.00195695	0.102543	0.296	2769	tags=47%, list=26%, signal=64%
GO_GABA_ERGIC_SYNAPSE	65	0.22753	2.1689	0.00205761	0.087867	0.328	3921	tags=60%, list=37%, signal=95%
GO_CHROMOSOME_TELOMERIC_REGION	107	0.18056	2.16856	0.00196464	0.0702936	0.328	2732	tags=44%, list=26%, signal=59%
GO_CENTRIOLE	93	0.191665	2.13854	0	0.0693609	0.379	4774	tags=65%, list=46%, signal=117%
GO_DNA_REPAIR_COMPLEX	28	0.331574	2.10538	0	0.0716077	0.438	2899	tags=61%, list=28%, signal=84%
GO_BASAL_PART_OF_CELL	29	0.31998	2.06222	0.00211864	0.0822641	0.53	2801	tags=59%, list=27%, signal=80%
GO_SITE_OF_DNA_DAMAGE	44	0.257019	2.04323	0.006	0.0844197	0.584	3036	tags=55%, list=29%, signal=76%
GO_MICROTUBULE_ORGANIZING_CENTER_PART	124	0.15338	2.0041	0.00205339	0.0973044	0.658	5346	tags=66%, list=51%, signal=133%
GO_UBIQUITIN_LIGASE_COMPLEX	232	0.115094	1.97791	0.00619835	0.103803	0.709	3566	tags=45%, list=34%, signal=67%
GO_CENTROSOME	377	0.0870332	1.91757	0.0103093	0.134231	0.842	2430	tags=32%, list=23%, signal=40%
GO_NUCLEAR_CHROMOSOME	367	0.0883603	1.91075	0.0105263	0.128272	0.85	2706	tags=34%, list=26%, signal=45%
GO_SYNAPTIC_MEMBRANE	361	0.0868199	1.89491	0.00801603	0.132156	0.873	2316	tags=30%, list=22%, signal=38%
GO_PML_BODY	79	0.180038	1.8772	0.0113208	0.135208	0.892	5295	tags=68%, list=50%, signal=137%
GO_SPINDLE	225	0.110665	1.86554	0.0101215	0.136431	0.911	5530	tags=64%, list=53%, signal=132%
GO_SEX_CHROMOSOME	19	0.349029	1.81922	0.0108225	0.165581	0.959	5178	tags=84%, list=49%, signal=166%
GO_METHYLTRANSFERASE_COMPLEX	102	0.154941	1.81058	0.0194175	0.165327	0.966	3943	tags=53%, list=38%, signal=84%
GO_OTHER_ORGANISM	55	0.198258	1.75128	0.0298805	0.214968	0.992	1554	tags=35%, list=15%, signal=40%
GO_DNA_PACKAGING_COMPLEX	18	0.336548	1.72888	0.0142566	0.229051	0.995	3468	tags=67%, list=33%, signal=99%
GO_CHROMATIN	342	0.0786091	1.72234	0.0160966	0.225005	0.996	4753	tags=53%, list=45%, signal=94%
GO_SODIUM_CHANNEL_COMPLEX	15	0.367351	1.70923	0.0299401	0.22924	0.998	2445	tags=60%, list=23%, signal=78%
GO_PLASMA_MEMBRANE_BOUNDED_CELL_PROJECTION_CYTOPLASM	133	0.123531	1.68433	0.0275049	0.247769	0.999	4635	tags=56%, list=44%, signal=100%
GO_SITE_OF_DOUBLE_STRAND_BREAK	36	0.239084	1.67812	0.0283019	0.245319	0.999	3036	tags=53%, list=29%, signal=74%
GO_RECEPTOR_COMPLEX	230	0.0963259	1.67345	0.0337302	0.241463	1	2705	tags=35%, list=26%, signal=46%
GO_FILAMENTOUS_ACTIN	17	0.332457	1.64531	0.034749	0.266104	1	5156	tags=82%, list=49%, signal=162%
GO_POSTSYNAPTIC_MEMBRANE	270	0.0867652	1.63534	0.0368932	0.269961	1	2065	tags=28%, list=20%, signal=34%
GO_INTRINSIC_COMPONENT_OF_SYNAPTIC_MEMBRANE	144	0.112262	1.61784	0.0475285	0.283119	1	3864	tags=48%, list=37%, signal=75%
GO_CILIARY_BASE	24	0.278593	1.60684	0.0679012	0.288142	1	6262	tags=88%, list=60%, signal=217%
GO_ENDOPLASMIC_RETICULUM_TUBULAR_NETWORK	16	0.323062	1.58775	0.0598802	0.305286	1	5794	tags=88%, list=55%, signal=195%
GO_CILIARY_PLASM	57	0.174085	1.56782	0.0567951	0.321678	1	4624	tags=61%, list=44%, signal=109%
GO_SPINDLE_MICROTUBULE	35	0.225784	1.55514	0.0667976	0.329492	1	3333	tags=54%, list=32%, signal=79%
GO_PROTEIN_ACETYLTRANSFERASE_COMPLEX	85	0.141318	1.53493	0.0486381	0.350114	1	7044	tags=81%, list=67%, signal=245%
GO_CHROMOSOME_CENTROMERIC_REGION	112	0.123281	1.52608	0.0688259	0.35397	1	7992	tags=88%, list=76%, signal=367%
GO_POSTSYNAPTIC_SPECIALIZATION_MEMBRANE	90	0.13718	1.52324	0.078	0.348023	1	7314	tags=83%, list=70%, signal=273%
GO_FIBRILLAR_CENTER	95	0.131404	1.51032	0.0662768	0.35891	1	7798	tags=87%, list=74%, signal=337%
GO_PROTEIN_KINASE_COMPLEX	80	0.141895	1.5003	0.0570265	0.364746	1	3898	tags=51%, list=37%, signal=81%
GO_PRESYNAPTIC_MEMBRANE	140	0.107778	1.49582	0.0809793	0.362145	1	2555	tags=35%, list=24%, signal=46%
GO_CATENIN_COMPLEX	23	0.257235	1.49126	0.0885827	0.35934	1	5060	tags=74%, list=48%, signal=142%
GO_FILOPODIUM_TIP	15	0.315895	1.46578	0.0833333	0.392005	1	886	tags=40%, list=8%, signal=44%
GO_CATION_CHANNEL_COMPLEX	158	0.100501	1.45812	0.0926641	0.394997	1	886	tags=18%, list=8%, signal=20%
GO_BASAL_PLASMA_MEMBRANE	21	0.264099	1.45188	0.0898204	0.395405	1	4727	tags=71%, list=45%, signal=130%
GO_CILIUM	308	0.0729196	1.44915	0.0861345	0.390861	1	4774	tags=53%, list=46%, signal=94%
GO_CULLIN_RING_UBIQUITIN_LIGASE_COMPLEX	125	0.111298	1.43515	0.0873016	0.406088	1	3461	tags=44%, list=33%, signal=65%
GO_CUL4_RING_E3_UBIQUITIN_LIGASE_COMPLEX	28	0.22861	1.43509	0.0959488	0.397143	1	2103	tags=43%, list=20%, signal=53%
GO_TRANSFERASE_COMPLEX_TRANSFERRING_PHOSPHORUS_CONTAINING_GROUPS	190	0.0891978	1.43246	0.0952381	0.392464	1	7141	tags=77%, list=68%, signal=236%
GO_NON_MOTILE_CILIUM	67	0.146287	1.42127	0.097166	0.401348	1	2545	tags=39%, list=24%, signal=51%
GO_CONDENSED_CHROMOSOME	113	0.114823	1.41679	0.0888031	0.399819	1	8462	tags=92%, list=81%, signal=471%
GO_9PLUS0_NON_MOTILE_CILIUM	48	0.174759	1.40692	0.0905512	0.40728	1	2545	tags=42%, list=24%, signal=55%
GO_GLUTAMATERGIC_SYNAPSE	321	0.069631	1.40597	0.10515	0.400654	1	3866	tags=44%, list=37%, signal=67%
GO_NUCLEAR_CHROMATIN	232	0.0795258	1.3984	0.12731	0.405602	1	1444	tags=22%, list=14%, signal=24%
GO_CYTOPLASMIC_STRESS_GRANULE	45	0.180352	1.39179	0.121723	0.408975	1	6041	tags=76%, list=58%, signal=177%
GO_TETHERING_COMPLEX	60	0.155545	1.38308	0.110883	0.415354	1	5370	tags=67%, list=51%, signal=136%
GO_TRANSPORTER_COMPLEX	218	0.082291	1.38107	0.106299	0.410975	1	886	tags=17%, list=8%, signal=18%
GO_CLATHRIN_COAT	40	0.180574	1.38069	0.126984	0.403984	1	3357	tags=50%, list=32%, signal=73%
GO_PCG_PROTEIN_COMPLEX	38	0.190062	1.37717	0.128257	0.402571	1	6018	tags=76%, list=57%, signal=178%
GO_SPINDLE_POLE	107	0.111006	1.36853	0.119433	0.410127	1	5611	tags=64%, list=53%, signal=137%
GO_PROTEIN_DNA_COMPLEX	76	0.134917	1.35341	0.111345	0.427601	1	3977	tags=51%, list=38%, signal=82%
GO_EARLY_ENDOSOME	252	0.0741271	1.34872	0.142857	0.427566	1	5276	tags=58%, list=50%, signal=113%
GO_HETEROCHROMATIN	56	0.153893	1.34709	0.124211	0.42307	1	2889	tags=43%, list=28%, signal=59%
GO_NUCLEAR_REPLICATION_FORK	27	0.219996	1.33856	0.133466	0.430425	1	4302	tags=63%, list=41%, signal=106%
GO_INTRINSIC_COMPONENT_OF_POSTSYNAPTIC_SPECIALIZATION_MEMBRANE	67	0.140543	1.3368	0.132948	0.42641	1	2918	tags=42%, list=28%, signal=58%
GO_NUCLEAR_INNER_MEMBRANE	36	0.187956	1.33679	0.14053	0.419656	1	6193	tags=78%, list=59%, signal=189%
GO_AXON_INITIAL_SEGMENT	18	0.25852	1.33482	0.141527	0.416203	1	1954	tags=44%, list=19%, signal=55%
GO_NUCLEAR_MEMBRANE	227	0.0766596	1.3336	0.130952	0.411712	1	5497	tags=60%, list=52%, signal=123%
GO_PHOTORECEPTOR_OUTER_SEGMENT	32	0.197761	1.32819	0.133858	0.413983	1	2848	tags=47%, list=27%, signal=64%
GO_EXCITATORY_SYNAPSE	42	0.170851	1.29654	0.173116	0.460484	1	4458	tags=60%, list=42%, signal=103%
GO_REPLICATION_FORK	41	0.168918	1.2921	0.167984	0.461083	1	6933	tags=83%, list=66%, signal=244%
GO_CARBOXY_TERMINAL_DOMAIN_PROTEIN_KINASE_COMPLEX	19	0.245601	1.27879	0.166667	0.477848	1	6261	tags=84%, list=60%, signal=209%
GO_CILIARY_BASAL_BODY	84	0.117171	1.27661	0.180698	0.47483	1	4774	tags=57%, list=46%, signal=104%
GO_CILIARY_PART	241	0.0714091	1.27394	0.177824	0.472858	1	4708	tags=52%, list=45%, signal=92%
GO_NUCLEAR_PORE	62	0.138368	1.25886	0.194093	0.493624	1	6339	tags=74%, list=60%, signal=186%
GO_ENDOPLASMIC_RETICULUM_SUBCOMPARTMENT	19	0.237473	1.25562	0.172745	0.492644	1	5794	tags=79%, list=55%, signal=176%
GO_PLASMA_MEMBRANE_PROTEIN_COMPLEX	335	0.0594972	1.25004	0.166337	0.495738	1	1712	tags=22%, list=16%, signal=26%
GO_MLL1_2_COMPLEX	28	0.197722	1.24849	0.208092	0.49195	1	4674	tags=64%, list=45%, signal=116%
GO_MITOTIC_SPINDLE	65	0.131872	1.24056	0.199588	0.501058	1	5241	tags=63%, list=50%, signal=125%
GO_POSTSYNAPTIC_DENSITY_MEMBRANE	73	0.1239	1.23827	0.211429	0.498877	1	1726	tags=29%, list=16%, signal=34%
GO_HIPPOCAMPAL_MOSSY_FIBER_TO_CA3_SYNAPSE	29	0.196118	1.23691	0.204969	0.495004	1	3735	tags=55%, list=36%, signal=85%
GO_MICROTUBULE_PLUS_END	15	0.259666	1.23361	0.216049	0.494451	1	7769	tags=100%, list=74%, signal=385%
GO_PERICENTRIOLAR_MATERIAL	17	0.247145	1.23237	0.219802	0.490259	1	1113	tags=35%, list=11%, signal=39%
GO_CHLORIDE_CHANNEL_COMPLEX	24	0.209934	1.22693	0.205394	0.494429	1	3921	tags=58%, list=37%, signal=93%
GO_NEUROMUSCULAR_JUNCTION	58	0.135925	1.22289	0.18125	0.495919	1	7805	tags=88%, list=74%, signal=342%
GO_PLASMA_MEMBRANE_RECEPTOR_COMPLEX	108	0.104321	1.22132	0.217304	0.492715	1	2704	tags=36%, list=26%, signal=48%
GO_SAGA_TYPE_COMPLEX	24	0.203874	1.19762	0.229039	0.530384	1	7044	tags=88%, list=67%, signal=266%
GO_GOLGI_STACK	107	0.100098	1.19749	0.212724	0.524405	1	5038	tags=58%, list=48%, signal=110%
GO_PHOTORECEPTOR_CONNECTING_CILIUM	21	0.216235	1.19431	0.237525	0.523805	1	3230	tags=52%, list=31%, signal=76%
GO_KINETOCHORE	77	0.117388	1.18414	0.226981	0.536143	1	8313	tags=91%, list=79%, signal=435%
GO_MICROBODY_MEMBRANE	51	0.135401	1.15886	0.251984	0.577543	1	6813	tags=78%, list=65%, signal=223%
GO_CYTOPLASMIC_DYNEIN_COMPLEX	19	0.224228	1.14896	0.304703	0.59057	1	7589	tags=95%, list=72%, signal=342%
GO_MICROTUBULE_END	21	0.2126	1.14698	0.279528	0.587997	1	2269	tags=43%, list=22%, signal=55%
GO_CONDENSED_NUCLEAR_CHROMOSOME	41	0.14844	1.13727	0.292181	0.600958	1	5356	tags=66%, list=51%, signal=134%
GO_CENTRIOLAR_SATELLITE	20	0.213228	1.12597	0.288719	0.617579	1	1438	tags=35%, list=14%, signal=40%
GO_TRANSCRIPTION_ELONGATION_FACTOR_COMPLEX	47	0.138533	1.12041	0.31068	0.62248	1	6364	tags=74%, list=61%, signal=188%
GO_DENSE_CORE_GRANULE	15	0.239332	1.11598	0.318548	0.624399	1	1688	tags=40%, list=16%, signal=48%
GO_INTEGRAL_COMPONENT_OF_SYNAPTIC_VESICLE_MEMBRANE	31	0.172162	1.11409	0.317427	0.621454	1	2259	tags=39%, list=22%, signal=49%
GO_NUCLEAR_UBIQUITIN_LIGASE_COMPLEX	32	0.163451	1.10673	0.306288	0.629778	1	2879	tags=44%, list=27%, signal=60%
GO_MOTILE_CILIUM	66	0.115372	1.10166	0.333333	0.633104	1	4995	tags=59%, list=48%, signal=112%
GO_GOLGI_CISTERNA_MEMBRANE	58	0.121222	1.09403	0.312883	0.641799	1	4522	tags=55%, list=43%, signal=96%
GO_ANAPHASE_PROMOTING_COMPLEX	16	0.225797	1.08519	0.333333	0.652975	1	2879	tags=50%, list=27%, signal=69%
GO_AP_TYPE_MEMBRANE_COAT_ADAPTOR_COMPLEX	41	0.141428	1.07584	0.349206	0.665868	1	4150	tags=54%, list=40%, signal=88%
GO_CALCIUM_CHANNEL_COMPLEX	46	0.130759	1.07113	0.349328	0.669058	1	2054	tags=33%, list=20%, signal=40%
GO_SERINE_THREONINE_PROTEIN_KINASE_COMPLEX	64	0.113379	1.06977	0.348659	0.665195	1	3898	tags=48%, list=37%, signal=77%
GO_NUCLEAR_ENVELOPE	336	0.0521505	1.06654	0.375	0.66521	1	6775	tags=70%, list=65%, signal=190%
GO_INTRINSIC_COMPONENT_OF_PRESYNAPTIC_MEMBRANE	72	0.110109	1.0638	0.364211	0.664678	1	1183	tags=22%, list=11%, signal=25%
GO_MICROTUBULE	277	0.0553877	1.05986	0.366197	0.666565	1	4773	tags=51%, list=46%, signal=91%
GO_ORGANELLE_MEMBRANE_CONTACT_SITE	16	0.224472	1.05346	0.399185	0.673515	1	926	tags=31%, list=9%, signal=34%
GO_INTRINSIC_COMPONENT_OF_POSTSYNAPTIC_DENSITY_MEMBRANE	52	0.124445	1.04817	0.384328	0.678188	1	1726	tags=29%, list=16%, signal=34%
GO_TRANSCRIPTIONAL_REPRESSOR_COMPLEX	65	0.108925	1.04731	0.385827	0.67374	1	1607	tags=26%, list=15%, signal=31%
GO_CAJAL_BODY	46	0.130576	1.04614	0.387674	0.67005	1	7757	tags=87%, list=74%, signal=332%
GO_CILIARY_TRANSITION_ZONE	44	0.132447	1.03972	0.414397	0.676549	1	2430	tags=36%, list=23%, signal=47%
GO_MICROTUBULE_ASSOCIATED_COMPLEX	91	0.0929443	1.0307	0.387914	0.688502	1	8485	tags=90%, list=81%, signal=467%
GO_REPLISOME	19	0.191577	1.02427	0.415205	0.69613	1	8483	tags=100%, list=81%, signal=522%
GO_H4_HISTONE_ACETYLTRANSFERASE_COMPLEX	39	0.137131	1.02013	0.427332	0.698409	1	7442	tags=85%, list=71%, signal=290%
GO_INTRINSIC_COMPONENT_OF_POSTSYNAPTIC_MEMBRANE	106	0.0852454	1.01788	0.422179	0.696898	1	3864	tags=45%, list=37%, signal=71%
GO_MRNA_CLEAVAGE_FACTOR_COMPLEX	18	0.203113	1.01406	0.412698	0.698398	1	8362	tags=100%, list=80%, signal=492%
GO_DENDRITE_CYTOPLASM	30	0.156023	1.01239	0.419223	0.695932	1	1514	tags=30%, list=14%, signal=35%
GO_POSTSYNAPTIC_DENSITY_INTRACELLULAR_COMPONENT	17	0.202403	1.00997	0.430328	0.694433	1	5901	tags=76%, list=56%, signal=175%
GO_INTRINSIC_COMPONENT_OF_SYNAPTIC_VESICLE_MEMBRANE	44	0.125994	0.992817	0.444853	0.723723	1	2259	tags=34%, list=22%, signal=43%
GO_FLEMMING_BODY	21	0.179614	0.990996	0.434211	0.721095	1	6111	tags=76%, list=58%, signal=182%
GO_GAMMA_TUBULIN_COMPLEX	16	0.210283	0.99023	0.44246	0.716745	1	5664	tags=75%, list=54%, signal=163%
GO_NEURON_PROJECTION_MEMBRANE	47	0.12146	0.986808	0.436893	0.717873	1	3864	tags=49%, list=37%, signal=77%
GO_NEURON_PROJECTION_CYTOPLASM	76	0.0943669	0.980337	0.461233	0.724635	1	2881	tags=37%, list=27%, signal=50%
GO_LATERAL_PLASMA_MEMBRANE	33	0.139509	0.95241	0.523614	0.776407	1	6805	tags=79%, list=65%, signal=224%
GO_NUCLEAR_HETEROCHROMATIN	23	0.16718	0.952388	0.49503	0.770183	1	2810	tags=43%, list=27%, signal=59%
GO_NUCLEOLAR_PART	134	0.0708681	0.949734	0.497018	0.768985	1	7798	tags=81%, list=74%, signal=313%
GO_ORGANELLE_SUBCOMPARTMENT	275	0.0487056	0.949384	0.502982	0.763469	1	5147	tags=54%, list=49%, signal=103%
GO_POSTSYNAPTIC_SPECIALIZATION_INTRACELLULAR_COMPONENT	20	0.17703	0.9322	0.538	0.792267	1	6013	tags=75%, list=57%, signal=175%
GO_NUCLEAR_OUTER_MEMBRANE	17	0.188176	0.929452	0.548077	0.791881	1	6050	tags=76%, list=58%, signal=180%
GO_SCF_UBIQUITIN_LIGASE_COMPLEX	45	0.114909	0.917588	0.532164	0.80956	1	3461	tags=44%, list=33%, signal=66%
GO_PROTEIN_SERINE_THREONINE_PHOSPHATASE_COMPLEX	42	0.119303	0.914329	0.544933	0.810024	1	8743	tags=95%, list=83%, signal=570%
GO_DYNEIN_COMPLEX	30	0.143531	0.913515	0.554878	0.805424	1	7589	tags=87%, list=72%, signal=312%
GO_P_BODY	60	0.100831	0.907174	0.567164	0.812017	1	3493	tags=43%, list=33%, signal=65%
GO_FILOPODIUM	82	0.0868539	0.90405	0.572816	0.811965	1	886	tags=17%, list=8%, signal=19%
GO_EXTRINSIC_COMPONENT_OF_PLASMA_MEMBRANE	111	0.0744513	0.903593	0.545272	0.806839	1	4046	tags=46%, list=39%, signal=74%
GO_PRESYNAPTIC_ACTIVE_ZONE_CYTOPLASMIC_COMPONENT	16	0.183872	0.900028	0.572597	0.807583	1	5285	tags=69%, list=50%, signal=138%
GO_TRANSCRIPTION_FACTOR_COMPLEX	225	0.0509845	0.893234	0.591549	0.815051	1	8194	tags=83%, list=78%, signal=372%
GO_MIDBODY	128	0.0678847	0.888133	0.582692	0.818943	1	3803	tags=43%, list=36%, signal=67%
GO_T_TUBULE	38	0.122721	0.882344	0.55706	0.823988	1	2305	tags=34%, list=22%, signal=44%
GO_CUL3_RING_UBIQUITIN_LIGASE_COMPLEX	36	0.122712	0.878216	0.583665	0.825922	1	3087	tags=42%, list=29%, signal=59%
GO_NEUROTRANSMITTER_RECEPTOR_COMPLEX	47	0.107414	0.876602	0.636183	0.823025	1	886	tags=19%, list=8%, signal=21%
GO_DENDRITE_MEMBRANE	32	0.131956	0.875411	0.594542	0.819236	1	3864	tags=50%, list=37%, signal=79%
GO_CLATHRIN_COAT_OF_COATED_PIT	18	0.176736	0.873642	0.63	0.816908	1	3976	tags=56%, list=38%, signal=89%
GO_RNA_POLYMERASE_COMPLEX	87	0.0795471	0.869475	0.618596	0.819393	1	8094	tags=85%, list=77%, signal=369%
GO_ACTIN_FILAMENT	68	0.0876539	0.864289	0.621951	0.823766	1	4639	tags=53%, list=44%, signal=94%
GO_ACROSOMAL_VESICLE	45	0.108888	0.858385	0.602823	0.829106	1	1659	tags=27%, list=16%, signal=32%
GO_PHOSPHATIDYLINOSITOL_3_KINASE_COMPLEX	18	0.168821	0.848512	0.674556	0.842232	1	6390	tags=78%, list=61%, signal=199%
GO_MITOTIC_SPINDLE_POLE	20	0.16213	0.840699	0.644231	0.851146	1	6169	tags=75%, list=59%, signal=182%
GO_VOLTAGE_GATED_CALCIUM_CHANNEL_COMPLEX	28	0.131503	0.830846	0.676471	0.863972	1	1995	tags=32%, list=19%, signal=40%
GO_ENDOPLASMIC_RETICULUM_QUALITY_CONTROL_COMPARTMENT	19	0.160599	0.820682	0.668016	0.876609	1	1630	tags=32%, list=16%, signal=37%
GO_RIBONUCLEOPROTEIN_GRANULE	155	0.0573154	0.819966	0.678423	0.872002	1	3738	tags=41%, list=36%, signal=63%
GO_APICAL_JUNCTION_COMPLEX	89	0.0742204	0.813727	0.682186	0.877719	1	7124	tags=75%, list=68%, signal=233%
GO_AGGRESOME	29	0.124611	0.810164	0.686275	0.878342	1	8462	tags=93%, list=81%, signal=480%
GO_SPINDLE_MIDZONE	19	0.154311	0.806774	0.696607	0.878554	1	7769	tags=89%, list=74%, signal=344%
GO_CELL_CELL_ADHERENS_JUNCTION	81	0.0764616	0.804572	0.713402	0.876837	1	7362	tags=78%, list=70%, signal=259%
GO_TRANSCRIPTIONALLY_ACTIVE_CHROMATIN	18	0.155621	0.800385	0.697211	0.878357	1	7111	tags=83%, list=68%, signal=258%
GO_INTERCELLULAR_BRIDGE	41	0.105549	0.799915	0.725296	0.873602	1	7851	tags=85%, list=75%, signal=338%
GO_POLYMERIC_CYTOSKELETAL_FIBER	382	0.0360178	0.798201	0.73501	0.871091	1	5182	tags=53%, list=49%, signal=101%
GO_GOLGI_CISTERNA	79	0.077181	0.797019	0.733463	0.867643	1	5038	tags=56%, list=48%, signal=106%
GO_PROTEIN_LIPID_COMPLEX	15	0.170533	0.792112	0.730845	0.870486	1	1010	tags=27%, list=10%, signal=29%
GO_RNA_POLYMERASE_II_HOLOENZYME	69	0.0794105	0.780442	0.747515	0.884266	1	7229	tags=77%, list=69%, signal=245%
GO_SPERM_PART	73	0.0790318	0.775267	0.732039	0.887142	1	1906	tags=26%, list=18%, signal=32%
GO_COATED_MEMBRANE	84	0.0738493	0.773798	0.745342	0.883857	1	3976	tags=45%, list=38%, signal=72%
GO_CYCLIN_DEPENDENT_PROTEIN_KINASE_HOLOENZYME_COMPLEX	25	0.129269	0.769031	0.760081	0.886032	1	2003	tags=32%, list=19%, signal=39%
GO_CILIARY_TIP	37	0.105055	0.757182	0.767442	0.899747	1	1736	tags=27%, list=17%, signal=32%
GO_AXON_CYTOPLASM	52	0.0893407	0.751943	0.775432	0.902452	1	3908	tags=46%, list=37%, signal=73%
GO_PROTEIN_PHOSPHATASE_TYPE_2A_COMPLEX	18	0.147239	0.749951	0.773469	0.900079	1	6616	tags=78%, list=63%, signal=210%
GO_SARCOPLASMIC_RETICULUM_MEMBRANE	26	0.12317	0.748609	0.75813	0.896743	1	5569	tags=65%, list=53%, signal=139%
GO_INTRACILIARY_TRANSPORT_PARTICLE	23	0.129961	0.745644	0.808594	0.895997	1	5480	tags=65%, list=52%, signal=136%
GO_LATE_ENDOSOME	183	0.0475474	0.742397	0.786585	0.895585	1	7878	tags=80%, list=75%, signal=315%
GO_TRANS_GOLGI_NETWORK_TRANSPORT_VESICLE	23	0.126306	0.734573	0.784679	0.902073	1	4150	tags=52%, list=40%, signal=86%
GO_NUCLEAR_SPECK	316	0.0362938	0.734189	0.804435	0.897345	1	9655	tags=96%, list=92%, signal=1164%
GO_CONDENSED_CHROMOSOME_CENTROMERIC_REGION	61	0.0789365	0.728964	0.835616	0.899545	1	8462	tags=89%, list=81%, signal=455%
GO_RETROMER_COMPLEX	19	0.139257	0.724153	0.796545	0.901259	1	4614	tags=58%, list=44%, signal=103%
GO_ENDONUCLEASE_COMPLEX	22	0.12787	0.722413	0.819743	0.898515	1	7720	tags=86%, list=74%, signal=326%
GO_CLATHRIN_ADAPTOR_COMPLEX	25	0.124587	0.717511	0.822835	0.899829	1	4150	tags=52%, list=40%, signal=86%
GO_NUCLEAR_TRANSCRIPTIONAL_REPRESSOR_COMPLEX	26	0.115833	0.713787	0.838574	0.899263	1	8470	tags=92%, list=81%, signal=478%
GO_TOR_COMPLEX	15	0.151663	0.699273	0.84472	0.913677	1	1907	tags=33%, list=18%, signal=41%
GO_SWI_SNF_SUPERFAMILY_TYPE_COMPLEX	66	0.0731122	0.697351	0.842413	0.910833	1	9409	tags=97%, list=90%, signal=935%
GO_9PLUS2_MOTILE_CILIUM	32	0.102804	0.691798	0.854209	0.912591	1	7447	tags=81%, list=71%, signal=279%
GO_STEREOCILIUM_BUNDLE	30	0.102964	0.669439	0.867203	0.933624	1	8363	tags=90%, list=80%, signal=443%
GO_RNA_POLYMERASE_II_TRANSCRIPTION_FACTOR_COMPLEX	114	0.0526874	0.660808	0.902724	0.93763	1	8286	tags=84%, list=79%, signal=396%
GO_PROTEIN_COMPLEX_INVOLVED_IN_CELL_ADHESION	16	0.134237	0.651673	0.921844	0.94182	1	3838	tags=50%, list=37%, signal=79%
GO_CIS_GOLGI_NETWORK	38	0.0873971	0.640765	0.912	0.947486	1	6815	tags=74%, list=65%, signal=210%
GO_SNARE_COMPLEX	41	0.0834623	0.628803	0.916168	0.953769	1	2453	tags=32%, list=23%, signal=41%
GO_TRANSCRIPTION_FACTOR_TFIID_COMPLEX	31	0.0954849	0.626388	0.927565	0.950911	1	7460	tags=81%, list=71%, signal=278%
GO_DENDRITIC_SHAFT	34	0.0885391	0.611568	0.906931	0.958365	1	1850	tags=26%, list=18%, signal=32%
GO_CILIARY_MEMBRANE	42	0.0776635	0.608693	0.929825	0.955421	1	2934	tags=36%, list=28%, signal=49%
GO_CYTOPLASMIC_MICROTUBULE	46	0.0742053	0.592422	0.943867	0.96265	1	4469	tags=50%, list=43%, signal=87%
GO_I_BAND	73	0.0566934	0.570865	0.956522	0.971425	1	1995	tags=25%, list=19%, signal=30%
GO_INTRINSIC_COMPONENT_OF_PRESYNAPTIC_ACTIVE_ZONE_MEMBRANE	16	0.112314	0.546737	0.971944	0.978228	1	3412	tags=44%, list=33%, signal=65%
GO_NODE_OF_RANVIER	15	0.113986	0.542761	0.979339	0.974785	1	3001	tags=40%, list=29%, signal=56%

## Sheet: CC_Down
Supplementary Table 6. GSEA results (C5-CC, C5-BP, and C5-MF domains) for W12-HT Shank2-mutant transcripts.
NAME	SIZE	ES	NES	NOM p-val	FDR q-val	FWER p-val	RANK AT MAX	LEADING EDGE
GO_CYTOSOLIC_RIBOSOME	97	-0.586118	-6.69384	0	0	0	1047	tags=68%, list=10%, signal=75%
GO_RIBOSOMAL_SUBUNIT	175	-0.421517	-6.38291	0	0	0	4105	tags=81%, list=39%, signal=130%
GO_MITOCHONDRIAL_PROTEIN_COMPLEX	236	-0.336825	-6.02989	0	0	0	4148	tags=72%, list=40%, signal=117%
GO_RIBOSOME	211	-0.361618	-5.93787	0	0	0	4139	tags=75%, list=39%, signal=121%
GO_CYTOSOLIC_LARGE_RIBOSOMAL_SUBUNIT	53	-0.631782	-5.30459	0	0	0	1522	tags=77%, list=15%, signal=90%
GO_LARGE_RIBOSOMAL_SUBUNIT	110	-0.422289	-5.25531	0	0	0	4105	tags=81%, list=39%, signal=132%
GO_CYTOSOLIC_PART	187	-0.324408	-5.09411	0	0	0	1539	tags=47%, list=15%, signal=54%
GO_INNER_MITOCHONDRIAL_MEMBRANE_PROTEIN_COMPLEX	112	-0.403623	-4.9992	0	0	0	4148	tags=79%, list=40%, signal=130%
GO_ORGANELLE_INNER_MEMBRANE	421	-0.216354	-4.98142	0	0	0	4575	tags=64%, list=44%, signal=110%
GO_RESPIRASOME	84	-0.465542	-4.94826	0	0	0	4148	tags=86%, list=40%, signal=141%
GO_RESPIRATORY_CHAIN_COMPLEX	72	-0.482986	-4.8288	0	0	0	4148	tags=88%, list=40%, signal=144%
GO_CYTOSOLIC_SMALL_RIBOSOMAL_SUBUNIT	39	-0.607624	-4.5023	0	0	0	1182	tags=72%, list=11%, signal=81%
GO_POLYSOMAL_RIBOSOME	27	-0.720387	-4.31344	0	0	0	1011	tags=81%, list=10%, signal=90%
GO_MITOCHONDRIAL_MEMBRANE_PART	192	-0.264329	-4.16545	0	0	0	4163	tags=66%, list=40%, signal=107%
GO_MITOCHONDRIAL_RESPIRATORY_CHAIN_COMPLEX_I	47	-0.516969	-4.1408	0	0	0	2414	tags=74%, list=23%, signal=96%
GO_OXIDOREDUCTASE_COMPLEX	91	-0.355473	-3.95162	0	0	0	2414	tags=58%, list=23%, signal=75%
GO_SMALL_RIBOSOMAL_SUBUNIT	67	-0.419997	-3.94158	0	0	0	4078	tags=81%, list=39%, signal=131%
GO_EXTRACELLULAR_MATRIX	234	-0.224422	-3.90392	0	0	0	4603	tags=66%, list=44%, signal=115%
GO_ORGANELLAR_RIBOSOME	86	-0.355874	-3.85717	0	0	0	4105	tags=74%, list=39%, signal=121%
GO_COLLAGEN_CONTAINING_EXTRACELLULAR_MATRIX	182	-0.236915	-3.71088	0	0	0	4533	tags=66%, list=43%, signal=115%
GO_MITOCHONDRIAL_MATRIX	379	-0.151301	-3.39525	0	0	0	6055	tags=72%, list=58%, signal=165%
GO_ORGANELLAR_LARGE_RIBOSOMAL_SUBUNIT	56	-0.380596	-3.34334	0	0	0	4272	tags=79%, list=41%, signal=132%
GO_CELL_SUBSTRATE_JUNCTION	332	-0.160729	-3.32249	0	0	0	2855	tags=43%, list=27%, signal=57%
GO_CYTOCHROME_COMPLEX	23	-0.560561	-3.22641	0	0	0	1431	tags=70%, list=14%, signal=80%
GO_PROTON_TRANSPORTING_TWO_SECTOR_ATPASE_COMPLEX	37	-0.44082	-3.12105	0	0	0	3615	tags=78%, list=34%, signal=119%
GO_ANCHORING_JUNCTION	435	-0.131678	-3.0552	0	0	0	3717	tags=48%, list=35%, signal=71%
GO_POLYSOME	63	-0.326912	-3.02367	0	0	0	1088	tags=43%, list=10%, signal=48%
GO_PROTON_TRANSPORTING_ATP_SYNTHASE_COMPLEX	17	-0.549401	-2.69892	0	0.000158243	0.004	3503	tags=88%, list=33%, signal=132%
GO_PROTON_TRANSPORTING_TWO_SECTOR_ATPASE_COMPLEX_PROTON_TRANSPORTING_DOMAIN	18	-0.50035	-2.53639	0	0.000654199	0.017	3503	tags=83%, list=33%, signal=125%
GO_APICAL_PLASMA_MEMBRANE	137	-0.184621	-2.51992	0	0.000775018	0.021	5134	tags=67%, list=49%, signal=130%
GO_SPLICEOSOMAL_COMPLEX	152	-0.166987	-2.35204	0.0020202	0.00304533	0.077	5176	tags=66%, list=49%, signal=128%
GO_ENDOPLASMIC_RETICULUM_LUMEN	171	-0.149616	-2.27281	0.00189036	0.00624673	0.165	4837	tags=61%, list=46%, signal=111%
GO_MYELIN_SHEATH	44	-0.287143	-2.26089	0	0.00663657	0.18	4869	tags=75%, list=46%, signal=139%
GO_U2_TYPE_SPLICEOSOMAL_COMPLEX	75	-0.220733	-2.2559	0	0.00660309	0.184	5115	tags=71%, list=49%, signal=137%
GO_ORGANELLAR_SMALL_RIBOSOMAL_SUBUNIT	28	-0.350705	-2.22331	0	0.00799188	0.225	5698	tags=89%, list=54%, signal=195%
GO_CATALYTIC_STEP_2_SPLICEOSOME	82	-0.20425	-2.1893	0	0.010019	0.284	5167	tags=70%, list=49%, signal=136%
GO_GOLGI_LUMEN	45	-0.270954	-2.13755	0.00195695	0.0147578	0.393	3698	tags=62%, list=35%, signal=96%
GO_PROTEASOME_ACCESSORY_COMPLEX	24	-0.361615	-2.12875	0	0.0150875	0.406	4958	tags=83%, list=47%, signal=158%
GO_U2_TYPE_CATALYTIC_STEP_2_SPLICEOSOME	30	-0.319216	-2.09478	0.00211864	0.0185781	0.472	5054	tags=80%, list=48%, signal=154%
GO_MICROVILLUS	43	-0.269057	-2.08413	0.00420168	0.0192742	0.496	3289	tags=58%, list=31%, signal=84%
GO_PLATELET_ALPHA_GRANULE	47	-0.252558	-2.0345	0.01	0.0257916	0.63	6068	tags=83%, list=58%, signal=196%
GO_INTRINSIC_COMPONENT_OF_ENDOPLASMIC_RETICULUM_MEMBRANE	118	-0.158831	-1.99095	0.00431965	0.0322891	0.713	4132	tags=55%, list=39%, signal=90%
GO_SM_LIKE_PROTEIN_FAMILY_COMPLEX	64	-0.212917	-1.9803	0.00963391	0.0335362	0.734	4993	tags=69%, list=48%, signal=130%
GO_VESICLE_LUMEN	198	-0.1218	-1.93501	0.00395257	0.042784	0.816	7754	tags=86%, list=74%, signal=323%
GO_PRECATALYTIC_SPLICEOSOME	40	-0.255789	-1.9216	0.0137525	0.0451355	0.839	6769	tags=90%, list=65%, signal=253%
GO_SPLICEOSOMAL_TRI_SNRNP_COMPLEX	27	-0.308208	-1.91615	0.00849257	0.0455227	0.852	2604	tags=56%, list=25%, signal=74%
GO_BASEMENT_MEMBRANE	52	-0.220946	-1.86596	0.00406504	0.058884	0.921	5764	tags=77%, list=55%, signal=170%
GO_NUCLEOID	33	-0.270652	-1.86216	0.00819672	0.0588236	0.927	4482	tags=70%, list=43%, signal=121%
GO_DISTAL_AXON	238	-0.104069	-1.85084	0.0138067	0.0614266	0.935	1799	tags=27%, list=17%, signal=32%
GO_AXON	498	-0.0715999	-1.84295	0.00986193	0.0627715	0.939	1392	tags=20%, list=13%, signal=22%
GO_ROUGH_ENDOPLASMIC_RETICULUM	62	-0.205866	-1.84225	0.0122699	0.0618944	0.94	3776	tags=56%, list=36%, signal=88%
GO_AXON_PART	323	-0.0914773	-1.82479	0.00660793	0.066464	0.954	1799	tags=26%, list=17%, signal=30%
GO_BLOOD_MICROPARTICLE	40	-0.241196	-1.81892	0.012024	0.0671972	0.96	6397	tags=85%, list=61%, signal=217%
GO_ROUGH_ENDOPLASMIC_RETICULUM_MEMBRANE	24	-0.312082	-1.81311	0.0164948	0.0682009	0.964	3291	tags=63%, list=31%, signal=91%
GO_PLATELET_ALPHA_GRANULE_LUMEN	33	-0.270977	-1.80006	0.0158416	0.0714884	0.969	6068	tags=85%, list=58%, signal=201%
GO_U12_TYPE_SPLICEOSOMAL_COMPLEX	24	-0.299024	-1.7967	0.015748	0.0713849	0.969	5176	tags=79%, list=49%, signal=156%
GO_CYTOPLASMIC_SIDE_OF_MEMBRANE	129	-0.135861	-1.79355	0.0134357	0.0715831	0.97	3879	tags=50%, list=37%, signal=79%
GO_COLLAGEN_TRIMER	32	-0.26197	-1.78927	0.0153846	0.0717016	0.971	4801	tags=72%, list=46%, signal=132%
GO_PROTON_TRANSPORTING_V_TYPE_ATPASE_COMPLEX	19	-0.340308	-1.78784	0.0137795	0.0710587	0.973	3615	tags=68%, list=34%, signal=104%
GO_VACUOLAR_PART	400	-0.0782309	-1.77153	0.0183673	0.0769064	0.979	7761	tags=82%, list=74%, signal=301%
GO_INTRINSIC_COMPONENT_OF_ORGANELLE_MEMBRANE	305	-0.0860008	-1.75379	0.0113208	0.0827075	0.988	6898	tags=74%, list=66%, signal=210%
GO_EXTRACELLULAR_MATRIX_COMPONENT	28	-0.279692	-1.75347	0.0176817	0.0814791	0.989	5317	tags=79%, list=51%, signal=159%
GO_APICAL_PART_OF_CELL	180	-0.110858	-1.71773	0.0265306	0.0959087	0.995	5560	tags=64%, list=53%, signal=134%
GO_TELOMERASE_HOLOENZYME_COMPLEX	19	-0.323711	-1.70278	0.0392927	0.10176	0.995	4893	tags=79%, list=47%, signal=148%
GO_SIDE_OF_MEMBRANE	238	-0.0962444	-1.70149	0.0201613	0.10087	0.995	4083	tags=48%, list=39%, signal=77%
GO_ENDOPEPTIDASE_COMPLEX	58	-0.190025	-1.69778	0.0276134	0.101167	0.996	5434	tags=71%, list=52%, signal=146%
GO_SECRETORY_GRANULE	455	-0.0699716	-1.69108	0.0233918	0.102645	0.997	7760	tags=81%, list=74%, signal=296%
GO_PEPTIDASE_COMPLEX	79	-0.157644	-1.64652	0.0318725	0.126061	0.998	6858	tags=81%, list=65%, signal=232%
GO_EXON_EXON_JUNCTION_COMPLEX	19	-0.312547	-1.64483	0.0536779	0.12547	0.998	5562	tags=84%, list=53%, signal=179%
GO_SMALL_NUCLEOLAR_RIBONUCLEOPROTEIN_COMPLEX	20	-0.292646	-1.62219	0.0297619	0.138406	1	4280	tags=70%, list=41%, signal=118%
GO_TRANSPORT_VESICLE	295	-0.0831498	-1.61276	0.0477137	0.143116	1	3776	tags=44%, list=36%, signal=67%
GO_U5_SNRNP	16	-0.336416	-1.60708	0.035343	0.14454	1	2378	tags=56%, list=23%, signal=73%
GO_VACUOLAR_MEMBRANE	299	-0.0780655	-1.57683	0.0477137	0.164101	1	7415	tags=78%, list=71%, signal=259%
GO_PRERIBOSOME_LARGE_SUBUNIT_PRECURSOR	22	-0.275793	-1.57387	0.0591837	0.164007	1	2359	tags=50%, list=22%, signal=64%
GO_PHAGOPHORE_ASSEMBLY_SITE	28	-0.252041	-1.56803	0.0670611	0.166496	1	4857	tags=71%, list=46%, signal=133%
GO_ENDOCYTIC_VESICLE_MEMBRANE	103	-0.129118	-1.56746	0.0446809	0.164596	1	4465	tags=55%, list=43%, signal=95%
GO_PHAGOPHORE_ASSEMBLY_SITE_MEMBRANE	15	-0.337566	-1.5655	0.0525253	0.164083	1	4857	tags=80%, list=46%, signal=149%
GO_U2_SNRNP	18	-0.302415	-1.55572	0.054	0.169951	1	4993	tags=78%, list=48%, signal=148%
GO_PROTEASOME_CORE_COMPLEX	16	-0.325317	-1.5557	0.0504854	0.167841	1	6428	tags=94%, list=61%, signal=242%
GO_PRERIBOSOME	69	-0.157596	-1.54428	0.0557769	0.174212	1	5200	tags=65%, list=50%, signal=128%
GO_ORGANELLE_ENVELOPE_LUMEN	71	-0.151843	-1.53608	0.0656064	0.179107	1	6545	tags=77%, list=62%, signal=205%
GO_PIGMENT_GRANULE	81	-0.146356	-1.53126	0.0714286	0.180762	1	7284	tags=84%, list=69%, signal=273%
GO_CELL_SURFACE	354	-0.0700668	-1.51502	0.0662526	0.192183	1	2906	tags=34%, list=28%, signal=46%
GO_ACTIN_CYTOSKELETON	324	-0.0747808	-1.49837	0.0677966	0.205165	1	3903	tags=44%, list=37%, signal=69%
GO_CELL_BODY	438	-0.0625179	-1.49571	0.0538922	0.205301	1	1552	tags=21%, list=15%, signal=23%
GO_ANCHORED_COMPONENT_OF_PLASMA_MEMBRANE	26	-0.244862	-1.47773	0.09	0.219067	1	5508	tags=77%, list=53%, signal=162%
GO_CELL_CORTEX	223	-0.0860613	-1.47758	0.0794574	0.216732	1	3304	tags=40%, list=31%, signal=57%
GO_PHAGOCYTIC_CUP	17	-0.296443	-1.46835	0.0805501	0.223675	1	3684	tags=65%, list=35%, signal=100%
GO_SMALL_SUBUNIT_PROCESSOME	33	-0.215306	-1.4648	0.0746269	0.224869	1	4425	tags=64%, list=42%, signal=110%
GO_SITE_OF_POLARIZED_GROWTH	154	-0.0998025	-1.45264	0.0830189	0.233733	1	1626	tags=25%, list=16%, signal=30%
GO_ACTOMYOSIN	49	-0.173455	-1.43091	0.096	0.253152	1	3542	tags=51%, list=34%, signal=77%
GO_CONTRACTILE_FIBER	130	-0.10623	-1.41998	0.114823	0.261793	1	3742	tags=46%, list=36%, signal=71%
GO_CHAPERONE_COMPLEX	18	-0.274064	-1.41763	0.107784	0.261331	1	7621	tags=100%, list=73%, signal=365%
GO_CALYX_OF_HELD	22	-0.25693	-1.40843	0.0909091	0.268419	1	1126	tags=36%, list=11%, signal=41%
GO_LAMELLIPODIUM	151	-0.0968429	-1.39623	0.106509	0.279021	1	5391	tags=61%, list=51%, signal=124%
GO_TERTIARY_GRANULE	83	-0.13085	-1.37987	0.111554	0.294776	1	7739	tags=87%, list=74%, signal=328%
GO_U1_SNRNP	18	-0.273873	-1.37563	0.124224	0.296301	1	2378	tags=50%, list=23%, signal=65%
GO_ENDOPLASMIC_RETICULUM_GOLGI_INTERMEDIATE_COMPARTMENT_MEMBRANE	54	-0.159796	-1.375	0.122222	0.294028	1	6298	tags=76%, list=60%, signal=189%
GO_ENDOCYTIC_VESICLE	196	-0.0851378	-1.37164	0.108007	0.294947	1	5440	tags=60%, list=52%, signal=123%
GO_EXOSOME_RNASE_COMPLEX_	22	-0.238736	-1.36702	0.12	0.297226	1	5131	tags=73%, list=49%, signal=142%
GO_ANCHORED_COMPONENT_OF_MEMBRANE	72	-0.136337	-1.36087	0.107784	0.301349	1	2223	tags=35%, list=21%, signal=44%
GO_ACTIN_FILAMENT_BUNDLE	43	-0.174785	-1.36072	0.121272	0.298494	1	3542	tags=51%, list=34%, signal=77%
GO_INTRINSIC_COMPONENT_OF_MITOCHONDRIAL_INNER_MEMBRANE	36	-0.194232	-1.35213	0.127745	0.30655	1	5838	tags=75%, list=56%, signal=169%
GO_FICOLIN_1_RICH_GRANULE	101	-0.115623	-1.34718	0.122605	0.309523	1	3889	tags=49%, list=37%, signal=76%
GO_RECYCLING_ENDOSOME_MEMBRANE	61	-0.146178	-1.34416	0.118217	0.310162	1	6387	tags=75%, list=61%, signal=192%
GO_LYSOSOMAL_LUMEN	73	-0.130069	-1.34402	0.122951	0.30739	1	5831	tags=68%, list=56%, signal=153%
GO_POSTSYNAPTIC_CYTOSOL	16	-0.27573	-1.3345	0.141153	0.316898	1	2358	tags=50%, list=22%, signal=64%
GO_PHAGOCYTIC_VESICLE_MEMBRANE	46	-0.165275	-1.32406	0.156504	0.326973	1	4204	tags=57%, list=40%, signal=94%
GO_LIPID_DROPLET	52	-0.15333	-1.31427	0.133981	0.336378	1	4049	tags=54%, list=39%, signal=87%
GO_NEURON_PROJECTION_TERMINUS	105	-0.108985	-1.31098	0.184211	0.337623	1	1167	tags=22%, list=11%, signal=24%
GO_MULTIVESICULAR_BODY	25	-0.214314	-1.30102	0.14914	0.347479	1	7409	tags=92%, list=71%, signal=312%
GO_NEURON_SPINE	146	-0.0929597	-1.29263	0.157895	0.3556	1	1626	tags=25%, list=16%, signal=29%
GO_AMPA_GLUTAMATE_RECEPTOR_COMPLEX	24	-0.217124	-1.29255	0.151751	0.352514	1	5159	tags=71%, list=49%, signal=139%
GO_COP9_SIGNALOSOME	28	-0.199989	-1.25987	0.193916	0.393988	1	3903	tags=57%, list=37%, signal=91%
GO_MYOSIN_COMPLEX	31	-0.187072	-1.24586	0.2	0.411669	1	3797	tags=55%, list=36%, signal=86%
GO_RUFFLE	130	-0.0962504	-1.24477	0.190275	0.409902	1	3684	tags=45%, list=35%, signal=68%
GO_INTRINSIC_COMPONENT_OF_GOLGI_MEMBRANE	55	-0.145986	-1.2417	0.203252	0.410949	1	1720	tags=31%, list=16%, signal=37%
GO_CORTICAL_CYTOSKELETON	85	-0.111327	-1.2343	0.212371	0.418981	1	2545	tags=35%, list=24%, signal=46%
GO_ACTIN_BASED_CELL_PROJECTION	133	-0.0903112	-1.23391	0.184466	0.415933	1	3167	tags=39%, list=30%, signal=55%
GO_VACUOLAR_LUMEN	116	-0.0982081	-1.23147	0.201961	0.416157	1	7754	tags=84%, list=74%, signal=317%
GO_GLIAL_CELL_PROJECTION	21	-0.226542	-1.22834	0.224742	0.417539	1	1126	tags=33%, list=11%, signal=37%
GO_MICROBODY_PART	76	-0.121615	-1.22523	0.238193	0.419047	1	6602	tags=75%, list=63%, signal=201%
GO_EXTRINSIC_COMPONENT_OF_CYTOPLASMIC_SIDE_OF_PLASMA_MEMBRANE	62	-0.134177	-1.21614	0.224806	0.42989	1	4016	tags=52%, list=38%, signal=83%
GO_NEURON_TO_NEURON_SYNAPSE	324	-0.058155	-1.21452	0.220859	0.428876	1	1061	tags=16%, list=10%, signal=17%
GO_MAIN_AXON	60	-0.136369	-1.21448	0.221135	0.425525	1	1376	tags=27%, list=13%, signal=31%
GO_CELL_DIVISION_SITE	51	-0.143467	-1.21298	0.20284	0.424443	1	5291	tags=65%, list=50%, signal=130%
GO_BRUSH_BORDER	46	-0.149368	-1.20246	0.219048	0.436669	1	3686	tags=50%, list=35%, signal=77%
GO_LATE_ENDOSOME_MEMBRANE	99	-0.102952	-1.20177	0.249027	0.434242	1	4759	tags=56%, list=45%, signal=101%
GO_POTASSIUM_CHANNEL_COMPLEX	73	-0.117258	-1.1872	0.225296	0.45322	1	935	tags=21%, list=9%, signal=22%
GO_PERINUCLEAR_REGION_OF_CYTOPLASM	497	-0.0473563	-1.18509	0.234637	0.453066	1	6303	tags=65%, list=60%, signal=154%
GO_EXOCYTIC_VESICLE	172	-0.0774499	-1.17332	0.249012	0.469507	1	3776	tags=44%, list=36%, signal=67%
GO_BRUSH_BORDER_MEMBRANE	17	-0.237333	-1.17244	0.25102	0.467203	1	3686	tags=59%, list=35%, signal=91%
GO_INCLUSION_BODY	64	-0.12387	-1.16867	0.244939	0.469776	1	3135	tags=42%, list=30%, signal=60%
GO_MEDIATOR_COMPLEX	32	-0.170043	-1.15819	0.261506	0.483499	1	6418	tags=78%, list=61%, signal=201%
GO_GOLGI_ASSOCIATED_VESICLE_MEMBRANE	77	-0.112084	-1.15416	0.279116	0.486947	1	8234	tags=90%, list=78%, signal=414%
GO_RECYCLING_ENDOSOME	129	-0.0860195	-1.15325	0.251509	0.48487	1	4802	tags=54%, list=46%, signal=99%
GO_AUTOPHAGOSOME	71	-0.115831	-1.14632	0.262846	0.492796	1	5295	tags=62%, list=50%, signal=124%
GO_INTRACILIARY_TRANSPORT_PARTICLE_B	17	-0.22638	-1.14106	0.302419	0.497897	1	6886	tags=88%, list=66%, signal=256%
GO_NUCLEAR_EXOSOME_RNASE_COMPLEX_	15	-0.244646	-1.14091	0.289421	0.494616	1	5131	tags=73%, list=49%, signal=143%
GO_TERTIARY_GRANULE_LUMEN	26	-0.185883	-1.13047	0.306043	0.508342	1	7739	tags=92%, list=74%, signal=351%
GO_CELL_LEADING_EDGE	311	-0.0563344	-1.12589	0.305835	0.512374	1	3745	tags=41%, list=36%, signal=62%
GO_PHAGOCYTIC_VESICLE	87	-0.105959	-1.1245	0.281947	0.511162	1	4204	tags=51%, list=40%, signal=84%
GO_CELL_CORTEX_REGION	37	-0.158734	-1.12344	0.307102	0.509195	1	3445	tags=49%, list=33%, signal=72%
GO_COPII_COATED_ER_TO_GOLGI_TRANSPORT_VESICLE	63	-0.120644	-1.11728	0.31875	0.515668	1	8234	tags=90%, list=78%, signal=418%
GO_AXOLEMMA	15	-0.234527	-1.11168	0.292339	0.52142	1	1041	tags=33%, list=10%, signal=37%
GO_CLEAVAGE_FURROW	39	-0.148934	-1.10077	0.332039	0.536448	1	3555	tags=49%, list=34%, signal=73%
GO_ENDOPLASMIC_RETICULUM_GOLGI_INTERMEDIATE_COMPARTMENT	98	-0.0944742	-1.09929	0.31643	0.535307	1	6298	tags=69%, list=60%, signal=172%
GO_CELL_CELL_JUNCTION	287	-0.0559359	-1.09845	0.321569	0.53315	1	3926	tags=43%, list=37%, signal=67%
GO_AUTOPHAGOSOME_MEMBRANE	24	-0.186763	-1.09678	0.32244	0.532424	1	6788	tags=83%, list=65%, signal=236%
GO_SMOOTH_ENDOPLASMIC_RETICULUM	28	-0.176318	-1.09335	0.353729	0.534837	1	3776	tags=54%, list=36%, signal=83%
GO_EXTRINSIC_COMPONENT_OF_ORGANELLE_MEMBRANE	38	-0.152527	-1.09209	0.321862	0.533575	1	4756	tags=61%, list=45%, signal=110%
GO_OUTER_MITOCHONDRIAL_MEMBRANE_PROTEIN_COMPLEX	16	-0.229234	-1.09019	0.327968	0.533245	1	2845	tags=50%, list=27%, signal=69%
GO_PRESYNAPTIC_ACTIVE_ZONE	63	-0.116786	-1.08923	0.335984	0.531454	1	3612	tags=46%, list=34%, signal=70%
GO_REGION_OF_CYTOSOL	23	-0.186964	-1.08114	0.341509	0.54186	1	3061	tags=48%, list=29%, signal=67%
GO_TERMINAL_BOUTON	37	-0.146106	-1.07011	0.36345	0.557149	1	3577	tags=49%, list=34%, signal=74%
GO_INTERCALATED_DISC	33	-0.156326	-1.06529	0.360078	0.562186	1	4406	tags=58%, list=42%, signal=99%
GO_NURD_COMPLEX	15	-0.22288	-1.06087	0.347741	0.566387	1	5359	tags=73%, list=51%, signal=150%
GO_MICROBODY_LUMEN	34	-0.15435	-1.05835	0.34585	0.567244	1	2398	tags=38%, list=23%, signal=49%
GO_ER_TO_GOLGI_TRANSPORT_VESICLE_MEMBRANE	40	-0.140694	-1.05176	0.381857	0.575115	1	8234	tags=93%, list=78%, signal=428%
GO_AZUROPHIL_GRANULE_LUMEN	58	-0.114727	-1.04768	0.349174	0.578232	1	8209	tags=90%, list=78%, signal=410%
GO_TRANSPORT_VESICLE_MEMBRANE	158	-0.0721722	-1.04342	0.36853	0.582143	1	3770	tags=43%, list=36%, signal=66%
GO_CELL_CORTEX_PART	128	-0.0787568	-1.03787	0.372188	0.587879	1	2545	tags=32%, list=24%, signal=42%
GO_PERINUCLEAR_ENDOPLASMIC_RETICULUM	15	-0.217279	-1.0291	0.41683	0.600013	1	6117	tags=80%, list=58%, signal=192%
GO_ATPASE_COMPLEX	81	-0.0967598	-1.02497	0.405941	0.603515	1	2620	tags=35%, list=25%, signal=46%
GO_RUFFLE_MEMBRANE	68	-0.10547	-1.02423	0.414258	0.601118	1	3684	tags=46%, list=35%, signal=70%
GO_HISTONE_DEACETYLASE_COMPLEX	61	-0.111406	-1.01657	0.40458	0.610966	1	4858	tags=57%, list=46%, signal=106%
GO_CELL_BODY_MEMBRANE	23	-0.176812	-1.0053	0.426501	0.627966	1	1799	tags=35%, list=17%, signal=42%
GO_MICROBODY	101	-0.0844181	-0.988834	0.437616	0.654333	1	6602	tags=71%, list=63%, signal=190%
GO_LUMENAL_SIDE_OF_MEMBRANE	15	-0.210151	-0.985846	0.448864	0.656186	1	2695	tags=47%, list=26%, signal=63%
GO_DENDRITIC_TREE	500	-0.0397337	-0.98538	0.451098	0.653199	1	3863	tags=41%, list=37%, signal=61%
GO_COATED_VESICLE_MEMBRANE	123	-0.0761414	-0.97856	0.494929	0.661828	1	4414	tags=50%, list=42%, signal=85%
GO_HETEROTRIMERIC_G_PROTEIN_COMPLEX	20	-0.182856	-0.977086	0.454175	0.660613	1	3856	tags=55%, list=37%, signal=87%
GO_CORTICAL_ACTIN_CYTOSKELETON	63	-0.105622	-0.973887	0.45509	0.663005	1	5560	tags=63%, list=53%, signal=134%
GO_FICOLIN_1_RICH_GRANULE_MEMBRANE	27	-0.157309	-0.969187	0.491194	0.667968	1	7291	tags=85%, list=70%, signal=279%
GO_GOLGI_ASSOCIATED_VESICLE	125	-0.0720154	-0.968262	0.476285	0.665898	1	8234	tags=86%, list=78%, signal=393%
GO_SWI_SNF_COMPLEX	15	-0.210724	-0.967916	0.498	0.662763	1	6885	tags=87%, list=66%, signal=252%
GO_CAVEOLA	58	-0.106086	-0.952278	0.48659	0.687168	1	3235	tags=41%, list=31%, signal=59%
GO_PRESYNAPSE	402	-0.0422501	-0.951882	0.477186	0.68405	1	3776	tags=40%, list=36%, signal=60%
GO_TRANSLATION_PREINITIATION_COMPLEX	17	-0.196634	-0.947647	0.496063	0.688159	1	1644	tags=35%, list=16%, signal=42%
GO_INTERMEDIATE_FILAMENT_CYTOSKELETON	73	-0.0938587	-0.94415	0.515873	0.690507	1	6783	tags=74%, list=65%, signal=208%
GO_TRANS_GOLGI_NETWORK	172	-0.0625211	-0.939628	0.507337	0.694868	1	4113	tags=45%, list=39%, signal=73%
GO_CLUSTER_OF_ACTIN_BASED_CELL_PROJECTIONS	72	-0.0927348	-0.932679	0.513566	0.704132	1	6611	tags=72%, list=63%, signal=194%
GO_NUCLEAR_MATRIX	88	-0.0846472	-0.924309	0.538899	0.715314	1	6988	tags=75%, list=67%, signal=223%
GO_OUTER_MEMBRANE	158	-0.0635031	-0.92411	0.542744	0.711787	1	3594	tags=41%, list=34%, signal=61%
GO_SYNAPTIC_VESICLE_MEMBRANE	93	-0.0800758	-0.913143	0.525151	0.728466	1	522	tags=13%, list=5%, signal=13%
GO_CELL_CELL_CONTACT_ZONE	52	-0.106773	-0.907826	0.555102	0.734157	1	6754	tags=75%, list=64%, signal=210%
GO_PRESYNAPTIC_ACTIVE_ZONE_MEMBRANE	25	-0.152203	-0.906783	0.565392	0.732089	1	3863	tags=52%, list=37%, signal=82%
GO_ESCRT_COMPLEX	24	-0.155026	-0.900617	0.588803	0.739075	1	6246	tags=75%, list=60%, signal=185%
GO_KINESIN_COMPLEX	29	-0.139728	-0.890535	0.577406	0.753396	1	2880	tags=41%, list=27%, signal=57%
GO_CLATHRIN_COATED_ENDOCYTIC_VESICLE	34	-0.129	-0.88876	0.573413	0.752545	1	7291	tags=82%, list=70%, signal=269%
GO_COATED_VESICLE	202	-0.0545604	-0.876104	0.613726	0.771225	1	8943	tags=91%, list=85%, signal=602%
GO_AZUROPHIL_GRANULE	100	-0.0731858	-0.866653	0.607214	0.783376	1	8262	tags=86%, list=79%, signal=401%
GO_INO80_TYPE_COMPLEX	23	-0.150485	-0.861975	0.623247	0.787663	1	4355	tags=57%, list=42%, signal=96%
GO_COPI_COATED_VESICLE_MEMBRANE	16	-0.177404	-0.854911	0.647423	0.7962	1	6666	tags=81%, list=64%, signal=223%
GO_EXTRINSIC_COMPONENT_OF_MEMBRANE	205	-0.0524586	-0.851135	0.632735	0.798982	1	4118	tags=44%, list=39%, signal=72%
GO_BLOC_COMPLEX	18	-0.168545	-0.849769	0.601643	0.797098	1	8726	tags=100%, list=83%, signal=594%
GO_SARCOLEMMA	90	-0.0761859	-0.847095	0.667343	0.797797	1	5153	tags=57%, list=49%, signal=110%
GO_MEMBRANE_REGION	216	-0.049201	-0.842668	0.661157	0.801455	1	3235	tags=36%, list=31%, signal=50%
GO_EUKARYOTIC_TRANSLATION_INITIATION_FACTOR_3_COMPLEX	15	-0.176961	-0.841403	0.659919	0.79973	1	1644	tags=33%, list=16%, signal=39%
GO_90S_PRERIBOSOME	28	-0.132159	-0.838161	0.636364	0.801517	1	4238	tags=54%, list=40%, signal=90%
GO_INTRINSIC_COMPONENT_OF_MITOCHONDRIAL_MEMBRANE	62	-0.0892541	-0.829141	0.701149	0.813478	1	5838	tags=65%, list=56%, signal=145%
GO_IMMUNOLOGICAL_SYNAPSE	16	-0.167665	-0.822144	0.678	0.82129	1	6768	tags=81%, list=65%, signal=229%
GO_TERTIARY_GRANULE_MEMBRANE	38	-0.110092	-0.817211	0.693609	0.82569	1	7684	tags=84%, list=73%, signal=314%
GO_TRANS_GOLGI_NETWORK_MEMBRANE	70	-0.0799698	-0.799932	0.692008	0.850413	1	4113	tags=47%, list=39%, signal=77%
GO_EXTERNAL_SIDE_OF_PLASMA_MEMBRANE	103	-0.0678443	-0.794497	0.736842	0.855302	1	4083	tags=46%, list=39%, signal=74%
GO_APICAL_DENDRITE	15	-0.169706	-0.789105	0.730382	0.859474	1	3818	tags=53%, list=36%, signal=84%
GO_PLASMA_MEMBRANE_RAFT	76	-0.0755991	-0.776543	0.750996	0.875856	1	5977	tags=64%, list=57%, signal=149%
GO_PHOTORECEPTOR_INNER_SEGMENT	23	-0.134485	-0.774222	0.760081	0.87562	1	7259	tags=83%, list=69%, signal=268%
GO_RNA_POLYMERASE_III_COMPLEX	15	-0.165982	-0.765111	0.777996	0.88601	1	5955	tags=73%, list=57%, signal=169%
GO_INTRINSIC_COMPONENT_OF_MITOCHONDRIAL_OUTER_MEMBRANE	19	-0.146922	-0.764428	0.771318	0.882976	1	671	tags=21%, list=6%, signal=22%
GO_SECRETORY_GRANULE_MEMBRANE	161	-0.0523521	-0.761401	0.762004	0.883475	1	1871	tags=23%, list=18%, signal=28%
GO_BASOLATERAL_PLASMA_MEMBRANE	119	-0.061008	-0.760349	0.775794	0.881051	1	3864	tags=43%, list=37%, signal=67%
GO_PRESPLICEOSOME	15	-0.159268	-0.752382	0.836935	0.889346	1	5326	tags=67%, list=51%, signal=135%
GO_CELL_PROJECTION_MEMBRANE	205	-0.0454652	-0.750652	0.77707	0.887716	1	3013	tags=33%, list=29%, signal=46%
GO_SARCOPLASM	52	-0.0891528	-0.74686	0.766949	0.889234	1	886	tags=17%, list=8%, signal=19%
GO_AXONAL_GROWTH_CONE	25	-0.122695	-0.740601	0.786	0.894268	1	7109	tags=80%, list=68%, signal=248%
GO_A_BAND	21	-0.134074	-0.728831	0.802761	0.906963	1	1095	tags=24%, list=10%, signal=27%
GO_PERIKARYON	99	-0.0613487	-0.724932	0.847966	0.908181	1	741	tags=13%, list=7%, signal=14%
GO_GROWTH_CONE_PART	16	-0.145491	-0.718081	0.828125	0.913661	1	444	tags=19%, list=4%, signal=20%
GO_CLATHRIN_COATED_VESICLE_MEMBRANE	69	-0.0725444	-0.715013	0.851272	0.913598	1	4414	tags=49%, list=42%, signal=85%
GO_CLATHRIN_COATED_ENDOCYTIC_VESICLE_MEMBRANE	23	-0.120349	-0.702653	0.840445	0.926328	1	2390	tags=35%, list=23%, signal=45%
GO_NUCLEAR_TRANSCRIPTION_FACTOR_COMPLEX	143	-0.0487172	-0.686072	0.890838	0.943328	1	9180	tags=92%, list=88%, signal=729%
GO_ENDOSOMAL_PART	375	-0.0324086	-0.683637	0.863636	0.942222	1	8261	tags=82%, list=79%, signal=372%
GO_NUCLEAR_PERIPHERY	114	-0.0540333	-0.680783	0.899614	0.941438	1	8090	tags=82%, list=77%, signal=356%
GO_H4_H2A_HISTONE_ACETYLTRANSFERASE_COMPLEX	18	-0.130974	-0.676759	0.867589	0.942223	1	5040	tags=61%, list=48%, signal=117%
GO_SPECIFIC_GRANULE	79	-0.0636243	-0.658916	0.902196	0.958218	1	4650	tags=51%, list=44%, signal=90%
GO_SCHAFFER_COLLATERAL__CA1_SYNAPSE	76	-0.0645816	-0.648152	0.898	0.965763	1	2227	tags=28%, list=21%, signal=35%
GO_COPI_COATED_VESICLE	23	-0.111331	-0.645755	0.897638	0.964131	1	5677	tags=65%, list=54%, signal=142%
GO_CLATHRIN_VESICLE_COAT	25	-0.107826	-0.643098	0.90982	0.962594	1	8943	tags=96%, list=85%, signal=649%
GO_TIGHT_JUNCTION	76	-0.0626914	-0.639582	0.905482	0.96178	1	3903	tags=43%, list=37%, signal=69%
GO_EARLY_ENDOSOME_MEMBRANE	105	-0.0529335	-0.636348	0.921105	0.960753	1	1849	tags=23%, list=18%, signal=27%
GO_CYTOPLASMIC_REGION	348	-0.0295227	-0.61828	0.928425	0.972516	1	9860	tags=97%, list=94%, signal=1559%
GO_EUCHROMATIN	20	-0.112798	-0.60143	0.948665	0.981706	1	9310	tags=100%, list=89%, signal=887%
GO_SPECIFIC_GRANULE_MEMBRANE	48	-0.0718532	-0.596967	0.942623	0.981144	1	8648	tags=90%, list=82%, signal=508%
GO_VESICLE_COAT	51	-0.0694755	-0.581229	0.951965	0.987692	1	8943	tags=92%, list=85%, signal=622%
GO_SPECIFIC_GRANULE_LUMEN	24	-0.100006	-0.580218	0.945148	0.984149	1	7696	tags=83%, list=73%, signal=312%
GO_CLATHRIN_COATED_PIT	57	-0.0650567	-0.574631	0.954274	0.983554	1	3187	tags=37%, list=30%, signal=53%
GO_AZUROPHIL_GRANULE_MEMBRANE	36	-0.0806337	-0.572304	0.953684	0.980889	1	615	tags=14%, list=6%, signal=15%
GO_CLATHRIN_COATED_VESICLE	122	-0.0435182	-0.567554	0.971602	0.979532	1	9008	tags=90%, list=86%, signal=631%
GO_LEADING_EDGE_MEMBRANE	128	-0.0419954	-0.552737	0.97556	0.983409	1	1041	tags=14%, list=10%, signal=15%
GO_NUCLEAR_EUCHROMATIN	16	-0.112755	-0.544576	0.978947	0.982947	1	9310	tags=100%, list=89%, signal=888%
GO_PODOSOME	21	-0.0885926	-0.482168	0.996016	0.997258	1	9064	tags=95%, list=86%, signal=699%
GO_ENDOPLASMIC_RETICULUM_EXIT_SITE	16	-0.0999379	-0.481169	0.995842	0.993298	1	8133	tags=88%, list=78%, signal=389%

## Sheet: BP_Up
Supplementary Table 6. GSEA results (C5-CC, C5-BP, and C5-MF domains) for W12-HT Shank2-mutant transcripts.
NAME	SIZE	ES	NES	NOM p-val	FDR q-val	FWER p-val	RANK AT MAX	LEADING EDGE
GO_CELL_CELL_ADHESION_VIA_PLASMA_MEMBRANE_ADHESION_MOLECULES	171	0.201217	3.1192	0	0.000840764	0.001	3321	tags=51%, list=32%, signal=74%
GO_HETEROPHILIC_CELL_CELL_ADHESION_VIA_PLASMA_MEMBRANE_CELL_ADHESION_MOLECULES	25	0.453932	2.72631	0	0.0231208	0.053	3221	tags=76%, list=31%, signal=109%
GO_COVALENT_CHROMATIN_MODIFICATION	354	0.120035	2.59935	0	0.0357294	0.117	5183	tags=61%, list=49%, signal=117%
GO_DNA_REPAIR	356	0.11481	2.48897	0	0.0622886	0.255	8029	tags=88%, list=77%, signal=361%
GO_HOMOPHILIC_CELL_ADHESION_VIA_PLASMA_MEMBRANE_ADHESION_MOLECULES	112	0.194321	2.43897	0	0.0766306	0.368	3321	tags=51%, list=32%, signal=74%
GO_DNA_DEPENDENT_DNA_REPLICATION_MAINTENANCE_OF_FIDELITY	26	0.390261	2.36554	0	0.106623	0.521	4388	tags=81%, list=42%, signal=139%
GO_PEPTIDYL_LYSINE_TRIMETHYLATION	33	0.35263	2.36037	0.00205339	0.0947079	0.537	2987	tags=64%, list=28%, signal=89%
GO_CHROMOSOME_SEGREGATION	174	0.148621	2.30596	0.00424628	0.118871	0.672	4796	tags=60%, list=46%, signal=109%
GO_DOUBLE_STRAND_BREAK_REPAIR	132	0.171174	2.299	0.00196078	0.11033	0.686	7365	tags=87%, list=70%, signal=289%
GO_CELL_CELL_ADHESION_MEDIATED_BY_CADHERIN	27	0.363071	2.2985	0.00205339	0.0995549	0.687	2805	tags=63%, list=27%, signal=86%
GO_PATTERN_SPECIFICATION_PROCESS	210	0.131291	2.24405	0.00205761	0.128939	0.811	5293	tags=63%, list=50%, signal=125%
GO_REGULATION_OF_DNA_RECOMBINATION	41	0.29395	2.22321	0.00204499	0.135045	0.853	3068	tags=59%, list=29%, signal=82%
GO_DNA_RECOMBINATION	143	0.156803	2.19176	0.00194175	0.155268	0.904	7106	tags=83%, list=68%, signal=254%
GO_DNA_REPLICATION	174	0.139543	2.14084	0	0.20261	0.964	7482	tags=85%, list=71%, signal=292%
GO_NUCLEAR_CHROMOSOME_SEGREGATION	139	0.156289	2.12853	0.00403226	0.204957	0.972	4796	tags=61%, list=46%, signal=111%
GO_DNA_GEOMETRIC_CHANGE	70	0.216712	2.11056	0.00184162	0.214904	0.982	2836	tags=49%, list=27%, signal=66%
GO_HISTONE_METHYLATION	100	0.179346	2.07336	0.00400802	0.25932	0.992	6108	tags=76%, list=58%, signal=180%
GO_PROTEIN_LOCALIZATION_TO_CHROMOSOME	54	0.240954	2.06109	0.0110906	0.265138	0.992	4672	tags=69%, list=45%, signal=123%
GO_DNA_CONFORMATION_CHANGE	150	0.145313	2.05595	0.00203252	0.260321	0.993	6329	tags=75%, list=60%, signal=186%
GO_MITOTIC_SISTER_CHROMATID_COHESION	15	0.436277	2.02881	0.00198807	0.291254	0.998	3821	tags=80%, list=36%, signal=126%
GO_PROTEIN_METHYLATION	128	0.149772	2.02503	0.00389105	0.284793	0.998	7298	tags=84%, list=70%, signal=274%
GO_METHYLATION	240	0.113533	2.02274	0.00207469	0.275868	0.998	8320	tags=90%, list=79%, signal=427%
GO_MACROMOLECULE_METHYLATION	207	0.119089	2.01002	0	0.284257	0.998	7136	tags=80%, list=68%, signal=244%
GO_REPLICATION_FORK_PROCESSING	20	0.38233	2.00651	0.00588235	0.277949	0.998	4388	tags=80%, list=42%, signal=137%
GO_DNA_METHYLATION_OR_DEMETHYLATION	48	0.243803	1.99677	0.00414938	0.281667	0.999	4228	tags=65%, list=40%, signal=108%
GO_REGULATION_OF_CYCLASE_ACTIVITY	25	0.329154	1.96828	0.0019084	0.321151	0.999	5366	tags=84%, list=51%, signal=172%
GO_CENTRAL_NERVOUS_SYSTEM_NEURON_AXONOGENESIS	32	0.297213	1.9663	0.00571429	0.313388	0.999	3447	tags=63%, list=33%, signal=93%
GO_GENETIC_IMPRINTING	18	0.386544	1.96625	0.00806452	0.302196	0.999	4110	tags=78%, list=39%, signal=128%
GO_REGULATION_OF_ADAPTIVE_IMMUNE_RESPONSE	47	0.236369	1.95289	0.00421941	0.316195	1	2664	tags=49%, list=25%, signal=65%
GO_CELLULAR_RESPONSE_TO_DEXAMETHASONE_STIMULUS	18	0.380199	1.94713	0.0059761	0.315965	1	5342	tags=89%, list=51%, signal=181%
GO_CILIUM_ORGANIZATION	250	0.106414	1.94641	0.006	0.306965	1	5539	tags=63%, list=53%, signal=131%
GO_HISTONE_H3_K9_METHYLATION	25	0.323268	1.92244	0.00959693	0.343099	1	2910	tags=60%, list=28%, signal=83%
GO_POSITIVE_REGULATION_OF_DENDRITIC_SPINE_MORPHOGENESIS	18	0.377334	1.91806	0.00804829	0.340951	1	5372	tags=89%, list=51%, signal=182%
GO_DEMETHYLATION	42	0.25572	1.91518	0.00414938	0.336079	1	2822	tags=52%, list=27%, signal=71%
GO_RECOMBINATIONAL_REPAIR	70	0.193762	1.90727	0.0020202	0.340572	1	6372	tags=80%, list=61%, signal=202%
GO_POST_EMBRYONIC_DEVELOPMENT	68	0.19572	1.90708	0.00957854	0.331514	1	3667	tags=54%, list=35%, signal=83%
GO_NEGATIVE_REGULATION_OF_DNA_RECOMBINATION	17	0.383721	1.90196	0.0116959	0.332652	1	3385	tags=71%, list=32%, signal=104%
GO_CALCIUM_DEPENDENT_CELL_CELL_ADHESION_VIA_PLASMA_MEMBRANE_CELL_ADHESION_MOLECULES	26	0.30556	1.89945	0.0100402	0.328096	1	3257	tags=62%, list=31%, signal=89%
GO_CHROMOSOME_ORGANIZATION_INVOLVED_IN_MEIOTIC_CELL_CYCLE	21	0.343995	1.89334	0.0246679	0.331346	1	2392	tags=57%, list=23%, signal=74%
GO_CELLULAR_SENESCENCE	44	0.239753	1.89019	0.00609756	0.329264	1	4170	tags=64%, list=40%, signal=105%
GO_CELL_CELL_ADHESION	449	0.0780693	1.87866	0.0157791	0.341392	1	3327	tags=39%, list=32%, signal=55%
GO_SISTER_CHROMATID_COHESION	32	0.282397	1.87855	0.0133333	0.333406	1	5241	tags=78%, list=50%, signal=156%
GO_LONG_TERM_MEMORY	30	0.284003	1.86477	0.0116279	0.3519	1	5770	tags=83%, list=55%, signal=185%
GO_MULTICELLULAR_ORGANISM_REPRODUCTION	387	0.0823607	1.86072	0.0105485	0.351793	1	2772	tags=34%, list=26%, signal=45%
GO_DEFENSE_RESPONSE_TO_VIRUS	99	0.157887	1.84497	0.00775194	0.375003	1	7259	tags=85%, list=69%, signal=273%
GO_POSITIVE_REGULATION_OF_NIK_NF_KAPPAB_SIGNALING	34	0.263541	1.84376	0.00801603	0.369352	1	3414	tags=59%, list=33%, signal=87%
GO_HISTONE_H3_K9_MODIFICATION	31	0.271688	1.8401	0.0205761	0.3686	1	2910	tags=55%, list=28%, signal=76%
GO_PEPTIDYL_SERINE_MODIFICATION	218	0.108093	1.83136	0.014553	0.377952	1	3460	tags=44%, list=33%, signal=64%
GO_GAMETE_GENERATION	303	0.0920134	1.82738	0.011583	0.377799	1	5051	tags=57%, list=48%, signal=107%
GO_CENTRAL_NERVOUS_SYSTEM_PROJECTION_NEURON_AXONOGENESIS	23	0.324191	1.82703	0.0120482	0.37078	1	3447	tags=65%, list=33%, signal=97%
GO_MICROTUBULE_DEPOLYMERIZATION	31	0.275916	1.82267	0.00808081	0.371744	1	2189	tags=48%, list=21%, signal=61%
GO_REGULATION_OF_MEGAKARYOCYTE_DIFFERENTIATION	40	0.247775	1.82044	0.0159046	0.368941	1	3966	tags=63%, list=38%, signal=100%
GO_MEIOSIS_I_CELL_CYCLE_PROCESS	41	0.236666	1.81863	0.00804829	0.365238	1	2899	tags=51%, list=28%, signal=71%
GO_TELOMERE_MAINTENANCE_VIA_TELOMERE_LENGTHENING	67	0.188349	1.81535	0.0117878	0.365546	1	7743	tags=93%, list=74%, signal=351%
GO_SISTER_CHROMATID_SEGREGATION	110	0.146821	1.81285	0.02	0.363726	1	4769	tags=60%, list=45%, signal=109%
GO_REGIONALIZATION	155	0.122952	1.80995	0.00986193	0.362947	1	5293	tags=63%, list=50%, signal=124%
GO_REGULATION_OF_SISTER_CHROMATID_COHESION	16	0.369212	1.80492	0.0206767	0.366526	1	4655	tags=81%, list=44%, signal=146%
GO_PEPTIDYL_LYSINE_METHYLATION	84	0.168989	1.80305	0.0178926	0.364194	1	6108	tags=75%, list=58%, signal=178%
GO_REGULATION_OF_DNA_METABOLIC_PROCESS	175	0.119075	1.7982	0.0119284	0.367162	1	7942	tags=87%, list=76%, signal=354%
GO_ACETYL_COA_BIOSYNTHETIC_PROCESS	20	0.330181	1.79776	0.0122699	0.362003	1	4934	tags=80%, list=47%, signal=151%
GO_POSITIVE_REGULATION_OF_DNA_METABOLIC_PROCESS	103	0.15507	1.79031	0.0174419	0.370258	1	7758	tags=89%, list=74%, signal=340%
GO_STEROID_HORMONE_MEDIATED_SIGNALING_PATHWAY	133	0.133721	1.79012	0.0102459	0.364576	1	3583	tags=47%, list=34%, signal=71%
GO_NEGATIVE_REGULATION_OF_BMP_SIGNALING_PATHWAY	28	0.290022	1.78877	0.0121951	0.361405	1	4083	tags=68%, list=39%, signal=111%
GO_DNA_DEPENDENT_DNA_REPLICATION	87	0.161029	1.7851	0.0172043	0.363071	1	5076	tags=64%, list=48%, signal=124%
GO_NEURONAL_ACTION_POTENTIAL	21	0.320465	1.78371	0.0202429	0.360314	1	6135	tags=90%, list=58%, signal=217%
GO_RESPONSE_TO_BMP	85	0.164649	1.78289	0.0218254	0.356039	1	4333	tags=58%, list=41%, signal=97%
GO_RESPONSE_TO_RADIATION	287	0.0912446	1.78086	0.0203666	0.35437	1	7365	tags=79%, list=70%, signal=258%
GO_PRESYNAPSE_ORGANIZATION	36	0.24637	1.77383	0.0163599	0.362724	1	3834	tags=61%, list=37%, signal=96%
GO_CELL_CYCLE_G1_S_PHASE_TRANSITION	167	0.119187	1.77371	0.024948	0.357618	1	4736	tags=57%, list=45%, signal=102%
GO_CENTROMERE_COMPLEX_ASSEMBLY	18	0.344814	1.77131	0.0161943	0.356971	1	4547	tags=78%, list=43%, signal=137%
GO_NEGATIVE_REGULATION_OF_DNA_METABOLIC_PROCESS	57	0.200132	1.76657	0.0197628	0.360203	1	3064	tags=49%, list=29%, signal=69%
GO_STARTLE_RESPONSE	22	0.308586	1.7629	0.0210084	0.362061	1	3921	tags=68%, list=37%, signal=109%
GO_REGULATION_OF_CELL_AGING	30	0.269822	1.7622	0.027027	0.358444	1	4170	tags=67%, list=40%, signal=110%
GO_CELLULAR_PROTEIN_CONTAINING_COMPLEX_LOCALIZATION	18	0.336729	1.73641	0.0201207	0.403606	1	6380	tags=94%, list=61%, signal=241%
GO_GAMMA_AMINOBUTYRIC_ACID_SIGNALING_PATHWAY	19	0.32157	1.73515	0.0172745	0.400774	1	2705	tags=58%, list=26%, signal=78%
GO_PEPTIDYL_LYSINE_MODIFICATION	286	0.0866546	1.73225	0.017341	0.401049	1	8211	tags=87%, list=78%, signal=388%
GO_TELOMERE_ORGANIZATION	113	0.139381	1.73003	0.0231579	0.400273	1	7743	tags=88%, list=74%, signal=331%
GO_HORMONE_MEDIATED_SIGNALING_PATHWAY	154	0.121159	1.72964	0.0292887	0.395889	1	3583	tags=46%, list=34%, signal=69%
GO_CELL_MORPHOGENESIS_INVOLVED_IN_NEURON_DIFFERENTIATION	475	0.0691247	1.7291	0.0189474	0.392059	1	2266	tags=28%, list=22%, signal=34%
GO_BEHAVIOR	411	0.0741258	1.72758	0.0207547	0.390071	1	3795	tags=43%, list=36%, signal=65%
GO_REGULATION_OF_ADENYLATE_CYCLASE_ACTIVITY	19	0.331075	1.72746	0.0328542	0.385522	1	5366	tags=84%, list=51%, signal=172%
GO_SOMATIC_DIVERSIFICATION_OF_IMMUNE_RECEPTORS_VIA_GERMLINE_RECOMBINATION_WITHIN_A_SINGLE_LOCUS	25	0.283172	1.71312	0.0300752	0.410467	1	7106	tags=96%, list=68%, signal=297%
GO_REGULATION_OF_BMP_SIGNALING_PATHWAY	51	0.203494	1.70962	0.0236052	0.41295	1	4251	tags=61%, list=41%, signal=102%
GO_IMMUNOGLOBULIN_PRODUCTION_INVOLVED_IN_IMMUNOGLOBULIN_MEDIATED_IMMUNE_RESPONSE	20	0.323114	1.70721	0.0327869	0.413395	1	7106	tags=100%, list=68%, signal=309%
GO_MICROTUBULE_ORGANIZING_CENTER_ORGANIZATION	87	0.157307	1.70274	0.0305011	0.417507	1	4753	tags=61%, list=45%, signal=110%
GO_POSITIVE_REGULATION_OF_DENDRITE_MORPHOGENESIS	35	0.243083	1.70206	0.0229167	0.413927	1	4351	tags=66%, list=41%, signal=112%
GO_PROTEIN_DEMETHYLATION	26	0.284058	1.70104	0.0185567	0.411135	1	3482	tags=62%, list=33%, signal=92%
GO_INTERLEUKIN_2_PRODUCTION	26	0.273972	1.69695	0.020284	0.414795	1	3991	tags=65%, list=38%, signal=105%
GO_REGULATION_OF_MICROTUBULE_DEPOLYMERIZATION	24	0.291898	1.69024	0.0222222	0.424034	1	2189	tags=50%, list=21%, signal=63%
GO_CELLULAR_RESPONSE_TO_UV	53	0.195256	1.68352	0.0306513	0.433628	1	3503	tags=53%, list=33%, signal=79%
GO_REGULATION_OF_LEUKOCYTE_MEDIATED_IMMUNITY	58	0.185593	1.67845	0.0238569	0.440387	1	7106	tags=86%, list=68%, signal=266%
GO_PROTEIN_ACETYLATION	151	0.119535	1.67358	0.0362903	0.446433	1	1403	tags=25%, list=13%, signal=29%
GO_PEPTIDYL_LYSINE_ACETYLATION	132	0.125311	1.67238	0.0282828	0.444062	1	1403	tags=26%, list=13%, signal=29%
GO_METANEPHRIC_NEPHRON_EPITHELIUM_DEVELOPMENT	15	0.36315	1.66703	0.032882	0.450889	1	4587	tags=80%, list=44%, signal=142%
GO_DNA_METHYLATION	38	0.229264	1.6668	0.0374016	0.446612	1	4228	tags=63%, list=40%, signal=105%
GO_HISTONE_H2A_MONOUBIQUITINATION	15	0.360064	1.66515	0.0366599	0.445667	1	6018	tags=93%, list=57%, signal=219%
GO_HISTONE_MONOUBIQUITINATION	25	0.283517	1.66151	0.0315985	0.449363	1	5424	tags=80%, list=52%, signal=165%
GO_DNA_DOUBLE_STRAND_BREAK_PROCESSING	15	0.354877	1.66026	0.0241449	0.447503	1	3275	tags=67%, list=31%, signal=97%
GO_PROTEIN_MONOUBIQUITINATION	57	0.185604	1.65881	0.0279441	0.446232	1	5424	tags=70%, list=52%, signal=145%
GO_POSITIVE_REGULATION_OF_JNK_CASCADE	77	0.160033	1.65231	0.0338983	0.455945	1	7324	tags=86%, list=70%, signal=282%
GO_PROTEIN_LOCALIZATION_TO_CHROMOSOME_TELOMERIC_REGION	25	0.275184	1.64656	0.0359281	0.463841	1	4672	tags=72%, list=45%, signal=130%
GO_MALE_GAMETE_GENERATION	233	0.0951951	1.63819	0.0236686	0.478481	1	1994	tags=28%, list=19%, signal=34%
GO_CELL_PROLIFERATION_IN_FOREBRAIN	18	0.320442	1.63782	0.0320151	0.474826	1	5385	tags=83%, list=51%, signal=171%
GO_CHROMOSOME_SEPARATION	52	0.190616	1.63568	0.0432099	0.475125	1	4263	tags=60%, list=41%, signal=100%
GO_REGULATION_OF_RESPONSE_TO_CYTOKINE_STIMULUS	84	0.15219	1.63512	0.0306122	0.4719	1	5034	tags=63%, list=48%, signal=120%
GO_HOMOLOGOUS_RECOMBINATION	21	0.295567	1.63477	0.0525292	0.468251	1	2899	tags=57%, list=28%, signal=79%
GO_HOMOLOGOUS_CHROMOSOME_SEGREGATION	16	0.332597	1.62416	0.0371094	0.488532	1	2416	tags=56%, list=23%, signal=73%
GO_POSITIVE_REGULATION_OF_GTPASE_ACTIVITY	279	0.0856259	1.62336	0.0469388	0.486042	1	6306	tags=68%, list=60%, signal=167%
GO_POSITIVE_REGULATION_OF_CHROMOSOME_SEGREGATION	19	0.304601	1.62235	0.0268041	0.483738	1	4539	tags=74%, list=43%, signal=130%
GO_MITOTIC_RECOMBINATION	17	0.323881	1.61864	0.0455446	0.487932	1	7097	tags=100%, list=68%, signal=309%
GO_ACETYL_COA_BIOSYNTHETIC_PROCESS_FROM_PYRUVATE	15	0.341607	1.61677	0.0385396	0.487924	1	5512	tags=87%, list=53%, signal=182%
GO_REGULATION_OF_LYASE_ACTIVITY	24	0.280679	1.61371	0.0293542	0.490093	1	5366	tags=79%, list=51%, signal=162%
GO_REGULATION_OF_PEPTIDYL_SERINE_PHOSPHORYLATION	86	0.148024	1.61249	0.0432099	0.488799	1	3460	tags=48%, list=33%, signal=71%
GO_ESTABLISHMENT_OF_PROTEIN_LOCALIZATION_TO_TELOMERE	17	0.319752	1.60955	0.0417457	0.491041	1	4672	tags=76%, list=45%, signal=138%
GO_POSITIVE_REGULATION_OF_TRANSFERASE_ACTIVITY	426	0.0676119	1.60703	0.0473485	0.492673	1	6829	tags=72%, list=65%, signal=197%
GO_MEIOTIC_CHROMOSOME_SEGREGATION	30	0.243403	1.6048	0.0229446	0.4937	1	4796	tags=70%, list=46%, signal=129%
GO_MEGAKARYOCYTE_DIFFERENTIATION	49	0.195118	1.60211	0.045098	0.496095	1	1173	tags=31%, list=11%, signal=34%
GO_REGULATION_OF_CHROMOSOME_SEGREGATION	63	0.169733	1.59936	0.0408163	0.498189	1	4723	tags=62%, list=45%, signal=112%
GO_NEGATIVE_REGULATION_OF_TRANSMEMBRANE_RECEPTOR_PROTEIN_SERINE_THREONINE_KINASE_SIGNALING_PATHWAY	73	0.155912	1.59854	0.0446247	0.495706	1	4985	tags=63%, list=48%, signal=119%
GO_HISTONE_UBIQUITINATION	41	0.207514	1.59378	0.0408998	0.502872	1	6018	tags=78%, list=57%, signal=182%
GO_REGULATION_OF_HISTONE_H3_K9_METHYLATION	15	0.341384	1.59341	0.0497132	0.499469	1	2717	tags=60%, list=26%, signal=81%
GO_SEXUAL_REPRODUCTION	366	0.0728529	1.5923	0.04375	0.497637	1	5051	tags=55%, list=48%, signal=103%
GO_POSITIVE_REGULATION_OF_STRESS_ACTIVATED_PROTEIN_KINASE_SIGNALING_CASCADE	96	0.136297	1.58322	0.0408998	0.515193	1	7324	tags=83%, list=70%, signal=274%
GO_HISTONE_H3_ACETYLATION	46	0.199857	1.57998	0.0558767	0.518807	1	4753	tags=65%, list=45%, signal=119%
GO_DORSAL_VENTRAL_PATTERN_FORMATION	41	0.210348	1.57389	0.0518962	0.529637	1	3174	tags=51%, list=30%, signal=73%
GO_REGULATION_OF_JUN_KINASE_ACTIVITY	55	0.181261	1.57254	0.0532787	0.528638	1	2685	tags=44%, list=26%, signal=58%
GO_POSITIVE_REGULATION_OF_TELOMERE_MAINTENANCE_VIA_TELOMERE_LENGTHENING	32	0.232119	1.56938	0.0524109	0.532174	1	5439	tags=75%, list=52%, signal=155%
GO_SYNAPTIC_TRANSMISSION_GABAERGIC	40	0.210335	1.56868	0.0358491	0.529667	1	3046	tags=50%, list=29%, signal=70%
GO_EMBRYONIC_SKELETAL_SYSTEM_DEVELOPMENT	60	0.172675	1.56862	0.0656064	0.52566	1	5541	tags=70%, list=53%, signal=148%
GO_INTRACELLULAR_ESTROGEN_RECEPTOR_SIGNALING_PATHWAY	40	0.210813	1.56329	0.0752475	0.535035	1	4090	tags=60%, list=39%, signal=98%
GO_SOMATIC_RECOMBINATION_OF_IMMUNOGLOBULIN_GENE_SEGMENTS	22	0.277625	1.56192	0.0542169	0.534198	1	7106	tags=95%, list=68%, signal=295%
GO_ROOF_OF_MOUTH_DEVELOPMENT	52	0.184828	1.56118	0.0540541	0.53215	1	6139	tags=77%, list=59%, signal=185%
GO_DIGESTIVE_SYSTEM_DEVELOPMENT	73	0.154982	1.55986	0.0359281	0.531333	1	3414	tags=48%, list=33%, signal=71%
GO_REGULATION_OF_TELOMERE_MAINTENANCE_VIA_TELOMERE_LENGTHENING	51	0.184237	1.55761	0.0547945	0.532781	1	7743	tags=92%, list=74%, signal=350%
GO_NON_RECOMBINATIONAL_REPAIR	50	0.18818	1.55579	0.0546559	0.533083	1	7895	tags=94%, list=75%, signal=378%
GO_STRIATED_MUSCLE_CELL_PROLIFERATION	39	0.208516	1.55474	0.0658683	0.531567	1	6158	tags=79%, list=59%, signal=192%
GO_HISTONE_PHOSPHORYLATION	23	0.277394	1.553	0.0662768	0.531654	1	4849	tags=74%, list=46%, signal=137%
GO_VENTRICULAR_SYSTEM_DEVELOPMENT	17	0.314871	1.55092	0.0570265	0.532957	1	3489	tags=65%, list=33%, signal=97%
GO_INNERVATION	21	0.279719	1.54984	0.0517928	0.531564	1	5063	tags=76%, list=48%, signal=147%
GO_CELLULAR_RESPONSE_TO_AMMONIUM_ION	49	0.191916	1.54549	0.0591716	0.537968	1	2705	tags=45%, list=26%, signal=60%
GO_CELLULAR_RESPONSE_TO_RADIATION	104	0.12715	1.54183	0.0645161	0.54334	1	5739	tags=67%, list=55%, signal=147%
GO_REGULATION_OF_INTRACELLULAR_ESTROGEN_RECEPTOR_SIGNALING_PATHWAY	27	0.249953	1.54136	0.0571429	0.540878	1	2823	tags=52%, list=27%, signal=71%
GO_COGNITION	228	0.0876928	1.53573	0.0670498	0.551551	1	3838	tags=45%, list=37%, signal=70%
GO_HISTONE_H3_K4_METHYLATION	38	0.207863	1.53216	0.0616016	0.556684	1	6108	tags=79%, list=58%, signal=188%
GO_AUTONOMIC_NERVOUS_SYSTEM_DEVELOPMENT	21	0.279328	1.53199	0.0613497	0.553264	1	3069	tags=57%, list=29%, signal=81%
GO_REGULATION_OF_DENDRITE_MORPHOGENESIS	82	0.143632	1.53122	0.0685484	0.551462	1	3877	tags=51%, list=37%, signal=81%
GO_MULTICELLULAR_ORGANISMAL_RESPONSE_TO_STRESS	46	0.190686	1.52549	0.0659575	0.561717	1	5989	tags=76%, list=57%, signal=177%
GO_LYMPHOCYTE_HOMEOSTASIS	31	0.233835	1.52348	0.0574257	0.563049	1	6013	tags=81%, list=57%, signal=188%
GO_METANEPHRIC_EPITHELIUM_DEVELOPMENT	16	0.313109	1.51904	0.0478927	0.570427	1	4587	tags=75%, list=44%, signal=133%
GO_NEGATIVE_REGULATION_OF_NUCLEOBASE_CONTAINING_COMPOUND_METABOLIC_PROCESS	99	0.128802	1.5182	0.0606061	0.56879	1	2899	tags=40%, list=28%, signal=55%
GO_DENDRITE_DEVELOPMENT	198	0.0918218	1.51194	0.0726496	0.580924	1	1597	tags=24%, list=15%, signal=28%
GO_SUBPALLIUM_DEVELOPMENT	20	0.274642	1.51085	0.061753	0.579907	1	4991	tags=75%, list=48%, signal=143%
GO_HISTONE_H2A_UBIQUITINATION	23	0.266033	1.51061	0.0668058	0.57674	1	5424	tags=78%, list=52%, signal=162%
GO_POSITIVE_REGULATION_OF_NEURON_APOPTOTIC_PROCESS	39	0.200759	1.51056	0.0549898	0.573135	1	7046	tags=87%, list=67%, signal=265%
GO_POSITIVE_REGULATION_OF_POSTTRANSCRIPTIONAL_GENE_SILENCING	15	0.325473	1.5094	0.0686071	0.572378	1	3583	tags=67%, list=34%, signal=101%
GO_RESPONSE_TO_IONIZING_RADIATION	101	0.13075	1.50785	0.0757282	0.572755	1	7365	tags=83%, list=70%, signal=276%
GO_REGULATION_OF_GTPASE_ACTIVITY	339	0.0708688	1.50764	0.072549	0.569725	1	6242	tags=66%, list=60%, signal=159%
GO_MEIOTIC_CELL_CYCLE	103	0.128577	1.50742	0.0632653	0.566641	1	4876	tags=59%, list=46%, signal=110%
GO_REGULATION_OF_NIK_NF_KAPPAB_SIGNALING	51	0.185156	1.50666	0.0805501	0.564912	1	3414	tags=51%, list=33%, signal=75%
GO_CILIARY_BASAL_BODY_PLASMA_MEMBRANE_DOCKING	78	0.142513	1.50649	0.0682731	0.561831	1	5374	tags=65%, list=51%, signal=133%
GO_REGULATION_OF_DOUBLE_STRAND_BREAK_REPAIR_VIA_HOMOLOGOUS_RECOMBINATION	18	0.288823	1.5061	0.0601202	0.559301	1	3385	tags=61%, list=32%, signal=90%
GO_POSITIVE_REGULATION_OF_NEURON_DIFFERENTIATION	289	0.0777395	1.50598	0.0709812	0.556112	1	1892	tags=26%, list=18%, signal=30%
GO_MOLTING_CYCLE_PROCESS	50	0.184042	1.50375	0.073501	0.558138	1	5001	tags=66%, list=48%, signal=126%
GO_REGULATION_OF_CHROMOSOME_ORGANIZATION	239	0.0840049	1.50123	0.0517241	0.560793	1	7960	tags=84%, list=76%, signal=341%
GO_NON_MOTILE_CILIUM_ASSEMBLY	40	0.198923	1.50036	0.064833	0.559618	1	5001	tags=68%, list=48%, signal=129%
GO_CYTOPLASMIC_MRNA_PROCESSING_BODY_ASSEMBLY	18	0.297036	1.49807	0.0727273	0.56219	1	3299	tags=61%, list=31%, signal=89%
GO_CHROMOSOME_CONDENSATION	17	0.31049	1.49753	0.0622407	0.560107	1	4769	tags=76%, list=45%, signal=140%
GO_REGULATION_OF_NUCLEOBASE_CONTAINING_COMPOUND_METABOLIC_PROCESS	351	0.0684694	1.49484	0.0649087	0.56309	1	2921	tags=34%, list=28%, signal=46%
GO_PROTEIN_ACYLATION	189	0.0953901	1.49303	0.0622407	0.564141	1	1403	tags=23%, list=13%, signal=26%
GO_RENAL_SYSTEM_DEVELOPMENT	185	0.0947061	1.49024	0.0672098	0.567733	1	4183	tags=49%, list=40%, signal=80%
GO_RESPONSE_TO_UV	100	0.125476	1.48917	0.0762712	0.567012	1	4255	tags=53%, list=41%, signal=88%
GO_PHOSPHATIDYLINOSITOL_DEPHOSPHORYLATION	23	0.25873	1.48607	0.0714286	0.57156	1	3220	tags=57%, list=31%, signal=81%
GO_KIDNEY_MORPHOGENESIS	50	0.176226	1.48557	0.078	0.5695	1	4663	tags=62%, list=44%, signal=111%
GO_MITOTIC_SISTER_CHROMATID_SEGREGATION	93	0.13333	1.48506	0.0526316	0.56749	1	2899	tags=41%, list=28%, signal=56%
GO_RENAL_WATER_HOMEOSTASIS	22	0.267152	1.48305	0.0817996	0.569427	1	6262	tags=86%, list=60%, signal=214%
GO_REGULATION_OF_ORGANELLE_ASSEMBLY	150	0.102656	1.48299	0.0772358	0.566313	1	7889	tags=85%, list=75%, signal=339%
GO_ADIPOSE_TISSUE_DEVELOPMENT	32	0.225384	1.47954	0.0854369	0.571631	1	4526	tags=66%, list=43%, signal=115%
GO_SOMITE_DEVELOPMENT	45	0.182778	1.47864	0.0664062	0.570844	1	6715	tags=82%, list=64%, signal=227%
GO_POSITIVE_REGULATION_OF_CREB_TRANSCRIPTION_FACTOR_ACTIVITY	15	0.319045	1.47803	0.0753564	0.569041	1	7147	tags=100%, list=68%, signal=313%
GO_HIPPO_SIGNALING	30	0.221861	1.47542	0.0817996	0.5723	1	3273	tags=53%, list=31%, signal=77%
GO_INTRACELLULAR_STEROID_HORMONE_RECEPTOR_SIGNALING_PATHWAY	99	0.12416	1.46981	0.0796646	0.583026	1	3583	tags=46%, list=34%, signal=70%
GO_STEROL_BIOSYNTHETIC_PROCESS	60	0.162464	1.46736	0.0821643	0.586106	1	3025	tags=45%, list=29%, signal=63%
GO_NEUROPEPTIDE_SIGNALING_PATHWAY	35	0.201681	1.46496	0.0701031	0.588734	1	5683	tags=74%, list=54%, signal=162%
GO_SOMATIC_DIVERSIFICATION_OF_IMMUNE_RECEPTORS	29	0.228359	1.45938	0.0917969	0.599935	1	3036	tags=52%, list=29%, signal=73%
GO_RNA_DEPENDENT_DNA_BIOSYNTHETIC_PROCESS	60	0.162704	1.45925	0.078629	0.597073	1	7743	tags=90%, list=74%, signal=342%
GO_UROGENITAL_SYSTEM_DEVELOPMENT	205	0.0857465	1.45889	0.0753564	0.594647	1	4183	tags=48%, list=40%, signal=79%
GO_WATER_HOMEOSTASIS	32	0.216114	1.45827	0.0787879	0.592949	1	6262	tags=81%, list=60%, signal=201%
GO_MULTI_ORGANISM_REPRODUCTIVE_PROCESS	448	0.0596282	1.45589	0.0685484	0.596025	1	2772	tags=32%, list=26%, signal=42%
GO_SIGNAL_TRANSDUCTION_IN_RESPONSE_TO_DNA_DAMAGE	85	0.134189	1.45227	0.1	0.602438	1	7365	tags=84%, list=70%, signal=278%
GO_CELLULAR_RESPONSE_TO_CORTICOSTEROID_STIMULUS	39	0.1957	1.45114	0.0763209	0.602315	1	5754	tags=74%, list=55%, signal=164%
GO_AXON_DEVELOPMENT	406	0.063336	1.45026	0.0708661	0.601503	1	2590	tags=31%, list=25%, signal=39%
GO_MOLTING_CYCLE	56	0.166913	1.44963	0.101215	0.600122	1	5001	tags=64%, list=48%, signal=122%
GO_ORGANELLE_FISSION	258	0.0795475	1.44922	0.0862423	0.59806	1	4796	tags=53%, list=46%, signal=96%
GO_PHOTORECEPTOR_CELL_DEVELOPMENT	23	0.257584	1.44874	0.0793651	0.596203	1	3232	tags=57%, list=31%, signal=82%
GO_POSITIVE_REGULATION_OF_LYMPHOCYTE_MEDIATED_IMMUNITY	27	0.228017	1.44747	0.0901467	0.596322	1	2664	tags=48%, list=25%, signal=64%
GO_REGULATION_OF_ALCOHOL_BIOSYNTHETIC_PROCESS	54	0.169002	1.44717	0.0723809	0.594015	1	2509	tags=41%, list=24%, signal=53%
GO_MEMORY	98	0.126257	1.44703	0.101215	0.591326	1	6715	tags=77%, list=64%, signal=211%
GO_POSITIVE_REGULATION_OF_NEURON_DEATH	67	0.150071	1.44668	0.0881148	0.589177	1	7046	tags=82%, list=67%, signal=248%
GO_NEGATIVE_REGULATION_OF_DNA_REPLICATION	26	0.242303	1.44442	0.0903614	0.592115	1	3112	tags=54%, list=30%, signal=76%
GO_IONOTROPIC_GLUTAMATE_RECEPTOR_SIGNALING_PATHWAY	23	0.252911	1.44347	0.1	0.591521	1	3737	tags=61%, list=36%, signal=94%
GO_VENTRICULAR_SEPTUM_MORPHOGENESIS	32	0.218218	1.4395	0.0820895	0.59838	1	6240	tags=81%, list=59%, signal=200%
GO_CELLULAR_RESPONSE_TO_LIGHT_STIMULUS	66	0.151771	1.43744	0.0979167	0.600499	1	3503	tags=48%, list=33%, signal=72%
GO_POSITIVE_REGULATION_OF_DNA_RECOMBINATION	16	0.301855	1.43397	0.103239	0.606306	1	2738	tags=56%, list=26%, signal=76%
GO_POSITIVE_REGULATION_OF_NUCLEOBASE_CONTAINING_COMPOUND_METABOLIC_PROCESS	159	0.0984276	1.43383	0.0938776	0.603659	1	7229	tags=79%, list=69%, signal=249%
GO_ANATOMICAL_STRUCTURE_HOMEOSTASIS	246	0.0779643	1.43234	0.0955414	0.60464	1	7942	tags=83%, list=76%, signal=335%
GO_PROTEIN_LOCALIZATION_TO_CILIUM	34	0.210113	1.43219	0.0957854	0.602134	1	2430	tags=44%, list=23%, signal=57%
GO_PROTEIN_LOCALIZATION_TO_MICROTUBULE_ORGANIZING_CENTER	26	0.234901	1.43025	0.0922432	0.604234	1	2786	tags=50%, list=27%, signal=68%
GO_CENTRAL_NERVOUS_SYSTEM_NEURON_DEVELOPMENT	71	0.14357	1.42975	0.0758197	0.60259	1	4413	tags=56%, list=42%, signal=97%
GO_LONG_TERM_SYNAPTIC_DEPRESSION	23	0.238356	1.42921	0.095057	0.601057	1	2065	tags=43%, list=20%, signal=54%
GO_NUCLEOSIDE_METABOLIC_PROCESS	35	0.200847	1.42707	0.0890688	0.60354	1	7490	tags=91%, list=71%, signal=319%
GO_REGULATION_OF_LYMPHOCYTE_MEDIATED_IMMUNITY	38	0.19402	1.426	0.0968421	0.60343	1	2664	tags=45%, list=25%, signal=60%
GO_REGULATION_OF_POSTSYNAPSE_ORGANIZATION	85	0.131764	1.42087	0.0961538	0.613729	1	2824	tags=40%, list=27%, signal=54%
GO_NEUROMUSCULAR_PROCESS	74	0.141456	1.42	0.104743	0.613099	1	7031	tags=81%, list=67%, signal=244%
GO_TORC1_SIGNALING	33	0.20663	1.41925	0.113684	0.612147	1	6421	tags=82%, list=61%, signal=210%
GO_POSITIVE_REGULATION_OF_GROWTH	175	0.0918523	1.41757	0.101215	0.613696	1	6964	tags=75%, list=66%, signal=221%
GO_REGULATION_OF_POSTSYNAPTIC_MEMBRANE_POTENTIAL	104	0.119245	1.41594	0.108384	0.615177	1	2896	tags=39%, list=28%, signal=54%
GO_POSITIVE_REGULATION_OF_NEUROTRANSMITTER_SECRETION	19	0.267687	1.41457	0.0950495	0.61587	1	2165	tags=47%, list=21%, signal=60%
GO_STRESS_ACTIVATED_PROTEIN_KINASE_SIGNALING_CASCADE	199	0.0861684	1.41433	0.105906	0.613645	1	6334	tags=69%, list=60%, signal=170%
GO_POSITIVE_REGULATION_OF_PEPTIDYL_SERINE_PHOSPHORYLATION	60	0.154283	1.41421	0.109474	0.611141	1	3460	tags=48%, list=33%, signal=72%
GO_KIDNEY_EPITHELIUM_DEVELOPMENT	78	0.13758	1.41418	0.0882957	0.60845	1	3946	tags=51%, list=38%, signal=82%
GO_B_CELL_HOMEOSTASIS	19	0.269285	1.41089	0.112167	0.614305	1	6013	tags=84%, list=57%, signal=197%
GO_POSITIVE_REGULATION_OF_JUN_KINASE_ACTIVITY	47	0.170893	1.41005	0.0804829	0.613613	1	2455	tags=40%, list=23%, signal=53%
GO_NEGATIVE_REGULATION_OF_RHO_PROTEIN_SIGNAL_TRANSDUCTION	19	0.271175	1.40965	0.0942308	0.61187	1	4889	tags=74%, list=47%, signal=138%
GO_RESPONSE_TO_DEXAMETHASONE	21	0.253069	1.40724	0.0920771	0.615489	1	5342	tags=76%, list=51%, signal=155%
GO_INTERSTRAND_CROSS_LINK_REPAIR	35	0.200834	1.4048	0.0927419	0.619097	1	2395	tags=43%, list=23%, signal=55%
GO_CELLULAR_RESPONSE_TO_CALCIUM_ION	63	0.151498	1.40315	0.13215	0.620413	1	1916	tags=33%, list=18%, signal=41%
GO_POSITIVE_REGULATION_OF_PEPTIDE_HORMONE_SECRETION	57	0.161093	1.40075	0.111588	0.623833	1	7152	tags=84%, list=68%, signal=263%
GO_ENDOCARDIAL_CUSHION_DEVELOPMENT	23	0.242331	1.39723	0.10978	0.629916	1	5216	tags=74%, list=50%, signal=147%
GO_METANEPHROS_MORPHOGENESIS	18	0.278849	1.39557	0.115619	0.631479	1	4655	tags=72%, list=44%, signal=130%
GO_FORELIMB_MORPHOGENESIS	17	0.282418	1.39404	0.130604	0.632682	1	5063	tags=76%, list=48%, signal=148%
GO_POSITIVE_REGULATION_OF_KINASE_ACTIVITY	375	0.0631616	1.39241	0.098646	0.634171	1	6829	tags=71%, list=65%, signal=197%
GO_CARDIAC_MUSCLE_CELL_PROLIFERATION	30	0.21348	1.39223	0.111111	0.631867	1	6158	tags=80%, list=59%, signal=193%
GO_NERVE_DEVELOPMENT	45	0.174863	1.39124	0.116635	0.631838	1	5399	tags=69%, list=51%, signal=141%
GO_ERBB2_SIGNALING_PATHWAY	23	0.246049	1.39035	0.104331	0.63139	1	4721	tags=70%, list=45%, signal=126%
GO_ANTERIOR_POSTERIOR_PATTERN_SPECIFICATION	88	0.125985	1.3902	0.104418	0.629087	1	6556	tags=75%, list=62%, signal=198%
GO_MYOBLAST_DIFFERENTIATION	45	0.176554	1.3901	0.0923695	0.626694	1	4682	tags=62%, list=45%, signal=112%
GO_NEGATIVE_REGULATION_OF_AUTOPHAGY	63	0.14805	1.39004	0.105578	0.624181	1	2951	tags=43%, list=28%, signal=59%
GO_NEGATIVE_REGULATION_OF_TELOMERE_MAINTENANCE_VIA_TELOMERE_LENGTHENING	21	0.251145	1.38669	0.100604	0.629903	1	2365	tags=48%, list=23%, signal=61%
GO_DNA_MODIFICATION	59	0.15418	1.38618	0.121272	0.628533	1	6036	tags=73%, list=58%, signal=171%
GO_NLS_BEARING_PROTEIN_IMPORT_INTO_NUCLEUS	15	0.29938	1.38617	0.11332	0.625946	1	3157	tags=60%, list=30%, signal=86%
GO_LEUKOCYTE_HOMEOSTASIS	45	0.177874	1.38531	0.0958904	0.625556	1	6300	tags=78%, list=60%, signal=194%
GO_REGULATION_OF_DENDRITE_DEVELOPMENT	129	0.103674	1.38192	0.130952	0.631864	1	1527	tags=25%, list=15%, signal=29%
GO_REGULATION_OF_DOUBLE_STRAND_BREAK_REPAIR	34	0.202704	1.38047	0.115619	0.633152	1	2816	tags=47%, list=27%, signal=64%
GO_DEVELOPMENTAL_PROCESS_INVOLVED_IN_REPRODUCTION	329	0.0662854	1.37958	0.128898	0.632867	1	2769	tags=33%, list=26%, signal=43%
GO_ACTIVATION_OF_PROTEIN_KINASE_ACTIVITY	215	0.0796175	1.37404	0.12024	0.644437	1	6158	tags=67%, list=59%, signal=158%
GO_RHYTHMIC_PROCESS	187	0.0866063	1.37186	0.11875	0.647557	1	8026	tags=85%, list=77%, signal=356%
GO_CYTOPLASMIC_MICROTUBULE_ORGANIZATION	42	0.177642	1.37139	0.128049	0.646247	1	3388	tags=50%, list=32%, signal=74%
GO_NEGATIVE_REGULATION_OF_TELOMERE_MAINTENANCE	30	0.208381	1.37038	0.130178	0.646211	1	2365	tags=43%, list=23%, signal=56%
GO_NEURON_PROJECTION_GUIDANCE	208	0.0822236	1.37034	0.115942	0.643726	1	2583	tags=33%, list=25%, signal=43%
GO_SOMITOGENESIS	35	0.194357	1.36863	0.141284	0.645494	1	8457	tags=100%, list=81%, signal=514%
GO_REGULATION_OF_MICROTUBULE_BASED_PROCESS	162	0.092895	1.36845	0.122093	0.643453	1	7846	tags=84%, list=75%, signal=328%
GO_NUCLEAR_TRANSCRIBED_MRNA_POLY_A_TAIL_SHORTENING	26	0.222234	1.3681	0.128631	0.641849	1	3322	tags=54%, list=32%, signal=79%
GO_PROTEIN_KINASE_C_SIGNALING	17	0.275139	1.36758	0.116564	0.640505	1	2671	tags=53%, list=25%, signal=71%
GO_POSITIVE_REGULATION_OF_VASCULAR_SMOOTH_MUSCLE_CELL_PROLIFERATION	23	0.238846	1.36432	0.112705	0.646518	1	7989	tags=100%, list=76%, signal=419%
GO_POSITIVE_REGULATION_OF_PROTEIN_COMPLEX_ASSEMBLY	175	0.0879801	1.36241	0.128834	0.648919	1	2748	tags=35%, list=26%, signal=46%
GO_PEPTIDYL_TYROSINE_DEPHOSPHORYLATION	75	0.13551	1.36049	0.125506	0.651315	1	5581	tags=67%, list=53%, signal=141%
GO_CELLULAR_RESPONSE_TO_STEROID_HORMONE_STIMULUS	175	0.0903123	1.35802	0.127202	0.655302	1	4762	tags=54%, list=45%, signal=98%
GO_INTRACELLULAR_LIPID_TRANSPORT	31	0.20731	1.35695	0.138943	0.655312	1	1553	tags=35%, list=15%, signal=42%
GO_POSITIVE_REGULATION_OF_CARDIAC_MUSCLE_TISSUE_DEVELOPMENT	26	0.22111	1.35626	0.125245	0.65452	1	6158	tags=81%, list=59%, signal=195%
GO_REGULATION_OF_TORC1_SIGNALING	26	0.224168	1.35574	0.147002	0.653344	1	6126	tags=81%, list=58%, signal=194%
GO_CELL_DIFFERENTIATION_INVOLVED_IN_KIDNEY_DEVELOPMENT	30	0.209433	1.35566	0.132673	0.651055	1	2354	tags=43%, list=22%, signal=56%
GO_HINDLIMB_MORPHOGENESIS	15	0.289897	1.35461	0.104247	0.651319	1	4655	tags=73%, list=44%, signal=132%
GO_FEAR_RESPONSE	31	0.203776	1.3521	0.127907	0.655413	1	5989	tags=77%, list=57%, signal=180%
GO_REGULATION_OF_CILIUM_ASSEMBLY	41	0.175797	1.35129	0.116142	0.655087	1	5326	tags=68%, list=51%, signal=138%
GO_SPLEEN_DEVELOPMENT	17	0.270348	1.34715	0.12766	0.663735	1	870	tags=35%, list=8%, signal=38%
GO_DEPHOSPHORYLATION	355	0.0622873	1.34623	0.135628	0.663626	1	8528	tags=87%, list=81%, signal=451%
GO_DENDRITE_MORPHOGENESIS	130	0.100794	1.34562	0.134737	0.662933	1	3877	tags=47%, list=37%, signal=74%
GO_REGULATION_OF_GLUCONEOGENESIS	28	0.211261	1.34529	0.140693	0.661312	1	4907	tags=68%, list=47%, signal=127%
GO_REGULATION_OF_PROTEIN_COMPLEX_DISASSEMBLY	85	0.123481	1.345	0.134538	0.65959	1	7353	tags=82%, list=70%, signal=273%
GO_MORPHOGENESIS_OF_EMBRYONIC_EPITHELIUM	94	0.119862	1.34477	0.136821	0.657761	1	7011	tags=79%, list=67%, signal=235%
GO_MEIOTIC_CELL_CYCLE_PROCESS	74	0.130597	1.34443	0.149057	0.656278	1	4876	tags=59%, list=46%, signal=110%
GO_POSITIVE_REGULATION_OF_ADAPTIVE_IMMUNE_RESPONSE	28	0.210797	1.34354	0.147002	0.656047	1	2664	tags=46%, list=25%, signal=62%
GO_SARCOMERE_ORGANIZATION	16	0.28048	1.33983	0.137131	0.663074	1	6240	tags=88%, list=59%, signal=216%
GO_POSITIVE_REGULATION_OF_TELOMERASE_RNA_LOCALIZATION_TO_CAJAL_BODY	15	0.288274	1.3382	0.130019	0.664842	1	4672	tags=73%, list=45%, signal=132%
GO_INTRACELLULAR_RECEPTOR_SIGNALING_PATHWAY	188	0.0854038	1.33692	0.158301	0.665747	1	3583	tags=43%, list=34%, signal=63%
GO_NEGATIVE_REGULATION_OF_MICROTUBULE_DEPOLYMERIZATION	20	0.25659	1.33662	0.128655	0.664128	1	3082	tags=55%, list=29%, signal=78%
GO_POSITIVE_REGULATION_OF_LEUKOCYTE_MEDIATED_IMMUNITY	38	0.180338	1.33611	0.135983	0.663085	1	2807	tags=45%, list=27%, signal=61%
GO_CELLULAR_RESPONSE_TO_ALCOHOL	54	0.152723	1.3336	0.118126	0.667405	1	5010	tags=63%, list=48%, signal=120%
GO_BODY_MORPHOGENESIS	32	0.196136	1.33275	0.150628	0.667361	1	2865	tags=47%, list=27%, signal=64%
GO_EXECUTION_PHASE_OF_APOPTOSIS	43	0.172209	1.33253	0.154839	0.665495	1	3079	tags=47%, list=29%, signal=66%
GO_POSITIVE_REGULATION_OF_CALCIUM_ION_DEPENDENT_EXOCYTOSIS	21	0.242739	1.33069	0.141414	0.667803	1	2453	tags=48%, list=23%, signal=62%
GO_POSITIVE_REGULATION_OF_NEURON_PROJECTION_DEVELOPMENT	235	0.0755169	1.32796	0.133056	0.672589	1	2751	tags=34%, list=26%, signal=45%
GO_POSITIVE_REGULATION_OF_SKELETAL_MUSCLE_TISSUE_DEVELOPMENT	15	0.278982	1.3269	0.149068	0.672994	1	1972	tags=47%, list=19%, signal=57%
GO_PLACENTA_BLOOD_VESSEL_DEVELOPMENT	21	0.240497	1.32674	0.133333	0.671123	1	2976	tags=52%, list=28%, signal=73%
GO_POSITIVE_REGULATION_OF_TELOMERE_MAINTENANCE	44	0.171932	1.32624	0.132948	0.670001	1	8693	tags=100%, list=83%, signal=581%
GO_CELL_DIVISION	359	0.0598714	1.32623	0.138943	0.667691	1	8363	tags=86%, list=80%, signal=407%
GO_EYE_PHOTORECEPTOR_CELL_DEVELOPMENT	16	0.267197	1.32374	0.162427	0.671944	1	3101	tags=56%, list=30%, signal=80%
GO_REGULATION_OF_CHOLESTEROL_BIOSYNTHETIC_PROCESS	41	0.176047	1.32364	0.140594	0.669843	1	2509	tags=41%, list=24%, signal=54%
GO_RENAL_TUBULE_DEVELOPMENT	48	0.160286	1.32259	0.145791	0.67026	1	4663	tags=60%, list=44%, signal=108%
GO_FOREBRAIN_DEVELOPMENT	277	0.0674793	1.32016	0.140351	0.674267	1	5672	tags=61%, list=54%, signal=129%
GO_CERAMIDE_METABOLIC_PROCESS	19	0.24831	1.31875	0.133201	0.675743	1	2920	tags=53%, list=28%, signal=73%
GO_GLYCOSYL_COMPOUND_METABOLIC_PROCESS	38	0.181285	1.31806	0.144531	0.675276	1	7490	tags=89%, list=71%, signal=312%
GO_NEGATIVE_REGULATION_OF_DNA_DEPENDENT_DNA_REPLICATION	17	0.265534	1.31736	0.144578	0.674725	1	7091	tags=94%, list=68%, signal=290%
GO_FACE_DEVELOPMENT	31	0.200414	1.31384	0.157798	0.681627	1	5009	tags=68%, list=48%, signal=129%
GO_MICROTUBULE_CYTOSKELETON_ORGANIZATION	355	0.061566	1.31103	0.134538	0.686687	1	4753	tags=51%, list=45%, signal=91%
GO_PHENOL_CONTAINING_COMPOUND_BIOSYNTHETIC_PROCESS	16	0.27184	1.31025	0.146939	0.686516	1	3708	tags=63%, list=35%, signal=97%
GO_SKELETAL_MUSCLE_CELL_DIFFERENTIATION	37	0.177815	1.31	0.142315	0.68481	1	2393	tags=41%, list=23%, signal=52%
GO_POSITIVE_REGULATION_OF_CELL_PROJECTION_ORGANIZATION	305	0.066092	1.3098	0.150905	0.683008	1	1699	tags=23%, list=16%, signal=26%
GO_REGULATION_OF_DENDRITIC_SPINE_MORPHOGENESIS	39	0.180778	1.30893	0.154786	0.683105	1	5372	tags=69%, list=51%, signal=141%
GO_NEGATIVE_REGULATION_OF_SYNAPTIC_TRANSMISSION	52	0.156352	1.30889	0.146067	0.680899	1	3612	tags=50%, list=34%, signal=76%
GO_CARBOHYDRATE_TRANSPORT	82	0.12399	1.30795	0.169922	0.681067	1	4849	tags=59%, list=46%, signal=108%
GO_ZINC_ION_TRANSPORT	22	0.23521	1.3055	0.161943	0.685378	1	2305	tags=45%, list=22%, signal=58%
GO_EMBRYONIC_CRANIAL_SKELETON_MORPHOGENESIS	27	0.212976	1.30526	0.155819	0.683801	1	5541	tags=74%, list=53%, signal=157%
GO_REGULATION_OF_RESPONSE_TO_DNA_DAMAGE_STIMULUS	131	0.098782	1.30459	0.173196	0.683328	1	2419	tags=33%, list=23%, signal=42%
GO_TUBE_CLOSURE	66	0.135628	1.30362	0.172888	0.683692	1	7009	tags=80%, list=67%, signal=240%
GO_OSTEOCLAST_DIFFERENTIATION	50	0.156897	1.30288	0.166667	0.683373	1	4655	tags=60%, list=44%, signal=107%
GO_CARBOHYDRATE_TRANSMEMBRANE_TRANSPORT	63	0.14168	1.30069	0.170923	0.686774	1	4849	tags=60%, list=46%, signal=111%
GO_DOPAMINERGIC_NEURON_DIFFERENTIATION	15	0.2793	1.30068	0.14741	0.684569	1	4766	tags=73%, list=45%, signal=134%
GO_TRANSPORT_OF_VIRUS	49	0.158627	1.30045	0.154661	0.682941	1	1554	tags=31%, list=15%, signal=36%
GO_MULTI_ORGANISM_LOCALIZATION	59	0.142146	1.30045	0.147177	0.680747	1	2250	tags=36%, list=21%, signal=45%
GO_REGULATION_OF_RECEPTOR_INTERNALIZATION	38	0.178042	1.30041	0.15019	0.678641	1	8076	tags=95%, list=77%, signal=410%
GO_CYTOSKELETON_DEPENDENT_INTRACELLULAR_TRANSPORT	150	0.0909091	1.30026	0.162933	0.676914	1	2206	tags=30%, list=21%, signal=37%
GO_GOLGI_ORGANIZATION	110	0.107917	1.30025	0.161088	0.674807	1	3647	tags=45%, list=35%, signal=69%
GO_PANCREAS_DEVELOPMENT	38	0.17569	1.29842	0.154321	0.677707	1	5064	tags=66%, list=48%, signal=127%
GO_CELLULAR_RESPONSE_TO_GLUCAGON_STIMULUS	15	0.270008	1.29616	0.146392	0.681373	1	6262	tags=87%, list=60%, signal=215%
GO_INTERFERON_BETA_PRODUCTION	25	0.217258	1.29339	0.184	0.686271	1	6537	tags=84%, list=62%, signal=222%
GO_POSITIVE_REGULATION_OF_CILIUM_ASSEMBLY	17	0.257306	1.29221	0.166667	0.68718	1	5326	tags=76%, list=51%, signal=155%
GO_MESONEPHROS_DEVELOPMENT	52	0.152295	1.29	0.153846	0.690676	1	4663	tags=60%, list=44%, signal=107%
GO_RESPONSE_TO_ATP	18	0.255793	1.28726	0.1587	0.695725	1	6062	tags=83%, list=58%, signal=197%
GO_STRIATUM_DEVELOPMENT	18	0.246764	1.28713	0.176829	0.693896	1	4991	tags=72%, list=48%, signal=138%
GO_ACTIVATION_OF_PROTEIN_KINASE_A_ACTIVITY	15	0.270008	1.28673	0.162978	0.692747	1	6262	tags=87%, list=60%, signal=215%
GO_CARDIAC_CELL_DEVELOPMENT	43	0.163519	1.28315	0.16441	0.699875	1	7317	tags=86%, list=70%, signal=283%
GO_LENS_DEVELOPMENT_IN_CAMERA_TYPE_EYE	40	0.170191	1.28094	0.186335	0.703501	1	1892	tags=35%, list=18%, signal=43%
GO_NEURON_PROJECTION_EXTENSION	145	0.0893352	1.28023	0.163708	0.703285	1	2258	tags=30%, list=22%, signal=38%
GO_NUCLEOBASE_BIOSYNTHETIC_PROCESS	16	0.266875	1.2786	0.188492	0.705465	1	3760	tags=63%, list=36%, signal=97%
GO_AMINO_SUGAR_METABOLIC_PROCESS	15	0.275004	1.27604	0.178499	0.710006	1	4811	tags=73%, list=46%, signal=135%
GO_RESPONSE_TO_LIGHT_STIMULUS	205	0.0771571	1.27367	0.162602	0.714402	1	4169	tags=47%, list=40%, signal=77%
GO_MESODERM_MORPHOGENESIS	35	0.180146	1.27356	0.171598	0.712517	1	5009	tags=66%, list=48%, signal=125%
GO_REGULATION_OF_DENDRITIC_SPINE_DEVELOPMENT	65	0.133422	1.27276	0.172485	0.712525	1	1513	tags=28%, list=14%, signal=32%
GO_POSITIVE_REGULATION_OF_DNA_BIOSYNTHETIC_PROCESS	50	0.151571	1.27268	0.173196	0.710535	1	8487	tags=96%, list=81%, signal=500%
GO_POSITIVE_REGULATION_OF_GLUCOSE_TRANSMEMBRANE_TRANSPORT	28	0.201259	1.27156	0.1875	0.711395	1	4637	tags=64%, list=44%, signal=115%
GO_ENDOCRINE_SYSTEM_DEVELOPMENT	55	0.144043	1.27096	0.183236	0.710848	1	8223	tags=93%, list=78%, signal=427%
GO_POSITIVE_REGULATION_OF_DENDRITIC_SPINE_DEVELOPMENT	39	0.1742	1.26991	0.185259	0.711563	1	2751	tags=44%, list=26%, signal=59%
GO_OVULATION_CYCLE_PROCESS	28	0.201252	1.26967	0.188605	0.710048	1	5761	tags=75%, list=55%, signal=166%
GO_RESPONSE_TO_RETINOIC_ACID	60	0.138463	1.2678	0.178495	0.71276	1	2576	tags=38%, list=25%, signal=51%
GO_REGULATION_OF_ACTION_POTENTIAL	34	0.181894	1.26597	0.172481	0.715465	1	7353	tags=88%, list=70%, signal=294%
GO_CRANIAL_SKELETAL_SYSTEM_DEVELOPMENT	37	0.1784	1.26463	0.165306	0.716894	1	4655	tags=62%, list=44%, signal=111%
GO_CALCIUM_ION_IMPORT	46	0.156724	1.26302	0.180233	0.718923	1	7940	tags=91%, list=76%, signal=374%
GO_REGULATION_OF_DNA_REPLICATION	65	0.133828	1.25976	0.177481	0.725594	1	7480	tags=85%, list=71%, signal=293%
GO_POSITIVE_REGULATION_OF_CELL_CYCLE_PHASE_TRANSITION	54	0.146934	1.2595	0.181818	0.724057	1	1768	tags=31%, list=17%, signal=38%
GO_ORGANELLE_FUSION	97	0.107745	1.25913	0.19685	0.723014	1	4719	tags=56%, list=45%, signal=100%
GO_NEGATIVE_REGULATION_OF_MICROTUBULE_POLYMERIZATION_OR_DEPOLYMERIZATION	31	0.189795	1.25522	0.194981	0.730952	1	6812	tags=84%, list=65%, signal=239%
GO_PROGRAMMED_NECROTIC_CELL_DEATH	23	0.218874	1.25115	0.187135	0.740052	1	2725	tags=48%, list=26%, signal=64%
GO_NEGATIVE_REGULATION_OF_TOR_SIGNALING	40	0.167057	1.24961	0.19798	0.742109	1	2187	tags=38%, list=21%, signal=47%
GO_ZINC_ION_HOMEOSTASIS	17	0.251167	1.24939	0.202	0.740564	1	2305	tags=47%, list=22%, signal=60%
GO_CILIUM_MOVEMENT	21	0.229867	1.24933	0.200787	0.738585	1	7583	tags=95%, list=72%, signal=343%
GO_OVULATION_CYCLE	43	0.159772	1.24923	0.207921	0.736736	1	8088	tags=93%, list=77%, signal=405%
GO_REGULATION_OF_TELOMERE_MAINTENANCE	67	0.131386	1.24841	0.187879	0.736817	1	8963	tags=99%, list=85%, signal=672%
GO_NUCLEUS_ORGANIZATION	100	0.109076	1.24775	0.205426	0.736537	1	7992	tags=87%, list=76%, signal=362%
GO_PROTEIN_DNA_COMPLEX_SUBUNIT_ORGANIZATION	150	0.0885107	1.24681	0.191617	0.736899	1	8315	tags=88%, list=79%, signal=418%
GO_PURINE_NUCLEOSIDE_METABOLIC_PROCESS	27	0.204704	1.24632	0.208247	0.73615	1	4462	tags=63%, list=43%, signal=109%
GO_CIRCADIAN_RHYTHM	132	0.0922358	1.24555	0.192748	0.736149	1	7229	tags=78%, list=69%, signal=248%
GO_MITOCHONDRION_LOCALIZATION	35	0.178916	1.24524	0.203629	0.734966	1	3823	tags=54%, list=36%, signal=85%
GO_REGULATION_OF_INTRACELLULAR_STEROID_HORMONE_RECEPTOR_SIGNALING_PATHWAY	56	0.141238	1.24448	0.204819	0.734933	1	3583	tags=48%, list=34%, signal=73%
GO_EMBRYONIC_SKELETAL_SYSTEM_MORPHOGENESIS	42	0.162815	1.24435	0.21371	0.733221	1	5541	tags=69%, list=53%, signal=146%
GO_DEVELOPMENTAL_GROWTH_INVOLVED_IN_MORPHOGENESIS	188	0.0799535	1.24392	0.215842	0.7323	1	2300	tags=30%, list=22%, signal=37%
GO_CELL_CYCLE_PHASE_TRANSITION	396	0.0550937	1.24315	0.21	0.732328	1	8317	tags=85%, list=79%, signal=393%
GO_KERATINOCYTE_PROLIFERATION	16	0.256826	1.24145	0.20696	0.734695	1	2554	tags=50%, list=24%, signal=66%
GO_NUCLEIC_ACID_PHOSPHODIESTER_BOND_HYDROLYSIS	191	0.0787501	1.24039	0.179641	0.735358	1	5449	tags=60%, list=52%, signal=122%
GO_MESENCHYMAL_CELL_DIFFERENTIATION	130	0.0935551	1.23906	0.198428	0.736959	1	5001	tags=57%, list=48%, signal=107%
GO_REGULATION_OF_DNA_BIOSYNTHETIC_PROCESS	76	0.120008	1.23784	0.192015	0.73808	1	7997	tags=88%, list=76%, signal=368%
GO_MEMBRANE_DOCKING	151	0.0853689	1.23636	0.188492	0.740196	1	2312	tags=30%, list=22%, signal=39%
GO_NUCLEOTIDE_EXCISION_REPAIR_PREINCISION_COMPLEX_STABILIZATION	18	0.239305	1.2344	0.181053	0.743404	1	2738	tags=50%, list=26%, signal=68%
GO_NEGATIVE_CHEMOTAXIS	39	0.169865	1.2343	0.204678	0.741609	1	6024	tags=74%, list=57%, signal=174%
GO_SPECIFICATION_OF_SYMMETRY	66	0.129276	1.23304	0.223507	0.743302	1	5009	tags=61%, list=48%, signal=115%
GO_MITOTIC_NUCLEAR_DIVISION	175	0.0810775	1.23203	0.199609	0.74397	1	4078	tags=47%, list=39%, signal=75%
GO_REGULATION_OF_PROTEIN_DEPOLYMERIZATION	64	0.132583	1.23138	0.201207	0.743666	1	6812	tags=78%, list=65%, signal=221%
GO_RETINAL_GANGLION_CELL_AXON_GUIDANCE	17	0.247533	1.23053	0.205589	0.743958	1	1726	tags=41%, list=16%, signal=49%
GO_ACTIVATION_OF_ADENYLATE_CYCLASE_ACTIVITY	19	0.23986	1.22667	0.225873	0.752461	1	5769	tags=79%, list=55%, signal=175%
GO_DOSAGE_COMPENSATION	15	0.265012	1.22599	0.19877	0.75229	1	3517	tags=60%, list=34%, signal=90%
GO_POSITIVE_REGULATION_OF_NERVOUS_SYSTEM_DEVELOPMENT	401	0.0535081	1.22453	0.235977	0.754229	1	1892	tags=23%, list=18%, signal=27%
GO_NEGATIVE_REGULATION_OF_PROTEIN_COMPLEX_DISASSEMBLY	53	0.143703	1.22438	0.229703	0.752552	1	6812	tags=79%, list=65%, signal=225%
GO_ENDOMEMBRANE_SYSTEM_ORGANIZATION	317	0.0606902	1.2237	0.211618	0.752429	1	6761	tags=70%, list=64%, signal=192%
GO_ACTIVATION_OF_MAPKK_ACTIVITY	38	0.167316	1.22264	0.218254	0.753327	1	7636	tags=89%, list=73%, signal=328%
GO_POSITIVE_REGULATION_OF_RESPONSE_TO_BIOTIC_STIMULUS	16	0.263152	1.22151	0.213439	0.754482	1	3799	tags=63%, list=36%, signal=98%
GO_MONOSACCHARIDE_CATABOLIC_PROCESS	24	0.205578	1.22032	0.223092	0.755676	1	6152	tags=79%, list=59%, signal=191%
GO_CELL_AGING	71	0.123296	1.22013	0.210309	0.754226	1	4181	tags=52%, list=40%, signal=86%
GO_MICROTUBULE_BUNDLE_FORMATION	46	0.157852	1.21982	0.221116	0.753089	1	1543	tags=30%, list=15%, signal=36%
GO_LOCOMOTORY_BEHAVIOR	144	0.088542	1.21926	0.224806	0.75243	1	2871	tags=36%, list=27%, signal=49%
GO_NEURONAL_STEM_CELL_POPULATION_MAINTENANCE	15	0.261289	1.21797	0.226337	0.753893	1	7752	tags=100%, list=74%, signal=383%
GO_CHLORIDE_TRANSPORT	52	0.141112	1.21703	0.218814	0.75429	1	4578	tags=58%, list=44%, signal=102%
GO_FOAM_CELL_DIFFERENTIATION	15	0.25712	1.21592	0.230612	0.755242	1	4299	tags=67%, list=41%, signal=113%
GO_CARDIAC_MUSCLE_TISSUE_DEVELOPMENT	115	0.0975966	1.21542	0.228628	0.754524	1	5098	tags=58%, list=49%, signal=112%
GO_REGULATION_OF_CARDIAC_MUSCLE_TISSUE_DEVELOPMENT	46	0.151017	1.21476	0.2	0.754338	1	4807	tags=61%, list=46%, signal=112%
GO_REGULATION_OF_SISTER_CHROMATID_SEGREGATION	50	0.150383	1.21437	0.221344	0.753437	1	4723	tags=60%, list=45%, signal=109%
GO_HISTONE_DEUBIQUITINATION	21	0.224941	1.21314	0.209434	0.754715	1	6136	tags=81%, list=58%, signal=195%
GO_POSITIVE_REGULATION_OF_DENDRITE_DEVELOPMENT	64	0.129067	1.21275	0.220408	0.753794	1	2751	tags=39%, list=26%, signal=53%
GO_RESPONSE_TO_LEUKEMIA_INHIBITORY_FACTOR	71	0.122501	1.21161	0.208925	0.754963	1	5519	tags=65%, list=53%, signal=136%
GO_GERM_CELL_DEVELOPMENT	103	0.0993279	1.2113	0.237721	0.753818	1	2430	tags=33%, list=23%, signal=43%
GO_CELLULAR_RESPONSE_TO_KETONE	61	0.129618	1.21062	0.229645	0.753777	1	5010	tags=61%, list=48%, signal=115%
GO_NEGATIVE_REGULATION_OF_CHROMOSOME_ORGANIZATION	90	0.108077	1.20976	0.225	0.754148	1	8316	tags=90%, list=79%, signal=431%
GO_RESPIRATORY_SYSTEM_PROCESS	21	0.218723	1.20896	0.230461	0.754243	1	4203	tags=62%, list=40%, signal=103%
GO_MIRNA_METABOLIC_PROCESS	17	0.242703	1.2088	0.205645	0.752802	1	6096	tags=82%, list=58%, signal=196%
GO_LEARNING	120	0.0934346	1.20795	0.217221	0.75308	1	3838	tags=46%, list=37%, signal=71%
GO_MESENCHYME_DEVELOPMENT	156	0.0837465	1.20688	0.233266	0.753904	1	5051	tags=56%, list=48%, signal=107%
GO_MICROTUBULE_CYTOSKELETON_ORGANIZATION_INVOLVED_IN_MITOSIS	85	0.112661	1.2068	0.228395	0.752243	1	3393	tags=44%, list=32%, signal=64%
GO_CELLULAR_RESPONSE_TO_OSMOTIC_STRESS	25	0.201663	1.20468	0.224319	0.75582	1	5861	tags=76%, list=56%, signal=172%
GO_REGULATION_OF_HISTONE_METHYLATION	47	0.14927	1.20173	0.244576	0.761793	1	2904	tags=43%, list=28%, signal=59%
GO_MUSCLE_CELL_DIFFERENTIATION	201	0.0736424	1.20145	0.242604	0.760606	1	8270	tags=86%, list=79%, signal=399%
GO_POSITIVE_REGULATION_OF_INSULIN_SECRETION	46	0.148856	1.20103	0.229541	0.759839	1	7110	tags=83%, list=68%, signal=255%
GO_REGULATION_OF_GENE_EXPRESSION_EPIGENETIC	229	0.0692273	1.19959	0.232422	0.761702	1	8267	tags=86%, list=79%, signal=395%
GO_REGULATION_OF_CENTRIOLE_REPLICATION	15	0.253365	1.19821	0.22158	0.763506	1	5737	tags=80%, list=55%, signal=176%
GO_MICROTUBULE_BASED_MOVEMENT	181	0.0765715	1.19809	0.224449	0.761955	1	3962	tags=45%, list=38%, signal=72%
GO_POSITIVE_REGULATION_OF_CARBOHYDRATE_METABOLIC_PROCESS	38	0.164642	1.19742	0.224609	0.761938	1	7940	tags=92%, list=76%, signal=378%
GO_POSITIVE_REGULATION_OF_TELOMERASE_ACTIVITY	28	0.191359	1.19738	0.232824	0.760184	1	8487	tags=100%, list=81%, signal=522%
GO_SYNAPTIC_MEMBRANE_ADHESION	27	0.190169	1.19647	0.233663	0.760838	1	3060	tags=48%, list=29%, signal=68%
GO_LYMPH_VESSEL_DEVELOPMENT	15	0.252283	1.19458	0.245545	0.764008	1	7147	tags=93%, list=68%, signal=292%
GO_CARDIAC_MUSCLE_CELL_DIFFERENTIATION	63	0.128552	1.19445	0.232246	0.762502	1	7317	tags=83%, list=70%, signal=271%
GO_POSITIVE_REGULATION_OF_PROTEIN_MODIFICATION_BY_SMALL_PROTEIN_CONJUGATION_OR_REMOVAL	94	0.103661	1.19366	0.236253	0.762721	1	7849	tags=85%, list=75%, signal=335%
GO_POSITIVE_REGULATION_OF_CELL_MORPHOGENESIS_INVOLVED_IN_DIFFERENTIATION	128	0.0910976	1.19334	0.24558	0.761662	1	4382	tags=51%, list=42%, signal=86%
GO_REGULATION_OF_IMMUNOGLOBULIN_PRODUCTION	24	0.20475	1.19304	0.249509	0.760553	1	2664	tags=46%, list=25%, signal=61%
GO_LYMPHOCYTE_COSTIMULATION	21	0.214011	1.19066	0.22	0.76508	1	7749	tags=95%, list=74%, signal=364%
GO_MYOFIBRIL_ASSEMBLY	28	0.191277	1.19034	0.234127	0.764097	1	6240	tags=79%, list=59%, signal=193%
GO_POSITIVE_REGULATION_OF_MUSCLE_TISSUE_DEVELOPMENT	41	0.157177	1.19032	0.240404	0.762292	1	4753	tags=61%, list=45%, signal=111%
GO_NEUROTROPHIN_SIGNALING_PATHWAY	31	0.180064	1.18981	0.24502	0.761852	1	6237	tags=77%, list=59%, signal=190%
GO_CELLULAR_PROCESS_INVOLVED_IN_REPRODUCTION_IN_MULTICELLULAR_ORGANISM	143	0.0867817	1.1897	0.241245	0.76032	1	9371	tags=98%, list=89%, signal=905%
GO_REGULATION_OF_MITOTIC_CELL_CYCLE	439	0.0493536	1.18862	0.248	0.76136	1	4736	tags=50%, list=45%, signal=87%
GO_MEMBRANE_BIOGENESIS	29	0.181858	1.18604	0.257322	0.76641	1	2799	tags=45%, list=27%, signal=61%
GO_NUCLEOTIDE_EXCISION_REPAIR_PREINCISION_COMPLEX_ASSEMBLY	26	0.193954	1.18599	0.247423	0.764712	1	2811	tags=46%, list=27%, signal=63%
GO_NEGATIVE_REGULATION_OF_NF_KAPPAB_TRANSCRIPTION_FACTOR_ACTIVITY	43	0.150654	1.18547	0.227545	0.764241	1	4280	tags=56%, list=41%, signal=94%
GO_POSITIVE_REGULATION_OF_TRANSCRIPTION_OF_NOTCH_RECEPTOR_TARGET	16	0.243197	1.18543	0.238095	0.762522	1	4008	tags=63%, list=38%, signal=101%
GO_POSITIVE_REGULATION_OF_MITOTIC_CELL_CYCLE	97	0.103524	1.18275	0.248497	0.767588	1	4114	tags=49%, list=39%, signal=81%
GO_REGULATION_OF_VASCULAR_SMOOTH_MUSCLE_CELL_PROLIFERATION	34	0.170614	1.1827	0.253411	0.765901	1	8088	tags=94%, list=77%, signal=410%
GO_MICROTUBULE_BASED_PROCESS	492	0.0460519	1.17839	0.256048	0.77551	1	2289	tags=26%, list=22%, signal=32%
GO_PATHWAY_RESTRICTED_SMAD_PROTEIN_PHOSPHORYLATION	32	0.181494	1.17739	0.263359	0.776442	1	4985	tags=66%, list=48%, signal=125%
GO_SYNAPSE_ASSEMBLY	137	0.0875948	1.17549	0.262425	0.779723	1	3916	tags=46%, list=37%, signal=72%
GO_RETINA_LAYER_FORMATION	16	0.238758	1.1749	0.252033	0.779452	1	6677	tags=88%, list=64%, signal=240%
GO_NEGATIVE_REGULATION_OF_BLOOD_PRESSURE	21	0.214575	1.17469	0.235067	0.778253	1	5745	tags=76%, list=55%, signal=168%
GO_CELLULAR_RESPONSE_TO_EXTRACELLULAR_STIMULUS	174	0.078267	1.17268	0.240234	0.781896	1	3472	tags=41%, list=33%, signal=60%
GO_SODIUM_ION_TRANSMEMBRANE_TRANSPORT	86	0.107785	1.17252	0.250988	0.780494	1	2049	tags=30%, list=20%, signal=37%
GO_DNA_REPLICATION_INDEPENDENT_NUCLEOSOME_ORGANIZATION	21	0.213333	1.17005	0.268775	0.785231	1	5758	tags=76%, list=55%, signal=169%
GO_REGULATION_OF_NMDA_RECEPTOR_ACTIVITY	31	0.174022	1.16952	0.26087	0.784864	1	886	tags=26%, list=8%, signal=28%
GO_CELL_CYCLE_CHECKPOINT	143	0.0843939	1.16948	0.256705	0.783154	1	8222	tags=87%, list=78%, signal=396%
GO_MISMATCH_REPAIR	24	0.19881	1.16824	0.239521	0.784691	1	7097	tags=88%, list=68%, signal=270%
GO_DIGESTIVE_TRACT_MORPHOGENESIS	25	0.196617	1.16819	0.260456	0.783	1	4655	tags=64%, list=44%, signal=115%
GO_PROTEIN_DEMANNOSYLATION	18	0.233809	1.1679	0.264033	0.781964	1	1630	tags=39%, list=16%, signal=46%
GO_EPIDERMAL_GROWTH_FACTOR_RECEPTOR_SIGNALING_PATHWAY	89	0.104685	1.16756	0.238776	0.781028	1	6925	tags=76%, list=66%, signal=223%
GO_POSITIVE_REGULATION_OF_CHROMOSOME_ORGANIZATION	130	0.0883353	1.1664	0.275794	0.78228	1	7960	tags=85%, list=76%, signal=346%
GO_TRABECULA_MORPHOGENESIS	33	0.1728	1.16525	0.275304	0.78351	1	6139	tags=76%, list=59%, signal=182%
GO_REGULATION_OF_ION_TRANSMEMBRANE_TRANSPORT	305	0.0568113	1.16414	0.26938	0.784678	1	349	tags=9%, list=3%, signal=9%
GO_REGULATION_OF_DNA_REPAIR	71	0.117697	1.16391	0.259481	0.783502	1	7933	tags=87%, list=76%, signal=356%
GO_DNA_PACKAGING	78	0.108928	1.16377	0.266284	0.782084	1	7741	tags=85%, list=74%, signal=320%
GO_BRANCHING_MORPHOGENESIS_OF_AN_EPITHELIAL_TUBE	78	0.112383	1.16347	0.267068	0.781053	1	7974	tags=87%, list=76%, signal=361%
GO_REGULATION_OF_BONE_REMODELING	23	0.203414	1.16347	0.266272	0.779306	1	3799	tags=57%, list=36%, signal=88%
GO_REGULATION_OF_NUCLEAR_TRANSCRIBED_MRNA_CATABOLIC_PROCESS_DEADENYLATION_DEPENDENT_DECAY	15	0.243787	1.1628	0.258364	0.779357	1	3040	tags=53%, list=29%, signal=75%
GO_SMAD_PROTEIN_SIGNAL_TRANSDUCTION	36	0.162086	1.16265	0.260163	0.777982	1	2384	tags=39%, list=23%, signal=50%
GO_REGULATION_OF_B_CELL_ACTIVATION	47	0.145248	1.16259	0.26839	0.776394	1	2946	tags=43%, list=28%, signal=59%
GO_OLIGOSACCHARIDE_LIPID_INTERMEDIATE_BIOSYNTHETIC_PROCESS	18	0.230053	1.16192	0.264766	0.776447	1	5166	tags=72%, list=49%, signal=142%
GO_UBIQUITIN_DEPENDENT_PROTEIN_CATABOLIC_PROCESS_VIA_THE_MULTIVESICULAR_BODY_SORTING_PATHWAY	20	0.217908	1.1615	0.273603	0.77579	1	7683	tags=95%, list=73%, signal=354%
GO_SMOOTHENED_SIGNALING_PATHWAY	89	0.104945	1.16138	0.255859	0.774397	1	4565	tags=54%, list=44%, signal=95%
GO_EMBRYONIC_EYE_MORPHOGENESIS	18	0.223909	1.1611	0.266402	0.773367	1	3482	tags=56%, list=33%, signal=83%
GO_REGULATION_OF_DEFENSE_RESPONSE_TO_VIRUS	33	0.166549	1.16107	0.239264	0.771706	1	7158	tags=85%, list=68%, signal=266%
GO_EMBRYONIC_CAMERA_TYPE_EYE_DEVELOPMENT	22	0.205205	1.16089	0.254132	0.770479	1	5480	tags=73%, list=52%, signal=152%
GO_REGULATION_OF_CELL_CYCLE_CHECKPOINT	22	0.206109	1.16059	0.274	0.769505	1	6901	tags=86%, list=66%, signal=252%
GO_POSITIVE_REGULATION_OF_DNA_REPAIR	41	0.15206	1.16029	0.266667	0.768619	1	7365	tags=85%, list=70%, signal=285%
GO_DNA_INTEGRITY_CHECKPOINT	107	0.0969098	1.16026	0.27821	0.767014	1	7424	tags=80%, list=71%, signal=272%
GO_REGULATION_OF_NUCLEOBASE_CONTAINING_COMPOUND_TRANSPORT	15	0.249069	1.15907	0.273913	0.768465	1	3684	tags=60%, list=35%, signal=92%
GO_EMBRYONIC_MORPHOGENESIS	317	0.0568211	1.15875	0.247059	0.767562	1	7032	tags=73%, list=67%, signal=213%
GO_RESPONSE_TO_X_RAY	22	0.209122	1.15791	0.260246	0.768145	1	5439	tags=73%, list=52%, signal=151%
GO_REGULATION_OF_IMMUNE_EFFECTOR_PROCESS	141	0.0846356	1.15776	0.262948	0.766848	1	7158	tags=77%, list=68%, signal=238%
GO_HISTONE_H4_K16_ACETYLATION	19	0.220006	1.15626	0.270217	0.769211	1	6529	tags=84%, list=62%, signal=223%
GO_DNA_REPLICATION_INITIATION	19	0.222097	1.1562	0.27789	0.767718	1	5955	tags=79%, list=57%, signal=182%
GO_PROTEIN_LOCALIZATION_TO_CYTOSKELETON	45	0.146662	1.15463	0.277328	0.770132	1	2430	tags=38%, list=23%, signal=49%
GO_EMBRYONIC_PATTERN_SPECIFICATION	30	0.179414	1.15379	0.283757	0.770595	1	4766	tags=63%, list=45%, signal=116%
GO_CENTRAL_NERVOUS_SYSTEM_NEURON_DIFFERENTIATION	123	0.0886239	1.15137	0.268714	0.775171	1	5903	tags=65%, list=56%, signal=147%
GO_TOXIN_TRANSPORT	30	0.179414	1.15132	0.282051	0.773648	1	4766	tags=63%, list=45%, signal=116%
GO_STRESS_GRANULE_ASSEMBLY	15	0.243819	1.14744	0.304609	0.782155	1	3739	tags=60%, list=36%, signal=93%
GO_PROTEIN_N_LINKED_GLYCOSYLATION	68	0.11947	1.14689	0.271805	0.782087	1	5233	tags=62%, list=50%, signal=122%
GO_FORMATION_OF_PRIMARY_GERM_LAYER	64	0.119782	1.14654	0.280079	0.781296	1	2520	tags=36%, list=24%, signal=47%
GO_APPENDAGE_DEVELOPMENT	100	0.096487	1.14654	0.258912	0.779639	1	4766	tags=55%, list=45%, signal=100%
GO_SPERMATID_DIFFERENTIATION	61	0.124	1.14645	0.285978	0.778232	1	8164	tags=90%, list=78%, signal=404%
GO_ENDOTHELIAL_CELL_APOPTOTIC_PROCESS	28	0.180299	1.14574	0.273279	0.778374	1	4107	tags=57%, list=39%, signal=94%
GO_POSITIVE_REGULATION_OF_MACROAUTOPHAGY	54	0.132618	1.14428	0.292157	0.780439	1	3860	tags=50%, list=37%, signal=79%
GO_POSITIVE_REGULATION_OF_ORGANELLE_ASSEMBLY	52	0.132592	1.14044	0.265136	0.788683	1	3860	tags=50%, list=37%, signal=79%
GO_CARDIAC_ATRIUM_DEVELOPMENT	17	0.227043	1.13723	0.287698	0.795405	1	6260	tags=82%, list=60%, signal=204%
GO_REGULATION_OF_MYELOID_LEUKOCYTE_MEDIATED_IMMUNITY	19	0.218011	1.13592	0.27668	0.797232	1	7102	tags=89%, list=68%, signal=277%
GO_REGULATION_OF_STRESS_ACTIVATED_PROTEIN_KINASE_SIGNALING_CASCADE	141	0.082973	1.13586	0.277666	0.795715	1	7324	tags=78%, list=70%, signal=255%
GO_REGULATION_OF_CHROMOSOME_SEPARATION	37	0.152231	1.13391	0.276507	0.799105	1	4078	tags=54%, list=39%, signal=88%
GO_TELOMERE_CAPPING	34	0.165258	1.13315	0.290389	0.799425	1	2899	tags=44%, list=28%, signal=61%
GO_ENDOCARDIAL_CUSHION_MORPHOGENESIS	18	0.225278	1.13246	0.309665	0.799542	1	5216	tags=72%, list=50%, signal=143%
GO_POSITIVE_REGULATION_OF_RELEASE_OF_CYTOCHROME_C_FROM_MITOCHONDRIA	20	0.205969	1.13209	0.275789	0.798848	1	2563	tags=45%, list=24%, signal=59%
GO_ACYLGLYCEROL_METABOLIC_PROCESS	35	0.159336	1.1315	0.296	0.798697	1	1630	tags=31%, list=16%, signal=37%
GO_DEVELOPMENTAL_GROWTH	433	0.0474962	1.12915	0.28125	0.803103	1	2162	tags=25%, list=21%, signal=30%
GO_NUCLEOSIDE_MONOPHOSPHATE_METABOLIC_PROCESS	26	0.185052	1.12874	0.292683	0.80251	1	4518	tags=62%, list=43%, signal=108%
GO_EYE_MORPHOGENESIS	87	0.103017	1.12844	0.303158	0.801709	1	3268	tags=41%, list=31%, signal=60%
GO_CHLORIDE_TRANSMEMBRANE_TRANSPORT	41	0.145926	1.12809	0.275654	0.800985	1	4103	tags=54%, list=39%, signal=88%
GO_HEART_GROWTH	54	0.127933	1.12795	0.308571	0.799681	1	6240	tags=72%, list=59%, signal=177%
GO_AXIS_ELONGATION	16	0.233423	1.127	0.307536	0.80071	1	4766	tags=69%, list=45%, signal=126%
GO_POSITIVE_REGULATION_OF_CELL_CYCLE_G2_M_PHASE_TRANSITION	18	0.220631	1.1246	0.306163	0.805306	1	1768	tags=39%, list=17%, signal=47%
GO_VENTRICULAR_SEPTUM_DEVELOPMENT	48	0.134836	1.12243	0.306483	0.809334	1	6240	tags=73%, list=59%, signal=179%
GO_GLUCOSE_IMPORT	42	0.1452	1.1224	0.297405	0.807799	1	4726	tags=60%, list=45%, signal=108%
GO_RESPIRATORY_SYSTEM_DEVELOPMENT	116	0.0896937	1.11808	0.284254	0.817624	1	6303	tags=69%, list=60%, signal=171%
GO_HEAD_MORPHOGENESIS	21	0.204158	1.11695	0.300578	0.818899	1	4855	tags=67%, list=46%, signal=124%
GO_MITOCHONDRIAL_FUSION	19	0.215075	1.11616	0.312227	0.819406	1	3268	tags=53%, list=31%, signal=76%
GO_REGULATION_OF_RAS_PROTEIN_SIGNAL_TRANSDUCTION	173	0.0732536	1.1158	0.313093	0.818783	1	6277	tags=67%, list=60%, signal=164%
GO_NEGATIVE_REGULATION_OF_PROTEIN_LOCALIZATION_TO_NUCLEUS	19	0.216317	1.11509	0.299611	0.819039	1	3255	tags=53%, list=31%, signal=76%
GO_SEMAPHORIN_PLEXIN_SIGNALING_PATHWAY	37	0.155923	1.115	0.324165	0.817609	1	6024	tags=73%, list=57%, signal=171%
GO_N_TERMINAL_PROTEIN_AMINO_ACID_MODIFICATION	25	0.18538	1.11229	0.291829	0.823304	1	6451	tags=80%, list=61%, signal=207%
GO_CELLULAR_RESPONSE_TO_ORGANIC_CYCLIC_COMPOUND	351	0.0515661	1.11198	0.298893	0.822482	1	4766	tags=50%, list=45%, signal=89%
GO_JNK_CASCADE	130	0.0851723	1.11039	0.310891	0.825068	1	3474	tags=42%, list=33%, signal=61%
GO_RESPONSE_TO_GAMMA_RADIATION	42	0.142196	1.10972	0.306358	0.825224	1	7255	tags=83%, list=69%, signal=269%
GO_REGULATION_OF_FIBROBLAST_MIGRATION	25	0.185055	1.10942	0.29981	0.824299	1	6874	tags=84%, list=66%, signal=243%
GO_POSITIVE_REGULATION_OF_MUSCLE_CELL_DIFFERENTIATION	54	0.129463	1.10647	0.314	0.830642	1	5447	tags=65%, list=52%, signal=134%
GO_VESICLE_CYTOSKELETAL_TRAFFICKING	47	0.138619	1.10587	0.342159	0.830627	1	3908	tags=51%, list=37%, signal=81%
GO_LUNG_ALVEOLUS_DEVELOPMENT	25	0.184004	1.1054	0.31134	0.830229	1	4787	tags=64%, list=46%, signal=117%
GO_LIPID_PHOSPHORYLATION	49	0.133018	1.10492	0.330709	0.829902	1	8672	tags=96%, list=83%, signal=551%
GO_REGULATION_OF_B_CELL_PROLIFERATION	21	0.203089	1.10474	0.315476	0.828714	1	870	tags=29%, list=8%, signal=31%
GO_WNT_SIGNALING_PATHWAY_CALCIUM_MODULATING_PATHWAY	26	0.178752	1.10381	0.300199	0.829578	1	3777	tags=54%, list=36%, signal=84%
GO_NEGATIVE_REGULATION_OF_HISTONE_METHYLATION	16	0.231538	1.10301	0.313253	0.830123	1	6097	tags=81%, list=58%, signal=194%
GO_G_PROTEIN_COUPLED_RECEPTOR_SIGNALING_PATHWAY_COUPLED_TO_CYCLIC_NUCLEOTIDE_SECOND_MESSENGER	118	0.0869306	1.1027	0.319838	0.829307	1	7276	tags=78%, list=69%, signal=252%
GO_GENE_SILENCING_BY_RNA	115	0.0860806	1.10204	0.33	0.829369	1	3758	tags=44%, list=36%, signal=68%
GO_POSITIVE_REGULATION_OF_AXONOGENESIS	73	0.110528	1.10106	0.334694	0.830326	1	2009	tags=30%, list=19%, signal=37%
GO_VISUAL_BEHAVIOR	46	0.134623	1.10066	0.330059	0.829722	1	3838	tags=50%, list=37%, signal=79%
GO_POSITIVE_REGULATION_OF_MULTICELLULAR_ORGANISM_GROWTH	22	0.193803	1.09902	0.327451	0.832472	1	6553	tags=82%, list=62%, signal=218%
GO_LUNG_EPITHELIUM_DEVELOPMENT	20	0.20616	1.09851	0.349495	0.832162	1	4659	tags=65%, list=44%, signal=117%
GO_CHROMOSOME_LOCALIZATION	44	0.139292	1.09843	0.315464	0.830802	1	4981	tags=61%, list=47%, signal=116%
GO_DEVELOPMENT_OF_PRIMARY_SEXUAL_CHARACTERISTICS	122	0.0848575	1.09642	0.298828	0.834515	1	5396	tags=60%, list=51%, signal=122%
GO_NUCLEAR_BODY_ORGANIZATION	15	0.227844	1.09625	0.330677	0.83333	1	7403	tags=93%, list=71%, signal=317%
GO_CELLULAR_RESPONSE_TO_VIRUS	26	0.182354	1.09617	0.337423	0.831925	1	6967	tags=85%, list=66%, signal=251%
GO_LENS_FIBER_CELL_DIFFERENTIATION	18	0.212514	1.0956	0.31992	0.831831	1	1853	tags=39%, list=18%, signal=47%
GO_CARDIOCYTE_DIFFERENTIATION	78	0.107999	1.0956	0.32613	0.830245	1	4254	tags=51%, list=41%, signal=86%
GO_REGULATION_OF_CIRCADIAN_RHYTHM	70	0.106937	1.09455	0.345041	0.831385	1	8026	tags=87%, list=77%, signal=369%
GO_NUCLEAR_MIGRATION	17	0.216978	1.09435	0.328512	0.830331	1	2046	tags=41%, list=20%, signal=51%
GO_RNA_METHYLATION	60	0.120326	1.09373	0.317526	0.830339	1	7136	tags=80%, list=68%, signal=249%
GO_REGULATION_OF_EPIDERMIS_DEVELOPMENT	30	0.171033	1.09272	0.343373	0.831563	1	6602	tags=80%, list=63%, signal=215%
GO_TRNA_TRANSPORT	30	0.168579	1.09115	0.318533	0.834052	1	6278	tags=77%, list=60%, signal=190%
GO_EMBRYO_DEVELOPMENT_ENDING_IN_BIRTH_OR_EGG_HATCHING	382	0.0482657	1.08936	0.325253	0.837108	1	6596	tags=68%, list=63%, signal=175%
GO_TELOMERASE_RNA_LOCALIZATION	19	0.216091	1.08835	0.346614	0.838258	1	6570	tags=84%, list=63%, signal=225%
GO_PURINE_NUCLEOSIDE_MONOPHOSPHATE_METABOLIC_PROCESS	19	0.2065	1.08685	0.333333	0.840773	1	4462	tags=63%, list=43%, signal=110%
GO_MRNA_SPLICE_SITE_SELECTION	27	0.173005	1.08647	0.324948	0.840263	1	1297	tags=30%, list=12%, signal=34%
GO_POSITIVE_REGULATION_OF_VIRAL_GENOME_REPLICATION	27	0.176566	1.08643	0.348515	0.838797	1	6699	tags=81%, list=64%, signal=225%
GO_DNA_BIOSYNTHETIC_PROCESS	127	0.0834905	1.08578	0.341202	0.838942	1	8963	tags=94%, list=85%, signal=636%
GO_CILIUM_OR_FLAGELLUM_DEPENDENT_CELL_MOTILITY	17	0.216905	1.08576	0.34	0.837421	1	4515	tags=65%, list=43%, signal=113%
GO_B_CELL_ACTIVATION	106	0.0903676	1.08462	0.344758	0.838809	1	3316	tags=41%, list=32%, signal=59%
GO_ESTABLISHMENT_OF_PROTEIN_LOCALIZATION_TO_CHROMOSOME	22	0.191293	1.08331	0.332685	0.840796	1	4672	tags=64%, list=45%, signal=114%
GO_NEGATIVE_REGULATION_OF_AXON_GUIDANCE	25	0.186087	1.08285	0.335317	0.840408	1	6024	tags=76%, list=57%, signal=178%
GO_DENDRITIC_SPINE_DEVELOPMENT	86	0.100684	1.08283	0.336694	0.838884	1	1513	tags=24%, list=14%, signal=28%
GO_REGULATION_OF_NEURON_PROJECTION_DEVELOPMENT	416	0.0466853	1.08197	0.362705	0.839583	1	1546	tags=19%, list=15%, signal=22%
GO_REGULATION_OF_CARBOHYDRATE_CATABOLIC_PROCESS	61	0.116747	1.08168	0.351626	0.838831	1	6348	tags=72%, list=61%, signal=182%
GO_ALTERNATIVE_MRNA_SPLICING_VIA_SPLICEOSOME	68	0.110262	1.08079	0.363265	0.8396	1	3015	tags=40%, list=29%, signal=55%
GO_EMBRYONIC_AXIS_SPECIFICATION	15	0.234304	1.08065	0.334623	0.838404	1	2440	tags=47%, list=23%, signal=61%
GO_FOREBRAIN_CELL_MIGRATION	54	0.124682	1.07872	0.338843	0.841943	1	7828	tags=87%, list=75%, signal=341%
GO_REGULATION_OF_PEPTIDE_HORMONE_SECRETION	133	0.078841	1.07787	0.347656	0.842597	1	8095	tags=85%, list=77%, signal=367%
GO_NUCLEAR_ENVELOPE_ORGANIZATION	42	0.140255	1.07641	0.353448	0.844857	1	6526	tags=76%, list=62%, signal=201%
GO_MESONEPHRIC_TUBULE_MORPHOGENESIS	31	0.164319	1.07611	0.336032	0.844059	1	8432	tags=97%, list=80%, signal=492%
GO_REGULATION_OF_CARBOHYDRATE_METABOLIC_PROCESS	135	0.078384	1.0761	0.337864	0.842563	1	8978	tags=93%, list=86%, signal=639%
GO_PROTEIN_POLYUBIQUITINATION	247	0.0607371	1.07541	0.36157	0.842848	1	4091	tags=45%, list=39%, signal=72%
GO_DNA_DAMAGE_RESPONSE_SIGNAL_TRANSDUCTION_BY_P53_CLASS_MEDIATOR	69	0.11051	1.07482	0.343949	0.842836	1	7361	tags=81%, list=70%, signal=270%
GO_REGULATION_OF_CELL_MORPHOGENESIS	391	0.0468115	1.07458	0.346232	0.841954	1	1914	tags=23%, list=18%, signal=27%
GO_NEGATIVE_REGULATION_OF_SMALL_MOLECULE_METABOLIC_PROCESS	38	0.149415	1.07442	0.361582	0.840813	1	2026	tags=34%, list=19%, signal=42%
GO_POSITIVE_REGULATION_OF_PROTEIN_LOCALIZATION_TO_NUCLEUS	48	0.1333	1.07284	0.366472	0.843422	1	8660	tags=96%, list=83%, signal=547%
GO_CELLULAR_RESPONSE_TO_LIPID	340	0.0498377	1.07098	0.347548	0.846893	1	4769	tags=50%, list=45%, signal=89%
GO_PROTEIN_K63_LINKED_DEUBIQUITINATION	27	0.171114	1.06814	0.370672	0.852822	1	5979	tags=74%, list=57%, signal=172%
GO_REGULATION_OF_PRESYNAPSE_ORGANIZATION	26	0.173305	1.068	0.356455	0.851622	1	3834	tags=54%, list=37%, signal=85%
GO_REGULATION_OF_VIRAL_GENOME_REPLICATION	44	0.134588	1.06787	0.352475	0.850433	1	6699	tags=77%, list=64%, signal=213%
GO_NEURAL_TUBE_DEVELOPMENT	113	0.0848711	1.0678	0.361225	0.849064	1	7009	tags=75%, list=67%, signal=224%
GO_LYMPHOCYTE_MEDIATED_IMMUNITY	74	0.104636	1.06773	0.345631	0.847729	1	7131	tags=78%, list=68%, signal=243%
GO_AXON_EXTENSION	106	0.088656	1.06733	0.371197	0.847336	1	2740	tags=35%, list=26%, signal=47%
GO_CELL_CYCLE_DNA_REPLICATION	39	0.144979	1.06713	0.33526	0.846315	1	7091	tags=82%, list=68%, signal=252%
GO_NEURAL_CREST_CELL_DIFFERENTIATION	62	0.117707	1.06653	0.364389	0.846402	1	2663	tags=37%, list=25%, signal=49%
GO_CELLULAR_RESPONSE_TO_INORGANIC_SUBSTANCE	139	0.0772712	1.06626	0.382298	0.845543	1	1916	tags=26%, list=18%, signal=31%
GO_PHOSPHATIDYLINOSITOL_METABOLIC_PROCESS	73	0.104042	1.06601	0.360324	0.844657	1	8543	tags=92%, list=81%, signal=491%
GO_SYNAPSE_ORGANIZATION	335	0.0517354	1.06586	0.350515	0.843613	1	1509	tags=19%, list=14%, signal=22%
GO_SEX_DIFFERENTIATION	146	0.0756034	1.06578	0.359073	0.842313	1	5396	tags=59%, list=51%, signal=120%
GO_NEPHRON_EPITHELIUM_DEVELOPMENT	57	0.117428	1.06565	0.342213	0.841169	1	4663	tags=56%, list=44%, signal=101%
GO_ENDOPLASMIC_RETICULUM_TUBULAR_NETWORK_ORGANIZATION	15	0.228131	1.06471	0.357724	0.842071	1	5302	tags=73%, list=51%, signal=148%
GO_POSITIVE_REGULATION_OF_MAP_KINASE_ACTIVITY	161	0.0723652	1.06389	0.375527	0.842695	1	6158	tags=66%, list=59%, signal=157%
GO_ERBB_SIGNALING_PATHWAY	106	0.0880346	1.0634	0.352475	0.842447	1	9179	tags=96%, list=88%, signal=762%
GO_NEURON_PROJECTION_ARBORIZATION	17	0.21426	1.06314	0.366142	0.841639	1	7628	tags=94%, list=73%, signal=344%
GO_REGULATION_OF_TRANSCRIPTION_INVOLVED_IN_G1_S_TRANSITION_OF_MITOTIC_CELL_CYCLE	15	0.225521	1.06265	0.359849	0.84148	1	4630	tags=67%, list=44%, signal=119%
GO_REGULATION_OF_EMBRYONIC_DEVELOPMENT	79	0.100878	1.06223	0.364017	0.841098	1	5588	tags=63%, list=53%, signal=134%
GO_GLUTAMATE_RECEPTOR_SIGNALING_PATHWAY	88	0.0958732	1.0619	0.364562	0.840565	1	909	tags=18%, list=9%, signal=20%
GO_T_CELL_HOMEOSTASIS	18	0.205999	1.06125	0.359914	0.84075	1	7749	tags=94%, list=74%, signal=361%
GO_REGULATION_OF_CHROMATIN_ORGANIZATION	128	0.0801758	1.06096	0.372233	0.839932	1	1299	tags=20%, list=12%, signal=23%
GO_CELLULAR_METABOLIC_COMPOUND_SALVAGE	21	0.191036	1.0609	0.360656	0.838614	1	7490	tags=90%, list=71%, signal=316%
GO_POSITIVE_REGULATION_OF_ERYTHROCYTE_DIFFERENTIATION	22	0.188801	1.06036	0.385609	0.838531	1	7559	tags=91%, list=72%, signal=325%
GO_GLUTAMINE_METABOLIC_PROCESS	17	0.210204	1.05935	0.361396	0.839602	1	2734	tags=47%, list=26%, signal=64%
GO_NEURAL_TUBE_FORMATION	78	0.101732	1.05879	0.360784	0.83953	1	7009	tags=77%, list=67%, signal=230%
GO_ACTIVIN_RECEPTOR_SIGNALING_PATHWAY	23	0.182279	1.05874	0.353635	0.838181	1	8125	tags=96%, list=77%, signal=423%
GO_REGULATION_OF_CARDIAC_MUSCLE_CELL_ACTION_POTENTIAL	19	0.204791	1.05859	0.382239	0.837171	1	5032	tags=68%, list=48%, signal=131%
GO_DIENCEPHALON_DEVELOPMENT	37	0.143962	1.05834	0.35041	0.836346	1	5582	tags=68%, list=53%, signal=144%
GO_B_CELL_MEDIATED_IMMUNITY	35	0.151575	1.0582	0.370968	0.835276	1	7106	tags=83%, list=68%, signal=256%
GO_REGULATION_OF_CELL_ADHESION	368	0.0475938	1.05801	0.343621	0.834369	1	6045	tags=62%, list=58%, signal=142%
GO_MYELOID_CELL_DIFFERENTIATION	232	0.0597742	1.057	0.375502	0.835548	1	2777	tags=32%, list=26%, signal=43%
GO_AXIS_SPECIFICATION	34	0.150513	1.05626	0.379242	0.835895	1	6447	tags=76%, list=61%, signal=198%
GO_RESPONSE_TO_MISFOLDED_PROTEIN	21	0.193219	1.0562	0.361446	0.834602	1	4470	tags=62%, list=43%, signal=108%
GO_ARTERY_MORPHOGENESIS	32	0.156047	1.05547	0.367347	0.835148	1	7218	tags=84%, list=69%, signal=270%
GO_STRIATED_MUSCLE_CELL_DIFFERENTIATION	144	0.073657	1.05501	0.372709	0.834852	1	8270	tags=86%, list=79%, signal=401%
GO_REGULATION_OF_DNA_TEMPLATED_TRANSCRIPTION_INITIATION	25	0.172747	1.05409	0.356	0.835643	1	7842	tags=92%, list=75%, signal=364%
GO_REGULATION_OF_NEURON_MIGRATION	31	0.158292	1.05343	0.366936	0.835896	1	4096	tags=55%, list=39%, signal=90%
GO_NUCLEOTIDE_EXCISION_REPAIR_DNA_INCISION	31	0.158718	1.0533	0.402	0.834783	1	2738	tags=42%, list=26%, signal=57%
GO_ADAPTIVE_IMMUNE_RESPONSE_BASED_ON_SOMATIC_RECOMBINATION_OF_IMMUNE_RECEPTORS_BUILT_FROM_IMMUNOGLOBULIN_SUPERFAMILY_DOMAINS	77	0.102471	1.05117	0.365462	0.83879	1	7106	tags=78%, list=68%, signal=240%
GO_NEGATIVE_REGULATION_OF_EXOCYTOSIS	19	0.200147	1.05109	0.391566	0.837603	1	1768	tags=37%, list=17%, signal=44%
GO_POSITIVE_REGULATION_OF_P38MAPK_CASCADE	18	0.207835	1.05085	0.37247	0.8368	1	7147	tags=89%, list=68%, signal=278%
GO_GLYCOSPHINGOLIPID_BIOSYNTHETIC_PROCESS	20	0.19384	1.04934	0.403922	0.839342	1	3739	tags=55%, list=36%, signal=85%
GO_NEGATIVE_REGULATION_OF_CHROMATIN_ORGANIZATION	37	0.146861	1.04926	0.374753	0.838158	1	1299	tags=27%, list=12%, signal=31%
GO_CELLULAR_RESPONSE_TO_ABIOTIC_STIMULUS	180	0.0663973	1.0488	0.37577	0.837893	1	8872	tags=91%, list=85%, signal=581%
GO_METAPHASE_ANAPHASE_TRANSITION_OF_CELL_CYCLE	33	0.157102	1.04858	0.392562	0.837082	1	4078	tags=55%, list=39%, signal=89%
GO_SYNAPTIC_VESICLE_CLUSTERING	15	0.223134	1.04854	0.386275	0.83581	1	4655	tags=67%, list=44%, signal=120%
GO_RETROGRADE_TRANSPORT_ENDOSOME_TO_PLASMA_MEMBRANE	23	0.179596	1.04847	0.371316	0.834569	1	7697	tags=91%, list=73%, signal=342%
GO_SYNAPTIC_TRANSMISSION_GLUTAMATERGIC	77	0.101198	1.04782	0.391481	0.834796	1	2896	tags=38%, list=28%, signal=52%
GO_HIPPOCAMPUS_DEVELOPMENT	68	0.107742	1.04781	0.371032	0.833432	1	2887	tags=38%, list=28%, signal=52%
GO_FACE_MORPHOGENESIS	18	0.2041	1.04659	0.39375	0.835167	1	4855	tags=67%, list=46%, signal=124%
GO_REGULATION_OF_TRANSMEMBRANE_TRANSPORT	357	0.0495538	1.04641	0.361702	0.834266	1	349	tags=8%, list=3%, signal=8%
GO_HEPARAN_SULFATE_PROTEOGLYCAN_METABOLIC_PROCESS	28	0.165907	1.04634	0.377551	0.83307	1	2759	tags=43%, list=26%, signal=58%
GO_HAIR_CELL_DIFFERENTIATION	19	0.201172	1.04562	0.372277	0.833591	1	5622	tags=74%, list=54%, signal=158%
GO_GLYCOSYLATION	188	0.0660624	1.0456	0.394175	0.832272	1	5233	tags=56%, list=50%, signal=110%
GO_POSITIVE_REGULATION_OF_CELL_DEVELOPMENT	391	0.0462966	1.04548	0.378585	0.831227	1	2107	tags=25%, list=20%, signal=30%
GO_MYOBLAST_FUSION	18	0.206232	1.04521	0.388998	0.83052	1	1336	tags=33%, list=13%, signal=38%
GO_RIBONUCLEOPROTEIN_COMPLEX_DISASSEMBLY	15	0.228544	1.04393	0.39802	0.83244	1	8095	tags=100%, list=77%, signal=437%
GO_RESPONSE_TO_ACTIVITY	40	0.135861	1.04189	0.368317	0.836229	1	1464	tags=28%, list=14%, signal=32%
GO_REGULATION_OF_MULTICELLULAR_ORGANISM_GROWTH	46	0.129906	1.04071	0.388664	0.837857	1	2519	tags=37%, list=24%, signal=48%
GO_RESPONSE_TO_TRANSFORMING_GROWTH_FACTOR_BETA	173	0.0671454	1.03823	0.384016	0.842806	1	8341	tags=86%, list=80%, signal=413%
GO_PROTEIN_INSERTION_INTO_MITOCHONDRIAL_MEMBRANE_INVOLVED_IN_APOPTOTIC_SIGNALING_PATHWAY	22	0.185631	1.03767	0.383534	0.842838	1	8069	tags=95%, list=77%, signal=413%
GO_REGULATION_OF_TRANSMEMBRANE_RECEPTOR_PROTEIN_SERINE_THREONINE_KINASE_SIGNALING_PATHWAY	136	0.0771611	1.03714	0.401288	0.842765	1	4985	tags=55%, list=48%, signal=104%
GO_NCRNA_CATABOLIC_PROCESS	20	0.189303	1.03611	0.395112	0.843959	1	5360	tags=70%, list=51%, signal=143%
GO_PROTEIN_K63_LINKED_UBIQUITINATION	38	0.138352	1.03539	0.384306	0.844494	1	4074	tags=53%, list=39%, signal=86%
GO_P38MAPK_CASCADE	30	0.15717	1.03486	0.423002	0.844355	1	6747	tags=80%, list=64%, signal=224%
GO_PEPTIDYL_ARGININE_MODIFICATION	17	0.208497	1.03424	0.387755	0.844549	1	3986	tags=59%, list=38%, signal=95%
GO_TOR_SIGNALING	96	0.0907374	1.03397	0.401623	0.84383	1	7579	tags=81%, list=72%, signal=290%
GO_TRNA_METABOLIC_PROCESS	146	0.0740937	1.03342	0.382294	0.843869	1	7136	tags=75%, list=68%, signal=232%
GO_POSITIVE_REGULATION_OF_PROTEIN_TARGETING_TO_MITOCHONDRION	26	0.171908	1.03081	0.407332	0.849082	1	5059	tags=65%, list=48%, signal=126%
GO_MEMBRANE_DEPOLARIZATION_DURING_ACTION_POTENTIAL	27	0.163837	1.0306	0.402344	0.84827	1	2947	tags=44%, list=28%, signal=62%
GO_NEGATIVE_REGULATION_OF_ERBB_SIGNALING_PATHWAY	39	0.139317	1.03016	0.415842	0.848063	1	9033	tags=100%, list=86%, signal=717%
GO_POSITIVE_REGULATION_OF_RESPONSE_TO_DNA_DAMAGE_STIMULUS	59	0.111997	1.02951	0.398833	0.848332	1	7365	tags=81%, list=70%, signal=272%
GO_NEPHRON_DEVELOPMENT	81	0.0979221	1.02873	0.387352	0.849003	1	4678	tags=54%, list=45%, signal=97%
GO_REGULATION_OF_DNA_DEPENDENT_DNA_REPLICATION	30	0.160739	1.02866	0.371595	0.847827	1	7409	tags=87%, list=71%, signal=294%
GO_REGULATION_OF_RHO_PROTEIN_SIGNAL_TRANSDUCTION	95	0.0907167	1.02848	0.404255	0.846912	1	5350	tags=60%, list=51%, signal=121%
GO_REGULATION_OF_MUSCLE_ORGAN_DEVELOPMENT	79	0.0993691	1.0267	0.40691	0.849903	1	4807	tags=56%, list=46%, signal=102%
GO_POSITIVE_REGULATION_OF_DEVELOPMENTAL_GROWTH	120	0.0809788	1.02629	0.385965	0.849556	1	6240	tags=68%, list=59%, signal=165%
GO_MRNA_CLEAVAGE	20	0.191595	1.02619	0.398833	0.848438	1	4287	tags=60%, list=41%, signal=101%
GO_RAS_PROTEIN_SIGNAL_TRANSDUCTION	325	0.0489629	1.02548	0.402415	0.848953	1	6344	tags=65%, list=60%, signal=160%
GO_POSITIVE_REGULATION_OF_CYTOKINESIS	18	0.202275	1.02547	0.403543	0.84765	1	2543	tags=44%, list=24%, signal=59%
GO_METANEPHROS_DEVELOPMENT	49	0.123948	1.0253	0.411765	0.846725	1	1702	tags=29%, list=16%, signal=34%
GO_MUSCLE_HYPERTROPHY	61	0.11125	1.02526	0.393281	0.845481	1	8125	tags=89%, list=77%, signal=390%
GO_POSITIVE_REGULATION_OF_SMOOTH_MUSCLE_CELL_PROLIFERATION	54	0.11889	1.02481	0.421268	0.845266	1	9054	tags=98%, list=86%, signal=713%
GO_NEGATIVE_REGULATION_OF_CELL_CYCLE	419	0.0439199	1.02261	0.415094	0.849406	1	8870	tags=89%, list=85%, signal=552%
GO_PHOSPHOLIPID_DEPHOSPHORYLATION	33	0.147957	1.02232	0.408081	0.848774	1	3220	tags=45%, list=31%, signal=65%
GO_SMOOTH_MUSCLE_CELL_APOPTOTIC_PROCESS	16	0.214161	1.02132	0.418838	0.8499	1	6279	tags=81%, list=60%, signal=202%
GO_SECONDARY_PALATE_DEVELOPMENT	15	0.214988	1.02089	0.404215	0.849606	1	6139	tags=80%, list=59%, signal=193%
GO_RESPONSE_TO_ANTINEOPLASTIC_AGENT	53	0.121954	1.02077	0.414634	0.848589	1	7039	tags=79%, list=67%, signal=240%
GO_APPENDAGE_MORPHOGENESIS	82	0.095091	1.0202	0.413655	0.848668	1	4766	tags=55%, list=45%, signal=100%
GO_PRODUCTION_OF_SMALL_RNA_INVOLVED_IN_GENE_SILENCING_BY_RNA	38	0.141277	1.0199	0.425532	0.848116	1	1835	tags=32%, list=17%, signal=38%
GO_NEGATIVE_REGULATION_OF_RNA_CATABOLIC_PROCESS	36	0.144538	1.01977	0.405458	0.847094	1	8978	tags=100%, list=86%, signal=691%
GO_NEUROTROPHIN_TRK_RECEPTOR_SIGNALING_PATHWAY	25	0.169078	1.01964	0.445759	0.846105	1	4104	tags=56%, list=39%, signal=92%
GO_CYTOKINE_PRODUCTION_INVOLVED_IN_INFLAMMATORY_RESPONSE	17	0.200594	1.01959	0.422764	0.844919	1	6537	tags=82%, list=62%, signal=218%
GO_REGULATION_OF_TELOMERASE_ACTIVITY	36	0.145973	1.01896	0.410101	0.845175	1	8963	tags=100%, list=85%, signal=685%
GO_CELLULAR_RESPONSE_TO_ALKALOID	18	0.203591	1.01837	0.435622	0.845393	1	8357	tags=100%, list=80%, signal=491%
GO_AXONAL_TRANSPORT	51	0.118489	1.01788	0.434535	0.845247	1	4727	tags=57%, list=45%, signal=103%
GO_HISTONE_H4_K5_ACETYLATION	16	0.213946	1.01778	0.399614	0.844217	1	4970	tags=69%, list=47%, signal=130%
GO_PLATELET_MORPHOGENESIS	15	0.220175	1.01734	0.401141	0.844039	1	490	tags=27%, list=5%, signal=28%
GO_PROTEIN_LOCALIZATION_TO_CHROMATIN	17	0.204397	1.01661	0.412475	0.844584	1	4646	tags=65%, list=44%, signal=116%
GO_SIGNAL_TRANSDUCTION_INVOLVED_IN_CELL_CYCLE_CHECKPOINT	51	0.12193	1.01548	0.398798	0.84602	1	7365	tags=82%, list=70%, signal=275%
GO_INORGANIC_ANION_TRANSPORT	86	0.0916285	1.01414	0.438972	0.848114	1	2705	tags=35%, list=26%, signal=47%
GO_PROTEIN_SUMOYLATION	61	0.111984	1.014	0.423313	0.847188	1	4678	tags=56%, list=45%, signal=100%
GO_NEGATIVE_REGULATION_OF_CELLULAR_AMIDE_METABOLIC_PROCESS	117	0.0802626	1.01363	0.428279	0.846774	1	3739	tags=44%, list=36%, signal=67%
GO_EMBRYONIC_ORGAN_MORPHOGENESIS	139	0.0729683	1.01219	0.42278	0.849043	1	6715	tags=71%, list=64%, signal=195%
GO_NEGATIVE_REGULATION_OF_ORGANELLE_ORGANIZATION	264	0.0542986	1.01146	0.411429	0.849448	1	7947	tags=81%, list=76%, signal=326%
GO_REGULATION_OF_SYNAPTIC_VESICLE_RECYCLING	25	0.16753	1.0106	0.409357	0.850196	1	1183	tags=28%, list=11%, signal=31%
GO_AXONAL_FASCICULATION	23	0.17459	1.01014	0.451493	0.850058	1	452	tags=22%, list=4%, signal=23%
GO_NUCLEOTIDE_EXCISION_REPAIR_DNA_DUPLEX_UNWINDING	20	0.189255	1.00916	0.424947	0.851226	1	2738	tags=45%, list=26%, signal=61%
GO_TRNA_METHYLATION	30	0.15341	1.00829	0.445808	0.852103	1	7136	tags=83%, list=68%, signal=260%
GO_CEREBRAL_CORTEX_NEURON_DIFFERENTIATION	19	0.189858	1.00768	0.411538	0.852277	1	8501	tags=100%, list=81%, signal=526%
GO_HEART_VALVE_DEVELOPMENT	31	0.148269	1.00743	0.409836	0.851626	1	5216	tags=65%, list=50%, signal=128%
GO_NEGATIVE_REGULATION_OF_SIGNAL_TRANSDUCTION_BY_P53_CLASS_MEDIATOR	18	0.197521	1.0071	0.422449	0.851126	1	7255	tags=89%, list=69%, signal=288%
GO_MITOTIC_SPINDLE_ASSEMBLY	37	0.139357	1.0058	0.441634	0.852967	1	2795	tags=41%, list=27%, signal=55%
GO_NUCLEAR_DNA_REPLICATION	32	0.148523	1.00575	0.436782	0.851818	1	5002	tags=63%, list=48%, signal=119%
GO_NEGATIVE_REGULATION_OF_ENDOTHELIAL_CELL_APOPTOTIC_PROCESS	17	0.196943	1.00568	0.42471	0.850719	1	4107	tags=59%, list=39%, signal=97%
GO_RNA_LOCALIZATION	197	0.0623562	1.00557	0.438878	0.849722	1	6386	tags=67%, list=61%, signal=168%
GO_REGULATION_OF_MUSCLE_ADAPTATION	60	0.109316	1.00499	0.457317	0.849916	1	8125	tags=88%, list=77%, signal=390%
GO_CELL_PROJECTION_ASSEMBLY	402	0.0439402	1.00432	0.44511	0.850259	1	5427	tags=56%, list=52%, signal=112%
GO_CELL_CELL_SIGNALING_INVOLVED_IN_CARDIAC_CONDUCTION	19	0.19125	1.00424	0.408998	0.849153	1	6278	tags=79%, list=60%, signal=196%
GO_ESTABLISHMENT_OF_RNA_LOCALIZATION	166	0.0672663	1.00369	0.416499	0.849225	1	9289	tags=95%, list=89%, signal=818%
GO_REGULATION_OF_CENTROSOME_CYCLE	41	0.133001	1.00344	0.444227	0.848622	1	7820	tags=88%, list=75%, signal=344%
GO_RESPONSE_TO_GLUCAGON	23	0.174864	1.00331	0.434	0.847687	1	5010	tags=65%, list=48%, signal=125%
GO_POSITIVE_REGULATION_OF_CELLULAR_CARBOHYDRATE_METABOLIC_PROCESS	26	0.162859	1.0018	0.433962	0.850109	1	1926	tags=35%, list=18%, signal=42%
GO_ACTION_POTENTIAL	87	0.0918468	1.00069	0.409804	0.851594	1	6278	tags=69%, list=60%, signal=170%
GO_TISSUE_MORPHOGENESIS	394	0.0453785	1.00021	0.448852	0.851472	1	9312	tags=93%, list=89%, signal=798%
GO_NEURAL_TUBE_PATTERNING	24	0.171476	0.999653	0.46507	0.851563	1	6946	tags=83%, list=66%, signal=246%
GO_SPLICEOSOMAL_COMPLEX_ASSEMBLY	49	0.11905	0.997928	0.472617	0.854394	1	9246	tags=100%, list=88%, signal=839%
GO_MULTIVESICULAR_BODY_ORGANIZATION	28	0.157611	0.99735	0.450787	0.854563	1	4719	tags=61%, list=45%, signal=110%
GO_PRODUCTION_OF_MOLECULAR_MEDIATOR_INVOLVED_IN_INFLAMMATORY_RESPONSE	25	0.166364	0.996994	0.427184	0.854184	1	6650	tags=80%, list=63%, signal=218%
GO_DNA_SYNTHESIS_INVOLVED_IN_DNA_REPAIR	31	0.149024	0.996912	0.426263	0.853126	1	2501	tags=39%, list=24%, signal=51%
GO_REGULATION_OF_SKELETAL_MUSCLE_TISSUE_DEVELOPMENT	29	0.155458	0.994752	0.437126	0.857135	1	1990	tags=34%, list=19%, signal=42%
GO_POSITIVE_REGULATION_OF_AUTOPHAGY	90	0.0876816	0.994421	0.455253	0.856696	1	8295	tags=88%, list=79%, signal=416%
GO_CIRCADIAN_REGULATION_OF_GENE_EXPRESSION	46	0.126655	0.993953	0.442105	0.856538	1	8026	tags=89%, list=77%, signal=378%
GO_AORTA_MORPHOGENESIS	18	0.201055	0.993529	0.465209	0.856364	1	7218	tags=89%, list=69%, signal=284%
GO_HEART_TRABECULA_MORPHOGENESIS	24	0.165058	0.993528	0.443114	0.855126	1	6139	tags=75%, list=59%, signal=180%
GO_NEGATIVE_REGULATION_OF_LEUKOCYTE_PROLIFERATION	23	0.171234	0.993343	0.442105	0.854315	1	5048	tags=65%, list=48%, signal=125%
GO_TYPE_I_INTERFERON_PRODUCTION	69	0.102049	0.993236	0.452756	0.853361	1	6537	tags=72%, list=62%, signal=191%
GO_POSITIVE_REGULATION_OF_OSTEOBLAST_DIFFERENTIATION	38	0.138699	0.993154	0.453608	0.852319	1	2138	tags=34%, list=20%, signal=43%
GO_HISTONE_H4_ACETYLATION	57	0.112383	0.992604	0.455696	0.852413	1	1403	tags=25%, list=13%, signal=28%
GO_ESTABLISHMENT_OF_MITOTIC_SPINDLE_LOCALIZATION	18	0.189924	0.992374	0.466	0.851714	1	6169	tags=78%, list=59%, signal=188%
GO_CENTRIOLE_ASSEMBLY	23	0.176123	0.992278	0.460251	0.850687	1	5909	tags=74%, list=56%, signal=169%
GO_NEGATIVE_REGULATION_OF_ANIMAL_ORGAN_MORPHOGENESIS	15	0.214988	0.992113	0.44332	0.849885	1	6139	tags=80%, list=59%, signal=193%
GO_BLASTOCYST_FORMATION	24	0.169955	0.991216	0.454918	0.850726	1	2154	tags=38%, list=21%, signal=47%
GO_B_CELL_DIFFERENTIATION	64	0.10573	0.991071	0.444444	0.849882	1	5289	tags=61%, list=50%, signal=122%
GO_RESPONSE_TO_DSRNA	24	0.167168	0.989093	0.456432	0.853423	1	6554	tags=79%, list=62%, signal=211%
GO_CARDIAC_SEPTUM_MORPHOGENESIS	46	0.122983	0.988609	0.477642	0.853366	1	6240	tags=72%, list=59%, signal=176%
GO_AUTOPHAGOSOME_MATURATION	31	0.147248	0.98747	0.476096	0.855006	1	7257	tags=84%, list=69%, signal=271%
GO_EPITHELIAL_TO_MESENCHYMAL_TRANSITION	77	0.095293	0.986762	0.462963	0.855495	1	5001	tags=57%, list=48%, signal=108%
GO_SUBSTRATE_DEPENDENT_CELL_MIGRATION	21	0.17961	0.986139	0.438114	0.855793	1	5112	tags=67%, list=49%, signal=130%
GO_REGULATION_OF_PROTEIN_COMPLEX_ASSEMBLY	310	0.0494993	0.985681	0.45102	0.855622	1	3082	tags=34%, list=29%, signal=47%
GO_NUCLEUS_LOCALIZATION	18	0.194084	0.985608	0.451745	0.854583	1	2046	tags=39%, list=20%, signal=48%
GO_REGULATION_OF_MEMBRANE_LIPID_DISTRIBUTION	25	0.170932	0.985227	0.44358	0.854226	1	7861	tags=92%, list=75%, signal=366%
GO_EPITHELIAL_CELL_APOPTOTIC_PROCESS	58	0.110869	0.985084	0.443763	0.853361	1	4630	tags=55%, list=44%, signal=98%
GO_INORGANIC_ANION_TRANSMEMBRANE_TRANSPORT	54	0.113695	0.984843	0.465839	0.852711	1	4446	tags=54%, list=42%, signal=93%
GO_CELLULAR_RESPONSE_TO_DRUG	227	0.055741	0.984128	0.485265	0.853173	1	2939	tags=33%, list=28%, signal=46%
GO_REGULATION_OF_MYELOID_CELL_DIFFERENTIATION	133	0.073895	0.983931	0.445808	0.85248	1	3966	tags=45%, list=38%, signal=72%
GO_VESICLE_MEDIATED_TRANSPORT_IN_SYNAPSE	181	0.0632109	0.983893	0.45567	0.851372	1	3752	tags=42%, list=36%, signal=64%
GO_CARBOHYDRATE_CATABOLIC_PROCESS	125	0.0756585	0.983193	0.45809	0.851809	1	6348	tags=68%, list=61%, signal=170%
GO_REGULATION_OF_TELOMERE_CAPPING	22	0.171571	0.982881	0.425403	0.851343	1	8693	tags=100%, list=83%, signal=583%
GO_MULTICELLULAR_ORGANISM_GROWTH	106	0.0813479	0.982085	0.430894	0.852071	1	2519	tags=32%, list=24%, signal=42%
GO_REGULATION_OF_EPIDERMAL_GROWTH_FACTOR_ACTIVATED_RECEPTOR_ACTIVITY	22	0.171736	0.981955	0.433884	0.851234	1	6784	tags=82%, list=65%, signal=231%
GO_REGULATION_OF_CELLULAR_PROTEIN_LOCALIZATION	396	0.0426736	0.98113	0.44246	0.852034	1	8098	tags=81%, list=77%, signal=343%
GO_REGULATION_OF_PROTEIN_ACETYLATION	52	0.114942	0.980789	0.464789	0.851635	1	1220	tags=23%, list=12%, signal=26%
GO_POSITIVE_REGULATION_OF_TYPE_I_INTERFERON_PRODUCTION	46	0.12245	0.978994	0.482966	0.854774	1	3281	tags=43%, list=31%, signal=63%
GO_NEGATIVE_REGULATION_OF_HISTONE_MODIFICATION	29	0.154742	0.978739	0.466245	0.854184	1	5253	tags=66%, list=50%, signal=131%
GO_ORGANELLE_MEMBRANE_FUSION	78	0.0928712	0.978659	0.487755	0.853168	1	4546	tags=53%, list=43%, signal=92%
GO_NUCLEOTIDE_SUGAR_BIOSYNTHETIC_PROCESS	20	0.185196	0.978342	0.467803	0.852785	1	5403	tags=70%, list=52%, signal=144%
GO_REGULATION_OF_DNA_DAMAGE_RESPONSE_SIGNAL_TRANSDUCTION_BY_P53_CLASS_MEDIATOR	19	0.19221	0.977643	0.455078	0.853275	1	1299	tags=32%, list=12%, signal=36%
GO_MALE_SEX_DIFFERENTIATION	87	0.0891244	0.977498	0.447154	0.852428	1	4980	tags=56%, list=47%, signal=106%
GO_COLUMNAR_CUBOIDAL_EPITHELIAL_CELL_DIFFERENTIATION	56	0.109707	0.977184	0.457317	0.851998	1	3912	tags=48%, list=37%, signal=76%
GO_PROTEIN_K48_LINKED_UBIQUITINATION	46	0.121946	0.977075	0.460581	0.851072	1	7163	tags=80%, list=68%, signal=252%
GO_DOPAMINE_METABOLIC_PROCESS	16	0.208278	0.976976	0.481336	0.850178	1	5685	tags=75%, list=54%, signal=163%
GO_MULTI_ORGANISM_BEHAVIOR	48	0.120136	0.976933	0.4714	0.849123	1	3771	tags=48%, list=36%, signal=74%
GO_NEGATIVE_REGULATION_OF_CHROMOSOME_SEGREGATION	24	0.165862	0.976267	0.469008	0.849498	1	8316	tags=96%, list=79%, signal=461%
GO_ADAPTIVE_IMMUNE_RESPONSE	111	0.080102	0.975815	0.460474	0.84941	1	7106	tags=76%, list=68%, signal=232%
GO_IMMUNOGLOBULIN_PRODUCTION	41	0.127875	0.975544	0.460159	0.848853	1	7106	tags=80%, list=68%, signal=249%
GO_CAMERA_TYPE_EYE_DEVELOPMENT	182	0.0614129	0.97264	0.45629	0.854534	1	7147	tags=74%, list=68%, signal=229%
GO_POSITIVE_REGULATION_OF_VASCULATURE_DEVELOPMENT	91	0.0885884	0.971783	0.481633	0.855404	1	7147	tags=77%, list=68%, signal=239%
GO_MESODERM_DEVELOPMENT	59	0.107528	0.971461	0.462891	0.854964	1	7945	tags=86%, list=76%, signal=354%
GO_PROTEIN_TRANSPORT_ALONG_MICROTUBULE	56	0.108409	0.970753	0.456863	0.855487	1	7110	tags=79%, list=68%, signal=243%
GO_SPINDLE_ASSEMBLY	69	0.0985204	0.970626	0.466919	0.854587	1	7790	tags=84%, list=74%, signal=324%
GO_MICROTUBULE_POLYMERIZATION_OR_DEPOLYMERIZATION	85	0.0902168	0.969825	0.473684	0.855335	1	2269	tags=31%, list=22%, signal=39%
GO_NEGATIVE_REGULATION_OF_RESPONSE_TO_DNA_DAMAGE_STIMULUS	47	0.121331	0.969409	0.46748	0.855136	1	2303	tags=34%, list=22%, signal=43%
GO_POSITIVE_REGULATION_OF_RESPONSE_TO_CYTOKINE_STIMULUS	24	0.166754	0.96819	0.477642	0.856787	1	4810	tags=63%, list=46%, signal=115%
GO_NEGATIVE_REGULATION_OF_PEPTIDYL_SERINE_PHOSPHORYLATION	21	0.175875	0.968182	0.478346	0.855641	1	3153	tags=48%, list=30%, signal=68%
GO_REGULATION_OF_SYNAPTIC_TRANSMISSION_GABAERGIC	29	0.150961	0.967658	0.481113	0.855717	1	6016	tags=72%, list=57%, signal=169%
GO_NEGATIVE_REGULATION_OF_REACTIVE_OXYGEN_SPECIES_BIOSYNTHETIC_PROCESS	19	0.182469	0.966819	0.459144	0.856612	1	1401	tags=32%, list=13%, signal=36%
GO_MITOTIC_SPINDLE_ORGANIZATION	72	0.093764	0.965146	0.482213	0.859415	1	3393	tags=42%, list=32%, signal=61%
GO_REGULATION_OF_PHOSPHOLIPASE_C_ACTIVITY	21	0.175125	0.964744	0.502075	0.859271	1	6158	tags=76%, list=59%, signal=184%
GO_REGULATION_OF_EXTRINSIC_APOPTOTIC_SIGNALING_PATHWAY_VIA_DEATH_DOMAIN_RECEPTORS	28	0.150524	0.964024	0.503802	0.859798	1	1796	tags=32%, list=17%, signal=39%
GO_FIBROBLAST_MIGRATION	33	0.140431	0.962604	0.483366	0.862021	1	7749	tags=88%, list=74%, signal=335%
GO_MICROTUBULE_ANCHORING	22	0.177719	0.962089	0.501048	0.862036	1	2430	tags=41%, list=23%, signal=53%
GO_NEURON_MIGRATION	122	0.0751698	0.961847	0.50505	0.861404	1	2573	tags=32%, list=25%, signal=42%
GO_POSITIVE_REGULATION_OF_CYTOKINE_BIOSYNTHETIC_PROCESS	16	0.199184	0.960803	0.486762	0.862746	1	4469	tags=63%, list=43%, signal=109%
GO_POSITIVE_REGULATION_OF_EPITHELIAL_CELL_MIGRATION	98	0.0835985	0.958737	0.483871	0.866289	1	8978	tags=94%, list=86%, signal=645%
GO_NUCLEOTIDE_SUGAR_METABOLIC_PROCESS	15	0.200223	0.958701	0.5	0.865237	1	4895	tags=67%, list=47%, signal=125%
GO_FOREBRAIN_NEURON_DEVELOPMENT	27	0.154148	0.958692	0.512922	0.864103	1	5768	tags=70%, list=55%, signal=156%
GO_PURINE_CONTAINING_COMPOUND_CATABOLIC_PROCESS	38	0.129152	0.958311	0.488	0.863814	1	8587	tags=95%, list=82%, signal=520%
GO_DETECTION_OF_VISIBLE_LIGHT	17	0.189917	0.957323	0.502032	0.864904	1	8500	tags=100%, list=81%, signal=526%
GO_T_CELL_MIGRATION	21	0.175752	0.956829	0.496016	0.864914	1	7650	tags=90%, list=73%, signal=334%
GO_REGULATION_OF_INSULIN_SECRETION	118	0.0763414	0.95659	0.50303	0.864307	1	8986	tags=93%, list=86%, signal=643%
GO_MITOTIC_METAPHASE_PLATE_CONGRESSION	27	0.1551	0.954788	0.49697	0.867369	1	4981	tags=63%, list=47%, signal=120%
GO_POSITIVE_REGULATION_OF_NEUROTRANSMITTER_TRANSPORT	28	0.151064	0.954733	0.489879	0.866349	1	2165	tags=36%, list=21%, signal=45%
GO_TETRAPYRROLE_METABOLIC_PROCESS	15	0.208528	0.954728	0.492063	0.865212	1	6906	tags=87%, list=66%, signal=253%
GO_PLATELET_DERIVED_GROWTH_FACTOR_RECEPTOR_SIGNALING_PATHWAY	48	0.113636	0.954508	0.484342	0.864628	1	1872	tags=29%, list=18%, signal=35%
GO_PHOSPHATIDYLINOSITOL_PHOSPHORYLATION	37	0.131921	0.95428	0.490079	0.864059	1	8543	tags=95%, list=81%, signal=508%
GO_POSITIVE_REGULATION_OF_VIRAL_LIFE_CYCLE	42	0.123696	0.954248	0.498008	0.863008	1	6699	tags=76%, list=64%, signal=210%
GO_POSITIVE_REGULATION_OF_CYTOKINE_PRODUCTION_INVOLVED_IN_IMMUNE_RESPONSE	21	0.174688	0.953769	0.475915	0.862975	1	4664	tags=62%, list=44%, signal=111%
GO_EPITHELIAL_CELL_DIFFERENTIATION_INVOLVED_IN_KIDNEY_DEVELOPMENT	23	0.167171	0.953702	0.483366	0.861998	1	2354	tags=39%, list=22%, signal=50%
GO_POSITIVE_REGULATION_OF_DNA_TEMPLATED_TRANSCRIPTION_INITIATION	18	0.181479	0.953369	0.498047	0.861587	1	7423	tags=89%, list=71%, signal=304%
GO_POSITIVE_REGULATION_OF_SMALL_GTPASE_MEDIATED_SIGNAL_TRANSDUCTION	43	0.123347	0.952588	0.509128	0.862252	1	6029	tags=70%, list=57%, signal=163%
GO_ZINC_ION_TRANSMEMBRANE_TRANSPORT	17	0.192248	0.952134	0.513462	0.862189	1	2305	tags=41%, list=22%, signal=53%
GO_REGULATION_OF_CELL_MORPHOGENESIS_INVOLVED_IN_DIFFERENTIATION	257	0.0522499	0.952001	0.502075	0.861394	1	1546	tags=20%, list=15%, signal=23%
GO_CYTOKINE_METABOLIC_PROCESS	35	0.133497	0.951079	0.491228	0.862347	1	5197	tags=63%, list=50%, signal=124%
GO_RNA_MODIFICATION	116	0.0776311	0.950198	0.472868	0.863275	1	6609	tags=71%, list=63%, signal=189%
GO_CHROMATIN_ASSEMBLY	56	0.10716	0.949376	0.479253	0.864042	1	7685	tags=84%, list=73%, signal=312%
GO_CRANIAL_NERVE_DEVELOPMENT	22	0.167393	0.949302	0.485417	0.863115	1	5399	tags=68%, list=51%, signal=140%
GO_POSITIVE_REGULATION_OF_EPITHELIAL_CELL_APOPTOTIC_PROCESS	17	0.190827	0.948196	0.487654	0.86446	1	3554	tags=53%, list=34%, signal=80%
GO_POSITIVE_REGULATION_OF_MITOCHONDRION_ORGANIZATION	90	0.0869979	0.948144	0.515593	0.863461	1	8069	tags=86%, list=77%, signal=368%
GO_RESPONSE_TO_TYPE_I_INTERFERON	36	0.134903	0.947421	0.516441	0.863943	1	7039	tags=81%, list=67%, signal=244%
GO_POSITIVE_REGULATION_OF_MUSCLE_HYPERTROPHY	25	0.158127	0.947236	0.496907	0.863244	1	3799	tags=52%, list=36%, signal=81%
GO_RNA_POLYADENYLATION	39	0.130175	0.945894	0.52505	0.86527	1	4287	tags=54%, list=41%, signal=91%
GO_REGULATION_OF_CELL_CYCLE_PHASE_TRANSITION	298	0.0477174	0.945814	0.502947	0.864334	1	8313	tags=84%, list=79%, signal=393%
GO_NEGATIVE_REGULATION_OF_CHEMOTAXIS	37	0.128801	0.944502	0.526946	0.866307	1	6024	tags=70%, list=57%, signal=164%
GO_RESPONSE_TO_AMINO_ACID_STARVATION	42	0.124102	0.943963	0.522199	0.866393	1	6445	tags=74%, list=61%, signal=191%
GO_POSITIVE_REGULATION_OF_I_KAPPAB_KINASE_NF_KAPPAB_SIGNALING	100	0.0807892	0.943005	0.505155	0.867417	1	5034	tags=56%, list=48%, signal=107%
GO_ENDOSOME_ORGANIZATION	64	0.103332	0.942817	0.54943	0.866698	1	5314	tags=61%, list=51%, signal=123%
GO_REGULATION_OF_MEMBRANE_POTENTIAL	294	0.0472081	0.942664	0.512195	0.865958	1	1266	tags=17%, list=12%, signal=18%
GO_VACUOLE_ORGANIZATION	142	0.0683496	0.941915	0.491296	0.866581	1	8452	tags=87%, list=81%, signal=443%
GO_NEGATIVE_REGULATION_OF_LEUKOCYTE_CELL_CELL_ADHESION	41	0.126384	0.94151	0.518962	0.866463	1	8145	tags=90%, list=78%, signal=402%
GO_THYMUS_DEVELOPMENT	27	0.152424	0.941241	0.498077	0.866036	1	5009	tags=63%, list=48%, signal=120%
GO_RETROGRADE_TRANSPORT_ENDOSOME_TO_GOLGI	68	0.0976413	0.940213	0.519608	0.867185	1	8083	tags=87%, list=77%, signal=376%
GO_HOMEOSTASIS_OF_NUMBER_OF_CELLS	160	0.0654102	0.94017	0.526971	0.866159	1	2667	tags=32%, list=25%, signal=42%
GO_LUNG_MORPHOGENESIS	28	0.150046	0.939753	0.516194	0.866055	1	7046	tags=82%, list=67%, signal=250%
GO_HOMEOSTASIS_OF_NUMBER_OF_CELLS_WITHIN_A_TISSUE	21	0.170931	0.939626	0.539078	0.865267	1	8200	tags=95%, list=78%, signal=435%
GO_REGULATION_OF_MACROPHAGE_ACTIVATION	27	0.151939	0.939363	0.524691	0.86478	1	3460	tags=48%, list=33%, signal=72%
GO_MACROAUTOPHAGY	261	0.0498204	0.938605	0.509091	0.865398	1	8010	tags=81%, list=76%, signal=335%
GO_MULTICELLULAR_ORGANISM_AGING	20	0.170057	0.937724	0.524292	0.866336	1	8184	tags=95%, list=78%, signal=431%
GO_CHROMATIN_REMODELING	108	0.0769958	0.936292	0.518095	0.868482	1	1725	tags=24%, list=16%, signal=29%
GO_MEMBRANE_FUSION	106	0.0754008	0.933955	0.542	0.872636	1	4560	tags=51%, list=43%, signal=89%
GO_NEUTRAL_LIPID_METABOLIC_PROCESS	64	0.0974457	0.9333	0.518962	0.872976	1	786	tags=17%, list=7%, signal=18%
GO_CELLULAR_RESPONSE_TO_FATTY_ACID	29	0.143851	0.931726	0.526946	0.875407	1	7899	tags=90%, list=75%, signal=362%
GO_REGULATION_OF_SYNAPTIC_TRANSMISSION_GLUTAMATERGIC	57	0.102055	0.930706	0.521298	0.876684	1	2799	tags=37%, list=27%, signal=50%
GO_POSITIVE_REGULATION_OF_EXTRINSIC_APOPTOTIC_SIGNALING_PATHWAY	30	0.143276	0.930539	0.527559	0.875992	1	3046	tags=43%, list=29%, signal=61%
GO_REGULATION_OF_SYNAPSE_STRUCTURE_OR_ACTIVITY	191	0.0591864	0.930374	0.523232	0.875235	1	3893	tags=43%, list=37%, signal=67%
GO_PROTEOGLYCAN_BIOSYNTHETIC_PROCESS	51	0.11106	0.929939	0.525355	0.875118	1	2542	tags=35%, list=24%, signal=46%
GO_ADENYLATE_CYCLASE_INHIBITING_G_PROTEIN_COUPLED_RECEPTOR_SIGNALING_PATHWAY	54	0.107239	0.9292	0.529865	0.875665	1	7233	tags=80%, list=69%, signal=255%
GO_REGULATION_OF_PROTEIN_LOCALIZATION_TO_NUCLEUS	75	0.0920595	0.928958	0.525151	0.875115	1	8691	tags=92%, list=83%, signal=533%
GO_REGULATION_OF_PEPTIDYL_LYSINE_ACETYLATION	43	0.11664	0.928446	0.532225	0.875232	1	1220	tags=23%, list=12%, signal=26%
GO_MESENCHYME_MORPHOGENESIS	25	0.157496	0.927746	0.525692	0.875765	1	3386	tags=48%, list=32%, signal=71%
GO_CELLULAR_RESPONSE_TO_IONIZING_RADIATION	47	0.113467	0.927731	0.547284	0.874705	1	5733	tags=66%, list=55%, signal=145%
GO_REGULATION_OF_HISTONE_MODIFICATION	104	0.0797246	0.926985	0.559184	0.87533	1	8148	tags=86%, list=78%, signal=380%
GO_NEGATIVE_REGULATION_OF_NEUROTRANSMITTER_TRANSPORT	21	0.168461	0.926643	0.545276	0.874987	1	733	tags=24%, list=7%, signal=26%
GO_REPRODUCTIVE_SYSTEM_DEVELOPMENT	233	0.0528533	0.925511	0.532567	0.876548	1	1798	tags=22%, list=17%, signal=26%
GO_PHOSPHOLIPID_BIOSYNTHETIC_PROCESS	187	0.0565414	0.923713	0.52452	0.879461	1	3231	tags=36%, list=31%, signal=52%
GO_REGULATION_OF_DEVELOPMENTAL_GROWTH	224	0.0533114	0.923685	0.522244	0.878439	1	2683	tags=31%, list=26%, signal=41%
GO_IN_UTERO_EMBRYONIC_DEVELOPMENT	225	0.0532727	0.922405	0.539095	0.880134	1	8357	tags=85%, list=80%, signal=409%
GO_TRANSMEMBRANE_RECEPTOR_PROTEIN_SERINE_THREONINE_KINASE_SIGNALING_PATHWAY	207	0.0572203	0.922126	0.545624	0.87969	1	4985	tags=53%, list=48%, signal=99%
GO_POSITIVE_REGULATION_OF_PATHWAY_RESTRICTED_SMAD_PROTEIN_PHOSPHORYLATION	22	0.163181	0.921892	0.549808	0.879098	1	3059	tags=45%, list=29%, signal=64%
GO_REGULATION_OF_COFACTOR_METABOLIC_PROCESS	28	0.146817	0.921653	0.566406	0.878568	1	3708	tags=50%, list=35%, signal=77%
GO_CELL_FATE_COMMITMENT	112	0.0747908	0.921478	0.57582	0.877874	1	1658	tags=23%, list=16%, signal=27%
GO_BRAIN_MORPHOGENESIS	26	0.149193	0.921288	0.544148	0.877206	1	7314	tags=85%, list=70%, signal=279%
GO_NEUROMUSCULAR_PROCESS_CONTROLLING_BALANCE	35	0.130724	0.921197	0.525	0.876304	1	7324	tags=83%, list=70%, signal=274%
GO_POSITIVE_REGULATION_OF_CELLULAR_PROTEIN_LOCALIZATION	240	0.0515367	0.920277	0.569416	0.87725	1	8125	tags=83%, list=77%, signal=358%
GO_CELLULAR_RESPONSE_TO_EXTERNAL_STIMULUS	208	0.0546212	0.920119	0.557656	0.87651	1	3472	tags=38%, list=33%, signal=56%
GO_INTRACELLULAR_STEROL_TRANSPORT	16	0.187619	0.919811	0.540486	0.876187	1	1312	tags=31%, list=13%, signal=36%
GO_CELLULAR_RESPONSE_TO_ESTRADIOL_STIMULUS	20	0.170153	0.919631	0.544555	0.875503	1	5036	tags=65%, list=48%, signal=125%
GO_NEGATIVE_REGULATION_OF_EPITHELIAL_CELL_PROLIFERATION	71	0.0912147	0.919454	0.522634	0.874833	1	4663	tags=54%, list=44%, signal=96%
GO_GLOBAL_GENOME_NUCLEOTIDE_EXCISION_REPAIR	24	0.155918	0.919203	0.546	0.874338	1	2738	tags=42%, list=26%, signal=56%
GO_REGULATION_OF_MUSCLE_HYPERTROPHY	45	0.114739	0.917813	0.535922	0.876367	1	8125	tags=89%, list=77%, signal=393%
GO_DE_NOVO_PROTEIN_FOLDING	34	0.133838	0.917039	0.549898	0.877134	1	8164	tags=91%, list=78%, signal=410%
GO_RNA_STABILIZATION	29	0.144441	0.91571	0.542744	0.879042	1	8978	tags=100%, list=86%, signal=692%
GO_REGULATION_OF_VIRAL_LIFE_CYCLE	71	0.0935614	0.915122	0.560082	0.879241	1	6707	tags=73%, list=64%, signal=202%
GO_ANIMAL_ORGAN_FORMATION	29	0.142829	0.914997	0.575188	0.878444	1	3569	tags=48%, list=34%, signal=73%
GO_NEGATIVE_REGULATION_OF_SMOOTH_MUSCLE_CELL_MIGRATION	18	0.179866	0.913825	0.540755	0.879941	1	4526	tags=61%, list=43%, signal=107%
GO_REGULATION_OF_OSTEOCLAST_DIFFERENTIATION	31	0.140296	0.913679	0.54717	0.879171	1	4961	tags=61%, list=47%, signal=116%
GO_NEPHRON_MORPHOGENESIS	38	0.127591	0.912695	0.564417	0.880246	1	1702	tags=29%, list=16%, signal=34%
GO_SMALL_GTPASE_MEDIATED_SIGNAL_TRANSDUCTION	417	0.0393899	0.912683	0.552916	0.879218	1	6344	tags=64%, list=60%, signal=156%
GO_PROTEIN_AUTOPHOSPHORYLATION	170	0.0607957	0.911758	0.576613	0.880106	1	3691	tags=41%, list=35%, signal=63%
GO_REGULATION_OF_SMOOTH_MUSCLE_CELL_DIFFERENTIATION	20	0.171729	0.911626	0.563492	0.879343	1	5544	tags=70%, list=53%, signal=148%
GO_REGULATION_OF_SYNAPTIC_VESICLE_ENDOCYTOSIS	17	0.185176	0.910189	0.566462	0.881466	1	1762	tags=35%, list=17%, signal=42%
GO_WALKING_BEHAVIOR	24	0.157988	0.910087	0.552361	0.88064	1	6213	tags=75%, list=59%, signal=184%
GO_CYCLIC_NUCLEOTIDE_MEDIATED_SIGNALING	109	0.0758726	0.909543	0.552209	0.880769	1	2291	tags=29%, list=22%, signal=37%
GO_PLACENTA_DEVELOPMENT	79	0.0860884	0.908871	0.578846	0.881184	1	2024	tags=28%, list=19%, signal=34%
GO_REGULATION_OF_AUTOPHAGY	256	0.0490186	0.906439	0.578313	0.885536	1	3595	tags=39%, list=34%, signal=58%
GO_PIGMENT_BIOSYNTHETIC_PROCESS	38	0.120546	0.906352	0.554865	0.884672	1	3708	tags=47%, list=35%, signal=73%
GO_HISTONE_EXCHANGE	20	0.166762	0.903177	0.561644	0.890705	1	4547	tags=60%, list=43%, signal=106%
GO_EMBRYONIC_PLACENTA_DEVELOPMENT	46	0.111797	0.900897	0.576613	0.894718	1	2024	tags=30%, list=19%, signal=38%
GO_CELL_CYCLE_G2_M_PHASE_TRANSITION	191	0.0566344	0.900832	0.578411	0.893788	1	8313	tags=85%, list=79%, signal=401%
GO_REGULATION_OF_NEUROTRANSMITTER_SECRETION	86	0.0831791	0.90063	0.569472	0.893157	1	2305	tags=30%, list=22%, signal=38%
GO_REGULATION_OF_MUSCLE_CELL_DIFFERENTIATION	96	0.0794228	0.900051	0.581443	0.893432	1	5839	tags=64%, list=56%, signal=142%
GO_NEGATIVE_REGULATION_OF_EPITHELIAL_CELL_APOPTOTIC_PROCESS	23	0.157788	0.899839	0.570248	0.89284	1	6557	tags=78%, list=63%, signal=208%
GO_CHROMATIN_ASSEMBLY_OR_DISASSEMBLY	77	0.0880044	0.899073	0.540856	0.893435	1	6303	tags=69%, list=60%, signal=171%
GO_POSITIVE_REGULATION_OF_G1_S_TRANSITION_OF_MITOTIC_CELL_CYCLE	25	0.150865	0.898869	0.582543	0.89283	1	3875	tags=52%, list=37%, signal=82%
GO_AMYLOID_BETA_CLEARANCE	23	0.153526	0.897641	0.586956	0.894457	1	3409	tags=48%, list=32%, signal=71%
GO_G0_TO_G1_TRANSITION	32	0.135715	0.896462	0.592369	0.895955	1	6775	tags=78%, list=65%, signal=220%
GO_SECOND_MESSENGER_MEDIATED_SIGNALING	227	0.0527059	0.896318	0.6	0.895217	1	752	tags=12%, list=7%, signal=13%
GO_PROTEIN_DEPOLYMERIZATION	82	0.0828795	0.89603	0.557282	0.894742	1	6812	tags=73%, list=65%, signal=207%
GO_RESPONSE_TO_CATECHOLAMINE	30	0.139038	0.895242	0.581162	0.895414	1	7636	tags=87%, list=73%, signal=318%
GO_PROTEIN_CONTAINING_COMPLEX_LOCALIZATION	245	0.0500672	0.895072	0.576699	0.894734	1	7193	tags=73%, list=69%, signal=228%
GO_G2_DNA_DAMAGE_CHECKPOINT	20	0.163372	0.894892	0.573196	0.894084	1	3009	tags=45%, list=29%, signal=63%
GO_SYNAPTIC_VESICLE_EXOCYTOSIS	107	0.0751381	0.894848	0.556237	0.893144	1	2258	tags=29%, list=22%, signal=37%
GO_CELLULAR_EXTRAVASATION	26	0.146333	0.893829	0.610236	0.894375	1	6537	tags=77%, list=62%, signal=204%
GO_EMBRYONIC_HEMOPOIESIS	15	0.18568	0.892362	0.582543	0.896618	1	2250	tags=40%, list=21%, signal=51%
GO_NEGATIVE_REGULATION_OF_SYNAPSE_ORGANIZATION	17	0.182728	0.892314	0.618852	0.895688	1	5490	tags=71%, list=52%, signal=148%
GO_DEVELOPMENTAL_CELL_GROWTH	184	0.057398	0.891976	0.561475	0.895355	1	2258	tags=27%, list=22%, signal=34%
GO_GASTRULATION	105	0.0747094	0.889994	0.570312	0.898636	1	2520	tags=31%, list=24%, signal=41%
GO_ENTRAINMENT_OF_CIRCADIAN_CLOCK	23	0.154182	0.889287	0.589744	0.899103	1	7963	tags=91%, list=76%, signal=378%
GO_RESPONSE_TO_VIRUS	147	0.0639099	0.888335	0.571429	0.900067	1	7259	tags=76%, list=69%, signal=242%
GO_TRIGLYCERIDE_METABOLIC_PROCESS	18	0.178158	0.888282	0.583333	0.899155	1	1630	tags=33%, list=16%, signal=39%
GO_TRNA_WOBBLE_BASE_MODIFICATION	17	0.178448	0.887981	0.556	0.898746	1	7386	tags=88%, list=70%, signal=298%
GO_ACTIVATION_OF_JUN_KINASE_ACTIVITY	27	0.144902	0.887042	0.61245	0.899799	1	814	tags=22%, list=8%, signal=24%
GO_ATP_DEPENDENT_CHROMATIN_REMODELING	42	0.118245	0.88696	0.570577	0.898959	1	2510	tags=36%, list=24%, signal=47%
GO_REGULATION_OF_PRODUCTION_OF_MOLECULAR_MEDIATOR_OF_IMMUNE_RESPONSE	52	0.105373	0.886892	0.573077	0.89808	1	2732	tags=37%, list=26%, signal=49%
GO_TELENCEPHALON_DEVELOPMENT	196	0.0540239	0.885057	0.588933	0.900858	1	5009	tags=53%, list=48%, signal=100%
GO_REGULATION_OF_DNA_TEMPLATED_TRANSCRIPTION_ELONGATION	42	0.113797	0.884867	0.578603	0.900207	1	8301	tags=90%, list=79%, signal=432%
GO_ASPARTATE_FAMILY_AMINO_ACID_BIOSYNTHETIC_PROCESS	15	0.189976	0.884831	0.600386	0.899237	1	4303	tags=60%, list=41%, signal=102%
GO_POSITIVE_REGULATION_OF_UBIQUITIN_PROTEIN_TRANSFERASE_ACTIVITY	22	0.160159	0.88388	0.607547	0.900245	1	7382	tags=86%, list=70%, signal=291%
GO_MYD88_INDEPENDENT_TOLL_LIKE_RECEPTOR_SIGNALING_PATHWAY	18	0.175654	0.883465	0.580838	0.900087	1	2239	tags=39%, list=21%, signal=49%
GO_SKELETAL_SYSTEM_MORPHOGENESIS	120	0.0699293	0.882882	0.607921	0.900268	1	2246	tags=28%, list=21%, signal=36%
GO_DENDRITIC_SPINE_MORPHOGENESIS	52	0.103697	0.881966	0.57971	0.901175	1	5372	tags=62%, list=51%, signal=126%
GO_CARDIAC_VENTRICLE_DEVELOPMENT	74	0.0864107	0.881302	0.602362	0.901521	1	5478	tags=61%, list=52%, signal=126%
GO_NUCLEAR_TRANSCRIBED_MRNA_CATABOLIC_PROCESS_DEADENYLATION_DEPENDENT_DECAY	60	0.100463	0.881095	0.604211	0.90093	1	3322	tags=42%, list=32%, signal=61%
GO_LIMBIC_SYSTEM_DEVELOPMENT	85	0.0807983	0.881004	0.587174	0.900107	1	6563	tags=71%, list=63%, signal=187%
GO_POSITIVE_REGULATION_OF_TRANSCRIPTION_FROM_RNA_POLYMERASE_II_PROMOTER_INVOLVED_IN_CELLULAR_RESPONSE_TO_CHEMICAL_STIMULUS	19	0.168279	0.880475	0.592233	0.900215	1	3758	tags=53%, list=36%, signal=82%
GO_POSITIVE_REGULATION_OF_NUCLEOCYTOPLASMIC_TRANSPORT	44	0.112192	0.880288	0.565217	0.899579	1	8125	tags=89%, list=77%, signal=391%
GO_HEXOSE_CATABOLIC_PROCESS	20	0.163754	0.880151	0.586481	0.898853	1	6152	tags=75%, list=59%, signal=181%
GO_SPERM_MOTILITY	27	0.142208	0.879807	0.586614	0.898577	1	7447	tags=85%, list=71%, signal=293%
GO_PYRUVATE_METABOLIC_PROCESS	18	0.172131	0.879577	0.635556	0.898039	1	4607	tags=61%, list=44%, signal=109%
GO_SYNCYTIUM_FORMATION	26	0.142128	0.878866	0.605882	0.898525	1	1336	tags=27%, list=13%, signal=31%
GO_CAMERA_TYPE_EYE_MORPHOGENESIS	67	0.0930419	0.878762	0.607884	0.897753	1	2004	tags=28%, list=19%, signal=35%
GO_SKELETAL_SYSTEM_DEVELOPMENT	276	0.0462927	0.878024	0.619666	0.898359	1	9142	tags=92%, list=87%, signal=695%
GO_MONONUCLEAR_CELL_DIFFERENTIATION	19	0.168541	0.877462	0.599206	0.898469	1	7620	tags=89%, list=73%, signal=326%
GO_SODIUM_ION_TRANSPORT	131	0.0667333	0.877393	0.611691	0.897608	1	1710	tags=23%, list=16%, signal=27%
GO_POSTSYNAPSE_ASSEMBLY	27	0.140849	0.876998	0.581489	0.897435	1	2799	tags=41%, list=27%, signal=55%
GO_GUANOSINE_CONTAINING_COMPOUND_METABOLIC_PROCESS	23	0.155798	0.876789	0.602687	0.896862	1	7490	tags=87%, list=71%, signal=303%
GO_CALCIUM_ION_TRANSMEMBRANE_IMPORT_INTO_CYTOSOL	86	0.0818625	0.876298	0.591002	0.896871	1	733	tags=15%, list=7%, signal=16%
GO_REGULATION_OF_MEMBRANE_DEPOLARIZATION	32	0.128395	0.87536	0.602041	0.897921	1	7835	tags=88%, list=75%, signal=345%
GO_PRESYNAPTIC_ENDOCYTOSIS	50	0.10272	0.874963	0.608611	0.89777	1	3752	tags=46%, list=36%, signal=71%
GO_SEMI_LUNAR_VALVE_DEVELOPMENT	18	0.177426	0.874107	0.590264	0.898666	1	3386	tags=50%, list=32%, signal=74%
GO_REGULATION_OF_PROTEIN_MODIFICATION_BY_SMALL_PROTEIN_CONJUGATION_OR_REMOVAL	167	0.0592288	0.874082	0.589286	0.897707	1	2968	tags=34%, list=28%, signal=47%
GO_MRNA_MODIFICATION	15	0.186476	0.873748	0.614286	0.897381	1	2941	tags=47%, list=28%, signal=65%
GO_CELLULAR_COMPONENT_DISASSEMBLY_INVOLVED_IN_EXECUTION_PHASE_OF_APOPTOSIS	23	0.152276	0.873636	0.604839	0.896617	1	2966	tags=43%, list=28%, signal=60%
GO_POSITIVE_REGULATION_OF_REGULATED_SECRETORY_PATHWAY	33	0.126863	0.873133	0.626204	0.896582	1	7573	tags=85%, list=72%, signal=304%
GO_T_CELL_PROLIFERATION	65	0.0909943	0.872262	0.610136	0.897515	1	5183	tags=58%, list=49%, signal=115%
GO_SEGMENTATION	47	0.109091	0.871641	0.61191	0.897887	1	8457	tags=91%, list=81%, signal=470%
GO_GLYCEROLIPID_METABOLIC_PROCESS	155	0.0619505	0.871066	0.61191	0.89807	1	3081	tags=35%, list=29%, signal=49%
GO_REGULATION_OF_LEUKOCYTE_PROLIFERATION	69	0.0894529	0.87073	0.607843	0.897764	1	5300	tags=59%, list=51%, signal=119%
GO_NEGATIVE_REGULATION_OF_REPRODUCTIVE_PROCESS	19	0.168882	0.870326	0.626719	0.8976	1	5408	tags=68%, list=52%, signal=141%
GO_POSITIVE_REGULATION_OF_NF_KAPPAB_TRANSCRIPTION_FACTOR_ACTIVITY	78	0.0844169	0.870271	0.591093	0.896716	1	4903	tags=55%, list=47%, signal=103%
GO_OLFACTORY_LOBE_DEVELOPMENT	24	0.151228	0.869887	0.612086	0.896532	1	7595	tags=88%, list=72%, signal=316%
GO_PROTEIN_MODIFICATION_BY_SMALL_PROTEIN_REMOVAL	229	0.0500117	0.869824	0.582677	0.895671	1	3975	tags=43%, list=38%, signal=67%
GO_NEGATIVE_REGULATION_OF_SMOOTHENED_SIGNALING_PATHWAY	22	0.149616	0.869636	0.625259	0.89507	1	3201	tags=45%, list=31%, signal=65%
GO_CARBOHYDRATE_METABOLIC_PROCESS	366	0.0393487	0.869305	0.60041	0.894779	1	6422	tags=65%, list=61%, signal=162%
GO_POSTREPLICATION_REPAIR	36	0.12302	0.869075	0.624266	0.894287	1	2501	tags=36%, list=24%, signal=47%
GO_NEGATIVE_REGULATION_OF_CYTOSKELETON_ORGANIZATION	104	0.0738902	0.867742	0.622754	0.896096	1	7906	tags=83%, list=75%, signal=332%
GO_B_CELL_PROLIFERATION	27	0.13955	0.867365	0.614801	0.895857	1	870	tags=22%, list=8%, signal=24%
GO_INTRACILIARY_TRANSPORT_INVOLVED_IN_CILIUM_ASSEMBLY	37	0.121962	0.867185	0.615686	0.895222	1	6379	tags=73%, list=61%, signal=186%
GO_CELLULAR_RESPONSE_TO_RETINOIC_ACID	39	0.114208	0.866887	0.598326	0.894876	1	3109	tags=41%, list=30%, signal=58%
GO_REGULATION_OF_SMALL_GTPASE_MEDIATED_SIGNAL_TRANSDUCTION	250	0.048875	0.86683	0.639752	0.894031	1	6338	tags=65%, list=60%, signal=161%
GO_APOPTOTIC_PROCESS_INVOLVED_IN_DEVELOPMENT	17	0.179678	0.866761	0.615087	0.893173	1	6139	tags=76%, list=59%, signal=184%
GO_NEGATIVE_REGULATION_OF_LYMPHOCYTE_ACTIVATION	51	0.102574	0.866561	0.641326	0.892606	1	6950	tags=76%, list=66%, signal=226%
GO_TRNA_PROCESSING	101	0.0728141	0.86548	0.617647	0.893845	1	7136	tags=75%, list=68%, signal=233%
GO_REGULATION_OF_ERBB_SIGNALING_PATHWAY	64	0.0924881	0.865322	0.634	0.893172	1	9033	tags=95%, list=86%, signal=682%
GO_CALCIUM_ION_REGULATED_EXOCYTOSIS_OF_NEUROTRANSMITTER	15	0.187144	0.865017	0.619403	0.892823	1	5032	tags=67%, list=48%, signal=128%
GO_INTRASPECIES_INTERACTION_BETWEEN_ORGANISMS	37	0.120767	0.864821	0.587629	0.892276	1	6675	tags=76%, list=64%, signal=207%
GO_COLUMNAR_CUBOIDAL_EPITHELIAL_CELL_DEVELOPMENT	33	0.127408	0.864527	0.623431	0.891934	1	3117	tags=42%, list=30%, signal=60%
GO_REGULATION_OF_CATION_CHANNEL_ACTIVITY	124	0.0672717	0.864161	0.639344	0.891734	1	909	tags=15%, list=9%, signal=17%
GO_MECHANORECEPTOR_DIFFERENTIATION	31	0.130081	0.863979	0.636917	0.891127	1	6083	tags=71%, list=58%, signal=168%
GO_GLYCOLYTIC_PROCESS	77	0.0836828	0.862613	0.630612	0.89297	1	6348	tags=69%, list=61%, signal=173%
GO_POSITIVE_REGULATION_OF_RELEASE_OF_SEQUESTERED_CALCIUM_ION_INTO_CYTOSOL	21	0.158923	0.862582	0.650103	0.89208	1	3830	tags=52%, list=37%, signal=82%
GO_CATECHOLAMINE_METABOLIC_PROCESS	21	0.15578	0.861342	0.594059	0.893677	1	5861	tags=71%, list=56%, signal=162%
GO_MOTOR_NEURON_AXON_GUIDANCE	15	0.184185	0.860713	0.626984	0.893984	1	5063	tags=67%, list=48%, signal=129%
GO_PROTEIN_QUALITY_CONTROL_FOR_MISFOLDED_OR_INCOMPLETELY_SYNTHESIZED_PROTEINS	23	0.1457	0.860472	0.623274	0.893532	1	3947	tags=52%, list=38%, signal=83%
GO_LIPID_STORAGE	40	0.117081	0.860469	0.629032	0.892577	1	4545	tags=55%, list=43%, signal=97%
GO_RECEPTOR_SIGNALING_PATHWAY_VIA_STAT	64	0.0914061	0.860143	0.635628	0.892285	1	9536	tags=100%, list=91%, signal=1093%
GO_SPINDLE_ORGANIZATION	111	0.0691747	0.859968	0.624506	0.891697	1	9015	tags=93%, list=86%, signal=653%
GO_OSSIFICATION	227	0.0494093	0.859132	0.631579	0.892398	1	3882	tags=42%, list=37%, signal=65%
GO_MRNA_TRANSPORT	123	0.0676466	0.858234	0.650794	0.893288	1	9276	tags=95%, list=88%, signal=812%
GO_SYNAPTIC_VESICLE_LOCALIZATION	147	0.060013	0.857288	0.61079	0.894229	1	3874	tags=43%, list=37%, signal=67%
GO_POSTSYNAPTIC_NEUROTRANSMITTER_RECEPTOR_INTERNALIZATION	15	0.181066	0.856904	0.618762	0.894016	1	3697	tags=53%, list=35%, signal=82%
GO_REGULATION_OF_POTASSIUM_ION_TRANSMEMBRANE_TRANSPORTER_ACTIVITY	40	0.115359	0.856434	0.627291	0.89397	1	5612	tags=65%, list=53%, signal=139%
GO_INTRA_GOLGI_VESICLE_MEDIATED_TRANSPORT	28	0.139184	0.855642	0.617143	0.894634	1	6785	tags=79%, list=65%, signal=222%
GO_POSITIVE_REGULATION_OF_INSULIN_SECRETION_INVOLVED_IN_CELLULAR_RESPONSE_TO_GLUCOSE_STIMULUS	23	0.14911	0.851793	0.64751	0.901481	1	7560	tags=87%, list=72%, signal=311%
GO_DNA_DEALKYLATION	17	0.175971	0.850972	0.635458	0.902141	1	8029	tags=94%, list=77%, signal=401%
GO_NEGATIVE_REGULATION_OF_SMALL_GTPASE_MEDIATED_SIGNAL_TRANSDUCTION	46	0.108617	0.85001	0.637295	0.903103	1	6162	tags=70%, list=59%, signal=168%
GO_POSITIVE_REGULATION_OF_OSSIFICATION	51	0.100481	0.848619	0.651731	0.904966	1	1624	tags=25%, list=15%, signal=30%
GO_REGULATION_OF_MRNA_SPLICING_VIA_SPLICEOSOME	85	0.0769992	0.8467	0.629779	0.907855	1	7343	tags=78%, list=70%, signal=257%
GO_REGULATION_OF_NEUROTRANSMITTER_UPTAKE	16	0.178537	0.846328	0.652079	0.907621	1	8619	tags=100%, list=82%, signal=560%
GO_NEGATIVE_REGULATION_OF_GENE_EXPRESSION_EPIGENETIC	72	0.0874208	0.845795	0.656805	0.907732	1	8267	tags=88%, list=79%, signal=410%
GO_LYSOSOME_LOCALIZATION	40	0.112727	0.845584	0.64503	0.907216	1	5115	tags=60%, list=49%, signal=117%
GO_CALCINEURIN_MEDIATED_SIGNALING	30	0.12645	0.844609	0.663984	0.908228	1	7418	tags=83%, list=71%, signal=284%
GO_POLYOL_CATABOLIC_PROCESS	20	0.156495	0.844598	0.641851	0.907291	1	3081	tags=45%, list=29%, signal=64%
GO_POSITIVE_REGULATION_OF_ORGANELLE_ORGANIZATION	458	0.0349184	0.844058	0.65251	0.907411	1	3153	tags=33%, list=30%, signal=46%
GO_CELL_FATE_SPECIFICATION	32	0.124092	0.843727	0.661509	0.907119	1	7880	tags=88%, list=75%, signal=351%
GO_AXO_DENDRITIC_TRANSPORT	61	0.0907966	0.843454	0.683468	0.906715	1	4727	tags=54%, list=45%, signal=98%
GO_POSITIVE_REGULATION_OF_REPRODUCTIVE_PROCESS	32	0.124092	0.843075	0.657328	0.906545	1	7880	tags=88%, list=75%, signal=351%
GO_NEGATIVE_REGULATION_OF_METAPHASE_ANAPHASE_TRANSITION_OF_CELL_CYCLE	19	0.165686	0.842937	0.656863	0.905863	1	8202	tags=95%, list=78%, signal=434%
GO_RHO_PROTEIN_SIGNAL_TRANSDUCTION	140	0.0621532	0.842815	0.654886	0.905158	1	5350	tags=57%, list=51%, signal=115%
GO_SENSORY_SYSTEM_DEVELOPMENT	217	0.0499645	0.842676	0.676191	0.904487	1	5480	tags=57%, list=52%, signal=117%
GO_EMBRYONIC_ORGAN_DEVELOPMENT	218	0.0494611	0.842347	0.662136	0.904181	1	3148	tags=35%, list=30%, signal=49%
GO_NEGATIVE_REGULATION_OF_TYPE_I_INTERFERON_PRODUCTION	19	0.159935	0.842089	0.659184	0.903749	1	7158	tags=84%, list=68%, signal=265%
GO_SYNAPTIC_VESICLE_RECYCLING	60	0.0927613	0.841646	0.661258	0.903648	1	3752	tags=45%, list=36%, signal=70%
GO_POSITIVE_REGULATION_OF_EXOCYTOSIS	60	0.0929211	0.84134	0.655446	0.90334	1	6198	tags=68%, list=59%, signal=166%
GO_MUSCLE_CELL_PROLIFERATION	113	0.0684743	0.841196	0.655172	0.902666	1	6158	tags=65%, list=59%, signal=157%
GO_PHOTORECEPTOR_CELL_DIFFERENTIATION	34	0.121872	0.841062	0.637597	0.901994	1	1810	tags=29%, list=17%, signal=35%
GO_CELL_MIGRATION_INVOLVED_IN_SPROUTING_ANGIOGENESIS	35	0.118986	0.840575	0.648915	0.902023	1	7147	tags=80%, list=68%, signal=250%
GO_CHROMATIN_ORGANIZATION_INVOLVED_IN_REGULATION_OF_TRANSCRIPTION	67	0.08557	0.839948	0.67118	0.902328	1	8188	tags=87%, list=78%, signal=392%
GO_SMOOTH_MUSCLE_CELL_PROLIFERATION	84	0.0778969	0.838637	0.640316	0.903944	1	9054	tags=94%, list=86%, signal=682%
GO_LABYRINTHINE_LAYER_DEVELOPMENT	26	0.139629	0.838074	0.657201	0.904054	1	2976	tags=42%, list=28%, signal=59%
GO_CELLULAR_CARBOHYDRATE_METABOLIC_PROCESS	168	0.0552599	0.837974	0.667339	0.903299	1	8982	tags=91%, list=86%, signal=623%
GO_MORPHOGENESIS_OF_A_BRANCHING_STRUCTURE	106	0.0706548	0.837675	0.639764	0.902938	1	7974	tags=83%, list=76%, signal=343%
GO_POSITIVE_REGULATION_OF_PROTEIN_COMPLEX_DISASSEMBLY	27	0.134895	0.83674	0.647887	0.903843	1	7135	tags=81%, list=68%, signal=254%
GO_SYNAPTIC_VESICLE_CYCLE	168	0.0553441	0.836279	0.666016	0.903794	1	2300	tags=27%, list=22%, signal=35%
GO_REGULATION_OF_CYTOKINESIS	56	0.0972884	0.836175	0.65362	0.903084	1	2543	tags=34%, list=24%, signal=45%
GO_REGULATION_OF_SYNAPTIC_VESICLE_CYCLE	104	0.0698018	0.835465	0.675403	0.903554	1	2300	tags=29%, list=22%, signal=37%
GO_REGULATION_OF_STEM_CELL_POPULATION_MAINTENANCE	15	0.18008	0.835227	0.668627	0.903088	1	910	tags=27%, list=9%, signal=29%
GO_REGULATION_OF_CELLULAR_RESPONSE_TO_HEAT	71	0.0808409	0.834076	0.683128	0.904384	1	8317	tags=87%, list=79%, signal=419%
GO_REGULATION_OF_ACTIVIN_RECEPTOR_SIGNALING_PATHWAY	16	0.16893	0.833946	0.625243	0.90372	1	8064	tags=94%, list=77%, signal=405%
GO_POSITIVE_REGULATION_OF_T_CELL_PROLIFERATION	27	0.136081	0.833927	0.650103	0.902831	1	5180	tags=63%, list=49%, signal=124%
GO_DORSAL_VENTRAL_NEURAL_TUBE_PATTERNING	16	0.172534	0.833827	0.677551	0.902101	1	6715	tags=81%, list=64%, signal=225%
GO_REGULATION_OF_MONONUCLEAR_CELL_MIGRATION	17	0.171011	0.832347	0.680392	0.904093	1	8698	tags=100%, list=83%, signal=584%
GO_INTRACILIARY_TRANSPORT	43	0.105211	0.831538	0.652941	0.904704	1	8658	tags=93%, list=83%, signal=530%
GO_VESICLE_LOCALIZATION	265	0.044473	0.830748	0.696252	0.905354	1	3384	tags=37%, list=32%, signal=53%
GO_REGULATION_OF_GLUCOSE_TRANSMEMBRANE_TRANSPORT	46	0.103325	0.830522	0.663516	0.904872	1	4849	tags=57%, list=46%, signal=105%
GO_ARTERY_DEVELOPMENT	48	0.101493	0.829949	0.664032	0.905053	1	5714	tags=65%, list=54%, signal=141%
GO_CALCIUM_ION_TRANSMEMBRANE_TRANSPORT	200	0.051001	0.828447	0.677734	0.907007	1	733	tags=12%, list=7%, signal=13%
GO_CELLULAR_RESPONSE_TO_HEAT	102	0.0707887	0.827723	0.681452	0.907524	1	8211	tags=85%, list=78%, signal=389%
GO_POSITIVE_REGULATION_OF_HEART_GROWTH	23	0.1445	0.827608	0.688462	0.906809	1	6240	tags=74%, list=59%, signal=182%
GO_SKELETAL_MUSCLE_ADAPTATION	16	0.169861	0.827592	0.669339	0.905924	1	1498	tags=31%, list=14%, signal=36%
GO_ENDODERM_DEVELOPMENT	43	0.105643	0.827206	0.679208	0.905746	1	5970	tags=67%, list=57%, signal=156%
GO_NUCLEOTIDE_EXCISION_REPAIR_DNA_DAMAGE_RECOGNITION	22	0.145639	0.82713	0.63983	0.904966	1	2289	tags=36%, list=22%, signal=46%
GO_EPITHELIAL_TUBE_MORPHOGENESIS	187	0.0527794	0.82375	0.670808	0.910414	1	8655	tags=88%, list=83%, signal=492%
GO_NEGATIVE_REGULATION_OF_JNK_CASCADE	22	0.148105	0.823225	0.681435	0.910527	1	2740	tags=41%, list=26%, signal=55%
GO_REGULATION_OF_KIDNEY_DEVELOPMENT	23	0.142315	0.823024	0.701613	0.909972	1	1702	tags=30%, list=16%, signal=36%
GO_CENTROSOME_DUPLICATION	47	0.100448	0.822711	0.701903	0.909686	1	4753	tags=55%, list=45%, signal=101%
GO_POSITIVE_REGULATION_OF_INTRACELLULAR_TRANSPORT	159	0.056401	0.822665	0.669261	0.908855	1	8125	tags=83%, list=77%, signal=363%
GO_FEMALE_GAMETE_GENERATION	54	0.0959712	0.822328	0.692898	0.908559	1	5408	tags=61%, list=52%, signal=125%
GO_FEEDING_BEHAVIOR	45	0.104282	0.822224	0.662791	0.907843	1	1474	tags=24%, list=14%, signal=28%
GO_GLOMERULUS_DEVELOPMENT	35	0.118754	0.820622	0.65692	0.91001	1	2354	tags=34%, list=22%, signal=44%
GO_NEGATIVE_REGULATION_OF_CELLULAR_RESPONSE_TO_GROWTH_FACTOR_STIMULUS	93	0.072192	0.819259	0.698225	0.911628	1	5001	tags=55%, list=48%, signal=104%
GO_REGULATION_OF_SMOOTHENED_SIGNALING_PATHWAY	55	0.0943067	0.819054	0.672917	0.911095	1	4546	tags=53%, list=43%, signal=93%
GO_REGULATION_OF_CELL_CELL_ADHESION	175	0.0531902	0.817782	0.67767	0.912563	1	6104	tags=63%, list=58%, signal=149%
GO_REGULATION_OF_PHOSPHOLIPASE_ACTIVITY	34	0.119138	0.817611	0.700787	0.911983	1	6158	tags=71%, list=59%, signal=170%
GO_GLYCOPROTEIN_BIOSYNTHETIC_PROCESS	241	0.0460776	0.817035	0.712245	0.912177	1	5577	tags=58%, list=53%, signal=120%
GO_NEGATIVE_REGULATION_OF_T_CELL_PROLIFERATION	17	0.166012	0.816294	0.699387	0.912668	1	5048	tags=65%, list=48%, signal=125%
GO_REGULATION_OF_ACTIN_NUCLEATION	22	0.1451	0.814926	0.686888	0.914335	1	1341	tags=27%, list=13%, signal=31%
GO_MULTICELLULAR_ORGANISMAL_HOMEOSTASIS	256	0.0452597	0.81487	0.716632	0.913523	1	9698	tags=97%, list=92%, signal=1252%
GO_ADENYLATE_CYCLASE_ACTIVATING_G_PROTEIN_COUPLED_RECEPTOR_SIGNALING_PATHWAY	60	0.0901406	0.814577	0.667304	0.913156	1	7276	tags=78%, list=69%, signal=254%
GO_REGULATION_OF_VASCULAR_PERMEABILITY	16	0.169634	0.814572	0.696	0.912254	1	2156	tags=38%, list=21%, signal=47%
GO_REGULATION_OF_G_PROTEIN_COUPLED_RECEPTOR_SIGNALING_PATHWAY	94	0.0716212	0.814155	0.683267	0.912121	1	5169	tags=56%, list=49%, signal=110%
GO_ACTIVATED_T_CELL_PROLIFERATION	16	0.169861	0.81337	0.702429	0.912696	1	6743	tags=81%, list=64%, signal=227%
GO_POSITIVE_REGULATION_OF_MUSCLE_CELL_APOPTOTIC_PROCESS	19	0.154703	0.813291	0.675889	0.911949	1	8317	tags=95%, list=79%, signal=457%
GO_VASCULOGENESIS	50	0.0990613	0.813185	0.712831	0.911242	1	7147	tags=78%, list=68%, signal=244%
GO_PROTEIN_LOCALIZATION_TO_NUCLEUS	177	0.0536627	0.813084	0.714552	0.910535	1	8691	tags=88%, list=83%, signal=505%
GO_CEREBRAL_CORTEX_RADIALLY_ORIENTED_CELL_MIGRATION	28	0.1277	0.812393	0.692929	0.910951	1	3908	tags=50%, list=37%, signal=79%
GO_REGULATION_OF_TYPE_I_INTERFERON_MEDIATED_SIGNALING_PATHWAY	18	0.159133	0.810582	0.709234	0.913399	1	7657	tags=89%, list=73%, signal=329%
GO_HISTONE_H2A_ACETYLATION	15	0.173906	0.810526	0.684105	0.912592	1	1674	tags=33%, list=16%, signal=40%
GO_C4_DICARBOXYLATE_TRANSPORT	19	0.155301	0.810093	0.692308	0.912507	1	4446	tags=58%, list=42%, signal=100%
GO_DNA_DAMAGE_RESPONSE_DETECTION_OF_DNA_DAMAGE	32	0.121982	0.808617	0.68172	0.914354	1	1018	tags=22%, list=10%, signal=24%
GO_TRANSLESION_SYNTHESIS	27	0.132198	0.807969	0.689508	0.914621	1	2501	tags=37%, list=24%, signal=49%
GO_MODULATION_BY_SYMBIONT_OF_HOST_CELLULAR_PROCESS	19	0.157146	0.807139	0.705653	0.915244	1	6083	tags=74%, list=58%, signal=175%
GO_POSITIVE_REGULATION_OF_PROTEIN_SERINE_THREONINE_KINASE_ACTIVITY	215	0.0486595	0.806526	0.716505	0.915436	1	6964	tags=71%, list=66%, signal=207%
GO_GLYCEROPHOSPHOLIPID_METABOLIC_PROCESS	120	0.0632193	0.805296	0.712092	0.916837	1	8697	tags=89%, list=83%, signal=516%
GO_INOSITOL_PHOSPHATE_MEDIATED_SIGNALING	38	0.109992	0.805055	0.688716	0.916377	1	2162	tags=32%, list=21%, signal=40%
GO_MORPHOGENESIS_OF_AN_EPITHELIAL_SHEET	37	0.113347	0.804883	0.710638	0.915788	1	5335	tags=62%, list=51%, signal=126%
GO_SPINDLE_LOCALIZATION	28	0.1277	0.804714	0.708861	0.91521	1	3908	tags=50%, list=37%, signal=79%
GO_VASCULAR_ASSOCIATED_SMOOTH_MUSCLE_CELL_MIGRATION	17	0.16312	0.80457	0.715953	0.91458	1	1993	tags=35%, list=19%, signal=44%
GO_REGULATION_OF_RESPIRATORY_GASEOUS_EXCHANGE	17	0.163524	0.803545	0.711281	0.915555	1	4457	tags=59%, list=42%, signal=102%
GO_CELLULAR_RESPONSE_TO_GLUCOSE_STARVATION	35	0.115256	0.803378	0.671579	0.914962	1	892	tags=20%, list=9%, signal=22%
GO_REGULATION_OF_CELL_CYCLE_G2_M_PHASE_TRANSITION	151	0.0559228	0.802997	0.714286	0.914749	1	8313	tags=85%, list=79%, signal=403%
GO_RAB_PROTEIN_SIGNAL_TRANSDUCTION	54	0.0942535	0.801619	0.718336	0.916426	1	6980	tags=76%, list=67%, signal=226%
GO_REGULATION_OF_TRANSLATION_IN_RESPONSE_TO_STRESS	17	0.158952	0.800085	0.705996	0.918406	1	5739	tags=71%, list=55%, signal=156%
GO_REGULATION_OF_T_CELL_MIGRATION	17	0.159446	0.799822	0.718623	0.917987	1	7585	tags=88%, list=72%, signal=318%
GO_POSITIVE_REGULATION_OF_BONE_MINERALIZATION	21	0.144963	0.799566	0.736196	0.917538	1	979	tags=24%, list=9%, signal=26%
GO_REGULATION_OF_CARBOHYDRATE_BIOSYNTHETIC_PROCESS	60	0.0882391	0.798796	0.72093	0.918047	1	3974	tags=47%, list=38%, signal=75%
GO_MUSCLE_STRUCTURE_DEVELOPMENT	368	0.0362195	0.798289	0.718504	0.918034	1	5476	tags=56%, list=52%, signal=112%
GO_MORPHOGENESIS_OF_AN_EPITHELIUM	331	0.0378683	0.79712	0.707724	0.919203	1	9312	tags=92%, list=89%, signal=797%
GO_REGULATION_OF_TRANSCRIPTION_ELONGATION_FROM_RNA_POLYMERASE_II_PROMOTER	26	0.131984	0.796496	0.73499	0.919441	1	8301	tags=92%, list=79%, signal=441%
GO_REGULATION_OF_HEART_GROWTH	40	0.105455	0.79511	0.72447	0.92102	1	6240	tags=70%, list=59%, signal=172%
GO_TAXIS	350	0.0382728	0.793694	0.714286	0.922668	1	6864	tags=69%, list=65%, signal=193%
GO_REGULATION_OF_TUMOR_NECROSIS_FACTOR_MEDIATED_SIGNALING_PATHWAY	33	0.114831	0.79329	0.716216	0.92249	1	1977	tags=30%, list=19%, signal=37%
GO_RENAL_SYSTEM_PROCESS	63	0.0855608	0.793172	0.715481	0.921827	1	2104	tags=29%, list=20%, signal=36%
GO_REGULATION_OF_GLUTAMATE_RECEPTOR_SIGNALING_PATHWAY	57	0.0891739	0.792248	0.742	0.922623	1	909	tags=18%, list=9%, signal=19%
GO_FOREBRAIN_NEURON_DIFFERENTIATION	39	0.107773	0.791726	0.73506	0.922677	1	5866	tags=67%, list=56%, signal=151%
GO_NEURON_PROJECTION_EXTENSION_INVOLVED_IN_NEURON_PROJECTION_GUIDANCE	34	0.113596	0.791432	0.739464	0.922286	1	1588	tags=26%, list=15%, signal=31%
GO_RETINA_MORPHOGENESIS_IN_CAMERA_TYPE_EYE	31	0.118031	0.789922	0.753507	0.924079	1	1810	tags=29%, list=17%, signal=35%
GO_REGULATION_OF_AXONOGENESIS	162	0.0533131	0.789405	0.723108	0.924061	1	1909	tags=23%, list=18%, signal=28%
GO_METAPHASE_PLATE_CONGRESSION	34	0.113675	0.789097	0.724346	0.923715	1	4981	tags=59%, list=47%, signal=112%
GO_INOSITOL_PHOSPHATE_CATABOLIC_PROCESS	15	0.173111	0.788889	0.71371	0.923213	1	3081	tags=47%, list=29%, signal=66%
GO_MODIFICATION_OF_SYNAPTIC_STRUCTURE	21	0.148525	0.786848	0.753968	0.925912	1	6936	tags=81%, list=66%, signal=238%
GO_ADULT_BEHAVIOR	97	0.0682666	0.785864	0.749482	0.926726	1	4156	tags=46%, list=40%, signal=76%
GO_ORGANELLE_TRANSPORT_ALONG_MICROTUBULE	71	0.0785956	0.784972	0.741683	0.927453	1	3908	tags=45%, list=37%, signal=71%
GO_T_CELL_MEDIATED_IMMUNITY	29	0.123813	0.784374	0.750487	0.9276	1	6300	tags=72%, list=60%, signal=181%
GO_REGULATION_OF_CALCIUM_MEDIATED_SIGNALING	59	0.088522	0.783325	0.705179	0.928507	1	498	tags=14%, list=5%, signal=14%
GO_CELLULAR_COMPONENT_ASSEMBLY_INVOLVED_IN_MORPHOGENESIS	57	0.0878336	0.780694	0.731755	0.932194	1	6260	tags=68%, list=60%, signal=169%
GO_MICROTUBULE_NUCLEATION	24	0.132596	0.779383	0.724138	0.933485	1	7790	tags=88%, list=74%, signal=339%
GO_PATTERN_RECOGNITION_RECEPTOR_SIGNALING_PATHWAY	94	0.0694702	0.778701	0.745868	0.933783	1	9432	tags=97%, list=90%, signal=951%
GO_NEGATIVE_REGULATION_OF_DENDRITE_DEVELOPMENT	22	0.137857	0.778161	0.732759	0.933835	1	6185	tags=73%, list=59%, signal=177%
GO_MITOTIC_G2_M_TRANSITION_CHECKPOINT	18	0.152597	0.777228	0.713733	0.934528	1	3646	tags=50%, list=35%, signal=77%
GO_REGULATION_OF_CELLULAR_RESPONSE_TO_STRESS	488	0.0309405	0.776449	0.764826	0.935003	1	2484	tags=27%, list=24%, signal=33%
GO_O_GLYCAN_PROCESSING	26	0.130513	0.775275	0.744	0.936163	1	1861	tags=31%, list=18%, signal=37%
GO_REGULATION_OF_GENE_SILENCING	83	0.070871	0.774423	0.752515	0.936785	1	1410	tags=20%, list=13%, signal=23%
GO_ANDROGEN_RECEPTOR_SIGNALING_PATHWAY	48	0.0939156	0.774305	0.757752	0.936106	1	7760	tags=83%, list=74%, signal=319%
GO_ESTABLISHMENT_OF_SPINDLE_ORIENTATION	19	0.148933	0.773623	0.767123	0.936431	1	6169	tags=74%, list=59%, signal=179%
GO_POSITIVE_REGULATION_OF_CELL_GROWTH	120	0.0617406	0.77341	0.726337	0.935923	1	6964	tags=73%, list=66%, signal=213%
GO_INTERMEDIATE_FILAMENT_BASED_PROCESS	28	0.120764	0.773211	0.76673	0.935371	1	2482	tags=36%, list=24%, signal=47%
GO_TRNA_MODIFICATION	68	0.0777428	0.773211	0.742394	0.934489	1	6902	tags=74%, list=66%, signal=214%
GO_NEGATIVE_REGULATION_OF_TRANSPORTER_ACTIVITY	46	0.0957737	0.771946	0.739394	0.935732	1	5612	tags=63%, list=53%, signal=135%
GO_VESICLE_CARGO_LOADING	18	0.153446	0.771906	0.765531	0.934917	1	6551	tags=78%, list=62%, signal=207%
GO_INTRINSIC_APOPTOTIC_SIGNALING_PATHWAY_IN_RESPONSE_TO_DNA_DAMAGE	66	0.0802839	0.771349	0.76699	0.934977	1	4725	tags=53%, list=45%, signal=96%
GO_MAMMARY_GLAND_MORPHOGENESIS	28	0.120354	0.770144	0.753507	0.936126	1	6982	tags=79%, list=67%, signal=234%
GO_POSITIVE_REGULATION_OF_PHOSPHOLIPASE_ACTIVITY	28	0.127495	0.769134	0.755144	0.936916	1	6158	tags=71%, list=59%, signal=173%
GO_ESTABLISHMENT_OR_MAINTENANCE_OF_BIPOLAR_CELL_POLARITY	37	0.107968	0.768155	0.762781	0.937731	1	855	tags=19%, list=8%, signal=21%
GO_POSITIVE_REGULATION_OF_CELL_CYCLE_G1_S_PHASE_TRANSITION	30	0.119471	0.766927	0.749469	0.93897	1	4344	tags=53%, list=41%, signal=91%
GO_REGULATION_OF_MITOTIC_SPINDLE_ASSEMBLY	18	0.151112	0.765184	0.751037	0.941034	1	7741	tags=89%, list=74%, signal=339%
GO_NEGATIVE_REGULATION_OF_AMINE_TRANSPORT	17	0.155431	0.764526	0.786008	0.941276	1	7010	tags=82%, list=67%, signal=248%
GO_POSITIVE_REGULATION_OF_ESTABLISHMENT_OF_PROTEIN_LOCALIZATION_TO_MITOCHONDRION	45	0.0958247	0.764134	0.765748	0.941052	1	5059	tags=58%, list=48%, signal=111%
GO_RESPONSE_TO_HEAT	130	0.057128	0.764125	0.759766	0.940192	1	8364	tags=85%, list=80%, signal=416%
GO_REGULATION_OF_FILOPODIUM_ASSEMBLY	37	0.105003	0.762745	0.763598	0.941555	1	886	tags=19%, list=8%, signal=21%
GO_NUCLEAR_ENVELOPE_REASSEMBLY	17	0.154088	0.761633	0.770751	0.942471	1	6407	tags=76%, list=61%, signal=196%
GO_POSITIVE_REGULATION_OF_BIOMINERAL_TISSUE_DEVELOPMENT	22	0.134132	0.757384	0.790419	0.948807	1	979	tags=23%, list=9%, signal=25%
GO_MANNOSYLATION	26	0.122751	0.756552	0.784351	0.949322	1	4363	tags=54%, list=42%, signal=92%
GO_CARDIAC_CHAMBER_MORPHOGENESIS	72	0.0743798	0.755823	0.784394	0.94956	1	2138	tags=28%, list=20%, signal=35%
GO_MEMBRANE_DEPOLARIZATION	68	0.0770514	0.754774	0.752456	0.950415	1	2127	tags=28%, list=20%, signal=35%
GO_BRANCHING_INVOLVED_IN_BLOOD_VESSEL_MORPHOGENESIS	16	0.15437	0.754438	0.770701	0.950039	1	5594	tags=69%, list=53%, signal=147%
GO_NEGATIVE_REGULATION_OF_OXIDATIVE_STRESS_INDUCED_NEURON_DEATH	15	0.155481	0.754399	0.783835	0.949215	1	6063	tags=73%, list=58%, signal=174%
GO_POSTSYNAPTIC_SPECIALIZATION_ORGANIZATION	33	0.108102	0.753559	0.794715	0.94968	1	3001	tags=39%, list=29%, signal=55%
GO_CARDIAC_VENTRICLE_MORPHOGENESIS	37	0.104625	0.753152	0.782288	0.949467	1	2024	tags=30%, list=19%, signal=37%
GO_TRNA_WOBBLE_URIDINE_MODIFICATION	15	0.162705	0.752734	0.748	0.949204	1	7386	tags=87%, list=70%, signal=292%
GO_HEART_DEVELOPMENT	334	0.0367742	0.752084	0.749012	0.949419	1	5216	tags=53%, list=50%, signal=103%
GO_CELLULAR_RESPONSE_TO_HORMONE_STIMULUS	454	0.0319686	0.75203	0.757692	0.948633	1	4669	tags=48%, list=45%, signal=82%
GO_POSITIVE_REGULATION_OF_TRANSCRIPTION_ELONGATION_FROM_RNA_POLYMERASE_II_PROMOTER	17	0.149999	0.751069	0.798817	0.949277	1	8301	tags=94%, list=79%, signal=450%
GO_REGULATION_OF_LIPID_STORAGE	25	0.126937	0.749534	0.752437	0.950856	1	4545	tags=56%, list=43%, signal=99%
GO_PIGMENT_GRANULE_LOCALIZATION	19	0.141519	0.748916	0.7833	0.950972	1	2934	tags=42%, list=28%, signal=58%
GO_MATERNAL_PROCESS_INVOLVED_IN_FEMALE_PREGNANCY	35	0.105623	0.748876	0.813665	0.950162	1	693	tags=17%, list=7%, signal=18%
GO_NEGATIVE_REGULATION_OF_T_CELL_DIFFERENTIATION	15	0.157422	0.747187	0.815686	0.95202	1	6742	tags=80%, list=64%, signal=224%
GO_REGULATION_OF_MYOBLAST_DIFFERENTIATION	28	0.119111	0.74669	0.784553	0.951939	1	1750	tags=29%, list=17%, signal=34%
GO_INNER_EAR_AUDITORY_RECEPTOR_CELL_DIFFERENTIATION	16	0.151697	0.746583	0.782178	0.951238	1	5622	tags=69%, list=54%, signal=148%
GO_MRNA_TRANSCRIPTION	19	0.144198	0.746507	0.76971	0.950488	1	8427	tags=95%, list=80%, signal=481%
GO_ASSOCIATIVE_LEARNING	66	0.0765018	0.746159	0.797244	0.950186	1	5877	tags=64%, list=56%, signal=144%
GO_REGULATION_OF_POSTTRANSCRIPTIONAL_GENE_SILENCING	63	0.0779433	0.745804	0.807281	0.949908	1	3682	tags=43%, list=35%, signal=66%
GO_TELOMERE_MAINTENANCE_VIA_SEMI_CONSERVATIVE_REPLICATION	18	0.144841	0.745457	0.783088	0.949573	1	4310	tags=56%, list=41%, signal=94%
GO_ALPHA_AMINO_ACID_BIOSYNTHETIC_PROCESS	41	0.0989522	0.745256	0.787449	0.949039	1	2547	tags=34%, list=24%, signal=45%
GO_PROTEIN_DEGLYCOSYLATION	25	0.124816	0.744403	0.772636	0.949472	1	1630	tags=28%, list=16%, signal=33%
GO_REGULATION_OF_CALCINEURIN_MEDIATED_SIGNALING	24	0.127429	0.742359	0.813765	0.951819	1	2162	tags=33%, list=21%, signal=42%
GO_GASTRULATION_WITH_MOUTH_FORMING_SECOND	20	0.137536	0.741501	0.789683	0.952303	1	9049	tags=100%, list=86%, signal=727%
GO_NEGATIVE_REGULATION_OF_DNA_BINDING	33	0.110336	0.741367	0.780769	0.951653	1	2024	tags=30%, list=19%, signal=37%
GO_PALLIUM_DEVELOPMENT	136	0.0551364	0.740537	0.815476	0.952099	1	3439	tags=38%, list=33%, signal=56%
GO_CYTOSOLIC_CALCIUM_ION_TRANSPORT	107	0.061497	0.740107	0.804833	0.951949	1	733	tags=13%, list=7%, signal=14%
GO_REGULATION_OF_CHROMATIN_SILENCING	20	0.137584	0.739346	0.820513	0.952317	1	1181	tags=25%, list=11%, signal=28%
GO_T_CELL_SELECTION	16	0.152962	0.738801	0.772632	0.95231	1	1675	tags=31%, list=16%, signal=37%
GO_POSITIVE_REGULATION_OF_SMOOTHENED_SIGNALING_PATHWAY	20	0.140258	0.738724	0.807302	0.951578	1	7447	tags=85%, list=71%, signal=292%
GO_PROTEIN_KINASE_C_ACTIVATING_G_PROTEIN_COUPLED_RECEPTOR_SIGNALING_PATHWAY	19	0.138995	0.738492	0.806383	0.95109	1	752	tags=21%, list=7%, signal=23%
GO_POLYOL_METABOLIC_PROCESS	50	0.0874329	0.737461	0.790837	0.951789	1	8737	tags=92%, list=83%, signal=548%
GO_NEGATIVE_REGULATION_OF_MYELOID_LEUKOCYTE_DIFFERENTIATION	28	0.120866	0.736779	0.779093	0.951962	1	6602	tags=75%, list=63%, signal=202%
GO_POSITIVE_REGULATION_OF_AXON_EXTENSION	38	0.0982184	0.73677	0.790749	0.951117	1	2009	tags=29%, list=19%, signal=36%
GO_REGULATION_OF_CALCIUM_ION_IMPORT	16	0.15011	0.735281	0.8	0.952593	1	4983	tags=63%, list=48%, signal=119%
GO_ESTABLISHMENT_OF_PROTEIN_LOCALIZATION_TO_PLASMA_MEMBRANE	50	0.086954	0.734221	0.779116	0.953394	1	4546	tags=52%, list=43%, signal=91%
GO_NEGATIVE_REGULATION_OF_CELL_ACTIVATION	75	0.0712114	0.734195	0.809619	0.952583	1	6950	tags=73%, list=66%, signal=216%
GO_REGULATION_OF_EPIDERMAL_CELL_DIFFERENTIATION	21	0.132714	0.734143	0.779528	0.951812	1	6602	tags=76%, list=63%, signal=205%
GO_INTERFERON_GAMMA_PRODUCTION	28	0.117773	0.733817	0.813387	0.951464	1	7009	tags=79%, list=67%, signal=236%
GO_REGULATION_OF_RELEASE_OF_SEQUESTERED_CALCIUM_ION_INTO_CYTOSOL	49	0.0891814	0.733742	0.802419	0.950723	1	2065	tags=29%, list=20%, signal=35%
GO_METANEPHRIC_NEPHRON_DEVELOPMENT	19	0.13798	0.732364	0.805611	0.951943	1	7940	tags=89%, list=76%, signal=367%
GO_NUCLEOSOME_ORGANIZATION	72	0.0735213	0.732182	0.794	0.951362	1	5935	tags=64%, list=57%, signal=146%
GO_SENSORY_PERCEPTION_OF_PAIN	57	0.0827401	0.73179	0.805221	0.951121	1	5577	tags=61%, list=53%, signal=130%
GO_VESICLE_DOCKING	59	0.0818535	0.731059	0.811429	0.951399	1	8924	tags=93%, list=85%, signal=621%
GO_B_CELL_ACTIVATION_INVOLVED_IN_IMMUNE_RESPONSE	29	0.115922	0.730935	0.811475	0.950727	1	7106	tags=79%, list=68%, signal=245%
GO_NEGATIVE_REGULATION_OF_I_KAPPAB_KINASE_NF_KAPPAB_SIGNALING	25	0.120745	0.730903	0.832392	0.949928	1	1253	tags=24%, list=12%, signal=27%
GO_NEGATIVE_REGULATION_OF_ALPHA_BETA_T_CELL_ACTIVATION	15	0.157422	0.730842	0.813025	0.949171	1	6742	tags=80%, list=64%, signal=224%
GO_CALCIUM_MEDIATED_SIGNALING	114	0.0583279	0.730283	0.798337	0.949199	1	498	tags=11%, list=5%, signal=11%
GO_NEGATIVE_REGULATION_OF_VIRAL_PROCESS	35	0.103737	0.729177	0.821764	0.950066	1	6707	tags=74%, list=64%, signal=205%
GO_DEFENSE_RESPONSE_TO_OTHER_ORGANISM	147	0.0512608	0.728783	0.828685	0.949804	1	3465	tags=38%, list=33%, signal=56%
GO_NCRNA_EXPORT_FROM_NUCLEUS	34	0.107661	0.726711	0.819672	0.952036	1	6278	tags=71%, list=60%, signal=175%
GO_POSITIVE_REGULATION_OF_PEPTIDYL_THREONINE_PHOSPHORYLATION	17	0.146798	0.725712	0.802905	0.952616	1	2781	tags=41%, list=27%, signal=56%
GO_REGULATION_OF_EPITHELIAL_CELL_APOPTOTIC_PROCESS	42	0.0942217	0.724977	0.805328	0.952843	1	8006	tags=86%, list=76%, signal=361%
GO_PROTEIN_MANNOSYLATION	18	0.13978	0.724501	0.826923	0.952703	1	4363	tags=56%, list=42%, signal=95%
GO_NEGATIVE_REGULATION_OF_EPITHELIAL_TO_MESENCHYMAL_TRANSITION	16	0.148391	0.724199	0.82643	0.95231	1	5001	tags=63%, list=48%, signal=119%
GO_AXONEME_ASSEMBLY	26	0.119928	0.723271	0.796646	0.952834	1	4796	tags=58%, list=46%, signal=106%
GO_RESPONSE_TO_STARVATION	139	0.0516643	0.722631	0.821285	0.952917	1	8143	tags=83%, list=78%, signal=365%
GO_PHENOL_CONTAINING_COMPOUND_METABOLIC_PROCESS	31	0.109706	0.72236	0.807767	0.952481	1	3589	tags=45%, list=34%, signal=68%
GO_REGULATION_OF_ERYTHROCYTE_DIFFERENTIATION	33	0.10683	0.721301	0.81289	0.953148	1	9054	tags=97%, list=86%, signal=706%
GO_SARCOPLASMIC_RETICULUM_CALCIUM_ION_TRANSPORT	23	0.12619	0.721024	0.819961	0.952719	1	8256	tags=91%, list=79%, signal=428%
GO_CEREBRAL_CORTEX_CELL_MIGRATION	39	0.0969776	0.720399	0.843813	0.952789	1	4096	tags=49%, list=39%, signal=80%
GO_I_KAPPAB_KINASE_NF_KAPPAB_SIGNALING	147	0.0513509	0.719925	0.821862	0.952671	1	5034	tags=53%, list=48%, signal=101%
GO_NEURAL_RETINA_DEVELOPMENT	38	0.0969646	0.71939	0.81104	0.952595	1	6715	tags=74%, list=64%, signal=204%
GO_ESTABLISHMENT_OF_EPITHELIAL_CELL_POLARITY	23	0.123627	0.719354	0.815261	0.951805	1	9195	tags=100%, list=88%, signal=808%
GO_EMBRYONIC_HEART_TUBE_DEVELOPMENT	41	0.094216	0.717988	0.8125	0.953012	1	6946	tags=76%, list=66%, signal=223%
GO_MATERNAL_PLACENTA_DEVELOPMENT	20	0.134193	0.717847	0.818359	0.952382	1	692	tags=20%, list=7%, signal=21%
GO_POSTSYNAPTIC_SPECIALIZATION_ASSEMBLY	21	0.128297	0.713649	0.83953	0.957656	1	1653	tags=29%, list=16%, signal=34%
GO_TYROSINE_PHOSPHORYLATION_OF_STAT_PROTEIN	31	0.106894	0.713245	0.831984	0.957419	1	9371	tags=100%, list=89%, signal=935%
GO_REGULATION_OF_MAP_KINASE_ACTIVITY	215	0.0416296	0.712756	0.816872	0.957284	1	6158	tags=63%, list=59%, signal=149%
GO_REPLACEMENT_OSSIFICATION	18	0.138698	0.712634	0.828221	0.956613	1	2626	tags=39%, list=25%, signal=52%
GO_REGULATION_OF_NUCLEOCYTOPLASMIC_TRANSPORT	78	0.068198	0.712501	0.815261	0.955976	1	8972	tags=92%, list=86%, signal=633%
GO_ESTABLISHMENT_OF_MITOCHONDRION_LOCALIZATION	20	0.135721	0.711289	0.839175	0.95686	1	3823	tags=50%, list=36%, signal=79%
GO_NEGATIVE_REGULATION_OF_CELLULAR_RESPONSE_TO_TRANSFORMING_GROWTH_FACTOR_BETA_STIMULUS	54	0.0806609	0.710033	0.832075	0.957794	1	4985	tags=56%, list=48%, signal=105%
GO_FC_EPSILON_RECEPTOR_SIGNALING_PATHWAY	90	0.0632906	0.709176	0.839458	0.958168	1	9248	tags=94%, list=88%, signal=791%
GO_NEGATIVE_REGULATION_OF_PROTEIN_ACETYLATION	15	0.150485	0.708678	0.848361	0.958045	1	1220	tags=27%, list=12%, signal=30%
GO_MUSCLE_ADAPTATION	71	0.071097	0.708465	0.831622	0.957536	1	9305	tags=96%, list=89%, signal=842%
GO_MOVEMENT_IN_ENVIRONMENT_OF_OTHER_ORGANISM_INVOLVED_IN_SYMBIOTIC_INTERACTION	28	0.111076	0.708232	0.850895	0.957025	1	8203	tags=89%, list=78%, signal=408%
GO_BLASTOCYST_DEVELOPMENT	61	0.078476	0.708006	0.852427	0.95649	1	7435	tags=79%, list=71%, signal=269%
GO_CARDIAC_SEPTUM_DEVELOPMENT	72	0.070295	0.707451	0.875764	0.956447	1	6260	tags=67%, list=60%, signal=164%
GO_POSITIVE_REGULATION_OF_B_CELL_ACTIVATION	30	0.108604	0.707091	0.855731	0.956115	1	7255	tags=80%, list=69%, signal=259%
GO_NUCLEOSIDE_BISPHOSPHATE_BIOSYNTHETIC_PROCESS	60	0.0782838	0.707004	0.81875	0.955411	1	4952	tags=55%, list=47%, signal=104%
GO_PROTEIN_PROCESSING	114	0.057048	0.706973	0.853306	0.954628	1	9529	tags=96%, list=91%, signal=1042%
GO_OUTFLOW_TRACT_SEPTUM_MORPHOGENESIS	16	0.145312	0.706699	0.831683	0.954171	1	8967	tags=100%, list=85%, signal=688%
GO_FERTILIZATION	58	0.0790076	0.706207	0.848948	0.95404	1	1526	tags=22%, list=15%, signal=26%
GO_SINGLE_FERTILIZATION	44	0.0891381	0.706	0.832046	0.953496	1	7889	tags=84%, list=75%, signal=338%
GO_CELLULAR_AMINO_ACID_CATABOLIC_PROCESS	52	0.083283	0.705716	0.830709	0.953096	1	6392	tags=69%, list=61%, signal=176%
GO_PIGMENTATION	60	0.0766379	0.704308	0.823643	0.954209	1	3046	tags=37%, list=29%, signal=51%
GO_TUBE_FORMATION	96	0.0615439	0.70407	0.817623	0.953724	1	6899	tags=72%, list=66%, signal=208%
GO_REGULATION_OF_AXON_GUIDANCE	39	0.0956969	0.702802	0.822857	0.954592	1	8144	tags=87%, list=78%, signal=388%
GO_TOLL_LIKE_RECEPTOR_SIGNALING_PATHWAY	70	0.0726762	0.702721	0.864341	0.953884	1	9432	tags=97%, list=90%, signal=957%
GO_MAST_CELL_MEDIATED_IMMUNITY	20	0.131901	0.702301	0.848126	0.953629	1	7010	tags=80%, list=67%, signal=241%
GO_REGULATION_OF_T_CELL_MEDIATED_IMMUNITY	19	0.136422	0.701988	0.856287	0.953216	1	6300	tags=74%, list=60%, signal=184%
GO_DIVALENT_INORGANIC_CATION_TRANSPORT	287	0.0361723	0.700838	0.833333	0.953987	1	763	tags=11%, list=7%, signal=11%
GO_CELLULAR_RESPONSE_TO_GAMMA_RADIATION	24	0.120326	0.700701	0.844398	0.953368	1	5733	tags=67%, list=55%, signal=147%
GO_REGULATION_OF_TOLL_LIKE_RECEPTOR_SIGNALING_PATHWAY	28	0.110686	0.700412	0.833984	0.952967	1	9331	tags=100%, list=89%, signal=903%
GO_POSITIVE_REGULATION_OF_STRIATED_MUSCLE_CELL_DIFFERENTIATION	29	0.109863	0.699754	0.820565	0.953054	1	8978	tags=97%, list=86%, signal=668%
GO_CLATHRIN_DEPENDENT_ENDOCYTOSIS	38	0.094905	0.699268	0.858847	0.952911	1	3976	tags=47%, list=38%, signal=76%
GO_REGULATION_OF_RESPONSE_TO_BIOTIC_STIMULUS	58	0.0775565	0.697889	0.861804	0.953946	1	6967	tags=74%, list=66%, signal=220%
GO_POSITIVE_REGULATION_OF_LEUKOCYTE_PROLIFERATION	43	0.0908884	0.695993	0.848907	0.955625	1	6856	tags=74%, list=65%, signal=214%
GO_NEUROBLAST_PROLIFERATION	38	0.0957107	0.69575	0.863014	0.955144	1	6176	tags=68%, list=59%, signal=166%
GO_ERYTHROCYTE_DEVELOPMENT	21	0.1254	0.695003	0.866792	0.955294	1	5180	tags=62%, list=49%, signal=122%
GO_ACTIVATION_OF_GTPASE_ACTIVITY	61	0.0751089	0.694208	0.842004	0.95551	1	2827	tags=34%, list=27%, signal=47%
GO_POSITIVE_REGULATION_OF_DNA_TEMPLATED_TRANSCRIPTION_ELONGATION	28	0.108488	0.692741	0.853707	0.956665	1	9354	tags=100%, list=89%, signal=921%
GO_NCRNA_3_END_PROCESSING	29	0.107526	0.690519	0.861635	0.958703	1	8279	tags=90%, list=79%, signal=424%
GO_SKIN_DEVELOPMENT	125	0.0531327	0.689819	0.868914	0.95877	1	7085	tags=73%, list=68%, signal=222%
GO_TRANSFORMING_GROWTH_FACTOR_BETA_RECEPTOR_SIGNALING_PATHWAY	135	0.051276	0.689687	0.860324	0.958141	1	4985	tags=53%, list=48%, signal=99%
GO_PROTEIN_K11_LINKED_UBIQUITINATION	25	0.114095	0.689272	0.835644	0.957844	1	7197	tags=80%, list=69%, signal=254%
GO_NEUTRAL_LIPID_BIOSYNTHETIC_PROCESS	24	0.117786	0.688453	0.844075	0.958063	1	7945	tags=88%, list=76%, signal=360%
GO_RESPONSE_TO_AUDITORY_STIMULUS	15	0.147271	0.687607	0.851638	0.958301	1	4051	tags=53%, list=39%, signal=87%
GO_GLANDULAR_EPITHELIAL_CELL_DEVELOPMENT	16	0.143558	0.68715	0.848948	0.958077	1	4396	tags=56%, list=42%, signal=97%
GO_POSITIVE_REGULATION_OF_CALCIUM_ION_TRANSPORT_INTO_CYTOSOL	29	0.1101	0.686025	0.854209	0.958725	1	5720	tags=66%, list=55%, signal=144%
GO_SEQUESTERING_OF_CALCIUM_ION	78	0.0654275	0.685972	0.863931	0.957989	1	2142	tags=27%, list=20%, signal=34%
GO_RNA_PHOSPHODIESTER_BOND_HYDROLYSIS_EXONUCLEOLYTIC	32	0.101011	0.685124	0.865759	0.958273	1	8777	tags=94%, list=84%, signal=572%
GO_PROTEIN_HETEROOLIGOMERIZATION	67	0.0719362	0.682349	0.86255	0.960918	1	6921	tags=73%, list=66%, signal=214%
GO_POSITIVE_REGULATION_OF_NEUROBLAST_PROLIFERATION	15	0.144694	0.682331	0.862475	0.960126	1	6176	tags=73%, list=59%, signal=178%
GO_PROTEIN_ADP_RIBOSYLATION	20	0.127937	0.6814	0.871345	0.960464	1	7576	tags=85%, list=72%, signal=305%
GO_MACROPHAGE_ACTIVATION	38	0.0914507	0.680137	0.874227	0.961227	1	3460	tags=42%, list=33%, signal=63%
GO_BONE_REMODELING	40	0.0921292	0.679652	0.873767	0.961003	1	9264	tags=98%, list=88%, signal=831%
GO_SULFUR_COMPOUND_TRANSPORT	28	0.109266	0.679622	0.86148	0.960231	1	1853	tags=29%, list=18%, signal=35%
GO_RESPONSE_TO_TESTOSTERONE	27	0.109639	0.679556	0.886228	0.959499	1	1960	tags=30%, list=19%, signal=36%
GO_REGULATION_OF_LONG_TERM_NEURONAL_SYNAPTIC_PLASTICITY	25	0.11033	0.674597	0.863281	0.96468	1	3460	tags=44%, list=33%, signal=65%
GO_ARF_PROTEIN_SIGNAL_TRANSDUCTION	18	0.132024	0.674409	0.853608	0.964111	1	5027	tags=61%, list=48%, signal=117%
GO_POSITIVE_REGULATION_OF_STEM_CELL_PROLIFERATION	23	0.116108	0.67427	0.866109	0.963474	1	5625	tags=65%, list=54%, signal=140%
GO_REGULATION_OF_MRNA_PROCESSING	118	0.0531728	0.671019	0.849421	0.966547	1	9493	tags=96%, list=90%, signal=996%
GO_REGULATION_OF_CENTROSOME_DUPLICATION	31	0.0994358	0.670064	0.88668	0.966878	1	9449	tags=100%, list=90%, signal=1005%
GO_REGULATION_OF_CYTOSOLIC_CALCIUM_ION_CONCENTRATION	169	0.0431997	0.668902	0.880325	0.967467	1	9050	tags=91%, list=86%, signal=649%
GO_REGULATION_OF_SYSTEMIC_ARTERIAL_BLOOD_PRESSURE	41	0.0902455	0.667385	0.888651	0.968438	1	847	tags=17%, list=8%, signal=19%
GO_CYTOSOLIC_TRANSPORT	133	0.049123	0.666413	0.878906	0.968678	1	9507	tags=95%, list=91%, signal=1006%
GO_POSITIVE_REGULATION_OF_CALCIUM_ION_TRANSMEMBRANE_TRANSPORT	39	0.0883979	0.666375	0.889583	0.967923	1	689	tags=15%, list=7%, signal=16%
GO_ESTABLISHMENT_OF_PIGMENT_GRANULE_LOCALIZATION	17	0.132189	0.664368	0.888247	0.969437	1	2934	tags=41%, list=28%, signal=57%
GO_GLUTAMINE_FAMILY_AMINO_ACID_METABOLIC_PROCESS	47	0.0800597	0.662874	0.911579	0.970373	1	2734	tags=34%, list=26%, signal=46%
GO_PROTEIN_AUTOUBIQUITINATION	49	0.0810599	0.662605	0.881356	0.969882	1	7930	tags=84%, list=76%, signal=341%
GO_PRODUCTION_OF_MOLECULAR_MEDIATOR_OF_IMMUNE_RESPONSE	76	0.0662292	0.662381	0.876953	0.969342	1	3036	tags=36%, list=29%, signal=50%
GO_AGING	196	0.0408738	0.661973	0.896907	0.968991	1	4181	tags=44%, list=40%, signal=72%
GO_NUCLEOSIDE_DIPHOSPHATE_METABOLIC_PROCESS	20	0.123782	0.66177	0.887189	0.968437	1	9193	tags=100%, list=88%, signal=807%
GO_PROTEIN_HETEROTETRAMERIZATION	22	0.118448	0.659817	0.883768	0.969792	1	6865	tags=77%, list=65%, signal=223%
GO_NEGATIVE_REGULATION_OF_AXONOGENESIS	62	0.070938	0.659744	0.910603	0.969064	1	6027	tags=65%, list=57%, signal=151%
GO_ENERGY_HOMEOSTASIS	19	0.125871	0.658683	0.884454	0.969451	1	9171	tags=100%, list=87%, signal=794%
GO_ISOPRENOID_BIOSYNTHETIC_PROCESS	16	0.135932	0.654709	0.877593	0.972935	1	2509	tags=38%, list=24%, signal=49%
GO_VIRAL_GENOME_REPLICATION	65	0.0694189	0.65437	0.888889	0.972497	1	6699	tags=71%, list=64%, signal=195%
GO_DEVELOPMENTAL_PIGMENTATION	26	0.106541	0.653986	0.90303	0.972119	1	498	tags=15%, list=5%, signal=16%
GO_MEMBRANE_DEPOLARIZATION_DURING_CARDIAC_MUSCLE_CELL_ACTION_POTENTIAL	17	0.130947	0.65203	0.904082	0.973364	1	2947	tags=41%, list=28%, signal=57%
GO_NEGATIVE_REGULATION_OF_RESPONSE_TO_CYTOKINE_STIMULUS	24	0.113717	0.650575	0.880859	0.974092	1	4928	tags=58%, list=47%, signal=110%
GO_RECEPTOR_CLUSTERING	44	0.0833551	0.647719	0.92	0.976265	1	7711	tags=82%, list=74%, signal=308%
GO_VESICLE_MEDIATED_TRANSPORT_TO_THE_PLASMA_MEMBRANE	83	0.0609981	0.645795	0.914343	0.977442	1	4546	tags=49%, list=43%, signal=86%
GO_REGULATION_OF_CARDIAC_MUSCLE_CELL_DIFFERENTIATION	23	0.11227	0.644438	0.90613	0.978028	1	4753	tags=57%, list=45%, signal=103%
GO_REGULATION_OF_MICROTUBULE_BASED_MOVEMENT	18	0.128798	0.643866	0.882239	0.97784	1	4478	tags=56%, list=43%, signal=97%
GO_MYELOID_LEUKOCYTE_DIFFERENTIATION	102	0.0536196	0.643492	0.916	0.977415	1	9932	tags=100%, list=95%, signal=1862%
GO_CGMP_MEDIATED_SIGNALING	16	0.131385	0.640523	0.91068	0.979581	1	1901	tags=31%, list=18%, signal=38%
GO_POSITIVE_REGULATION_OF_BMP_SIGNALING_PATHWAY	21	0.118709	0.640234	0.894325	0.979058	1	4251	tags=52%, list=41%, signal=88%
GO_BONE_RESORPTION	28	0.102309	0.63806	0.886454	0.980346	1	3799	tags=46%, list=36%, signal=73%
GO_POSITIVE_REGULATION_OF_IMMUNE_EFFECTOR_PROCESS	71	0.0633593	0.63597	0.919918	0.98156	1	3919	tags=44%, list=37%, signal=69%
GO_DNA_CATABOLIC_PROCESS_ENDONUCLEOLYTIC	17	0.133239	0.635744	0.901437	0.980976	1	2923	tags=41%, list=28%, signal=57%
GO_SENSORY_ORGAN_MORPHOGENESIS	135	0.0465011	0.635644	0.933078	0.98029	1	2004	tags=24%, list=19%, signal=29%
GO_ACUTE_INFLAMMATORY_RESPONSE	28	0.100172	0.634559	0.930283	0.980553	1	4196	tags=50%, list=40%, signal=83%
GO_REGULATION_OF_CELLULAR_AMIDE_METABOLIC_PROCESS	316	0.0308375	0.634405	0.944882	0.97991	1	3702	tags=38%, list=35%, signal=57%
GO_DNA_TEMPLATED_TRANSCRIPTION_TERMINATION	62	0.068222	0.633286	0.927165	0.980172	1	9270	tags=95%, list=88%, signal=813%
GO_REGULATION_OF_ANOIKIS	16	0.134237	0.632667	0.908184	0.979951	1	3838	tags=50%, list=37%, signal=79%
GO_CARDIAC_CHAMBER_DEVELOPMENT	102	0.0543539	0.631627	0.899791	0.98015	1	9513	tags=96%, list=91%, signal=1022%
GO_RESPONSE_TO_STEROL	21	0.116821	0.631458	0.904483	0.979495	1	9266	tags=100%, list=88%, signal=855%
GO_EMBRYONIC_DIGIT_MORPHOGENESIS	34	0.091127	0.631383	0.907216	0.978772	1	2440	tags=32%, list=23%, signal=42%
GO_POSITIVE_REGULATION_OF_DNA_REPLICATION	20	0.119436	0.631379	0.915323	0.977986	1	7665	tags=85%, list=73%, signal=315%
GO_RELEASE_OF_SEQUESTERED_CALCIUM_ION_INTO_CYTOSOL_BY_ENDOPLASMIC_RETICULUM	21	0.117867	0.63094	0.913223	0.9776	1	8256	tags=90%, list=79%, signal=424%
GO_ESTABLISHMENT_OF_ORGANELLE_LOCALIZATION	382	0.0287218	0.629521	0.929006	0.978132	1	7178	tags=71%, list=68%, signal=217%
GO_PEPTIDYL_CYSTEINE_MODIFICATION	38	0.0836556	0.627453	0.908911	0.979299	1	1057	tags=18%, list=10%, signal=20%
GO_POSITIVE_REGULATION_OF_FILOPODIUM_ASSEMBLY	27	0.10137	0.626713	0.92	0.979182	1	1658	tags=26%, list=16%, signal=31%
GO_EPITHELIAL_CELL_PROLIFERATION	209	0.0370567	0.626405	0.932515	0.978642	1	9054	tags=90%, list=86%, signal=644%
GO_ESTABLISHMENT_OR_MAINTENANCE_OF_MONOPOLAR_CELL_POLARITY	16	0.129631	0.626254	0.924152	0.978004	1	2575	tags=38%, list=25%, signal=50%
GO_ENDOPLASMIC_RETICULUM_ORGANIZATION	43	0.0789789	0.626205	0.915638	0.977264	1	9176	tags=95%, list=87%, signal=758%
GO_PROTEIN_K48_LINKED_DEUBIQUITINATION	26	0.103498	0.625054	0.939024	0.977528	1	4161	tags=50%, list=40%, signal=83%
GO_AORTA_DEVELOPMENT	32	0.0928356	0.618641	0.939076	0.982407	1	6240	tags=69%, list=59%, signal=169%
GO_DENDRITIC_CELL_DIFFERENTIATION	16	0.127661	0.617496	0.91984	0.982576	1	7185	tags=81%, list=68%, signal=257%
GO_MUSCLE_ORGAN_DEVELOPMENT	220	0.0366867	0.617267	0.917339	0.98198	1	2054	tags=23%, list=20%, signal=28%
GO_GENITALIA_DEVELOPMENT	22	0.110371	0.616628	0.942913	0.98173	1	8380	tags=91%, list=80%, signal=451%
GO_SMOOTH_MUSCLE_CELL_DIFFERENTIATION	35	0.0858236	0.614832	0.942231	0.982532	1	9292	tags=97%, list=89%, signal=848%
GO_MAST_CELL_ACTIVATION	23	0.105944	0.613439	0.934741	0.982874	1	8924	tags=96%, list=85%, signal=639%
GO_RESPIRATORY_GASEOUS_EXCHANGE	40	0.0824163	0.612972	0.935614	0.982456	1	1498	tags=23%, list=14%, signal=26%
GO_ANTERIOR_POSTERIOR_AXIS_SPECIFICATION	19	0.115979	0.612269	0.924797	0.982234	1	993	tags=21%, list=9%, signal=23%
GO_REGULATION_OF_CELLULAR_RESPONSE_TO_TRANSFORMING_GROWTH_FACTOR_BETA_STIMULUS	81	0.0576365	0.608801	0.919132	0.984385	1	8594	tags=88%, list=82%, signal=481%
GO_ADULT_LOCOMOTORY_BEHAVIOR	56	0.0697103	0.60764	0.938343	0.984546	1	9387	tags=96%, list=89%, signal=912%
GO_ATTACHMENT_OF_SPINDLE_MICROTUBULES_TO_KINETOCHORE	17	0.12273	0.606931	0.94501	0.984323	1	2416	tags=35%, list=23%, signal=46%
GO_REGULATION_OF_GOLGI_ORGANIZATION	15	0.128051	0.602597	0.93456	0.986961	1	5651	tags=67%, list=54%, signal=144%
GO_POSITIVE_REGULATION_OF_HISTONE_METHYLATION	27	0.09772	0.601693	0.923541	0.986856	1	8301	tags=89%, list=79%, signal=425%
GO_POSITIVE_REGULATION_OF_ORGAN_GROWTH	29	0.0949702	0.601028	0.930612	0.9866	1	6240	tags=69%, list=59%, signal=170%
GO_COCHLEA_DEVELOPMENT	27	0.0957837	0.599972	0.935039	0.986602	1	2882	tags=37%, list=27%, signal=51%
GO_ASPARTATE_FAMILY_AMINO_ACID_METABOLIC_PROCESS	32	0.089979	0.599801	0.933747	0.985941	1	4303	tags=50%, list=41%, signal=85%
GO_POSITIVE_REGULATION_OF_G_PROTEIN_COUPLED_RECEPTOR_SIGNALING_PATHWAY	18	0.116915	0.598452	0.92915	0.986193	1	5768	tags=67%, list=55%, signal=148%
GO_NEGATIVE_REGULATION_OF_CARBOHYDRATE_METABOLIC_PROCESS	25	0.101366	0.594468	0.925049	0.988301	1	8589	tags=92%, list=82%, signal=506%
GO_POSITIVE_REGULATION_OF_PRODUCTION_OF_MOLECULAR_MEDIATOR_OF_IMMUNE_RESPONSE	35	0.083733	0.593133	0.956088	0.988523	1	3919	tags=46%, list=37%, signal=73%
GO_MAMMARY_GLAND_DUCT_MORPHOGENESIS	20	0.110745	0.593023	0.939834	0.987824	1	6707	tags=75%, list=64%, signal=208%
GO_POSITIVE_REGULATION_OF_SMALL_MOLECULE_METABOLIC_PROCESS	56	0.0680879	0.5912	0.964684	0.988341	1	8280	tags=86%, list=79%, signal=405%
GO_REGULATION_OF_CYTOPLASMIC_TRANSLATION	25	0.0975251	0.59081	0.94971	0.98781	1	3594	tags=44%, list=34%, signal=67%
GO_WATER_SOLUBLE_VITAMIN_METABOLIC_PROCESS	49	0.071195	0.590672	0.942231	0.987122	1	8033	tags=84%, list=77%, signal=356%
GO_ACTIVATION_OF_MAPK_ACTIVITY	97	0.0525304	0.590505	0.931452	0.986461	1	6158	tags=64%, list=59%, signal=153%
GO_G_PROTEIN_COUPLED_RECEPTOR_SIGNALING_PATHWAY	419	0.0254233	0.589625	0.949393	0.986327	1	469	tags=7%, list=4%, signal=7%
GO_VIRAL_LIFE_CYCLE	194	0.0360835	0.588301	0.948473	0.986418	1	763	tags=11%, list=7%, signal=11%
GO_REGULATION_OF_BEHAVIOR	36	0.0835778	0.588284	0.95858	0.985656	1	1165	tags=19%, list=11%, signal=22%
GO_CELLULAR_RESPONSE_TO_LIPOPROTEIN_PARTICLE_STIMULUS	17	0.115395	0.582799	0.936864	0.988525	1	4344	tags=53%, list=41%, signal=90%
GO_REGULATION_OF_ACTIN_FILAMENT_BASED_MOVEMENT	26	0.0973742	0.582169	0.958412	0.988159	1	5032	tags=58%, list=48%, signal=111%
GO_REGULATION_OF_LYMPHOCYTE_MIGRATION	25	0.101443	0.581309	0.946721	0.987927	1	7749	tags=84%, list=74%, signal=321%
GO_CYTOPLASMIC_PATTERN_RECOGNITION_RECEPTOR_SIGNALING_PATHWAY	39	0.0785693	0.580615	0.957831	0.987601	1	8323	tags=87%, list=79%, signal=420%
GO_REGULATION_OF_HISTONE_H3_K4_METHYLATION	19	0.111697	0.579689	0.944	0.98743	1	7111	tags=79%, list=68%, signal=245%
GO_CEREBRAL_CORTEX_DEVELOPMENT	92	0.0522341	0.579236	0.941532	0.986957	1	5385	tags=57%, list=51%, signal=115%
GO_CELLULAR_RESPONSE_TO_STARVATION	113	0.0474475	0.574651	0.962451	0.988964	1	8140	tags=82%, list=78%, signal=363%
GO_MAINTENANCE_OF_CELL_NUMBER	109	0.0476647	0.572772	0.970646	0.989263	1	9513	tags=95%, list=91%, signal=1014%
GO_POSITIVE_REGULATION_OF_DNA_BINDING_TRANSCRIPTION_FACTOR_ACTIVITY	147	0.0399712	0.572462	0.964509	0.988691	1	2440	tags=27%, list=23%, signal=35%
GO_EXTRINSIC_APOPTOTIC_SIGNALING_PATHWAY_VIA_DEATH_DOMAIN_RECEPTORS	48	0.0706163	0.569006	0.972441	0.989883	1	9096	tags=94%, list=87%, signal=702%
GO_REGULATION_OF_HEART_MORPHOGENESIS	19	0.110511	0.566578	0.95069	0.99054	1	4915	tags=58%, list=47%, signal=109%
GO_MODIFICATION_BY_SYMBIONT_OF_HOST_MORPHOLOGY_OR_PHYSIOLOGY	26	0.0922945	0.566324	0.979296	0.989916	1	6699	tags=73%, list=64%, signal=202%
GO_DNA_CATABOLIC_PROCESS	21	0.102416	0.565857	0.984221	0.989408	1	2923	tags=38%, list=28%, signal=53%
GO_ORGANISM_EMERGENCE_FROM_PROTECTIVE_STRUCTURE	17	0.11485	0.56509	0.96319	0.989069	1	7435	tags=82%, list=71%, signal=282%
GO_REGULATION_OF_TRANSCRIPTION_BY_RNA_POLYMERASE_III	19	0.108083	0.563409	0.949597	0.989176	1	2732	tags=37%, list=26%, signal=50%
GO_TRANSCRIPTION_ELONGATION_FROM_RNA_POLYMERASE_II_PROMOTER	75	0.0552601	0.563378	0.96008	0.988421	1	9354	tags=95%, list=89%, signal=868%
GO_RESPONSE_TO_STEROID_HORMONE	242	0.0318844	0.562726	0.968442	0.988048	1	9382	tags=93%, list=89%, signal=856%
GO_CELLULAR_RESPONSE_TO_STEROL	16	0.116765	0.562583	0.968685	0.987354	1	9266	tags=100%, list=88%, signal=856%
GO_RESPONSE_TO_GROWTH_FACTOR	449	0.0236871	0.560323	0.968064	0.987804	1	9340	tags=91%, list=89%, signal=797%
GO_REGULATION_OF_CELL_CYCLE_G1_S_PHASE_TRANSITION	110	0.0461464	0.554351	0.962656	0.990042	1	1618	tags=20%, list=15%, signal=23%
GO_PEPTIDYL_GLUTAMIC_ACID_MODIFICATION	17	0.110329	0.550208	0.967245	0.991279	1	3780	tags=47%, list=36%, signal=73%
GO_BROWN_FAT_CELL_DIFFERENTIATION	22	0.0987946	0.546708	0.97456	0.992155	1	8978	tags=95%, list=86%, signal=661%
GO_B_CELL_APOPTOTIC_PROCESS	16	0.110512	0.545085	0.976842	0.992147	1	1464	tags=25%, list=14%, signal=29%
GO_TRANSCRIPTION_BY_RNA_POLYMERASE_I	49	0.0646333	0.543759	0.970894	0.991958	1	9386	tags=96%, list=89%, signal=907%
GO_REGULATION_OF_RNA_METABOLIC_PROCESS	179	0.0362302	0.542853	0.972917	0.991612	1	9588	tags=95%, list=91%, signal=1086%
GO_CHONDROITIN_SULFATE_PROTEOGLYCAN_BIOSYNTHETIC_PROCESS	25	0.0912184	0.536303	0.966732	0.993579	1	3660	tags=44%, list=35%, signal=67%
GO_INOSITOL_PHOSPHATE_BIOSYNTHETIC_PROCESS	28	0.0836088	0.535626	0.982456	0.993101	1	8865	tags=93%, list=85%, signal=598%
GO_PHYSIOLOGICAL_CARDIAC_MUSCLE_HYPERTROPHY	18	0.10292	0.533754	0.977055	0.993066	1	4749	tags=56%, list=45%, signal=101%
GO_POSITIVE_REGULATION_OF_CARDIOCYTE_DIFFERENTIATION	16	0.109473	0.533286	0.986667	0.992491	1	4753	tags=56%, list=45%, signal=103%
GO_PEPTIDYL_THREONINE_MODIFICATION	93	0.0463513	0.533052	0.979245	0.991826	1	1773	tags=22%, list=17%, signal=26%
GO_EMBRYONIC_DIGESTIVE_TRACT_DEVELOPMENT	15	0.112713	0.530835	0.974359	0.991878	1	4413	tags=53%, list=42%, signal=92%
GO_REGULATION_OF_DENDRITE_EXTENSION	20	0.0986151	0.530188	0.985714	0.991351	1	6834	tags=75%, list=65%, signal=215%
GO_POSITIVE_REGULATION_OF_CELL_CELL_ADHESION	107	0.0424418	0.520257	0.994012	0.994027	1	1323	tags=17%, list=13%, signal=19%
GO_BETA_CATENIN_DESTRUCTION_COMPLEX_DISASSEMBLY	15	0.111504	0.517265	0.986328	0.994228	1	7223	tags=80%, list=69%, signal=257%
GO_POSITIVE_REGULATION_OF_BLOOD_VESSEL_DIAMETER	32	0.0758929	0.511905	0.982592	0.995116	1	6745	tags=72%, list=64%, signal=201%
GO_RESPONSE_TO_CARBOHYDRATE	154	0.0354014	0.505211	0.997951	0.996195	1	2494	tags=27%, list=24%, signal=35%
GO_OUTFLOW_TRACT_MORPHOGENESIS	46	0.0635522	0.500086	0.992095	0.996698	1	8457	tags=87%, list=81%, signal=447%
GO_BRANCHED_CHAIN_AMINO_ACID_CATABOLIC_PROCESS	19	0.0949439	0.498777	0.983838	0.996254	1	5078	tags=58%, list=48%, signal=112%
GO_REGULATION_OF_UBIQUITIN_PROTEIN_TRANSFERASE_ACTIVITY	37	0.0679541	0.496468	0.995935	0.996013	1	6093	tags=65%, list=58%, signal=154%
GO_HYPEROSMOTIC_RESPONSE	15	0.108003	0.494493	0.986538	0.995743	1	5861	tags=67%, list=56%, signal=151%
GO_SYNAPTIC_VESICLE_CYTOSKELETAL_TRANSPORT	18	0.0957686	0.483731	0.992293	0.997157	1	7155	tags=78%, list=68%, signal=244%
GO_POSITIVE_REGULATION_OF_INFLAMMATORY_RESPONSE	47	0.0578276	0.471786	0.993915	0.998362	1	7430	tags=77%, list=71%, signal=261%
GO_PROTEIN_LOCALIZATION_TO_GOLGI_APPARATUS	23	0.0799781	0.457299	0.99004	0.999397	1	5091	tags=57%, list=49%, signal=110%
GO_NEGATIVE_REGULATION_OF_MYELOID_CELL_DIFFERENTIATION	47	0.0558676	0.438455	0.995918	1	1	9236	tags=94%, list=88%, signal=780%
GO_POSITIVE_REGULATION_OF_MYELOID_CELL_DIFFERENTIATION	45	0.0557205	0.437159	0.998117	0.999576	1	9907	tags=100%, list=94%, signal=1792%
GO_PROTEIN_HOMOOLIGOMERIZATION	212	0.0257309	0.433777	0.994286	0.999012	1	7701	tags=76%, list=73%, signal=280%
GO_RESPONSE_TO_NICOTINE	25	0.0729861	0.433039	0.998004	0.998297	1	494	tags=12%, list=5%, signal=13%

## Sheet: BP_Down
Supplementary Table 6. GSEA results (C5-CC, C5-BP, and C5-MF domains) for W12-HT Shank2-mutant transcripts.
NAME	SIZE	ES	NES	NOM p-val	FDR q-val	FWER p-val	RANK AT MAX	LEADING EDGE
GO_COTRANSLATIONAL_PROTEIN_TARGETING_TO_MEMBRANE	94	-0.648046	-7.53404	0	0	0	1522	tags=79%, list=15%, signal=91%
GO_ESTABLISHMENT_OF_PROTEIN_LOCALIZATION_TO_ENDOPLASMIC_RETICULUM	105	-0.594287	-7.14282	0	0	0	1522	tags=73%, list=15%, signal=85%
GO_PROTEIN_LOCALIZATION_TO_ENDOPLASMIC_RETICULUM	126	-0.495882	-6.57848	0	0	0	1522	tags=63%, list=15%, signal=73%
GO_NUCLEAR_TRANSCRIBED_MRNA_CATABOLIC_PROCESS_NONSENSE_MEDIATED_DECAY	114	-0.511403	-6.38658	0	0	0	1596	tags=66%, list=15%, signal=77%
GO_PROTEIN_TARGETING_TO_MEMBRANE	170	-0.372868	-5.69365	0	0	0	1398	tags=50%, list=13%, signal=57%
GO_OXIDATIVE_PHOSPHORYLATION	118	-0.428736	-5.549	0	0	0	3555	tags=76%, list=34%, signal=114%
GO_TRANSLATIONAL_INITIATION	169	-0.347063	-5.25204	0	0	0	1695	tags=50%, list=16%, signal=59%
GO_VIRAL_GENE_EXPRESSION	165	-0.351941	-5.24395	0	0	0	1644	tags=50%, list=16%, signal=59%
GO_ATP_SYNTHESIS_COUPLED_ELECTRON_TRANSPORT	86	-0.459787	-5.06909	0	0	0	2414	tags=69%, list=23%, signal=88%
GO_ELECTRON_TRANSPORT_CHAIN	143	-0.343656	-4.81768	0	0	0	3194	tags=64%, list=30%, signal=91%
GO_ESTABLISHMENT_OF_PROTEIN_LOCALIZATION_TO_MEMBRANE	279	-0.239804	-4.64559	0	0	0	1801	tags=41%, list=17%, signal=48%
GO_RESPIRATORY_ELECTRON_TRANSPORT_CHAIN	101	-0.390498	-4.56224	0	0	0	3526	tags=72%, list=34%, signal=108%
GO_NUCLEAR_TRANSCRIBED_MRNA_CATABOLIC_PROCESS	182	-0.290065	-4.52685	0	0	0	1622	tags=44%, list=15%, signal=51%
GO_MITOCHONDRIAL_ELECTRON_TRANSPORT_NADH_TO_UBIQUINONE	51	-0.501569	-4.20146	0	0	0	4021	tags=88%, list=38%, signal=142%
GO_ENERGY_DERIVATION_BY_OXIDATION_OF_ORGANIC_COMPOUNDS	219	-0.23928	-4.14511	0	0	0	3435	tags=56%, list=33%, signal=82%
GO_NADH_DEHYDROGENASE_COMPLEX_ASSEMBLY	58	-0.469335	-4.14012	0	0	0	4148	tags=86%, list=40%, signal=142%
GO_GENERATION_OF_PRECURSOR_METABOLITES_AND_ENERGY	370	-0.186705	-4.13335	0	0	0	3555	tags=52%, list=34%, signal=76%
GO_PROTON_TRANSMEMBRANE_TRANSPORT	103	-0.345964	-4.03126	0	0	0	2620	tags=59%, list=25%, signal=78%
GO_PROTEIN_TARGETING	359	-0.183811	-3.9942	0	0	0	4538	tags=61%, list=43%, signal=104%
GO_MITOCHONDRIAL_RESPIRATORY_CHAIN_COMPLEX_ASSEMBLY	86	-0.365995	-3.97614	0	0	0	2414	tags=59%, list=23%, signal=76%
GO_CELLULAR_RESPIRATION	163	-0.272636	-3.97563	0	0	0	3428	tags=60%, list=33%, signal=87%
GO_ESTABLISHMENT_OF_PROTEIN_LOCALIZATION_TO_ORGANELLE	446	-0.155093	-3.78327	0	0	0	2818	tags=42%, list=27%, signal=55%
GO_ATP_BIOSYNTHETIC_PROCESS	37	-0.50578	-3.72444	0	0	0	3503	tags=84%, list=33%, signal=125%
GO_MITOCHONDRIAL_TRANSLATIONAL_TERMINATION	86	-0.332426	-3.60962	0	0	0	4105	tags=72%, list=39%, signal=117%
GO_ORGANIC_CYCLIC_COMPOUND_CATABOLIC_PROCESS	432	-0.149045	-3.59492	0	0	0	5131	tags=63%, list=49%, signal=119%
GO_RNA_CATABOLIC_PROCESS	325	-0.169119	-3.55409	0	0	0	3188	tags=47%, list=30%, signal=65%
GO_MITOCHONDRION_ORGANIZATION	418	-0.150043	-3.48969	0	0	0	3534	tags=48%, list=34%, signal=70%
GO_ENERGY_COUPLED_PROTON_TRANSPORT_DOWN_ELECTROCHEMICAL_GRADIENT	21	-0.61978	-3.46429	0	0	0	3503	tags=95%, list=33%, signal=143%
GO_AEROBIC_ELECTRON_TRANSPORT_CHAIN	17	-0.688325	-3.37522	0	0	0	1431	tags=82%, list=14%, signal=95%
GO_RIBONUCLEOSIDE_TRIPHOSPHATE_BIOSYNTHETIC_PROCESS	49	-0.402733	-3.34986	0	0	0	3503	tags=73%, list=33%, signal=110%
GO_NUCLEOSIDE_TRIPHOSPHATE_BIOSYNTHETIC_PROCESS	58	-0.357792	-3.22254	0	7.33689e-05	0.002	3503	tags=69%, list=33%, signal=103%
GO_CYTOPLASMIC_TRANSLATION	84	-0.30751	-3.2212	0	7.10762e-05	0.002	1047	tags=40%, list=10%, signal=45%
GO_TRANSLATIONAL_ELONGATION	129	-0.242287	-3.19195	0	6.89223e-05	0.002	4484	tags=67%, list=43%, signal=115%
GO_AEROBIC_RESPIRATION	74	-0.320113	-3.18535	0	6.68952e-05	0.002	2904	tags=59%, list=28%, signal=82%
GO_TRANSLATIONAL_TERMINATION	100	-0.271357	-3.15233	0	6.49839e-05	0.002	4105	tags=66%, list=39%, signal=107%
GO_MITOCHONDRIAL_GENE_EXPRESSION	149	-0.193479	-2.8124	0	0.000798362	0.024	7575	tags=91%, list=72%, signal=324%
GO_ATP_HYDROLYSIS_COUPLED_CATION_TRANSMEMBRANE_TRANSPORT	41	-0.362595	-2.69745	0	0.00203777	0.064	3632	tags=71%, list=35%, signal=108%
GO_RIBOSOMAL_LARGE_SUBUNIT_BIOGENESIS	63	-0.281373	-2.66274	0	0.00240632	0.077	4893	tags=75%, list=47%, signal=139%
GO_RIBOSOME_ASSEMBLY	53	-0.305146	-2.64516	0	0.00275029	0.089	2556	tags=55%, list=24%, signal=72%
GO_MITOCHONDRIAL_TRANSLATION	129	-0.203119	-2.63276	0	0.00287957	0.096	5703	tags=74%, list=54%, signal=161%
GO_RIBOSOME_BIOGENESIS	247	-0.14772	-2.62851	0	0.00283712	0.097	4646	tags=59%, list=44%, signal=103%
GO_RIBOSOMAL_LARGE_SUBUNIT_ASSEMBLY	26	-0.427003	-2.62747	0	0.00285198	0.1	4409	tags=85%, list=42%, signal=146%
GO_RRNA_METABOLIC_PROCESS	182	-0.164322	-2.60356	0	0.00312986	0.112	4532	tags=59%, list=43%, signal=103%
GO_PLATELET_DEGRANULATION	73	-0.259059	-2.59718	0	0.00324154	0.119	6068	tags=84%, list=58%, signal=197%
GO_CRISTAE_FORMATION	28	-0.417272	-2.59119	0	0.0032968	0.124	3503	tags=75%, list=33%, signal=112%
GO_ENERGY_COUPLED_PROTON_TRANSMEMBRANE_TRANSPORT_AGAINST_ELECTROCHEMICAL_GRADIENT	25	-0.431362	-2.58711	0	0.00324987	0.125	2620	tags=68%, list=25%, signal=90%
GO_RESPONSE_TO_OXYGEN_LEVELS	270	-0.135827	-2.58047	0	0.0032783	0.128	3819	tags=50%, list=36%, signal=76%
GO_CELLULAR_COMPONENT_DISASSEMBLY	411	-0.114032	-2.57354	0	0.00342257	0.136	5845	tags=67%, list=56%, signal=145%
GO_RESPONSE_TO_COPPER_ION	22	-0.455735	-2.57298	0	0.00335272	0.136	1429	tags=59%, list=14%, signal=68%
GO_PROTEIN_TRANSMEMBRANE_TRANSPORT	55	-0.289454	-2.53025	0	0.0045203	0.18	5754	tags=84%, list=55%, signal=184%
GO_OVARIAN_FOLLICLE_DEVELOPMENT	29	-0.386503	-2.52437	0	0.00463194	0.187	3554	tags=72%, list=34%, signal=109%
GO_INTRACELLULAR_PROTEIN_TRANSMEMBRANE_TRANSPORT	48	-0.307145	-2.49651	0	0.00563615	0.229	5754	tags=85%, list=55%, signal=188%
GO_INNER_MITOCHONDRIAL_MEMBRANE_ORGANIZATION	41	-0.325969	-2.4648	0	0.00703419	0.279	3503	tags=66%, list=33%, signal=98%
GO_MONOVALENT_INORGANIC_CATION_TRANSPORT	332	-0.118135	-2.42673	0	0.00914152	0.351	3888	tags=48%, list=37%, signal=75%
GO_MITOCHONDRIAL_TRANSMEMBRANE_TRANSPORT	79	-0.230726	-2.42113	0	0.00935018	0.365	5566	tags=76%, list=53%, signal=161%
GO_POSITIVE_REGULATION_OF_ATPASE_ACTIVITY	40	-0.312512	-2.39808	0	0.011263	0.43	3816	tags=68%, list=36%, signal=106%
GO_GLIAL_CELL_DEVELOPMENT	81	-0.229112	-2.38383	0	0.0120648	0.457	4480	tags=65%, list=43%, signal=113%
GO_GLIOGENESIS	197	-0.144426	-2.38106	0	0.012033	0.46	5916	tags=71%, list=56%, signal=159%
GO_ANTIGEN_PROCESSING_AND_PRESENTATION	138	-0.173812	-2.37759	0	0.0122737	0.475	5043	tags=65%, list=48%, signal=124%
GO_AUTOPHAGY_OF_MITOCHONDRION	63	-0.253365	-2.36927	0	0.0126986	0.492	4519	tags=68%, list=43%, signal=119%
GO_POSITIVE_REGULATION_OF_LIPID_METABOLIC_PROCESS	84	-0.215276	-2.31922	0	0.0179115	0.613	3880	tags=58%, list=37%, signal=92%
GO_GLIAL_CELL_DIFFERENTIATION	148	-0.163162	-2.29942	0	0.020679	0.667	4480	tags=59%, list=43%, signal=101%
GO_ANTIGEN_PROCESSING_AND_PRESENTATION_OF_PEPTIDE_ANTIGEN	125	-0.177466	-2.29697	0	0.0207495	0.676	5043	tags=66%, list=48%, signal=125%
GO_REACTIVE_OXYGEN_SPECIES_METABOLIC_PROCESS	83	-0.207646	-2.28723	0	0.0221025	0.713	5044	tags=69%, list=48%, signal=131%
GO_RESPONSE_TO_PH	24	-0.390487	-2.281	0	0.022498	0.724	5530	tags=92%, list=53%, signal=193%
GO_PROTEIN_CONTAINING_COMPLEX_DISASSEMBLY	276	-0.119384	-2.27432	0	0.0232287	0.744	6079	tags=70%, list=58%, signal=161%
GO_RIBOSOMAL_SMALL_SUBUNIT_BIOGENESIS	58	-0.255209	-2.26143	0	0.0249739	0.782	4754	tags=71%, list=45%, signal=129%
GO_REGULATION_OF_ATPASE_ACTIVITY	55	-0.255844	-2.26087	0	0.0247256	0.785	3816	tags=62%, list=36%, signal=97%
GO_ENDOPLASMIC_RETICULUM_UNFOLDED_PROTEIN_RESPONSE	95	-0.197413	-2.255	0	0.0254138	0.802	4795	tags=65%, list=46%, signal=119%
GO_LIPID_CATABOLIC_PROCESS	181	-0.143459	-2.24695	0.00580271	0.0266834	0.819	5187	tags=64%, list=49%, signal=124%
GO_REGULATION_OF_PROTEOLYSIS	409	-0.0955563	-2.23673	0	0.028205	0.835	4552	tags=53%, list=43%, signal=89%
GO_CELLULAR_PROTEIN_COMPLEX_DISASSEMBLY	186	-0.143574	-2.23652	0.00575816	0.0278759	0.835	4105	tags=53%, list=39%, signal=86%
GO_REGULATION_OF_INTRINSIC_APOPTOTIC_SIGNALING_PATHWAY	109	-0.183616	-2.23503	0	0.0277292	0.837	3388	tags=50%, list=32%, signal=74%
GO_ATP_HYDROLYSIS_COUPLED_TRANSMEMBRANE_TRANSPORT	22	-0.394258	-2.23075	0	0.0282661	0.849	3503	tags=73%, list=33%, signal=109%
GO_REGULATION_OF_SYSTEM_PROCESS	348	-0.10305	-2.2218	0.00398406	0.0295043	0.859	3809	tags=46%, list=36%, signal=70%
GO_REGULATION_OF_TRANSCRIPTION_FROM_RNA_POLYMERASE_II_PROMOTER_IN_RESPONSE_TO_HYPOXIA	69	-0.224587	-2.19666	0.00196078	0.03498	0.904	5110	tags=71%, list=49%, signal=138%
GO_REGULATION_OF_RESPONSE_TO_ENDOPLASMIC_RETICULUM_STRESS	73	-0.217254	-2.18195	0	0.0381375	0.925	4348	tags=63%, list=41%, signal=107%
GO_REGULATION_OF_SIGNALING_RECEPTOR_ACTIVITY	204	-0.131027	-2.17841	0.00392157	0.0385252	0.928	4721	tags=58%, list=45%, signal=103%
GO_NEGATIVE_REGULATION_OF_RESPONSE_TO_ENDOPLASMIC_RETICULUM_STRESS	39	-0.292429	-2.16405	0	0.0421931	0.95	5552	tags=82%, list=53%, signal=174%
GO_REGULATION_OF_DNA_TEMPLATED_TRANSCRIPTION_IN_RESPONSE_TO_STRESS	101	-0.182679	-2.16313	0.00205339	0.0419788	0.952	4958	tags=65%, list=47%, signal=123%
GO_REGULATION_OF_REACTIVE_OXYGEN_SPECIES_METABOLIC_PROCESS	54	-0.242703	-2.14485	0.00194932	0.046746	0.974	4850	tags=70%, list=46%, signal=130%
GO_POSITIVE_REGULATION_OF_LIPID_BIOSYNTHETIC_PROCESS	50	-0.251418	-2.14133	0.00192308	0.0471817	0.974	3880	tags=62%, list=37%, signal=98%
GO_SUBSTANTIA_NIGRA_DEVELOPMENT	36	-0.301123	-2.13449	0.00200803	0.0484288	0.978	3555	tags=64%, list=34%, signal=96%
GO_POSITIVE_REGULATION_OF_PROTEOLYSIS	231	-0.121035	-2.13156	0	0.0487078	0.979	4799	tags=58%, list=46%, signal=104%
GO_NEGATIVE_REGULATION_OF_WNT_SIGNALING_PATHWAY	144	-0.151705	-2.12036	0.002	0.0513901	0.987	3895	tags=52%, list=37%, signal=82%
GO_CELLULAR_RESPONSE_TO_TOPOLOGICALLY_INCORRECT_PROTEIN	125	-0.163917	-2.11627	0.00200401	0.051999	0.989	4596	tags=60%, list=44%, signal=106%
GO_SULFUR_COMPOUND_METABOLIC_PROCESS	123	-0.162846	-2.11153	0.00406504	0.0529032	0.99	3174	tags=46%, list=30%, signal=66%
GO_ANAPHASE_PROMOTING_COMPLEX_DEPENDENT_CATABOLIC_PROCESS	65	-0.221133	-2.10942	0.00203666	0.0529895	0.99	4958	tags=69%, list=47%, signal=130%
GO_LAMELLIPODIUM_ORGANIZATION	65	-0.22345	-2.10418	0.0019685	0.0541827	0.991	5418	tags=74%, list=52%, signal=152%
GO_RIBONUCLEOPROTEIN_COMPLEX_BIOGENESIS	392	-0.0918761	-2.10379	0	0.0537199	0.991	5014	tags=57%, list=48%, signal=104%
GO_NEURAL_NUCLEUS_DEVELOPMENT	48	-0.255606	-2.10329	0.00760456	0.0532677	0.991	5418	tags=77%, list=52%, signal=159%
GO_POSITIVE_REGULATION_OF_SIGNAL_TRANSDUCTION_BY_P53_CLASS_MEDIATOR	15	-0.440414	-2.1005	0.0060241	0.0536077	0.991	2381	tags=67%, list=23%, signal=86%
GO_MITOCHONDRIAL_TRANSPORT	204	-0.128863	-2.09756	0.00419287	0.0539404	0.992	5566	tags=66%, list=53%, signal=137%
GO_CELLULAR_RESPONSE_TO_OXYGEN_LEVELS	168	-0.138598	-2.08816	0.00205339	0.0569471	0.994	4752	tags=59%, list=45%, signal=106%
GO_RESPONSE_TO_WOUNDING	355	-0.0946143	-2.06365	0.00193424	0.065419	0.997	4686	tags=54%, list=45%, signal=94%
GO_RIBOSE_PHOSPHATE_BIOSYNTHETIC_PROCESS	149	-0.143655	-2.05339	0.00206612	0.0688729	0.999	2106	tags=34%, list=20%, signal=42%
GO_IRE1_MEDIATED_UNFOLDED_PROTEIN_RESPONSE	56	-0.23087	-2.04729	0.00792079	0.0708097	0.999	4523	tags=66%, list=43%, signal=116%
GO_MITOCHONDRIAL_MEMBRANE_ORGANIZATION	104	-0.173629	-2.04146	0.00200803	0.0726493	0.999	5460	tags=69%, list=52%, signal=143%
GO_PURINE_CONTAINING_COMPOUND_BIOSYNTHETIC_PROCESS	149	-0.143655	-2.03518	0.00607287	0.0748875	0.999	2106	tags=34%, list=20%, signal=42%
GO_RNA_SPLICING	362	-0.0913211	-2.01142	0.00963391	0.0856358	0.999	7074	tags=76%, list=67%, signal=226%
GO_CELL_COMMUNICATION_BY_ELECTRICAL_COUPLING_INVOLVED_IN_CARDIAC_CONDUCTION	19	-0.382606	-2.01083	0.00197239	0.0851269	0.999	2620	tags=63%, list=25%, signal=84%
GO_COLLAGEN_FIBRIL_ORGANIZATION	28	-0.319012	-2.01057	0.00607287	0.084516	0.999	4531	tags=75%, list=43%, signal=132%
GO_RESPONSE_TO_METAL_ION	236	-0.112601	-2.00959	0.00402414	0.0840617	0.999	3558	tags=45%, list=34%, signal=66%
GO_EXTRACELLULAR_STRUCTURE_ORGANIZATION	214	-0.118098	-2.00924	0.00193424	0.0833743	0.999	2905	tags=39%, list=28%, signal=53%
GO_NCRNA_METABOLIC_PROCESS	365	-0.0905206	-2.00217	0.00590551	0.0860349	1	5321	tags=59%, list=51%, signal=116%
GO_CELLULAR_DETOXIFICATION	54	-0.23064	-1.99625	0.0060241	0.0883094	1	7307	tags=93%, list=70%, signal=304%
GO_CELLULAR_LIPID_CATABOLIC_PROCESS	131	-0.148805	-1.98605	0.00578035	0.0926783	1	7348	tags=85%, list=70%, signal=279%
GO_CHONDROCYTE_DIFFERENTIATION_INVOLVED_IN_ENDOCHONDRAL_BONE_MORPHOGENESIS	19	-0.378368	-1.98407	0.00196464	0.092915	1	5977	tags=95%, list=57%, signal=220%
GO_REGULATION_OF_LIPID_BIOSYNTHETIC_PROCESS	125	-0.154466	-1.97533	0.00568182	0.0969385	1	3603	tags=50%, list=34%, signal=75%
GO_LATE_ENDOSOME_TO_VACUOLE_TRANSPORT	16	-0.405289	-1.96503	0.0102249	0.102047	1	6246	tags=100%, list=60%, signal=247%
GO_RESPONSE_TO_ENDOPLASMIC_RETICULUM_STRESS	218	-0.113492	-1.96045	0.00824742	0.10378	1	4802	tags=57%, list=46%, signal=103%
GO_RESPONSE_TO_TOPOLOGICALLY_INCORRECT_PROTEIN	154	-0.13538	-1.9555	0.008	0.1058	1	4596	tags=57%, list=44%, signal=100%
GO_POSITIVE_REGULATION_OF_ION_TRANSPORT	159	-0.130126	-1.9417	0.00398406	0.113864	1	5650	tags=67%, list=54%, signal=142%
GO_NEGATIVE_REGULATION_OF_PROTEIN_BINDING	65	-0.197794	-1.94061	0.00575816	0.113463	1	4233	tags=60%, list=40%, signal=100%
GO_NEGATIVE_REGULATION_OF_COAGULATION	19	-0.371814	-1.9372	0.0102041	0.11473	1	2733	tags=63%, list=26%, signal=85%
GO_CARTILAGE_DEVELOPMENT_INVOLVED_IN_ENDOCHONDRAL_BONE_MORPHOGENESIS	27	-0.306696	-1.93025	0.00963391	0.118154	1	6505	tags=93%, list=62%, signal=243%
GO_POTASSIUM_ION_HOMEOSTASIS	16	-0.406519	-1.92878	0.0125	0.117953	1	2955	tags=69%, list=28%, signal=96%
GO_PROTEIN_TRANSMEMBRANE_IMPORT_INTO_INTRACELLULAR_ORGANELLE	31	-0.291143	-1.92817	0.00801603	0.117234	1	5754	tags=84%, list=55%, signal=185%
GO_POSITIVE_REGULATION_OF_MONOOXYGENASE_ACTIVITY	15	-0.409897	-1.92789	0.00421941	0.11647	1	3400	tags=73%, list=32%, signal=108%
GO_ORGANIC_ACID_BIOSYNTHETIC_PROCESS	162	-0.130826	-1.92229	0.015873	0.119052	1	2276	tags=35%, list=22%, signal=43%
GO_DETOXIFICATION	58	-0.218529	-1.91696	0.0123203	0.121728	1	7307	tags=91%, list=70%, signal=299%
GO_RESPONSE_TO_AXON_INJURY	52	-0.227589	-1.91615	0.00211416	0.121309	1	4686	tags=67%, list=45%, signal=121%
GO_RNA_SPLICING_VIA_TRANSESTERIFICATION_REACTIONS	296	-0.0978709	-1.90788	0.0116959	0.126462	1	7048	tags=77%, list=67%, signal=227%
GO_ENDOPLASMIC_RETICULUM_CALCIUM_ION_HOMEOSTASIS	21	-0.354366	-1.90749	0.00967118	0.125653	1	3784	tags=71%, list=36%, signal=112%
GO_NEGATIVE_REGULATION_OF_MITOCHONDRION_ORGANIZATION	40	-0.253373	-1.90191	0.011976	0.128473	1	4434	tags=68%, list=42%, signal=116%
GO_POSITIVE_REGULATION_OF_CYTOKINE_SECRETION	40	-0.252249	-1.89774	0.00614754	0.130739	1	1561	tags=40%, list=15%, signal=47%
GO_ANTIMICROBIAL_HUMORAL_RESPONSE	15	-0.402164	-1.8964	0.0060241	0.130718	1	3481	tags=73%, list=33%, signal=110%
GO_POTASSIUM_ION_IMPORT_ACROSS_PLASMA_MEMBRANE	27	-0.304438	-1.89273	0.00976562	0.132553	1	3809	tags=67%, list=36%, signal=104%
GO_HEART_PROCESS	175	-0.12405	-1.89259	0.00790514	0.131623	1	6514	tags=74%, list=62%, signal=193%
GO_NEGATIVE_REGULATION_OF_CELL_SUBSTRATE_ADHESION	44	-0.241023	-1.8917	0.00784314	0.131211	1	6066	tags=82%, list=58%, signal=193%
GO_MAINTENANCE_OF_PROTEIN_LOCATION	82	-0.179236	-1.89099	0.0175781	0.130673	1	4276	tags=59%, list=41%, signal=98%
GO_NEGATIVE_REGULATION_OF_RESPONSE_TO_WOUNDING	44	-0.236837	-1.88895	0.00959693	0.131233	1	2772	tags=50%, list=26%, signal=68%
GO_ENSHEATHMENT_OF_NEURONS	103	-0.15846	-1.88683	0.0060241	0.131862	1	3651	tags=50%, list=35%, signal=77%
GO_MAINTENANCE_OF_LOCATION_IN_CELL	70	-0.193762	-1.88671	0.0125261	0.130937	1	4276	tags=60%, list=41%, signal=101%
GO_CELLULAR_KETONE_METABOLIC_PROCESS	135	-0.137361	-1.8859	0.00773694	0.130551	1	4251	tags=54%, list=41%, signal=90%
GO_ORGANIC_ANION_TRANSPORT	265	-0.0981759	-1.88441	0.00202429	0.130602	1	5687	tags=64%, list=54%, signal=136%
GO_REGULATION_OF_BLOOD_CIRCULATION	171	-0.12191	-1.88373	0.00662252	0.130155	1	5675	tags=66%, list=54%, signal=142%
GO_MATURATION_OF_SSU_RRNA	42	-0.245916	-1.88023	0.00998004	0.13189	1	4425	tags=67%, list=42%, signal=115%
GO_REGULATION_OF_CELL_CYCLE_ARREST	69	-0.192418	-1.87747	0.0115163	0.132842	1	4229	tags=59%, list=40%, signal=99%
GO_POSITIVE_REGULATION_OF_SUPRAMOLECULAR_FIBER_ORGANIZATION	153	-0.132125	-1.87412	0.00194553	0.13427	1	5560	tags=66%, list=53%, signal=138%
GO_MYOTUBE_CELL_DEVELOPMENT	22	-0.328117	-1.87028	0.00798403	0.135982	1	5149	tags=82%, list=49%, signal=160%
GO_PROTEIN_POLYMERIZATION	199	-0.114323	-1.86937	0.0104822	0.135809	1	4254	tags=52%, list=41%, signal=85%
GO_POSITIVE_REGULATION_OF_LAMELLIPODIUM_ORGANIZATION	21	-0.34143	-1.8658	0.0153257	0.137694	1	5418	tags=86%, list=52%, signal=177%
GO_MYELOID_LEUKOCYTE_MEDIATED_IMMUNITY	318	-0.0905074	-1.85956	0.0173745	0.141182	1	7888	tags=84%, list=75%, signal=328%
GO_MONOCARBOXYLIC_ACID_CATABOLIC_PROCESS	83	-0.172169	-1.85642	0.0176471	0.142754	1	7309	tags=87%, list=70%, signal=284%
GO_MONOVALENT_INORGANIC_CATION_HOMEOSTASIS	91	-0.162822	-1.85378	0.0100402	0.14373	1	3841	tags=53%, list=37%, signal=82%
GO_PROTEIN_FOLDING	174	-0.121608	-1.84751	0.00392157	0.147944	1	6825	tags=77%, list=65%, signal=217%
GO_REGULATION_OF_LIPID_CATABOLIC_PROCESS	30	-0.2855	-1.84721	0.0134357	0.147191	1	4008	tags=67%, list=38%, signal=108%
GO_MAINTENANCE_OF_PROTEIN_LOCATION_IN_CELL	57	-0.207632	-1.84512	0.0101833	0.147795	1	4276	tags=61%, list=41%, signal=103%
GO_RESPONSE_TO_TUMOR_NECROSIS_FACTOR	153	-0.126732	-1.84467	0.0118343	0.147253	1	4793	tags=58%, list=46%, signal=106%
GO_LAMELLIPODIUM_ASSEMBLY	52	-0.215441	-1.84281	0.0176125	0.14777	1	5418	tags=73%, list=52%, signal=150%
GO_REGULATION_OF_CELLULAR_AMINO_ACID_METABOLIC_PROCESS	49	-0.22431	-1.83972	0.0122699	0.149446	1	5580	tags=76%, list=53%, signal=161%
GO_REGULATION_OF_PEPTIDASE_ACTIVITY	197	-0.113243	-1.83631	0.0119522	0.151399	1	4533	tags=54%, list=43%, signal=94%
GO_BONE_GROWTH	26	-0.303811	-1.83208	0.0136719	0.153929	1	6505	tags=92%, list=62%, signal=242%
GO_REGULATION_OF_MITOCHONDRIAL_MEMBRANE_POTENTIAL	53	-0.213836	-1.83206	0.0260521	0.152944	1	3509	tags=55%, list=33%, signal=82%
GO_OLIGODENDROCYTE_DIFFERENTIATION	70	-0.185577	-1.83124	0.0130841	0.152717	1	3612	tags=53%, list=34%, signal=80%
GO_ANTIGEN_PROCESSING_AND_PRESENTATION_OF_PEPTIDE_ANTIGEN_VIA_MHC_CLASS_I	70	-0.185838	-1.83107	0.0117188	0.151832	1	4958	tags=66%, list=47%, signal=124%
GO_CELLULAR_RESPONSE_TO_OXYGEN_RADICAL	15	-0.392045	-1.83042	0.0152091	0.151349	1	5685	tags=93%, list=54%, signal=203%
GO_METAL_ION_HOMEOSTASIS	347	-0.0869526	-1.82632	0.00587084	0.153739	1	4621	tags=52%, list=44%, signal=91%
GO_REGULATION_OF_HORMONE_METABOLIC_PROCESS	17	-0.370735	-1.82578	0.0237624	0.153207	1	3523	tags=71%, list=34%, signal=106%
GO_POSITIVE_REGULATION_OF_VIRAL_TRANSCRIPTION	36	-0.253369	-1.82218	0.0183673	0.155252	1	4637	tags=69%, list=44%, signal=124%
GO_LIPID_OXIDATION	76	-0.176182	-1.82119	0.0199203	0.155123	1	7414	tags=88%, list=71%, signal=298%
GO_CLEAVAGE_INVOLVED_IN_RRNA_PROCESSING	20	-0.337011	-1.82038	0.0167364	0.154913	1	4340	tags=75%, list=41%, signal=128%
GO_MATURATION_OF_SSU_RRNA_FROM_TRICISTRONIC_RRNA_TRANSCRIPT_SSU_RRNA_5_8S_RRNA_LSU_RRNA_	32	-0.270289	-1.8198	0.0135397	0.154436	1	4714	tags=72%, list=45%, signal=130%
GO_ORGANELLE_DISASSEMBLY	82	-0.16818	-1.8124	0.0139165	0.159644	1	4519	tags=60%, list=43%, signal=104%
GO_CELL_COMMUNICATION_BY_ELECTRICAL_COUPLING	23	-0.316244	-1.81235	0.00965251	0.158744	1	2620	tags=57%, list=25%, signal=75%
GO_REGULATION_OF_ION_TRANSPORT	415	-0.0782899	-1.8096	0.0122449	0.16018	1	5759	tags=62%, list=55%, signal=133%
GO_CELLULAR_ION_HOMEOSTASIS	359	-0.0833235	-1.80607	0.00972763	0.162285	1	4621	tags=52%, list=44%, signal=90%
GO_REGULATION_OF_LAMELLIPODIUM_ORGANIZATION	32	-0.265664	-1.8022	0.020202	0.164557	1	5418	tags=78%, list=52%, signal=161%
GO_IMPORT_INTO_CELL	452	-0.0750533	-1.80039	0.00754717	0.165168	1	3866	tags=44%, list=37%, signal=67%
GO_ION_HOMEOSTASIS	443	-0.0751704	-1.79917	0.0225141	0.165215	1	4621	tags=51%, list=44%, signal=88%
GO_CYTOKINE_SECRETION	68	-0.183658	-1.79508	0.0236686	0.167895	1	1635	tags=34%, list=16%, signal=40%
GO_POSITIVE_REGULATION_OF_PROTEOLYSIS_INVOLVED_IN_CELLULAR_PROTEIN_CATABOLIC_PROCESS	101	-0.151778	-1.7949	0.0178218	0.167102	1	4552	tags=58%, list=43%, signal=102%
GO_NEGATIVE_REGULATION_OF_TRANSPORT	277	-0.0943549	-1.79473	0.0134875	0.166253	1	5551	tags=62%, list=53%, signal=128%
GO_IRON_ION_HOMEOSTASIS	55	-0.20494	-1.79311	0.0191205	0.166667	1	3775	tags=56%, list=36%, signal=88%
GO_NEGATIVE_REGULATION_OF_PEPTIDE_SECRETION	60	-0.193305	-1.79295	0.0102881	0.165843	1	5153	tags=68%, list=49%, signal=134%
GO_PERIPHERAL_NERVOUS_SYSTEM_DEVELOPMENT	53	-0.205765	-1.78607	0.0102669	0.170888	1	1614	tags=36%, list=15%, signal=42%
GO_CELL_ACTIVATION_INVOLVED_IN_IMMUNE_RESPONSE	367	-0.0820752	-1.78558	0.0203327	0.170336	1	7888	tags=83%, list=75%, signal=323%
GO_RESPONSE_TO_INTERLEUKIN_4	17	-0.369128	-1.78401	0.0197628	0.170646	1	5391	tags=88%, list=51%, signal=181%
GO_AMINE_METABOLIC_PROCESS	85	-0.164186	-1.78378	0.0181087	0.169882	1	6191	tags=75%, list=59%, signal=182%
GO_REGULATION_OF_PROTEASOMAL_PROTEIN_CATABOLIC_PROCESS	156	-0.124458	-1.78161	0.0123203	0.170981	1	7591	tags=85%, list=72%, signal=302%
GO_LIPID_HOMEOSTASIS	72	-0.179001	-1.77873	0.0220884	0.172969	1	2507	tags=42%, list=24%, signal=54%
GO_AMINE_TRANSPORT	58	-0.195175	-1.7777	0.019802	0.172947	1	5742	tags=74%, list=55%, signal=163%
GO_POSITIVE_REGULATION_OF_OXIDOREDUCTASE_ACTIVITY	28	-0.283878	-1.76984	0.0126316	0.179698	1	3400	tags=61%, list=32%, signal=90%
GO_RETINOIC_ACID_RECEPTOR_SIGNALING_PATHWAY	20	-0.325883	-1.76737	0.0202429	0.181077	1	4981	tags=80%, list=47%, signal=152%
GO_CELL_SUBSTRATE_ADHESION	216	-0.101424	-1.76736	0.0220884	0.180116	1	6098	tags=68%, list=58%, signal=159%
GO_PHAGOCYTOSIS	148	-0.12527	-1.76403	0.0126812	0.182291	1	4801	tags=58%, list=46%, signal=106%
GO_RESPONSE_TO_INCREASED_OXYGEN_LEVELS	21	-0.322794	-1.758	0.012	0.187176	1	3615	tags=67%, list=34%, signal=102%
GO_FATTY_ACID_METABOLIC_PROCESS	160	-0.119863	-1.75745	0.0100806	0.186738	1	3680	tags=47%, list=35%, signal=71%
GO_RESPONSE_TO_INORGANIC_SUBSTANCE	352	-0.0812554	-1.74794	0.0159363	0.195184	1	3558	tags=42%, list=34%, signal=61%
GO_CYTOKINETIC_PROCESS	29	-0.26117	-1.74323	0.0213178	0.198992	1	6312	tags=86%, list=60%, signal=216%
GO_NUCLEOSIDE_PHOSPHATE_BIOSYNTHETIC_PROCESS	193	-0.107001	-1.74183	0.0197239	0.19929	1	2106	tags=31%, list=20%, signal=38%
GO_ORGANIC_ACID_TRANSPORT	184	-0.110158	-1.74137	0.0174757	0.198855	1	5650	tags=65%, list=54%, signal=138%
GO_NEGATIVE_REGULATION_OF_INTRINSIC_APOPTOTIC_SIGNALING_PATHWAY	68	-0.178277	-1.74134	0.0119048	0.197889	1	3388	tags=50%, list=32%, signal=73%
GO_GLUTATHIONE_METABOLIC_PROCESS	23	-0.30689	-1.74043	0.031068	0.197828	1	3174	tags=61%, list=30%, signal=87%
GO_NEGATIVE_REGULATION_OF_ESTABLISHMENT_OF_PROTEIN_LOCALIZATION	100	-0.145659	-1.73998	0.0139165	0.197279	1	5411	tags=66%, list=52%, signal=135%
GO_NEGATIVE_REGULATION_OF_ENDOPLASMIC_RETICULUM_STRESS_INDUCED_INTRINSIC_APOPTOTIC_SIGNALING_PATHWAY	16	-0.363388	-1.73853	0.0175097	0.197766	1	4718	tags=81%, list=45%, signal=147%
GO_REGULATION_OF_APOPTOTIC_SIGNALING_PATHWAY	263	-0.091383	-1.73456	0.01417	0.200838	1	4810	tags=55%, list=46%, signal=99%
GO_ANTIGEN_PROCESSING_AND_PRESENTATION_OF_EXOGENOUS_PEPTIDE_ANTIGEN_VIA_MHC_CLASS_I	57	-0.195182	-1.73444	0.0180361	0.199949	1	4958	tags=67%, list=47%, signal=126%
GO_ACTIN_FILAMENT_POLYMERIZATION	125	-0.133789	-1.73341	0.0223577	0.199874	1	2055	tags=33%, list=20%, signal=40%
GO_STEROID_METABOLIC_PROCESS	165	-0.114538	-1.733	0.0224033	0.199271	1	3523	tags=45%, list=34%, signal=66%
GO_ENDOTHELIUM_DEVELOPMENT	77	-0.16485	-1.73267	0.0119048	0.198554	1	3870	tags=53%, list=37%, signal=84%
GO_RESPONSE_TO_ISCHEMIA	34	-0.251181	-1.73173	0.0221774	0.19855	1	6322	tags=85%, list=60%, signal=214%
GO_ORGANIC_ACID_CATABOLIC_PROCESS	159	-0.116422	-1.73049	0.0180723	0.199027	1	7309	tags=81%, list=70%, signal=263%
GO_NEGATIVE_REGULATION_OF_LEUKOCYTE_APOPTOTIC_PROCESS	19	-0.332869	-1.7299	0.0264766	0.19863	1	4245	tags=74%, list=40%, signal=124%
GO_NCRNA_PROCESSING	308	-0.0877382	-1.72815	0.0317125	0.199578	1	4557	tags=52%, list=43%, signal=89%
GO_REGULATION_OF_COAGULATION	31	-0.257361	-1.72763	0.0222222	0.199087	1	4077	tags=65%, list=39%, signal=105%
GO_SUPEROXIDE_METABOLIC_PROCESS	27	-0.275082	-1.72578	0.0138614	0.199867	1	1008	tags=37%, list=10%, signal=41%
GO_POSITIVE_REGULATION_OF_CYTOSKELETON_ORGANIZATION	168	-0.114762	-1.7253	0.0225873	0.199375	1	5560	tags=64%, list=53%, signal=135%
GO_RESPONSE_TO_NUTRIENT	114	-0.137972	-1.72187	0.0204499	0.201948	1	1698	tags=30%, list=16%, signal=35%
GO_MEMBRANE_PROTEIN_PROTEOLYSIS	43	-0.21926	-1.71995	0.0122699	0.202943	1	5029	tags=70%, list=48%, signal=133%
GO_INCLUSION_BODY_ASSEMBLY	18	-0.332156	-1.71777	0.0217822	0.204299	1	3516	tags=67%, list=34%, signal=100%
GO_MYELOID_LEUKOCYTE_ACTIVATION	354	-0.079999	-1.7175	0.0235294	0.203606	1	7754	tags=82%, list=74%, signal=302%
GO_LIPOSACCHARIDE_METABOLIC_PROCESS	43	-0.212419	-1.71547	0.0224949	0.204842	1	7540	tags=93%, list=72%, signal=329%
GO_REGULATION_OF_CELLULAR_PROTEIN_CATABOLIC_PROCESS	205	-0.103973	-1.7147	0.0228216	0.204679	1	7733	tags=84%, list=74%, signal=313%
GO_DRUG_TRANSPORT	115	-0.134693	-1.70738	0.0299625	0.211681	1	7178	tags=82%, list=68%, signal=256%
GO_COFACTOR_CATABOLIC_PROCESS	25	-0.29053	-1.70669	0.014	0.211447	1	7031	tags=96%, list=67%, signal=290%
GO_STEROL_HOMEOSTASIS	42	-0.221692	-1.70105	0.0238569	0.216408	1	2680	tags=48%, list=26%, signal=64%
GO_REGULATION_OF_ENDOPLASMIC_RETICULUM_STRESS_INDUCED_INTRINSIC_APOPTOTIC_SIGNALING_PATHWAY	26	-0.279618	-1.70037	0.0302419	0.216118	1	3127	tags=58%, list=30%, signal=82%
GO_KERATINIZATION	17	-0.350599	-1.69109	0.0247148	0.225153	1	4968	tags=82%, list=47%, signal=156%
GO_NEUTRAL_LIPID_CATABOLIC_PROCESS	17	-0.338366	-1.69046	0.0371134	0.224703	1	3862	tags=71%, list=37%, signal=112%
GO_POSITIVE_REGULATION_OF_AMINE_TRANSPORT	23	-0.289544	-1.68957	0.0227273	0.224728	1	5636	tags=83%, list=54%, signal=178%
GO_ANTIGEN_PROCESSING_AND_PRESENTATION_OF_PEPTIDE_OR_POLYSACCHARIDE_ANTIGEN_VIA_MHC_CLASS_II	64	-0.17668	-1.68672	0.0294737	0.226901	1	5043	tags=66%, list=48%, signal=126%
GO_SUPRAMOLECULAR_FIBER_ORGANIZATION	447	-0.070839	-1.68519	0.0232068	0.227627	1	5485	tags=59%, list=52%, signal=119%
GO_FATTY_ACID_BIOSYNTHETIC_PROCESS	83	-0.157737	-1.68394	0.0318091	0.228043	1	2151	tags=36%, list=21%, signal=45%
GO_HORMONE_BIOSYNTHETIC_PROCESS	34	-0.249066	-1.68366	0.0316832	0.227353	1	5110	tags=74%, list=49%, signal=143%
GO_REGULATION_OF_NEUROLOGICAL_SYSTEM_PROCESS	89	-0.14895	-1.67935	0.0357853	0.231179	1	1752	tags=31%, list=17%, signal=37%
GO_CELL_SUBSTRATE_JUNCTION_ASSEMBLY	81	-0.157444	-1.67684	0.030303	0.233067	1	5485	tags=68%, list=52%, signal=141%
GO_CHONDROCYTE_DEVELOPMENT_INVOLVED_IN_ENDOCHONDRAL_BONE_MORPHOGENESIS	15	-0.368687	-1.67499	0.0352941	0.234383	1	4531	tags=80%, list=43%, signal=141%
GO_PH_REDUCTION	37	-0.229341	-1.67479	0.0289256	0.233553	1	3841	tags=59%, list=37%, signal=93%
GO_CHEMOKINE_PRODUCTION	31	-0.249265	-1.6738	0.0342857	0.233771	1	6192	tags=84%, list=59%, signal=204%
GO_COFACTOR_METABOLIC_PROCESS	270	-0.0893166	-1.67325	0.0339703	0.233408	1	3595	tags=43%, list=34%, signal=64%
GO_GLYCOGEN_BIOSYNTHETIC_PROCESS	34	-0.242596	-1.66775	0.0473118	0.238823	1	3635	tags=59%, list=35%, signal=90%
GO_MAINTENANCE_OF_PROTEIN_LOCALIZATION_IN_ORGANELLE	31	-0.253022	-1.66743	0.029703	0.238187	1	3784	tags=61%, list=36%, signal=96%
GO_MITOTIC_CYTOKINETIC_PROCESS	17	-0.340107	-1.66662	0.02537	0.238029	1	6312	tags=94%, list=60%, signal=236%
GO_CARBOHYDRATE_DERIVATIVE_TRANSPORT	48	-0.202236	-1.66419	0.0344086	0.239842	1	7068	tags=88%, list=67%, signal=267%
GO_IRON_ION_TRANSPORT	48	-0.200301	-1.6614	0.0480769	0.242335	1	3373	tags=52%, list=32%, signal=76%
GO_POSITIVE_REGULATION_OF_SODIUM_ION_TRANSPORT	28	-0.25934	-1.66077	0.0276134	0.24206	1	4406	tags=68%, list=42%, signal=117%
GO_CHONDROCYTE_DEVELOPMENT	29	-0.255985	-1.66067	0.0482897	0.241138	1	2749	tags=52%, list=26%, signal=70%
GO_POSITIVE_REGULATION_OF_SODIUM_ION_TRANSMEMBRANE_TRANSPORT	18	-0.318097	-1.66065	0.0354906	0.240171	1	4246	tags=72%, list=40%, signal=121%
GO_SODIUM_ION_HOMEOSTASIS	21	-0.300688	-1.6604	0.0242424	0.239435	1	5345	tags=81%, list=51%, signal=165%
GO_REGULATION_OF_VIRAL_TRANSCRIPTION	47	-0.203001	-1.66038	0.022449	0.238464	1	4800	tags=66%, list=46%, signal=121%
GO_POSITIVE_REGULATION_OF_ACTIN_FILAMENT_POLYMERIZATION	71	-0.163707	-1.6597	0.0374016	0.238197	1	1989	tags=35%, list=19%, signal=43%
GO_POSITIVE_REGULATION_OF_UBIQUITIN_DEPENDENT_PROTEIN_CATABOLIC_PROCESS	79	-0.162317	-1.65931	0.0419162	0.237693	1	4552	tags=59%, list=43%, signal=104%
GO_POSITIVE_REGULATION_OF_REACTIVE_OXYGEN_SPECIES_BIOSYNTHETIC_PROCESS	26	-0.270753	-1.65711	0.0360721	0.239273	1	6044	tags=85%, list=58%, signal=199%
GO_POSITIVE_REGULATION_OF_CHONDROCYTE_DIFFERENTIATION	15	-0.351695	-1.65642	0.0394477	0.239085	1	2611	tags=60%, list=25%, signal=80%
GO_POSITIVE_REGULATION_OF_CELLULAR_PROTEIN_CATABOLIC_PROCESS	117	-0.13173	-1.65627	0.0438247	0.238297	1	4552	tags=56%, list=43%, signal=99%
GO_POSITIVE_REGULATION_OF_PROTEIN_POLYMERIZATION	99	-0.139935	-1.65455	0.0378486	0.239372	1	3633	tags=48%, list=35%, signal=73%
GO_REGULATION_OF_CELLULAR_KETONE_METABOLIC_PROCESS	100	-0.146246	-1.65276	0.0367505	0.24039	1	4251	tags=55%, list=41%, signal=92%
GO_NEGATIVE_REGULATION_OF_VASCULATURE_DEVELOPMENT	68	-0.17441	-1.64851	0.031068	0.244186	1	5588	tags=71%, list=53%, signal=150%
GO_XENOBIOTIC_METABOLIC_PROCESS	36	-0.233228	-1.64721	0.0348837	0.244573	1	3682	tags=58%, list=35%, signal=90%
GO_REGULATION_OF_LAMELLIPODIUM_ASSEMBLY	24	-0.282598	-1.64702	0.023622	0.243816	1	5785	tags=83%, list=55%, signal=185%
GO_ESTABLISHMENT_OF_ENDOTHELIAL_BARRIER	29	-0.250698	-1.64655	0.0408998	0.243447	1	7145	tags=93%, list=68%, signal=291%
GO_REGULATION_OF_EXTRINSIC_APOPTOTIC_SIGNALING_PATHWAY_IN_ABSENCE_OF_LIGAND	28	-0.258548	-1.63412	0.0385356	0.257128	1	3665	tags=61%, list=35%, signal=93%
GO_NEGATIVE_REGULATION_OF_APOPTOTIC_SIGNALING_PATHWAY	147	-0.11278	-1.63331	0.0377734	0.257199	1	4472	tags=54%, list=43%, signal=92%
GO_CELLULAR_CHEMICAL_HOMEOSTASIS	461	-0.0679915	-1.63248	0.0289855	0.257189	1	4621	tags=51%, list=44%, signal=86%
GO_GROWTH_PLATE_CARTILAGE_DEVELOPMENT	21	-0.296972	-1.63116	0.0352697	0.25802	1	7382	tags=100%, list=70%, signal=337%
GO_PROTEIN_LOCALIZATION_TO_LYSOSOME	38	-0.225255	-1.62963	0.0342052	0.258945	1	4824	tags=68%, list=46%, signal=126%
GO_HEME_BIOSYNTHETIC_PROCESS	18	-0.322182	-1.62928	0.0362595	0.258342	1	4786	tags=78%, list=46%, signal=143%
GO_BONE_MORPHOGENESIS	61	-0.181716	-1.62926	0.0426829	0.257375	1	2749	tags=44%, list=26%, signal=60%
GO_ENDOCRINE_HORMONE_SECRETION	20	-0.301289	-1.62782	0.0444444	0.258215	1	5763	tags=85%, list=55%, signal=188%
GO_EPITHELIAL_CELL_DIFFERENTIATION	302	-0.0818376	-1.62447	0.0273438	0.261327	1	4968	tags=55%, list=47%, signal=102%
GO_SULFUR_COMPOUND_BIOSYNTHETIC_PROCESS	127	-0.118395	-1.62274	0.0393701	0.262568	1	2491	tags=35%, list=24%, signal=46%
GO_OLIGODENDROCYTE_DEVELOPMENT	35	-0.227957	-1.61901	0.0487288	0.266519	1	3612	tags=57%, list=34%, signal=87%
GO_POSITIVE_REGULATION_OF_INTRINSIC_APOPTOTIC_SIGNALING_PATHWAY	38	-0.219011	-1.61773	0.043299	0.267245	1	3509	tags=55%, list=33%, signal=83%
GO_KETONE_BIOSYNTHETIC_PROCESS	30	-0.246909	-1.61232	0.0374753	0.273341	1	4062	tags=63%, list=39%, signal=103%
GO_POSITIVE_REGULATION_OF_ION_TRANSMEMBRANE_TRANSPORT	98	-0.138279	-1.61128	0.0455487	0.273709	1	3809	tags=50%, list=36%, signal=78%
GO_POSITIVE_REGULATION_OF_REACTIVE_OXYGEN_SPECIES_METABOLIC_PROCESS	22	-0.285615	-1.60957	0.0425532	0.275137	1	2733	tags=55%, list=26%, signal=74%
GO_REGULATION_OF_AUTOPHAGY_OF_MITOCHONDRION	35	-0.227205	-1.60447	0.0321932	0.281205	1	4519	tags=66%, list=43%, signal=115%
GO_CELL_KILLING	38	-0.22383	-1.60154	0.0411985	0.284258	1	5391	tags=74%, list=51%, signal=151%
GO_NEGATIVE_REGULATION_OF_TUMOR_NECROSIS_FACTOR_SUPERFAMILY_CYTOKINE_PRODUCTION	20	-0.295989	-1.59565	0.0451745	0.290953	1	4245	tags=70%, list=40%, signal=117%
GO_RNA_POLYMERASE_II_PREINITIATION_COMPLEX_ASSEMBLY	22	-0.28545	-1.59378	0.0498084	0.292294	1	4642	tags=73%, list=44%, signal=130%
GO_NEURON_PROJECTION_REGENERATION	43	-0.205389	-1.59201	0.0426829	0.293502	1	4686	tags=65%, list=45%, signal=117%
GO_SALIVARY_GLAND_DEVELOPMENT	24	-0.271642	-1.59157	0.0386179	0.293064	1	2403	tags=50%, list=23%, signal=65%
GO_HUMORAL_IMMUNE_RESPONSE	45	-0.202872	-1.59102	0.0574257	0.292703	1	4176	tags=60%, list=40%, signal=99%
GO_ACTIN_POLYMERIZATION_OR_DEPOLYMERIZATION	149	-0.114546	-1.58945	0.0454545	0.293801	1	2055	tags=31%, list=20%, signal=38%
GO_AXON_REGENERATION	36	-0.220809	-1.58943	0.0622568	0.292786	1	4686	tags=67%, list=45%, signal=120%
GO_PROTEASOMAL_UBIQUITIN_INDEPENDENT_PROTEIN_CATABOLIC_PROCESS	19	-0.311698	-1.58914	0.0576923	0.292124	1	6123	tags=89%, list=58%, signal=215%
GO_REGULATION_OF_CELLULAR_AMINE_METABOLIC_PROCESS	63	-0.169028	-1.58839	0.0476191	0.292072	1	7896	tags=92%, list=75%, signal=370%
GO_APOPTOTIC_CELL_CLEARANCE	25	-0.269871	-1.58605	0.0471513	0.294155	1	4310	tags=68%, list=41%, signal=115%
GO_CELL_CHEMOTAXIS	117	-0.127626	-1.58523	0.0466926	0.294234	1	7105	tags=80%, list=68%, signal=246%
GO_COAGULATION	171	-0.104897	-1.58164	0.0442656	0.298182	1	4685	tags=55%, list=45%, signal=98%
GO_REGULATION_OF_SUPRAMOLECULAR_FIBER_ORGANIZATION	261	-0.0852137	-1.58083	0.0444874	0.298286	1	5560	tags=61%, list=53%, signal=127%
GO_FATTY_ACID_CATABOLIC_PROCESS	75	-0.157798	-1.57985	0.0499002	0.298646	1	7309	tags=85%, list=70%, signal=279%
GO_REGULATION_OF_WOUND_HEALING	60	-0.173618	-1.57719	0.034	0.301324	1	6757	tags=82%, list=64%, signal=228%
GO_NEGATIVE_REGULATION_OF_PEPTIDYL_THREONINE_PHOSPHORYLATION	16	-0.325819	-1.5736	0.0513834	0.305441	1	2489	tags=56%, list=24%, signal=74%
GO_NEGATIVE_REGULATION_OF_CELL_CYCLE_PROCESS	222	-0.0923818	-1.57222	0.0557851	0.306333	1	5904	tags=65%, list=56%, signal=146%
GO_REGULATION_OF_RESPONSE_TO_WOUNDING	80	-0.148715	-1.5707	0.0527383	0.307522	1	6976	tags=81%, list=67%, signal=241%
GO_ORGANOPHOSPHATE_BIOSYNTHETIC_PROCESS	408	-0.068554	-1.57018	0.0530612	0.307184	1	2318	tags=29%, list=22%, signal=35%
GO_POSITIVE_REGULATION_OF_PEPTIDYL_TYROSINE_PHOSPHORYLATION	90	-0.142949	-1.57	0.0414938	0.3064	1	6207	tags=73%, list=59%, signal=178%
GO_MONOCARBOXYLIC_ACID_METABOLIC_PROCESS	265	-0.0854048	-1.56852	0.0440882	0.307523	1	3680	tags=43%, list=35%, signal=65%
GO_PHAGOSOME_ACIDIFICATION	18	-0.306946	-1.56705	0.0589431	0.30874	1	3780	tags=67%, list=36%, signal=104%
GO_CARBOHYDRATE_DERIVATIVE_BIOSYNTHETIC_PROCESS	478	-0.0617915	-1.56591	0.0433884	0.30921	1	2345	tags=28%, list=22%, signal=35%
GO_ENDOPLASMIC_RETICULUM_TO_CYTOSOL_TRANSPORT	25	-0.257793	-1.56357	0.0509804	0.311483	1	6954	tags=92%, list=66%, signal=272%
GO_CONTRACTILE_ACTIN_FILAMENT_BUNDLE_ASSEMBLY	74	-0.156355	-1.56008	0.0673469	0.315433	1	5602	tags=69%, list=53%, signal=147%
GO_PROTEIN_TRANSPORT_WITHIN_LIPID_BILAYER	48	-0.192316	-1.55975	0.0482897	0.314853	1	4112	tags=58%, list=39%, signal=96%
GO_ER_NUCLEUS_SIGNALING_PATHWAY	41	-0.203331	-1.55865	0.0618956	0.315525	1	5552	tags=73%, list=53%, signal=155%
GO_REGULATION_OF_HISTONE_DEACETYLATION	20	-0.293266	-1.55833	0.0521235	0.314963	1	3749	tags=65%, list=36%, signal=101%
GO_EXOCRINE_SYSTEM_DEVELOPMENT	31	-0.235759	-1.55827	0.055666	0.313994	1	2611	tags=48%, list=25%, signal=64%
GO_ACTIN_FILAMENT_ORGANIZATION	281	-0.0830776	-1.55744	0.0555556	0.314129	1	2214	tags=29%, list=21%, signal=36%
GO_REGULATION_OF_PROTEIN_DEPHOSPHORYLATION	106	-0.128572	-1.55702	0.054326	0.313798	1	6286	tags=73%, list=60%, signal=179%
GO_REGULATION_OF_MRNA_CATABOLIC_PROCESS	158	-0.105436	-1.55457	0.0525253	0.316438	1	7941	tags=86%, list=76%, signal=349%
GO_ERK1_AND_ERK2_CASCADE	147	-0.111926	-1.55256	0.0539419	0.318505	1	4909	tags=58%, list=47%, signal=107%
GO_MUSCLE_CONTRACTION	183	-0.0986782	-1.55204	0.0495238	0.318253	1	5576	tags=63%, list=53%, signal=132%
GO_CORNIFICATION	15	-0.326969	-1.55015	0.0554415	0.32002	1	4968	tags=80%, list=47%, signal=152%
GO_FATTY_ACID_BETA_OXIDATION	56	-0.179294	-1.54854	0.076	0.321232	1	7309	tags=88%, list=70%, signal=287%
GO_NEGATIVE_REGULATION_OF_CELLULAR_COMPONENT_ORGANIZATION	498	-0.0610344	-1.5478	0.045738	0.321337	1	5900	tags=62%, list=56%, signal=135%
GO_LEUKOCYTE_MEDIATED_IMMUNITY	383	-0.0687854	-1.54407	0.0577281	0.325757	1	8262	tags=85%, list=79%, signal=387%
GO_POSITIVE_REGULATION_OF_TRANSPORTER_ACTIVITY	75	-0.150462	-1.544	0.0723404	0.324787	1	3609	tags=49%, list=34%, signal=75%
GO_TRANSFERRIN_TRANSPORT	27	-0.248714	-1.53818	0.057732	0.332514	1	3615	tags=59%, list=34%, signal=90%
GO_POSITIVE_REGULATION_OF_PROTEIN_DEPHOSPHORYLATION	34	-0.222912	-1.5376	0.0544355	0.332395	1	5692	tags=76%, list=54%, signal=167%
GO_REGULATION_OF_STEROL_TRANSPORT	19	-0.303987	-1.53637	0.0451745	0.333265	1	2339	tags=53%, list=22%, signal=68%
GO_ARACHIDONIC_ACID_METABOLIC_PROCESS	18	-0.304399	-1.53547	0.0595745	0.333638	1	5555	tags=83%, list=53%, signal=177%
GO_LONG_CHAIN_FATTY_ACID_METABOLIC_PROCESS	45	-0.195298	-1.53265	0.0536779	0.33695	1	6120	tags=78%, list=58%, signal=186%
GO_ADAPTIVE_THERMOGENESIS	94	-0.133394	-1.53198	0.0597938	0.336931	1	4752	tags=59%, list=45%, signal=106%
GO_NEGATIVE_REGULATION_OF_INTRACELLULAR_PROTEIN_TRANSPORT	31	-0.226877	-1.53196	0.054	0.335883	1	5411	tags=74%, list=52%, signal=153%
GO_RESPONSE_TO_VITAMIN	38	-0.209524	-1.53055	0.062	0.337005	1	2780	tags=47%, list=27%, signal=64%
GO_CELLULAR_MONOVALENT_INORGANIC_CATION_HOMEOSTASIS	71	-0.156121	-1.53035	0.0576541	0.336326	1	3841	tags=52%, list=37%, signal=82%
GO_ANION_TRANSPORT	329	-0.0725269	-1.53033	0.0506073	0.335325	1	3696	tags=42%, list=35%, signal=63%
GO_ENDOTHELIAL_CELL_DEVELOPMENT	43	-0.195211	-1.52921	0.0683594	0.335959	1	6500	tags=81%, list=62%, signal=213%
GO_POSITIVE_REGULATION_OF_POTASSIUM_ION_TRANSMEMBRANE_TRANSPORTER_ACTIVITY	18	-0.300081	-1.52852	0.078629	0.335882	1	6183	tags=89%, list=59%, signal=216%
GO_TRICARBOXYLIC_ACID_CYCLE	32	-0.227559	-1.52727	0.0708661	0.336789	1	3194	tags=53%, list=30%, signal=76%
GO_IRON_SULFUR_CLUSTER_ASSEMBLY	15	-0.325569	-1.52668	0.0524109	0.336622	1	5682	tags=87%, list=54%, signal=189%
GO_HISTONE_MRNA_METABOLIC_PROCESS	20	-0.285817	-1.52509	0.0682261	0.338032	1	2778	tags=55%, list=26%, signal=75%
GO_ICOSANOID_METABOLIC_PROCESS	32	-0.228306	-1.52482	0.0614754	0.337368	1	3514	tags=56%, list=33%, signal=84%
GO_LIPID_BIOSYNTHETIC_PROCESS	443	-0.0639718	-1.52336	0.0620155	0.338553	1	4402	tags=48%, list=42%, signal=79%
GO_REGULATION_OF_PEPTIDYL_TYROSINE_PHOSPHORYLATION	135	-0.113554	-1.52181	0.0504032	0.339876	1	6207	tags=70%, list=59%, signal=170%
GO_ENDOCYTIC_RECYCLING	36	-0.211641	-1.52135	0.0582524	0.339583	1	5656	tags=75%, list=54%, signal=162%
GO_MORPHOGENESIS_OF_A_POLARIZED_EPITHELIUM	112	-0.121529	-1.51833	0.0625	0.343135	1	5577	tags=65%, list=53%, signal=138%
GO_MEMBRANE_INVAGINATION	40	-0.211531	-1.51453	0.0654008	0.348028	1	5658	tags=75%, list=54%, signal=162%
GO_HORMONE_METABOLIC_PROCESS	89	-0.135589	-1.51451	0.0737864	0.347018	1	4484	tags=56%, list=43%, signal=97%
GO_CYTOCHROME_COMPLEX_ASSEMBLY	30	-0.229987	-1.51315	0.0472279	0.347971	1	1092	tags=33%, list=10%, signal=37%
GO_NEGATIVE_REGULATION_OF_GROWTH	159	-0.0994449	-1.51119	0.0639535	0.349878	1	3262	tags=41%, list=31%, signal=58%
GO_REGULATION_OF_LEUKOCYTE_CHEMOTAXIS	43	-0.190321	-1.5109	0.0680412	0.349394	1	7039	tags=86%, list=67%, signal=260%
GO_REGULATION_OF_NECROTIC_CELL_DEATH	16	-0.315448	-1.50827	0.0647059	0.352689	1	1942	tags=50%, list=19%, signal=61%
GO_RESPONSE_TO_PROGESTERONE	22	-0.275011	-1.5077	0.0878906	0.352585	1	2844	tags=55%, list=27%, signal=75%
GO_AMMONIUM_TRANSPORT	51	-0.181568	-1.50469	0.0620155	0.356095	1	5716	tags=73%, list=54%, signal=159%
GO_RESPONSE_TO_NERVE_GROWTH_FACTOR	46	-0.186394	-1.50461	0.086	0.35519	1	6948	tags=85%, list=66%, signal=250%
GO_NEGATIVE_REGULATION_OF_CYTOKINE_SECRETION	18	-0.29034	-1.50224	0.0686869	0.357805	1	1040	tags=39%, list=10%, signal=43%
GO_TRANSITION_METAL_ION_HOMEOSTASIS	82	-0.144415	-1.50092	0.0492505	0.358893	1	3615	tags=49%, list=34%, signal=74%
GO_RRNA_METHYLATION	18	-0.294468	-1.50079	0.0648855	0.358038	1	5659	tags=83%, list=54%, signal=181%
GO_DETECTION_OF_STIMULUS_INVOLVED_IN_SENSORY_PERCEPTION	26	-0.240671	-1.50063	0.0721649	0.357251	1	3938	tags=62%, list=38%, signal=98%
GO_POSITIVE_REGULATION_OF_IMMUNE_SYSTEM_PROCESS	479	-0.0594684	-1.49861	0.0535714	0.359385	1	5888	tags=62%, list=56%, signal=134%
GO_ENDOPLASMIC_RETICULUM_TO_GOLGI_VESICLE_MEDIATED_TRANSPORT	170	-0.0991165	-1.49762	0.0720339	0.359978	1	8234	tags=88%, list=78%, signal=404%
GO_MONOSACCHARIDE_METABOLIC_PROCESS	105	-0.125437	-1.49479	0.0770791	0.363584	1	6391	tags=73%, list=61%, signal=186%
GO_ENERGY_RESERVE_METABOLIC_PROCESS	54	-0.172984	-1.49472	0.0600775	0.362645	1	3635	tags=52%, list=35%, signal=79%
GO_MRNA_CIS_SPLICING_VIA_SPLICEOSOME	29	-0.233818	-1.49412	0.0693642	0.36248	1	1534	tags=38%, list=15%, signal=44%
GO_IMPORT_ACROSS_PLASMA_MEMBRANE	72	-0.151927	-1.49355	0.084	0.362334	1	4246	tags=56%, list=40%, signal=93%
GO_CELLULAR_BIOGENIC_AMINE_METABOLIC_PROCESS	25	-0.250511	-1.49169	0.0598802	0.364471	1	6191	tags=84%, list=59%, signal=204%
GO_NEGATIVE_REGULATION_OF_PROTEOLYSIS	162	-0.10097	-1.48819	0.0772277	0.369134	1	5563	tags=63%, list=53%, signal=132%
GO_LONG_CHAIN_FATTY_ACYL_COA_BIOSYNTHETIC_PROCESS	16	-0.308096	-1.48747	0.0649606	0.369205	1	2019	tags=50%, list=19%, signal=62%
GO_SIGNAL_TRANSDUCTION_IN_ABSENCE_OF_LIGAND	47	-0.183452	-1.48745	0.0719697	0.368192	1	3665	tags=53%, list=35%, signal=81%
GO_REGULATION_OF_CELL_SUBSTRATE_ADHESION	143	-0.10739	-1.48625	0.0806142	0.369167	1	5712	tags=65%, list=54%, signal=141%
GO_REGULATION_OF_PROTEIN_POLYMERIZATION	160	-0.101234	-1.48589	0.0794574	0.368621	1	3938	tags=48%, list=38%, signal=75%
GO_GLUCAN_METABOLIC_PROCESS	48	-0.179779	-1.48522	0.0745342	0.368713	1	4680	tags=63%, list=45%, signal=112%
GO_ADHERENS_JUNCTION_ASSEMBLY	79	-0.141363	-1.48505	0.0717132	0.367941	1	6098	tags=72%, list=58%, signal=171%
GO_SMALL_MOLECULE_BIOSYNTHETIC_PROCESS	410	-0.0641188	-1.48209	0.0740038	0.371641	1	4395	tags=48%, list=42%, signal=79%
GO_REGULATION_OF_SECRETION	431	-0.0613503	-1.48175	0.0764588	0.371107	1	5931	tags=62%, list=57%, signal=138%
GO_NEGATIVE_REGULATION_OF_SIGNAL_TRANSDUCTION_IN_ABSENCE_OF_LIGAND	19	-0.282806	-1.48109	0.082	0.37109	1	3665	tags=63%, list=35%, signal=97%
GO_REGULATION_OF_ENDOCRINE_PROCESS	16	-0.305888	-1.48082	0.0847108	0.3705	1	4009	tags=69%, list=38%, signal=111%
GO_NEGATIVE_REGULATION_OF_ENDOCYTOSIS	31	-0.225862	-1.47874	0.0656064	0.37267	1	5760	tags=77%, list=55%, signal=171%
GO_AMYLOID_PRECURSOR_PROTEIN_METABOLIC_PROCESS	46	-0.182709	-1.4781	0.0656371	0.372641	1	4478	tags=61%, list=43%, signal=106%
GO_POSITIVE_REGULATION_OF_PROTEIN_DEACETYLATION	17	-0.290237	-1.47446	0.0798403	0.377632	1	3749	tags=65%, list=36%, signal=101%
GO_TUMOR_NECROSIS_FACTOR_MEDIATED_SIGNALING_PATHWAY	93	-0.130413	-1.47429	0.0833333	0.376835	1	6428	tags=74%, list=61%, signal=190%
GO_REGULATION_OF_LIPID_METABOLIC_PROCESS	255	-0.0790252	-1.47388	0.0773694	0.376493	1	3635	tags=42%, list=35%, signal=63%
GO_REGULATION_OF_BINDING	240	-0.0835365	-1.47386	0.0562249	0.37549	1	4652	tags=52%, list=44%, signal=92%
GO_MUSCLE_FIBER_DEVELOPMENT	32	-0.220955	-1.47337	0.0826923	0.375285	1	6869	tags=88%, list=65%, signal=253%
GO_RECEPTOR_MEDIATED_ENDOCYTOSIS	178	-0.0955448	-1.47313	0.0903614	0.374677	1	4909	tags=56%, list=47%, signal=104%
GO_RESPONSE_TO_OXYGEN_RADICAL	18	-0.291985	-1.47238	0.0881226	0.374936	1	5685	tags=83%, list=54%, signal=182%
GO_RESPIRATORY_CHAIN_COMPLEX_IV_ASSEMBLY	21	-0.266492	-1.47213	0.0803213	0.374307	1	5703	tags=81%, list=54%, signal=177%
GO_REGULATION_OF_ACTIN_FILAMENT_BASED_PROCESS	270	-0.0772342	-1.46942	0.108384	0.377841	1	2009	tags=27%, list=19%, signal=32%
GO_NEGATIVE_REGULATION_OF_REACTIVE_OXYGEN_SPECIES_METABOLIC_PROCESS	18	-0.291783	-1.46929	0.0781563	0.377025	1	3356	tags=61%, list=32%, signal=90%
GO_CHAPERONE_MEDIATED_PROTEIN_FOLDING	46	-0.184341	-1.46816	0.0803213	0.377936	1	4689	tags=63%, list=45%, signal=114%
GO_CHONDROCYTE_DIFFERENTIATION	65	-0.154377	-1.46703	0.0948617	0.378865	1	2749	tags=42%, list=26%, signal=56%
GO_RESPONSE_TO_THYROID_HORMONE	18	-0.281428	-1.46346	0.0809249	0.383686	1	4630	tags=72%, list=44%, signal=129%
GO_NEGATIVE_REGULATION_OF_PROTEIN_MODIFICATION_PROCESS	413	-0.0621517	-1.46311	0.0766129	0.383243	1	4480	tags=49%, list=43%, signal=82%
GO_REGULATION_OF_CELLULAR_COMPONENT_SIZE	281	-0.0763202	-1.46117	0.077381	0.385532	1	2059	tags=27%, list=20%, signal=33%
GO_MEMBRANE_REPOLARIZATION	29	-0.227792	-1.45854	0.0772358	0.388782	1	5576	tags=76%, list=53%, signal=161%
GO_MONOCARBOXYLIC_ACID_BIOSYNTHETIC_PROCESS	104	-0.123187	-1.45626	0.102041	0.391777	1	2151	tags=33%, list=21%, signal=41%
GO_REGULATION_OF_OXIDOREDUCTASE_ACTIVITY	53	-0.167389	-1.45502	0.0828402	0.392973	1	3400	tags=49%, list=32%, signal=72%
GO_REGULATION_OF_VESICLE_MEDIATED_TRANSPORT	363	-0.0663053	-1.45417	0.0829959	0.393439	1	5716	tags=61%, list=54%, signal=129%
GO_POSITIVE_REGULATION_OF_LEUKOCYTE_CHEMOTAXIS	33	-0.208519	-1.45408	0.0831683	0.392555	1	7039	tags=88%, list=67%, signal=266%
GO_LEUKOCYTE_CHEMOTAXIS	75	-0.143434	-1.45368	0.0838207	0.392177	1	7039	tags=81%, list=67%, signal=245%
GO_ANTIBIOTIC_CATABOLIC_PROCESS	19	-0.277709	-1.45133	0.0905512	0.395155	1	7031	tags=95%, list=67%, signal=287%
GO_REGULATION_OF_MEMBRANE_PROTEIN_ECTODOMAIN_PROTEOLYSIS	16	-0.305721	-1.44837	0.0949495	0.399125	1	5322	tags=81%, list=51%, signal=165%
GO_REGULATION_OF_ACTIN_FILAMENT_ORGANIZATION	192	-0.0881411	-1.4479	0.0884615	0.398896	1	1989	tags=28%, list=19%, signal=33%
GO_POSITIVE_REGULATION_OF_ESTABLISHMENT_OF_PROTEIN_LOCALIZATION	261	-0.0784562	-1.44754	0.0757576	0.398446	1	8121	tags=85%, list=77%, signal=367%
GO_ENDOCHONDRAL_BONE_MORPHOGENESIS	45	-0.183267	-1.4469	0.0831722	0.398486	1	2749	tags=44%, list=26%, signal=60%
GO_CHAPERONE_MEDIATED_AUTOPHAGY	15	-0.309085	-1.44612	0.0938124	0.398716	1	2358	tags=53%, list=22%, signal=69%
GO_NEGATIVE_REGULATION_OF_CELL_CYCLE_PHASE_TRANSITION	163	-0.095971	-1.44309	0.0804829	0.402647	1	4995	tags=57%, list=48%, signal=107%
GO_MATURATION_OF_5_8S_RRNA	26	-0.232879	-1.44207	0.093254	0.40335	1	4423	tags=65%, list=42%, signal=113%
GO_SCHWANN_CELL_DEVELOPMENT	26	-0.233269	-1.44077	0.0968421	0.404575	1	3612	tags=58%, list=34%, signal=88%
GO_REGULATION_OF_RESPONSE_TO_REACTIVE_OXYGEN_SPECIES	22	-0.249627	-1.43899	0.0934959	0.406616	1	5017	tags=73%, list=48%, signal=139%
GO_PROTEIN_IMPORT	135	-0.106916	-1.43655	0.0807087	0.409734	1	5421	tags=62%, list=52%, signal=127%
GO_CIRCULATORY_SYSTEM_PROCESS	294	-0.0734061	-1.4363	0.0775348	0.409193	1	5675	tags=61%, list=54%, signal=130%
GO_ASTROCYTE_DEVELOPMENT	24	-0.240716	-1.43218	0.115854	0.415296	1	4475	tags=67%, list=43%, signal=116%
GO_DICARBOXYLIC_ACID_TRANSPORT	67	-0.148545	-1.42992	0.105675	0.418198	1	3776	tags=51%, list=36%, signal=79%
GO_CELLULAR_RESPONSE_TO_TOXIC_SUBSTANCE	136	-0.105272	-1.42836	0.0977597	0.419903	1	5313	tags=61%, list=51%, signal=122%
GO_REGULATION_OF_PROTEIN_SUMOYLATION	17	-0.287204	-1.42446	0.0846457	0.425679	1	6249	tags=88%, list=60%, signal=218%
GO_POSITIVE_REGULATION_OF_LEUKOCYTE_MIGRATION	46	-0.177681	-1.42436	0.0880626	0.424786	1	7039	tags=85%, list=67%, signal=257%
GO_REGULATION_OF_ESTABLISHMENT_OF_PLANAR_POLARITY	89	-0.126349	-1.424	0.0804124	0.424382	1	7291	tags=82%, list=70%, signal=267%
GO_MEMBRANE_REPOLARIZATION_DURING_ACTION_POTENTIAL	16	-0.297427	-1.42197	0.101562	0.427032	1	3442	tags=63%, list=33%, signal=93%
GO_NEGATIVE_REGULATION_OF_SMOOTH_MUSCLE_CELL_PROLIFERATION	27	-0.224817	-1.42186	0.0929293	0.426174	1	3088	tags=52%, list=29%, signal=73%
GO_APOPTOTIC_SIGNALING_PATHWAY	384	-0.0619779	-1.41976	0.100592	0.428892	1	2844	tags=33%, list=27%, signal=44%
GO_NEGATIVE_REGULATION_OF_PEPTIDASE_ACTIVITY	93	-0.127964	-1.41768	0.117172	0.431427	1	2844	tags=40%, list=27%, signal=54%
GO_REGULATION_OF_ANION_TRANSMEMBRANE_TRANSPORT	17	-0.287658	-1.41583	0.110879	0.433527	1	3776	tags=65%, list=36%, signal=101%
GO_INNATE_IMMUNE_RESPONSE_ACTIVATING_CELL_SURFACE_RECEPTOR_SIGNALING_PATHWAY	74	-0.139326	-1.41583	0.102362	0.432461	1	8331	tags=93%, list=79%, signal=450%
GO_CELLULAR_ALDEHYDE_METABOLIC_PROCESS	21	-0.261993	-1.41518	0.102161	0.432539	1	3752	tags=62%, list=36%, signal=96%
GO_REGULATION_OF_METAL_ION_TRANSPORT	233	-0.0807425	-1.41398	0.108268	0.43368	1	5836	tags=64%, list=56%, signal=140%
GO_CELL_JUNCTION_ASSEMBLY	174	-0.0939641	-1.41371	0.0923379	0.433054	1	6025	tags=67%, list=57%, signal=154%
GO_STEROID_BIOSYNTHETIC_PROCESS	112	-0.113962	-1.41351	0.110236	0.432357	1	3595	tags=46%, list=34%, signal=69%
GO_NEGATIVE_REGULATION_OF_CATALYTIC_ACTIVITY	450	-0.0577424	-1.41052	0.104854	0.436859	1	2848	tags=33%, list=27%, signal=43%
GO_REGULATION_OF_PROTEIN_TYROSINE_KINASE_ACTIVITY	65	-0.150452	-1.41015	0.114447	0.436455	1	6179	tags=74%, list=59%, signal=179%
GO_POSITIVE_REGULATION_OF_ACTIN_FILAMENT_BUNDLE_ASSEMBLY	50	-0.164061	-1.40852	0.0965092	0.438315	1	3743	tags=52%, list=36%, signal=80%
GO_REGULATION_OF_ANIMAL_ORGAN_MORPHOGENESIS	156	-0.0963784	-1.40818	0.121377	0.43783	1	4519	tags=53%, list=43%, signal=91%
GO_REGULATION_OF_ERAD_PATHWAY	28	-0.219242	-1.40654	0.106557	0.439595	1	7448	tags=93%, list=71%, signal=319%
GO_PHOSPHATIDYLINOSITOL_3_KINASE_SIGNALING	95	-0.121263	-1.40578	0.118257	0.440009	1	7795	tags=86%, list=74%, signal=333%
GO_CARDIAC_CONDUCTION	95	-0.122756	-1.40499	0.126789	0.440429	1	4246	tags=53%, list=40%, signal=88%
GO_ENDOCRINE_PROCESS	32	-0.205865	-1.40486	0.115768	0.439606	1	6699	tags=84%, list=64%, signal=233%
GO_NEGATIVE_REGULATION_OF_BINDING	102	-0.122166	-1.40314	0.104743	0.441628	1	4594	tags=56%, list=44%, signal=98%
GO_REGULATION_OF_ACTIN_CYTOSKELETON_REORGANIZATION	21	-0.256417	-1.40184	0.103175	0.442983	1	6308	tags=86%, list=60%, signal=215%
GO_RESPONSE_TO_CALCIUM_ION	108	-0.115322	-1.40158	0.106667	0.442351	1	2009	tags=31%, list=19%, signal=37%
GO_PEPTIDYL_PROLINE_MODIFICATION	36	-0.196522	-1.40006	0.103448	0.443969	1	2026	tags=39%, list=19%, signal=48%
GO_MEMBRANE_RAFT_ORGANIZATION	16	-0.289479	-1.39956	0.102296	0.443874	1	2214	tags=50%, list=21%, signal=63%
GO_NEGATIVE_REGULATION_OF_MAPK_CASCADE	108	-0.112629	-1.3991	0.100823	0.443653	1	2814	tags=38%, list=27%, signal=51%
GO_ACTIN_FILAMENT_BUNDLE_ORGANIZATION	118	-0.111384	-1.39904	0.106262	0.442719	1	5602	tags=64%, list=53%, signal=137%
GO_NEGATIVE_REGULATION_OF_PROTEIN_SERINE_THREONINE_KINASE_ACTIVITY	87	-0.127707	-1.39611	0.107843	0.447171	1	2772	tags=39%, list=26%, signal=53%
GO_AMINO_ACID_TRANSPORT	99	-0.120525	-1.39526	0.127701	0.447715	1	5636	tags=66%, list=54%, signal=141%
GO_TRANSITION_METAL_ION_TRANSPORT	83	-0.131385	-1.39498	0.125257	0.447219	1	1035	tags=23%, list=10%, signal=25%
GO_POSITIVE_REGULATION_OF_CELL_CYCLE_ARREST	55	-0.167452	-1.3927	0.135135	0.450408	1	7790	tags=91%, list=74%, signal=351%
GO_POSITIVE_REGULATION_OF_TRANSMEMBRANE_TRANSPORT	130	-0.105242	-1.3922	0.108384	0.450343	1	7222	tags=79%, list=69%, signal=251%
GO_POSITIVE_REGULATION_OF_CYCLIN_DEPENDENT_PROTEIN_KINASE_ACTIVITY	27	-0.225061	-1.39185	0.102362	0.449989	1	4251	tags=63%, list=41%, signal=106%
GO_MEMBRANE_LIPID_BIOSYNTHETIC_PROCESS	104	-0.118103	-1.39119	0.0976059	0.450119	1	2809	tags=38%, list=27%, signal=52%
GO_REGULATION_OF_LIPID_KINASE_ACTIVITY	44	-0.17221	-1.39015	0.105973	0.45093	1	6308	tags=77%, list=60%, signal=193%
GO_MITOCHONDRIAL_RESPIRATORY_CHAIN_COMPLEX_IV_ASSEMBLY	16	-0.291042	-1.38972	0.115538	0.450758	1	1542	tags=44%, list=15%, signal=51%
GO_CELLULAR_RESPONSE_TO_MECHANICAL_STIMULUS	40	-0.188923	-1.38943	0.114504	0.45025	1	3534	tags=52%, list=34%, signal=79%
GO_EXPORT_ACROSS_PLASMA_MEMBRANE	17	-0.280199	-1.38936	0.128846	0.449358	1	2620	tags=53%, list=25%, signal=70%
GO_TRANSCRIPTION_PREINITIATION_COMPLEX_ASSEMBLY	36	-0.198329	-1.38889	0.120921	0.449198	1	4921	tags=67%, list=47%, signal=125%
GO_REGULATION_OF_POLYSACCHARIDE_METABOLIC_PROCESS	27	-0.222102	-1.38731	0.109959	0.451078	1	5059	tags=70%, list=48%, signal=136%
GO_POSITIVE_REGULATION_OF_LIPID_KINASE_ACTIVITY	26	-0.223741	-1.38578	0.105578	0.452958	1	5729	tags=77%, list=55%, signal=169%
GO_MATING_BEHAVIOR	15	-0.290374	-1.3852	0.102669	0.453035	1	4652	tags=73%, list=44%, signal=132%
GO_REGULATION_OF_PROTEIN_STABILITY	216	-0.081575	-1.38518	0.122093	0.452033	1	7856	tags=83%, list=75%, signal=323%
GO_DNA_TEMPLATED_TRANSCRIPTION_INITIATION	182	-0.0879377	-1.3842	0.120623	0.45279	1	4743	tags=54%, list=45%, signal=97%
GO_WOUND_HEALING	288	-0.0708446	-1.38292	0.109127	0.454167	1	6308	tags=67%, list=60%, signal=163%
GO_REGULATION_OF_MEMBRANE_PERMEABILITY	59	-0.154029	-1.38206	0.122984	0.45463	1	4795	tags=61%, list=46%, signal=112%
GO_REGULATION_OF_LEUKOCYTE_MIGRATION	73	-0.138257	-1.37946	0.109208	0.458409	1	7039	tags=81%, list=67%, signal=244%
GO_PROTEIN_LOCALIZATION_TO_MITOCHONDRION	116	-0.108536	-1.37896	0.114625	0.45842	1	7466	tags=82%, list=71%, signal=281%
GO_ACTIVATION_OF_IMMUNE_RESPONSE	292	-0.0705134	-1.37728	0.112266	0.460569	1	4958	tags=54%, list=47%, signal=100%
GO_PROTEIN_REFOLDING	27	-0.223433	-1.37721	0.117296	0.459673	1	3491	tags=56%, list=33%, signal=83%
GO_ODONTOGENESIS	59	-0.15207	-1.37674	0.10978	0.459525	1	6949	tags=81%, list=66%, signal=240%
GO_REGULATION_OF_PROTEIN_DEACETYLATION	32	-0.205835	-1.37638	0.117308	0.459156	1	3749	tags=56%, list=36%, signal=87%
GO_POSITIVE_REGULATION_OF_VIRAL_PROCESS	80	-0.131016	-1.37542	0.112676	0.459861	1	4800	tags=59%, list=46%, signal=107%
GO_ESTABLISHMENT_OF_PROTEIN_LOCALIZATION_TO_VACUOLE	43	-0.175337	-1.37539	0.120408	0.458917	1	4756	tags=63%, list=45%, signal=114%
GO_NEGATIVE_REGULATION_OF_CELL_CYCLE_G2_M_PHASE_TRANSITION	74	-0.136526	-1.37491	0.109705	0.458798	1	4958	tags=61%, list=47%, signal=114%
GO_REGULATION_OF_ORGANIC_ACID_TRANSPORT	35	-0.196229	-1.37229	0.129741	0.462737	1	5742	tags=74%, list=55%, signal=164%
GO_PROTEIN_LOCALIZATION_TO_VACUOLE	57	-0.155107	-1.37112	0.116232	0.46395	1	4824	tags=61%, list=46%, signal=113%
GO_SOMATIC_STEM_CELL_POPULATION_MAINTENANCE	44	-0.178694	-1.37103	0.112403	0.463106	1	4333	tags=59%, list=41%, signal=100%
GO_NEGATIVE_REGULATION_OF_PEPTIDE_HORMONE_SECRETION	30	-0.209465	-1.37073	0.124506	0.462638	1	5153	tags=70%, list=49%, signal=137%
GO_VESICLE_BUDDING_FROM_MEMBRANE	87	-0.126481	-1.368	0.11976	0.46679	1	6402	tags=74%, list=61%, signal=187%
GO_CELLULAR_IRON_ION_HOMEOSTASIS	42	-0.180012	-1.3674	0.130612	0.466892	1	3615	tags=52%, list=34%, signal=80%
GO_REGULATION_OF_MORPHOGENESIS_OF_AN_EPITHELIUM	121	-0.107204	-1.36524	0.120482	0.469987	1	4958	tags=58%, list=47%, signal=108%
GO_POSITIVE_REGULATION_OF_LIPID_TRANSPORT	31	-0.203847	-1.36485	0.123772	0.46973	1	2268	tags=42%, list=22%, signal=53%
GO_RESPONSE_TO_CADMIUM_ION	40	-0.176842	-1.36466	0.11753	0.469098	1	6545	tags=80%, list=62%, signal=212%
GO_DETECTION_OF_MECHANICAL_STIMULUS_INVOLVED_IN_SENSORY_PERCEPTION	15	-0.291774	-1.36403	0.118236	0.469368	1	3938	tags=67%, list=38%, signal=107%
GO_TUMOR_NECROSIS_FACTOR_SUPERFAMILY_CYTOKINE_PRODUCTION	51	-0.162475	-1.36388	0.119826	0.468644	1	6121	tags=75%, list=58%, signal=178%
GO_ORGANIC_HYDROXY_COMPOUND_CATABOLIC_PROCESS	35	-0.197049	-1.36382	0.130435	0.467744	1	5134	tags=69%, list=49%, signal=134%
GO_INTERLEUKIN_1_PRODUCTION	24	-0.23195	-1.36379	0.123047	0.466779	1	5878	tags=79%, list=56%, signal=180%
GO_DEFENSE_RESPONSE_TO_BACTERIUM	40	-0.184641	-1.36018	0.142285	0.472612	1	3841	tags=55%, list=37%, signal=86%
GO_PROTEIN_TRANSPORT_WITHIN_PLASMA_MEMBRANE	42	-0.180253	-1.35995	0.13	0.472062	1	4112	tags=57%, list=39%, signal=94%
GO_NEGATIVE_REGULATION_OF_ADHERENS_JUNCTION_ORGANIZATION	17	-0.274982	-1.35868	0.150301	0.473413	1	6377	tags=88%, list=61%, signal=225%
GO_REGULATION_OF_STRIATED_MUSCLE_CONTRACTION	52	-0.156451	-1.35601	0.126894	0.477573	1	5832	tags=71%, list=56%, signal=159%
GO_LONG_CHAIN_FATTY_ACID_TRANSPORT	33	-0.199588	-1.35597	0.120763	0.476636	1	5543	tags=73%, list=53%, signal=154%
GO_POST_TRANSLATIONAL_PROTEIN_MODIFICATION	261	-0.0733678	-1.35414	0.131356	0.479135	1	4596	tags=51%, list=44%, signal=88%
GO_INOSITOL_LIPID_MEDIATED_SIGNALING	121	-0.101149	-1.35385	0.125253	0.478649	1	7795	tags=84%, list=74%, signal=324%
GO_RELEASE_OF_CYTOCHROME_C_FROM_MITOCHONDRIA	41	-0.178491	-1.35336	0.139442	0.478622	1	5044	tags=66%, list=48%, signal=126%
GO_NEGATIVE_REGULATION_OF_PLASMA_MEMBRANE_BOUNDED_CELL_PROJECTION_ASSEMBLY	18	-0.268356	-1.35204	0.139344	0.480123	1	7098	tags=94%, list=68%, signal=292%
GO_MAINTENANCE_OF_LOCATION	212	-0.0797903	-1.35071	0.139583	0.48167	1	2892	tags=35%, list=28%, signal=48%
GO_RESPONSE_TO_ANGIOTENSIN	18	-0.260865	-1.35	0.121807	0.481935	1	3097	tags=56%, list=30%, signal=79%
GO_G_PROTEIN_COUPLED_ACETYLCHOLINE_RECEPTOR_SIGNALING_PATHWAY	15	-0.292729	-1.34987	0.127413	0.481127	1	3928	tags=67%, list=37%, signal=106%
GO_POSITIVE_REGULATION_OF_PROTEIN_CATABOLIC_PROCESS	174	-0.0906783	-1.34726	0.122807	0.485149	1	4612	tags=53%, list=44%, signal=93%
GO_LYMPHOCYTE_DIFFERENTIATION	151	-0.0942641	-1.34707	0.150602	0.484529	1	8127	tags=87%, list=77%, signal=380%
GO_NEGATIVE_REGULATION_OF_PHOSPHORYLATION	295	-0.0685847	-1.34487	0.144958	0.487675	1	4529	tags=50%, list=43%, signal=85%
GO_CERAMIDE_BIOSYNTHETIC_PROCESS	46	-0.167835	-1.34469	0.131524	0.486997	1	2809	tags=43%, list=27%, signal=59%
GO_REGULATION_OF_ANION_TRANSPORT	56	-0.15151	-1.34374	0.138947	0.487819	1	5913	tags=71%, list=56%, signal=163%
GO_REGULATION_OF_CHONDROCYTE_DIFFERENTIATION	28	-0.216054	-1.34306	0.137996	0.487997	1	2611	tags=46%, list=25%, signal=62%
GO_NEGATIVE_REGULATION_OF_CELL_MATRIX_ADHESION	28	-0.214183	-1.34148	0.115607	0.490145	1	6377	tags=82%, list=61%, signal=209%
GO_VESICLE_TARGETING_TO_FROM_OR_WITHIN_GOLGI	65	-0.146209	-1.34107	0.147705	0.489889	1	6546	tags=77%, list=62%, signal=203%
GO_REGULATION_OF_ADHERENS_JUNCTION_ORGANIZATION	62	-0.142591	-1.33992	0.122772	0.491071	1	5451	tags=66%, list=52%, signal=137%
GO_POSITIVE_CHEMOTAXIS	29	-0.210707	-1.33912	0.150905	0.491668	1	5393	tags=72%, list=51%, signal=149%
GO_EPHRIN_RECEPTOR_SIGNALING_PATHWAY	75	-0.134172	-1.33703	0.150106	0.494898	1	4478	tags=56%, list=43%, signal=97%
GO_POSITIVE_REGULATION_OF_ERK1_AND_ERK2_CASCADE	92	-0.120136	-1.3369	0.147239	0.494145	1	4909	tags=59%, list=47%, signal=109%
GO_REGULATION_OF_ACTIN_FILAMENT_BUNDLE_ASSEMBLY	72	-0.133647	-1.33413	0.132924	0.49885	1	5602	tags=67%, list=53%, signal=142%
GO_APOPTOTIC_MITOCHONDRIAL_CHANGES	88	-0.120521	-1.33397	0.132937	0.498148	1	5542	tags=65%, list=53%, signal=136%
GO_REGULATION_OF_DEFENSE_RESPONSE_TO_VIRUS_BY_VIRUS	19	-0.249546	-1.33391	0.15283	0.497255	1	7878	tags=100%, list=75%, signal=401%
GO_POSITIVE_REGULATION_OF_SECRETION	210	-0.0794376	-1.33375	0.129412	0.496578	1	5878	tags=64%, list=56%, signal=142%
GO_MATURATION_OF_5_8S_RRNA_FROM_TRICISTRONIC_RRNA_TRANSCRIPT_SSU_RRNA_5_8S_RRNA_LSU_RRNA_	20	-0.257068	-1.33313	0.126177	0.496803	1	4128	tags=65%, list=39%, signal=107%
GO_REGULATION_OF_AMINO_ACID_TRANSPORT	23	-0.235843	-1.33184	0.157576	0.49832	1	5742	tags=78%, list=55%, signal=173%
GO_SUBSTRATE_ADHESION_DEPENDENT_CELL_SPREADING	64	-0.140712	-1.33127	0.151751	0.498432	1	5418	tags=66%, list=52%, signal=135%
GO_INTRINSIC_APOPTOTIC_SIGNALING_PATHWAY_IN_RESPONSE_TO_ENDOPLASMIC_RETICULUM_STRESS	45	-0.168097	-1.32907	0.13852	0.501828	1	4073	tags=56%, list=39%, signal=90%
GO_REGULATION_OF_CELL_JUNCTION_ASSEMBLY	72	-0.134156	-1.32709	0.140039	0.50471	1	5451	tags=65%, list=52%, signal=135%
GO_REGULATION_OF_STEROID_BIOSYNTHETIC_PROCESS	62	-0.142099	-1.32527	0.131373	0.50736	1	3595	tags=48%, list=34%, signal=73%
GO_DRUG_TRANSMEMBRANE_TRANSPORT	54	-0.156456	-1.32524	0.163636	0.50641	1	4196	tags=56%, list=40%, signal=92%
GO_REGULATION_OF_PROTEIN_EXPORT_FROM_NUCLEUS	32	-0.197618	-1.32483	0.140562	0.506171	1	5474	tags=72%, list=52%, signal=150%
GO_REGULATION_OF_SYMBIOSIS_ENCOMPASSING_MUTUALISM_THROUGH_PARASITISM	124	-0.100152	-1.32419	0.131474	0.506395	1	4800	tags=56%, list=46%, signal=101%
GO_REGULATION_OF_CYCLIN_DEPENDENT_PROTEIN_KINASE_ACTIVITY	61	-0.146312	-1.32377	0.149312	0.5062	1	4322	tags=56%, list=41%, signal=94%
GO_AMYLOID_PRECURSOR_PROTEIN_CATABOLIC_PROCESS	34	-0.19148	-1.3233	0.130785	0.506142	1	4478	tags=62%, list=43%, signal=107%
GO_POSITIVE_REGULATION_OF_RESPONSE_TO_WOUNDING	30	-0.202326	-1.32285	0.163223	0.506139	1	6976	tags=87%, list=67%, signal=258%
GO_REGULATION_OF_WNT_SIGNALING_PATHWAY	251	-0.0729972	-1.32256	0.13308	0.50573	1	3809	tags=43%, list=36%, signal=67%
GO_POSITIVE_REGULATION_OF_GLIAL_CELL_DIFFERENTIATION	24	-0.222076	-1.32213	0.144016	0.505655	1	4233	tags=63%, list=40%, signal=105%
GO_INNATE_IMMUNE_RESPONSE	365	-0.0600548	-1.31896	0.137295	0.511012	1	8331	tags=85%, list=79%, signal=400%
GO_INTERLEUKIN_8_PRODUCTION	17	-0.270589	-1.31637	0.155689	0.515189	1	6423	tags=88%, list=61%, signal=227%
GO_REGULATION_OF_EXTRACELLULAR_MATRIX_ORGANIZATION	24	-0.227602	-1.31621	0.158664	0.514515	1	3301	tags=54%, list=31%, signal=79%
GO_REGULATION_OF_SUBSTRATE_ADHESION_DEPENDENT_CELL_SPREADING	37	-0.180804	-1.31574	0.139048	0.514448	1	7467	tags=89%, list=71%, signal=308%
GO_RNA_PHOSPHODIESTER_BOND_HYDROLYSIS_ENDONUCLEOLYTIC	53	-0.151177	-1.31387	0.16185	0.517141	1	6736	tags=79%, list=64%, signal=220%
GO_POSITIVE_REGULATION_OF_PEPTIDASE_ACTIVITY	105	-0.108737	-1.3137	0.130261	0.51649	1	8063	tags=88%, list=77%, signal=375%
GO_SMALL_MOLECULE_CATABOLIC_PROCESS	239	-0.0732277	-1.31245	0.179688	0.517946	1	7458	tags=78%, list=71%, signal=265%
GO_REGULATION_OF_PROTEIN_CATABOLIC_PROCESS	306	-0.0659596	-1.31186	0.159046	0.518156	1	7591	tags=79%, list=72%, signal=277%
GO_POSITIVE_REGULATION_OF_ENDOCYTOSIS	66	-0.139195	-1.31066	0.129293	0.519551	1	1252	tags=26%, list=12%, signal=29%
GO_NEUROTRANSMITTER_RECEPTOR_INTERNALIZATION	22	-0.237156	-1.30982	0.157113	0.520221	1	1333	tags=36%, list=13%, signal=42%
GO_MITOCHONDRIAL_OUTER_MEMBRANE_PERMEABILIZATION	42	-0.17076	-1.30936	0.160643	0.520133	1	5460	tags=69%, list=52%, signal=143%
GO_NEGATIVE_REGULATION_OF_CYCLIN_DEPENDENT_PROTEIN_KINASE_ACTIVITY	17	-0.265686	-1.30898	0.140625	0.519926	1	2772	tags=53%, list=26%, signal=72%
GO_ESTABLISHMENT_OF_PROTEIN_LOCALIZATION_TO_MITOCHONDRIAL_MEMBRANE	18	-0.261544	-1.30885	0.145129	0.519175	1	5421	tags=78%, list=52%, signal=161%
GO_NEGATIVE_REGULATION_OF_INSULIN_SECRETION	27	-0.213118	-1.30776	0.154455	0.520291	1	5153	tags=70%, list=49%, signal=138%
GO_ASTROCYTE_DIFFERENTIATION	50	-0.154234	-1.30744	0.145709	0.519956	1	4475	tags=58%, list=43%, signal=101%
GO_VESICLE_FUSION_TO_PLASMA_MEMBRANE	21	-0.237395	-1.30677	0.173507	0.52029	1	3510	tags=57%, list=33%, signal=86%
GO_REGULATION_OF_ENDOTHELIAL_CELL_MIGRATION	102	-0.108623	-1.30675	0.150391	0.519334	1	4529	tags=54%, list=43%, signal=94%
GO_PEROXISOMAL_TRANSPORT	54	-0.153017	-1.30656	0.161165	0.518794	1	6563	tags=78%, list=63%, signal=207%
GO_NEGATIVE_REGULATION_OF_ERK1_AND_ERK2_CASCADE	44	-0.16933	-1.30554	0.164969	0.51986	1	3954	tags=55%, list=38%, signal=87%
GO_CELL_JUNCTION_ORGANIZATION	206	-0.0787018	-1.30287	0.171779	0.524167	1	5506	tags=60%, list=52%, signal=124%
GO_HEMATOPOIETIC_STEM_CELL_DIFFERENTIATION	61	-0.143267	-1.30284	0.150515	0.523231	1	8309	tags=93%, list=79%, signal=447%
GO_POSITIVE_REGULATION_OF_CHEMOTAXIS	63	-0.139437	-1.30192	0.151341	0.524127	1	7039	tags=81%, list=67%, signal=245%
GO_BRANCHING_INVOLVED_IN_SALIVARY_GLAND_MORPHOGENESIS	15	-0.273254	-1.30177	0.162162	0.523454	1	2034	tags=47%, list=19%, signal=58%
GO_MAINTENANCE_OF_CELL_POLARITY	16	-0.273797	-1.30144	0.144269	0.523134	1	6312	tags=88%, list=60%, signal=219%
GO_REGULATION_OF_UBIQUITIN_DEPENDENT_PROTEIN_CATABOLIC_PROCESS	124	-0.0995936	-1.30079	0.145522	0.523449	1	4552	tags=53%, list=43%, signal=93%
GO_REGULATION_OF_NUCLEOTIDE_BIOSYNTHETIC_PROCESS	26	-0.210355	-1.30038	0.174603	0.523301	1	1431	tags=35%, list=14%, signal=40%
GO_DICARBOXYLIC_ACID_METABOLIC_PROCESS	42	-0.168481	-1.29977	0.172764	0.523635	1	4235	tags=57%, list=40%, signal=95%
GO_ENDOCYTOSIS	364	-0.0604905	-1.29957	0.162272	0.523055	1	3596	tags=40%, list=34%, signal=59%
GO_LIPOPROTEIN_BIOSYNTHETIC_PROCESS	77	-0.127052	-1.29876	0.150628	0.523733	1	5081	tags=61%, list=48%, signal=118%
GO_REGULATION_OF_GLIOGENESIS	71	-0.130106	-1.29471	0.151822	0.531012	1	5885	tags=69%, list=56%, signal=156%
GO_UNSATURATED_FATTY_ACID_METABOLIC_PROCESS	37	-0.179255	-1.29468	0.15748	0.530096	1	3514	tags=51%, list=33%, signal=77%
GO_COMPLEMENT_ACTIVATION	18	-0.255878	-1.29437	0.169355	0.529743	1	3732	tags=61%, list=36%, signal=95%
GO_MONOCARBOXYLIC_ACID_TRANSPORT	77	-0.12474	-1.29431	0.156436	0.528909	1	5650	tags=66%, list=54%, signal=142%
GO_CARDIOVASCULAR_SYSTEM_DEVELOPMENT	397	-0.0569572	-1.29393	0.164634	0.528716	1	5662	tags=59%, list=54%, signal=124%
GO_CELLULAR_TRANSITION_METAL_ION_HOMEOSTASIS	67	-0.133949	-1.29088	0.167598	0.534034	1	3615	tags=48%, list=34%, signal=72%
GO_REGULATION_OF_PROTEIN_BINDING	148	-0.0895117	-1.29044	0.165669	0.533983	1	3895	tags=46%, list=37%, signal=72%
GO_NEGATIVE_REGULATION_OF_CALCIUM_ION_TRANSMEMBRANE_TRANSPORT	24	-0.224895	-1.29022	0.171779	0.533456	1	6826	tags=88%, list=65%, signal=250%
GO_REACTIVE_OXYGEN_SPECIES_BIOSYNTHETIC_PROCESS	57	-0.146428	-1.2902	0.152893	0.53251	1	7307	tags=84%, list=70%, signal=276%
GO_SCF_DEPENDENT_PROTEASOMAL_UBIQUITIN_DEPENDENT_PROTEIN_CATABOLIC_PROCESS	75	-0.128373	-1.28993	0.174699	0.532046	1	4958	tags=60%, list=47%, signal=113%
GO_POSITIVE_REGULATION_OF_CARTILAGE_DEVELOPMENT	20	-0.241834	-1.28957	0.173737	0.531794	1	2714	tags=50%, list=26%, signal=67%
GO_NEGATIVE_REGULATION_OF_RESPONSE_TO_BIOTIC_STIMULUS	22	-0.232805	-1.28909	0.169697	0.531811	1	8054	tags=100%, list=77%, signal=430%
GO_PEROXISOME_ORGANIZATION	60	-0.14193	-1.28905	0.172619	0.530921	1	6563	tags=77%, list=63%, signal=204%
GO_INSULIN_RECEPTOR_SIGNALING_PATHWAY	101	-0.11008	-1.28639	0.158095	0.535404	1	3635	tags=46%, list=35%, signal=69%
GO_POSITIVE_REGULATION_OF_MEMBRANE_PERMEABILITY	47	-0.161173	-1.28633	0.17495	0.53455	1	5460	tags=68%, list=52%, signal=141%
GO_MODULATION_OF_EXCITATORY_POSTSYNAPTIC_POTENTIAL	34	-0.188442	-1.28516	0.171315	0.536176	1	1733	tags=35%, list=17%, signal=42%
GO_CHAPERONE_COFACTOR_DEPENDENT_PROTEIN_REFOLDING	25	-0.212193	-1.28347	0.184805	0.538448	1	4494	tags=64%, list=43%, signal=112%
GO_SENSORY_PERCEPTION_OF_MECHANICAL_STIMULUS	86	-0.118134	-1.28308	0.181452	0.538191	1	3651	tags=47%, list=35%, signal=71%
GO_REGULATION_OF_EARLY_ENDOSOME_TO_LATE_ENDOSOME_TRANSPORT	17	-0.257761	-1.28189	0.163743	0.539669	1	2855	tags=53%, list=27%, signal=73%
GO_REGULATION_OF_STEROID_METABOLIC_PROCESS	75	-0.124948	-1.28068	0.184891	0.54112	1	3595	tags=47%, list=34%, signal=70%
GO_REGULATION_OF_PLASMA_LIPOPROTEIN_PARTICLE_LEVELS	49	-0.159796	-1.2805	0.168651	0.54054	1	7324	tags=86%, list=70%, signal=283%
GO_NUCLEOTIDE_EXCISION_REPAIR_DNA_GAP_FILLING	18	-0.250721	-1.27974	0.164634	0.541053	1	3786	tags=61%, list=36%, signal=95%
GO_MEMBRANE_PROTEIN_ECTODOMAIN_PROTEOLYSIS	33	-0.190323	-1.27735	0.166	0.545014	1	5322	tags=70%, list=51%, signal=141%
GO_PEPTIDYL_ASPARAGINE_MODIFICATION	27	-0.203086	-1.27733	0.165657	0.544075	1	6035	tags=78%, list=58%, signal=183%
GO_STRIATED_MUSCLE_CONTRACTION	94	-0.114189	-1.27661	0.178197	0.544531	1	6514	tags=73%, list=62%, signal=192%
GO_REGULATION_OF_PHOSPHOPROTEIN_PHOSPHATASE_ACTIVITY	88	-0.117755	-1.27654	0.162551	0.543715	1	6286	tags=72%, list=60%, signal=177%
GO_NEGATIVE_REGULATION_OF_LIPID_BIOSYNTHETIC_PROCESS	27	-0.210629	-1.27614	0.198807	0.543636	1	4402	tags=63%, list=42%, signal=108%
GO_REGULATION_OF_MITOCHONDRION_ORGANIZATION	139	-0.0966736	-1.27554	0.159184	0.543968	1	4434	tags=52%, list=42%, signal=89%
GO_NEGATIVE_REGULATION_OF_RECEPTOR_MEDIATED_ENDOCYTOSIS	18	-0.24913	-1.27443	0.203187	0.5453	1	5551	tags=78%, list=53%, signal=165%
GO_INTRINSIC_APOPTOTIC_SIGNALING_PATHWAY	192	-0.0793914	-1.27227	0.173307	0.548894	1	2844	tags=35%, list=27%, signal=47%
GO_VACUOLAR_TRANSPORT	123	-0.100449	-1.27144	0.159091	0.549542	1	4759	tags=55%, list=45%, signal=100%
GO_RESPONSE_TO_TOXIC_SUBSTANCE	297	-0.0617421	-1.27023	0.178236	0.551072	1	5482	tags=58%, list=52%, signal=119%
GO_REGULATION_OF_NEURAL_PRECURSOR_CELL_PROLIFERATION	53	-0.147387	-1.26971	0.184891	0.551146	1	5588	tags=68%, list=53%, signal=145%
GO_TRANSMEMBRANE_RECEPTOR_PROTEIN_TYROSINE_KINASE_SIGNALING_PATHWAY	474	-0.049881	-1.26846	0.17004	0.552852	1	4680	tags=49%, list=45%, signal=85%
GO_LEUKOCYTE_MIGRATION	173	-0.0828169	-1.26812	0.188139	0.552508	1	2906	tags=36%, list=28%, signal=49%
GO_REGULATION_OF_OXIDATIVE_PHOSPHORYLATION	17	-0.253829	-1.2677	0.175337	0.552432	1	1045	tags=35%, list=10%, signal=39%
GO_REGULATION_OF_ANATOMICAL_STRUCTURE_SIZE	346	-0.0601318	-1.26766	0.179134	0.551539	1	2059	tags=25%, list=20%, signal=31%
GO_PROTEIN_IMPORT_INTO_MITOCHONDRIAL_MATRIX	16	-0.264476	-1.26745	0.178431	0.551016	1	5754	tags=81%, list=55%, signal=180%
GO_RESPONSE_TO_LEAD_ION	20	-0.232283	-1.26722	0.179283	0.550498	1	8059	tags=100%, list=77%, signal=431%
GO_POSITIVE_REGULATION_OF_KIDNEY_DEVELOPMENT	15	-0.271472	-1.26715	0.176245	0.5497	1	4850	tags=73%, list=46%, signal=136%
GO_POSITIVE_REGULATION_OF_CELLULAR_RESPONSE_TO_TRANSFORMING_GROWTH_FACTOR_BETA_STIMULUS	21	-0.228898	-1.26714	0.157576	0.548768	1	4598	tags=67%, list=44%, signal=118%
GO_CELLULAR_CARBOHYDRATE_BIOSYNTHETIC_PROCESS	53	-0.144873	-1.26692	0.180498	0.548261	1	3635	tags=49%, list=35%, signal=75%
GO_NEGATIVE_REGULATION_OF_PHOSPHORUS_METABOLIC_PROCESS	371	-0.0588357	-1.26615	0.170132	0.548825	1	6333	tags=66%, list=60%, signal=161%
GO_POSITIVE_REGULATION_OF_CELL_SUBSTRATE_ADHESION	81	-0.121405	-1.26437	0.177515	0.551606	1	3011	tags=41%, list=29%, signal=57%
GO_POSITIVE_REGULATION_OF_WOUND_HEALING	24	-0.218764	-1.2622	0.188641	0.555226	1	6016	tags=79%, list=57%, signal=185%
GO_TRANSCRIPTION_INITIATION_FROM_RNA_POLYMERASE_II_PROMOTER	144	-0.0909678	-1.26189	0.186722	0.554939	1	4232	tags=49%, list=40%, signal=82%
GO_OOCYTE_DIFFERENTIATION	18	-0.251783	-1.26142	0.195072	0.554944	1	6106	tags=83%, list=58%, signal=199%
GO_POSITIVE_REGULATION_OF_MICROTUBULE_POLYMERIZATION_OR_DEPOLYMERIZATION	26	-0.20307	-1.26107	0.184762	0.554763	1	3928	tags=58%, list=37%, signal=92%
GO_NUCLEAR_TRANSPORT	268	-0.0663538	-1.26092	0.168986	0.554096	1	5194	tags=56%, list=50%, signal=108%
GO_NEGATIVE_REGULATION_OF_NUCLEOCYTOPLASMIC_TRANSPORT	15	-0.273731	-1.26057	0.198413	0.553906	1	2029	tags=47%, list=19%, signal=58%
GO_NEGATIVE_REGULATION_OF_CELL_JUNCTION_ASSEMBLY	20	-0.242646	-1.25939	0.183406	0.55535	1	6377	tags=85%, list=61%, signal=216%
GO_POSITIVE_REGULATION_OF_TRANSCRIPTION_FROM_RNA_POLYMERASE_II_PROMOTER_IN_RESPONSE_TO_STRESS	21	-0.225027	-1.25811	0.177165	0.5571	1	4139	tags=62%, list=39%, signal=102%
GO_PROTEIN_LIPID_COMPLEX_SUBUNIT_ORGANIZATION	26	-0.205121	-1.25702	0.198077	0.558399	1	4310	tags=62%, list=41%, signal=104%
GO_REGULATION_OF_MYOTUBE_DIFFERENTIATION	28	-0.194104	-1.25639	0.180198	0.558802	1	2466	tags=43%, list=24%, signal=56%
GO_REGULATION_OF_PROTEASOMAL_UBIQUITIN_DEPENDENT_PROTEIN_CATABOLIC_PROCESS	104	-0.105667	-1.25633	0.183794	0.557971	1	4552	tags=54%, list=43%, signal=94%
GO_REGULATION_OF_BODY_FLUID_LEVELS	251	-0.067924	-1.25606	0.173913	0.557585	1	5867	tags=63%, list=56%, signal=139%
GO_REGULATION_OF_CAMP_MEDIATED_SIGNALING	33	-0.180905	-1.25605	0.204453	0.556653	1	6692	tags=82%, list=64%, signal=225%
GO_ANTIBIOTIC_METABOLIC_PROCESS	40	-0.167273	-1.25598	0.171488	0.555876	1	7694	tags=90%, list=73%, signal=336%
GO_POSITIVE_REGULATION_OF_PROTEIN_TYROSINE_KINASE_ACTIVITY	37	-0.17147	-1.25491	0.190019	0.55713	1	6147	tags=76%, list=59%, signal=182%
GO_ORGANIC_ACID_TRANSMEMBRANE_TRANSPORT	90	-0.112169	-1.25344	0.198095	0.559216	1	4196	tags=51%, list=40%, signal=84%
GO_ALCOHOL_CATABOLIC_PROCESS	30	-0.193818	-1.25341	0.187629	0.55833	1	4967	tags=67%, list=47%, signal=126%
GO_LYSOSOMAL_TRANSPORT	93	-0.106509	-1.25194	0.179641	0.56045	1	4759	tags=56%, list=45%, signal=101%
GO_MITOPHAGY	20	-0.234909	-1.25189	0.208333	0.559642	1	1213	tags=35%, list=12%, signal=40%
GO_SENSORY_PERCEPTION_OF_LIGHT_STIMULUS	76	-0.124688	-1.25048	0.198	0.561672	1	6570	tags=75%, list=63%, signal=199%
GO_REGULATION_OF_MITOCHONDRIAL_OUTER_MEMBRANE_PERMEABILIZATION_INVOLVED_IN_APOPTOTIC_SIGNALING_PATHWAY	35	-0.179695	-1.24977	0.200401	0.562187	1	4716	tags=63%, list=45%, signal=114%
GO_TEMPERATURE_HOMEOSTASIS	112	-0.10175	-1.2491	0.195473	0.562551	1	4752	tags=55%, list=45%, signal=100%
GO_FATTY_ACID_TRANSPORT	46	-0.157831	-1.24868	0.189453	0.562499	1	5650	tags=70%, list=54%, signal=150%
GO_NEGATIVE_REGULATION_OF_MACROAUTOPHAGY	28	-0.198842	-1.24835	0.222689	0.562265	1	3915	tags=57%, list=37%, signal=91%
GO_POSITIVE_REGULATION_OF_DEPHOSPHORYLATION	41	-0.165447	-1.24814	0.19685	0.561774	1	5692	tags=71%, list=54%, signal=154%
GO_ACTIN_CYTOSKELETON_REORGANIZATION	67	-0.132116	-1.24765	0.208247	0.561866	1	2225	tags=34%, list=21%, signal=43%
GO_MYELOID_CELL_DEVELOPMENT	43	-0.162519	-1.24678	0.214712	0.562658	1	4402	tags=58%, list=42%, signal=100%
GO_MEMBRANE_LIPID_METABOLIC_PROCESS	146	-0.089633	-1.24521	0.193878	0.565013	1	2810	tags=36%, list=27%, signal=48%
GO_NEGATIVE_REGULATION_OF_HORMONE_SECRETION	39	-0.164318	-1.24512	0.171598	0.564232	1	5815	tags=72%, list=55%, signal=160%
GO_RESPONSE_TO_XENOBIOTIC_STIMULUS	148	-0.0872564	-1.24503	0.214815	0.563523	1	7604	tags=81%, list=72%, signal=291%
GO_NUCLEOSIDE_PHOSPHATE_METABOLIC_PROCESS	145	-0.0906318	-1.24492	0.192797	0.562871	1	6949	tags=75%, list=66%, signal=220%
GO_ACIDIC_AMINO_ACID_TRANSPORT	54	-0.140859	-1.24491	0.187259	0.561962	1	3776	tags=50%, list=36%, signal=78%
GO_POSITIVE_REGULATION_OF_LIPID_LOCALIZATION	40	-0.165191	-1.2438	0.195531	0.563345	1	2733	tags=43%, list=26%, signal=57%
GO_POSITIVE_REGULATION_OF_HEART_CONTRACTION	20	-0.230898	-1.24334	0.198488	0.563444	1	6500	tags=85%, list=62%, signal=223%
GO_NEGATIVE_REGULATION_OF_CATION_CHANNEL_ACTIVITY	23	-0.210733	-1.24072	0.204724	0.567944	1	6917	tags=87%, list=66%, signal=255%
GO_NEGATIVE_REGULATION_OF_NOTCH_SIGNALING_PATHWAY	30	-0.19267	-1.24055	0.182857	0.567379	1	7077	tags=87%, list=67%, signal=266%
GO_CYTOPLASMIC_TRANSLATIONAL_INITIATION	27	-0.196633	-1.24048	0.184158	0.56659	1	5714	tags=74%, list=54%, signal=162%
GO_REGULATION_OF_VESICLE_FUSION	26	-0.204459	-1.24004	0.205128	0.566602	1	3510	tags=54%, list=33%, signal=81%
GO_PROTEIN_TARGETING_TO_VACUOLE	33	-0.183653	-1.23988	0.22807	0.565978	1	4756	tags=64%, list=45%, signal=116%
GO_REGULATION_OF_CATION_TRANSMEMBRANE_TRANSPORT	227	-0.0729858	-1.23961	0.189135	0.565647	1	1886	tags=25%, list=18%, signal=30%
GO_NEGATIVE_REGULATION_OF_RESPONSE_TO_DRUG	23	-0.21796	-1.2396	0.214429	0.56475	1	5017	tags=70%, list=48%, signal=133%
GO_BONE_CELL_DEVELOPMENT	20	-0.230898	-1.23941	0.194779	0.564238	1	4402	tags=65%, list=42%, signal=112%
GO_CELL_FATE_DETERMINATION	15	-0.261893	-1.23745	0.175439	0.567222	1	4251	tags=67%, list=41%, signal=112%
GO_POSITIVE_REGULATION_OF_CELLULAR_RESPONSE_TO_INSULIN_STIMULUS	17	-0.243921	-1.23447	0.21875	0.572604	1	3617	tags=59%, list=34%, signal=90%
GO_PROTEASOMAL_PROTEIN_CATABOLIC_PROCESS	392	-0.0537119	-1.23432	0.211499	0.571981	1	7674	tags=78%, list=73%, signal=281%
GO_SCHWANN_CELL_DIFFERENTIATION	32	-0.18759	-1.23291	0.201581	0.573972	1	3612	tags=53%, list=34%, signal=81%
GO_PROTEIN_KINASE_B_SIGNALING	141	-0.0901585	-1.23237	0.213983	0.574183	1	3011	tags=38%, list=29%, signal=52%
GO_NUCLEAR_EXPORT	167	-0.0823537	-1.2323	0.20911	0.573413	1	5872	tags=64%, list=56%, signal=143%
GO_ATP_METABOLIC_PROCESS	32	-0.18196	-1.23087	0.201613	0.575383	1	6949	tags=84%, list=66%, signal=249%
GO_GLYCOLYTIC_PROCESS_THROUGH_FRUCTOSE_6_PHOSPHATE	19	-0.230903	-1.23074	0.210204	0.574772	1	6969	tags=89%, list=66%, signal=266%
GO_RESPONSE_TO_OXIDATIVE_STRESS	298	-0.0623663	-1.2301	0.191446	0.575181	1	5596	tags=59%, list=53%, signal=124%
GO_INTERACTION_WITH_SYMBIONT	45	-0.155226	-1.22974	0.191939	0.575061	1	1177	tags=27%, list=11%, signal=30%
GO_REGULATION_OF_RESPONSE_TO_DRUG	57	-0.137676	-1.22951	0.197266	0.574658	1	5742	tags=68%, list=55%, signal=150%
GO_REGULATION_OF_GLUCOSE_METABOLIC_PROCESS	46	-0.152624	-1.22926	0.210325	0.574273	1	3652	tags=50%, list=35%, signal=76%
GO_MUSCLE_SYSTEM_PROCESS	245	-0.0690352	-1.22924	0.222008	0.573426	1	5759	tags=62%, list=55%, signal=133%
GO_POSITIVE_REGULATION_OF_PROTEIN_OLIGOMERIZATION	15	-0.265967	-1.22905	0.210728	0.572899	1	3509	tags=60%, list=33%, signal=90%
GO_REGULATION_OF_PH	63	-0.130793	-1.22549	0.214876	0.579399	1	4465	tags=56%, list=43%, signal=96%
GO_REGULATION_OF_AMPA_RECEPTOR_ACTIVITY	23	-0.208764	-1.22548	0.21627	0.57853	1	3745	tags=57%, list=36%, signal=88%
GO_RESPONSE_TO_MINERALOCORTICOID	19	-0.233155	-1.22546	0.212982	0.577659	1	4737	tags=68%, list=45%, signal=125%
GO_SKELETAL_MUSCLE_TISSUE_REGENERATION	18	-0.239729	-1.22484	0.217391	0.578009	1	6815	tags=89%, list=65%, signal=253%
GO_ACID_SECRETION	64	-0.134181	-1.22397	0.212724	0.578904	1	5650	tags=67%, list=54%, signal=145%
GO_PEPTIDE_SECRETION	311	-0.0616723	-1.22369	0.220907	0.578609	1	5647	tags=60%, list=54%, signal=126%
GO_REPRODUCTIVE_BEHAVIOR	23	-0.211352	-1.22288	0.208984	0.579372	1	4174	tags=61%, list=40%, signal=101%
GO_CELLULAR_AMINO_ACID_METABOLIC_PROCESS	210	-0.0733602	-1.22277	0.203629	0.578708	1	6440	tags=69%, list=61%, signal=174%
GO_REGULATION_OF_TRANSLATIONAL_FIDELITY	16	-0.25438	-1.22266	0.217647	0.578048	1	1926	tags=44%, list=18%, signal=54%
GO_POSITIVE_REGULATION_OF_STRESS_FIBER_ASSEMBLY	42	-0.161188	-1.22208	0.210309	0.578362	1	5560	tags=69%, list=53%, signal=146%
GO_ACTIN_NUCLEATION	38	-0.16573	-1.22204	0.22103	0.57753	1	4618	tags=61%, list=44%, signal=108%
GO_INTERLEUKIN_1_MEDIATED_SIGNALING_PATHWAY	78	-0.118076	-1.22096	0.203922	0.578882	1	4958	tags=59%, list=47%, signal=111%
GO_RESPONSE_TO_INTERLEUKIN_6	23	-0.214799	-1.22091	0.225549	0.578117	1	4594	tags=65%, list=44%, signal=116%
GO_MRNA_METABOLIC_PROCESS	441	-0.0518265	-1.22087	0.220339	0.577319	1	8876	tags=90%, list=85%, signal=558%
GO_RESPONSE_TO_PEPTIDE	319	-0.0595849	-1.22004	0.197959	0.57817	1	3637	tags=40%, list=35%, signal=60%
GO_POSITIVE_REGULATION_OF_HORMONE_SECRETION	72	-0.120974	-1.21948	0.206383	0.578466	1	9085	tags=99%, list=87%, signal=731%
GO_REGULATION_OF_REGULATED_SECRETORY_PATHWAY	114	-0.0965961	-1.21896	0.206963	0.578565	1	5716	tags=64%, list=54%, signal=139%
GO_DRUG_METABOLIC_PROCESS	169	-0.0818519	-1.21848	0.189873	0.578781	1	8591	tags=90%, list=82%, signal=489%
GO_SELECTIVE_AUTOPHAGY	38	-0.161938	-1.21725	0.205941	0.580363	1	1345	tags=29%, list=13%, signal=33%
GO_PHOSPHATIDYLCHOLINE_BIOSYNTHETIC_PROCESS	29	-0.190105	-1.21689	0.219917	0.580218	1	2353	tags=41%, list=22%, signal=53%
GO_DETECTION_OF_LIGHT_STIMULUS	24	-0.205953	-1.21542	0.225941	0.582273	1	5713	tags=75%, list=54%, signal=164%
GO_POSITIVE_REGULATION_OF_AUTOPHAGY_OF_MITOCHONDRION	18	-0.236376	-1.21511	0.210317	0.582037	1	4519	tags=67%, list=43%, signal=117%
GO_POSITIVE_REGULATION_OF_RESPONSE_TO_ENDOPLASMIC_RETICULUM_STRESS	33	-0.179926	-1.21467	0.216561	0.582091	1	7338	tags=88%, list=70%, signal=292%
GO_FIBROBLAST_PROLIFERATION	48	-0.149113	-1.21424	0.243902	0.582178	1	6530	tags=77%, list=62%, signal=203%
GO_NEGATIVE_REGULATION_OF_BLOOD_CIRCULATION	19	-0.224424	-1.21256	0.217476	0.584736	1	2620	tags=47%, list=25%, signal=63%
GO_PROTEIN_HYDROXYLATION	22	-0.21897	-1.21151	0.236538	0.586072	1	2477	tags=45%, list=24%, signal=59%
GO_REGULATION_OF_HEART_RATE	51	-0.144532	-1.20996	0.217759	0.588378	1	6514	tags=76%, list=62%, signal=201%
GO_GLYCOLIPID_BIOSYNTHETIC_PROCESS	49	-0.141139	-1.20963	0.215933	0.588194	1	2809	tags=41%, list=27%, signal=55%
GO_MICROVILLUS_ORGANIZATION	16	-0.246658	-1.20923	0.226378	0.588067	1	5285	tags=75%, list=50%, signal=151%
GO_COLLAGEN_CATABOLIC_PROCESS	19	-0.235427	-1.2092	0.232143	0.587234	1	3609	tags=58%, list=34%, signal=88%
GO_RESPONSE_TO_ESTROGEN	42	-0.15658	-1.20877	0.239006	0.587225	1	7856	tags=90%, list=75%, signal=359%
GO_FIBROBLAST_GROWTH_FACTOR_RECEPTOR_SIGNALING_PATHWAY	68	-0.121584	-1.2058	0.228797	0.592566	1	2899	tags=40%, list=28%, signal=55%
GO_PROTEIN_STABILIZATION	137	-0.0877365	-1.20564	0.222904	0.591993	1	7745	tags=82%, list=74%, signal=311%
GO_CELL_MATURATION	86	-0.111008	-1.20501	0.221748	0.592494	1	4457	tags=53%, list=42%, signal=92%
GO_RIBONUCLEOPROTEIN_COMPLEX_SUBUNIT_ORGANIZATION	217	-0.0700409	-1.20402	0.224409	0.593625	1	2617	tags=32%, list=25%, signal=41%
GO_NEGATIVE_REGULATION_OF_PROTEIN_LOCALIZATION_TO_MEMBRANE	22	-0.215262	-1.20019	0.221416	0.60079	1	7284	tags=91%, list=69%, signal=297%
GO_PROTEIN_LOCALIZATION_TO_SYNAPSE	72	-0.120097	-1.19991	0.210317	0.600476	1	4869	tags=58%, list=46%, signal=108%
GO_POSITIVE_REGULATION_OF_MITOCHONDRIAL_TRANSLATION	15	-0.258202	-1.19922	0.243354	0.601009	1	7087	tags=93%, list=68%, signal=287%
GO_GOLGI_VESICLE_BUDDING	70	-0.119729	-1.19915	0.217391	0.60026	1	6546	tags=74%, list=62%, signal=196%
GO_GLUCAN_CATABOLIC_PROCESS	16	-0.253282	-1.19915	0.229249	0.599381	1	4560	tags=69%, list=43%, signal=121%
GO_RESPONSE_TO_MITOCHONDRIAL_DEPOLARISATION	18	-0.236376	-1.19829	0.238776	0.600306	1	4519	tags=67%, list=43%, signal=117%
GO_PROTEIN_EXIT_FROM_ENDOPLASMIC_RETICULUM	35	-0.174394	-1.19808	0.244141	0.59982	1	6270	tags=77%, list=60%, signal=191%
GO_CYTOKINE_MEDIATED_SIGNALING_PATHWAY	348	-0.0554953	-1.19706	0.230019	0.60109	1	3809	tags=42%, list=36%, signal=63%
GO_POSITIVE_REGULATION_OF_COLD_INDUCED_THERMOGENESIS	57	-0.134264	-1.19701	0.231855	0.600307	1	2649	tags=39%, list=25%, signal=51%
GO_REGULATION_OF_ANTIGEN_RECEPTOR_MEDIATED_SIGNALING_PATHWAY	23	-0.213038	-1.19491	0.236111	0.603788	1	2332	tags=43%, list=22%, signal=56%
GO_RESPONSE_TO_AMINE	30	-0.182027	-1.19402	0.256917	0.604691	1	8587	tags=100%, list=82%, signal=550%
GO_RNA_PHOSPHODIESTER_BOND_HYDROLYSIS	107	-0.0995139	-1.19307	0.246493	0.605886	1	7497	tags=81%, list=71%, signal=282%
GO_ACTOMYOSIN_STRUCTURE_ORGANIZATION	121	-0.0923246	-1.19275	0.244701	0.605655	1	6326	tags=69%, list=60%, signal=173%
GO_COFACTOR_BIOSYNTHETIC_PROCESS	148	-0.0847097	-1.1924	0.239604	0.605598	1	8410	tags=89%, list=80%, signal=440%
GO_REGULATION_OF_INNATE_IMMUNE_RESPONSE	212	-0.0705436	-1.19222	0.234694	0.605075	1	8331	tags=86%, list=79%, signal=411%
GO_SPLICEOSOMAL_SNRNP_ASSEMBLY	35	-0.173506	-1.19186	0.257019	0.60499	1	6579	tags=80%, list=63%, signal=214%
GO_NEGATIVE_REGULATION_OF_CELL_PROJECTION_ORGANIZATION	149	-0.0853792	-1.19114	0.232143	0.605721	1	7144	tags=77%, list=68%, signal=236%
GO_REGULATION_OF_SPROUTING_ANGIOGENESIS	39	-0.162767	-1.19102	0.240166	0.605097	1	7983	tags=92%, list=76%, signal=385%
GO_RRNA_TRANSCRIPTION	22	-0.209114	-1.18963	0.244813	0.607162	1	3057	tags=50%, list=29%, signal=70%
GO_POSITIVE_REGULATION_OF_ALPHA_BETA_T_CELL_DIFFERENTIATION	19	-0.224857	-1.18902	0.226994	0.60771	1	5376	tags=74%, list=51%, signal=151%
GO_T_CELL_DIFFERENTIATION	97	-0.102977	-1.18772	0.256075	0.609503	1	5852	tags=66%, list=56%, signal=148%
GO_POSITIVE_REGULATION_OF_FIBROBLAST_PROLIFERATION	28	-0.190724	-1.18638	0.23494	0.611485	1	8121	tags=96%, list=77%, signal=426%
GO_DIVALENT_INORGANIC_CATION_HOMEOSTASIS	260	-0.0650387	-1.18528	0.24898	0.612912	1	4621	tags=50%, list=44%, signal=88%
GO_RESPONSE_TO_INTERLEUKIN_1	110	-0.0978455	-1.18438	0.238281	0.614045	1	8331	tags=89%, list=79%, signal=428%
GO_MIDBRAIN_DEVELOPMENT	60	-0.128603	-1.18369	0.237805	0.614617	1	3555	tags=47%, list=34%, signal=70%
GO_POLYSACCHARIDE_METABOLIC_PROCESS	66	-0.124671	-1.18361	0.233333	0.613888	1	5059	tags=61%, list=48%, signal=116%
GO_PROTEIN_INSERTION_INTO_MITOCHONDRIAL_MEMBRANE	38	-0.164406	-1.18317	0.246377	0.613906	1	5460	tags=68%, list=52%, signal=142%
GO_REGULATION_OF_INTRACELLULAR_TRANSPORT	329	-0.0567343	-1.18296	0.232075	0.613501	1	5642	tags=59%, list=54%, signal=124%
GO_NEGATIVE_REGULATION_OF_PROTEIN_COMPLEX_ASSEMBLY	95	-0.102018	-1.18227	0.250509	0.614095	1	4572	tags=54%, list=44%, signal=94%
GO_DENDRITIC_SPINE_MAINTENANCE	17	-0.236255	-1.17515	0.25502	0.628441	1	612	tags=29%, list=6%, signal=31%
GO_BIOMINERAL_TISSUE_DEVELOPMENT	75	-0.117523	-1.17485	0.286853	0.628261	1	2973	tags=40%, list=28%, signal=55%
GO_RESPONSE_TO_REACTIVE_OXYGEN_SPECIES	150	-0.0823726	-1.17285	0.270916	0.631728	1	3625	tags=43%, list=35%, signal=64%
GO_POLYSACCHARIDE_BIOSYNTHETIC_PROCESS	49	-0.144044	-1.17115	0.250471	0.634565	1	3635	tags=49%, list=35%, signal=75%
GO_REGULATION_OF_ENDOPLASMIC_RETICULUM_UNFOLDED_PROTEIN_RESPONSE	24	-0.198603	-1.17075	0.26465	0.634565	1	6227	tags=79%, list=59%, signal=194%
GO_REGULATION_OF_PLATELET_DERIVED_GROWTH_FACTOR_RECEPTOR_SIGNALING_PATHWAY	18	-0.229374	-1.16903	0.264113	0.637464	1	2844	tags=50%, list=27%, signal=68%
GO_REGULATION_OF_MITOCHONDRIAL_TRANSLATION	23	-0.202055	-1.16891	0.262834	0.636823	1	7920	tags=96%, list=76%, signal=390%
GO_REGULATION_OF_FATTY_ACID_OXIDATION	23	-0.20456	-1.16833	0.24109	0.637233	1	3789	tags=57%, list=36%, signal=88%
GO_IMMUNE_RESPONSE_REGULATING_SIGNALING_PATHWAY	284	-0.0587579	-1.16823	0.253036	0.636516	1	4831	tags=52%, list=46%, signal=93%
GO_POSITIVE_REGULATION_OF_POTASSIUM_ION_TRANSPORT	35	-0.165936	-1.16605	0.258656	0.640505	1	5759	tags=71%, list=55%, signal=158%
GO_REGULATION_OF_MONOOXYGENASE_ACTIVITY	34	-0.169168	-1.16398	0.274029	0.644241	1	1626	tags=32%, list=16%, signal=38%
GO_MAINTENANCE_OF_PROTEIN_LOCATION_IN_NUCLEUS	18	-0.228228	-1.1638	0.267782	0.643681	1	2856	tags=50%, list=27%, signal=69%
GO_POSITIVE_REGULATION_OF_PRI_MIRNA_TRANSCRIPTION_BY_RNA_POLYMERASE_II	20	-0.21447	-1.16291	0.256809	0.644688	1	4574	tags=65%, list=44%, signal=115%
GO_NEGATIVE_REGULATION_OF_HYDROLASE_ACTIVITY	232	-0.0654939	-1.16259	0.271154	0.644538	1	6428	tags=68%, list=61%, signal=171%
GO_DIGESTION	39	-0.154948	-1.16255	0.270541	0.643764	1	5106	tags=64%, list=49%, signal=124%
GO_REGULATION_OF_MITOCHONDRIAL_MEMBRANE_PERMEABILITY_INVOLVED_IN_APOPTOTIC_PROCESS	45	-0.146896	-1.16158	0.278788	0.644909	1	5460	tags=67%, list=52%, signal=138%
GO_EPITHELIAL_CELL_DEVELOPMENT	121	-0.0900642	-1.16114	0.254098	0.644961	1	3922	tags=46%, list=37%, signal=73%
GO_L_ALPHA_AMINO_ACID_TRANSMEMBRANE_TRANSPORT	39	-0.153525	-1.16048	0.248988	0.645579	1	3776	tags=51%, list=36%, signal=80%
GO_INTERLEUKIN_6_PRODUCTION	48	-0.141827	-1.16001	0.246124	0.645772	1	6169	tags=73%, list=59%, signal=176%
GO_POSITIVE_REGULATION_OF_BLOOD_PRESSURE	15	-0.247478	-1.15851	0.253608	0.648302	1	6500	tags=87%, list=62%, signal=228%
GO_DEVELOPMENTAL_MATURATION	168	-0.0770776	-1.158	0.285433	0.648538	1	9071	tags=94%, list=86%, signal=684%
GO_REGULATION_OF_REACTIVE_OXYGEN_SPECIES_BIOSYNTHETIC_PROCESS	49	-0.14092	-1.15776	0.280083	0.648243	1	7307	tags=84%, list=70%, signal=274%
GO_ALPHA_BETA_T_CELL_DIFFERENTIATION	38	-0.160005	-1.15638	0.267308	0.65045	1	5506	tags=68%, list=52%, signal=143%
GO_POSITIVE_REGULATION_OF_PEPTIDE_SECRETION	124	-0.0898953	-1.15601	0.265979	0.650347	1	8121	tags=86%, list=77%, signal=378%
GO_REGULATION_OF_ACTOMYOSIN_STRUCTURE_ORGANIZATION	66	-0.125105	-1.15551	0.26694	0.650562	1	6326	tags=73%, list=60%, signal=182%
GO_RRNA_MODIFICATION	26	-0.191874	-1.1554	0.265896	0.649921	1	5659	tags=73%, list=54%, signal=158%
GO_REGULATION_OF_PEPTIDE_SECRETION	238	-0.0649613	-1.15456	0.274059	0.650852	1	5153	tags=55%, list=49%, signal=107%
GO_MEMBRANE_PROTEIN_INTRACELLULAR_DOMAIN_PROTEOLYSIS	15	-0.248146	-1.15425	0.258517	0.650633	1	4395	tags=67%, list=42%, signal=115%
GO_REGULATION_OF_DEPHOSPHORYLATION	159	-0.0798842	-1.15373	0.261663	0.650856	1	6301	tags=68%, list=60%, signal=168%
GO_MYOTUBE_DIFFERENTIATION	57	-0.130919	-1.15341	0.262397	0.650684	1	3236	tags=44%, list=31%, signal=63%
GO_MUSCLE_FILAMENT_SLIDING	15	-0.243723	-1.15244	0.276507	0.651935	1	3742	tags=60%, list=36%, signal=93%
GO_NEGATIVE_REGULATION_OF_CELL_GROWTH	128	-0.0886518	-1.1521	0.264	0.651806	1	3262	tags=40%, list=31%, signal=57%
GO_INFLAMMATORY_RESPONSE	254	-0.0620652	-1.15154	0.298625	0.652157	1	4652	tags=50%, list=44%, signal=88%
GO_RECEPTOR_INTERNALIZATION	77	-0.11473	-1.15097	0.266667	0.652577	1	5618	tags=65%, list=54%, signal=139%
GO_ESTABLISHMENT_OF_CELL_POLARITY	100	-0.100048	-1.15096	0.266537	0.651727	1	3682	tags=45%, list=35%, signal=69%
GO_SLEEP	18	-0.220036	-1.15078	0.285425	0.651217	1	7604	tags=94%, list=72%, signal=343%
GO_CELL_MATRIX_ADHESION	142	-0.0840225	-1.15044	0.278132	0.651092	1	5854	tags=64%, list=56%, signal=143%
GO_CELL_CELL_RECOGNITION	19	-0.221363	-1.15002	0.263692	0.65108	1	7621	tags=95%, list=73%, signal=346%
GO_NEGATIVE_REGULATION_OF_MUSCLE_HYPERTROPHY	20	-0.209933	-1.14973	0.270325	0.650836	1	7244	tags=90%, list=69%, signal=290%
GO_NUCLEOSIDE_PHOSPHATE_CATABOLIC_PROCESS	48	-0.144245	-1.14941	0.286538	0.650637	1	7455	tags=85%, list=71%, signal=294%
GO_POSITIVE_REGULATION_OF_RECEPTOR_MEDIATED_ENDOCYTOSIS	31	-0.174892	-1.14908	0.276553	0.650444	1	3586	tags=52%, list=34%, signal=78%
GO_METENCEPHALON_DEVELOPMENT	80	-0.112176	-1.14891	0.252874	0.649927	1	5914	tags=68%, list=56%, signal=154%
GO_CEREBELLAR_CORTEX_MORPHOGENESIS	21	-0.208216	-1.14853	0.280242	0.649951	1	4315	tags=62%, list=41%, signal=105%
GO_NEUROMUSCULAR_JUNCTION_DEVELOPMENT	36	-0.161714	-1.14837	0.265107	0.649447	1	4721	tags=61%, list=45%, signal=111%
GO_ALPHA_BETA_T_CELL_ACTIVATION	48	-0.142533	-1.14791	0.273109	0.649529	1	5506	tags=67%, list=52%, signal=140%
GO_NEGATIVE_REGULATION_OF_DEFENSE_RESPONSE_TO_VIRUS	15	-0.241973	-1.14744	0.305785	0.6497	1	7257	tags=93%, list=69%, signal=302%
GO_CARDIAC_MUSCLE_CONTRACTION	81	-0.108355	-1.14589	0.259332	0.652321	1	6514	tags=73%, list=62%, signal=191%
GO_NEGATIVE_REGULATION_OF_LIPID_METABOLIC_PROCESS	40	-0.15299	-1.14571	0.29	0.651808	1	4434	tags=58%, list=42%, signal=99%
GO_DETECTION_OF_STIMULUS	99	-0.100766	-1.14527	0.285714	0.651972	1	4040	tags=48%, list=39%, signal=78%
GO_PHAGOSOME_MATURATION	30	-0.173582	-1.14455	0.284872	0.652698	1	3780	tags=53%, list=36%, signal=83%
GO_MULTICELLULAR_ORGANISMAL_MOVEMENT	28	-0.177766	-1.14418	0.293886	0.652596	1	1513	tags=32%, list=14%, signal=37%
GO_NEGATIVE_REGULATION_OF_MUSCLE_TISSUE_DEVELOPMENT	28	-0.179903	-1.14415	0.277445	0.651823	1	6361	tags=79%, list=61%, signal=199%
GO_POSITIVE_REGULATION_OF_CYSTEINE_TYPE_ENDOPEPTIDASE_ACTIVITY	74	-0.110617	-1.14384	0.25625	0.651595	1	8063	tags=88%, list=77%, signal=377%
GO_CALCIUM_ION_REGULATED_EXOCYTOSIS	129	-0.0830148	-1.14361	0.286004	0.65124	1	3776	tags=44%, list=36%, signal=68%
GO_FATTY_ACYL_COA_BIOSYNTHETIC_PROCESS	26	-0.186169	-1.14315	0.299376	0.651381	1	2491	tags=42%, list=24%, signal=55%
GO_POSITIVE_REGULATION_OF_CATABOLIC_PROCESS	328	-0.0548673	-1.1412	0.283058	0.65483	1	5456	tags=57%, list=52%, signal=116%
GO_REGENERATION	111	-0.0949292	-1.14028	0.301136	0.655969	1	4686	tags=54%, list=45%, signal=97%
GO_REGULATION_OF_GLYCOGEN_METABOLIC_PROCESS	22	-0.203156	-1.13962	0.294118	0.656486	1	4073	tags=59%, list=39%, signal=96%
GO_REGULATION_OF_CALCIUM_ION_TRANSPORT	135	-0.0847184	-1.13899	0.30101	0.657034	1	6661	tags=72%, list=63%, signal=194%
GO_ENTRY_INTO_OTHER_ORGANISM_INVOLVED_IN_SYMBIOTIC_INTERACTION	66	-0.121198	-1.1388	0.291188	0.656586	1	3029	tags=41%, list=29%, signal=57%
GO_POSITIVE_REGULATION_OF_APOPTOTIC_SIGNALING_PATHWAY	117	-0.0910038	-1.13784	0.280079	0.657894	1	2733	tags=35%, list=26%, signal=47%
GO_RESPONSE_TO_FIBROBLAST_GROWTH_FACTOR	83	-0.105754	-1.13767	0.285429	0.657414	1	4335	tags=52%, list=41%, signal=88%
GO_EXTRACELLULAR_MATRIX_DISASSEMBLY	32	-0.167175	-1.13634	0.27	0.65948	1	1203	tags=28%, list=11%, signal=32%
GO_T_CELL_DIFFERENTIATION_INVOLVED_IN_IMMUNE_RESPONSE	22	-0.202913	-1.13615	0.281633	0.659026	1	5506	tags=73%, list=52%, signal=153%
GO_RETROGRADE_VESICLE_MEDIATED_TRANSPORT_GOLGI_TO_ENDOPLASMIC_RETICULUM	71	-0.111554	-1.1361	0.271654	0.65827	1	7999	tags=87%, list=76%, signal=365%
GO_NEGATIVE_REGULATION_OF_ACTIN_FILAMENT_POLYMERIZATION	41	-0.15051	-1.13589	0.277457	0.6579	1	731	tags=22%, list=7%, signal=24%
GO_PIGMENT_GRANULE_ORGANIZATION	19	-0.211562	-1.13466	0.302	0.659775	1	4411	tags=63%, list=42%, signal=109%
GO_REGULATION_OF_HUMORAL_IMMUNE_RESPONSE	15	-0.247033	-1.13439	0.285132	0.659548	1	910	tags=33%, list=9%, signal=36%
GO_MYELOID_LEUKOCYTE_MIGRATION	70	-0.115561	-1.13435	0.26616	0.658766	1	7039	tags=79%, list=67%, signal=237%
GO_PROTEIN_LOCALIZATION_TO_CELL_PERIPHERY	256	-0.0628786	-1.13308	0.301205	0.660631	1	1980	tags=25%, list=19%, signal=30%
GO_DETECTION_OF_ABIOTIC_STIMULUS	52	-0.129766	-1.13272	0.300589	0.660569	1	6514	tags=75%, list=62%, signal=197%
GO_POSITIVE_REGULATION_OF_MYOTUBE_DIFFERENTIATION	15	-0.24175	-1.13237	0.302277	0.660507	1	2364	tags=47%, list=23%, signal=60%
GO_REGULATION_OF_MYELINATION	28	-0.179541	-1.13191	0.300601	0.660626	1	2993	tags=46%, list=29%, signal=65%
GO_ANION_HOMEOSTASIS	28	-0.183173	-1.13176	0.291139	0.660118	1	2955	tags=46%, list=28%, signal=64%
GO_REGULATION_OF_PROTEIN_IMPORT	37	-0.156872	-1.13175	0.296	0.659286	1	4315	tags=57%, list=41%, signal=96%
GO_CARTILAGE_DEVELOPMENT	101	-0.0953903	-1.13115	0.297189	0.659755	1	2749	tags=36%, list=26%, signal=48%
GO_POSITIVE_REGULATION_OF_PHAGOCYTOSIS	27	-0.180587	-1.13096	0.308911	0.65932	1	8213	tags=96%, list=78%, signal=442%
GO_POSITIVE_REGULATION_OF_CELL_KILLING	15	-0.24611	-1.13004	0.299065	0.660395	1	1619	tags=40%, list=15%, signal=47%
GO_ORGANIC_CATION_TRANSPORT	16	-0.236001	-1.12927	0.278431	0.661185	1	4741	tags=69%, list=45%, signal=125%
GO_CARDIAC_MUSCLE_CELL_MEMBRANE_REPOLARIZATION	22	-0.196226	-1.12818	0.307377	0.662656	1	5576	tags=73%, list=53%, signal=155%
GO_LEUKOCYTE_MEDIATED_CYTOTOXICITY	29	-0.17632	-1.12773	0.281124	0.662869	1	5391	tags=69%, list=51%, signal=141%
GO_REGULATION_OF_PHOSPHATIDYLINOSITOL_3_KINASE_SIGNALING	78	-0.107829	-1.12616	0.3	0.665359	1	7082	tags=78%, list=68%, signal=239%
GO_VITAMIN_TRANSPORT	16	-0.233053	-1.1261	0.302554	0.664625	1	2805	tags=50%, list=27%, signal=68%
GO_POSITIVE_REGULATION_OF_TUMOR_NECROSIS_FACTOR_SUPERFAMILY_CYTOKINE_PRODUCTION	23	-0.199634	-1.12541	0.302368	0.665323	1	6121	tags=78%, list=58%, signal=187%
GO_REGULATION_OF_LEUKOCYTE_DIFFERENTIATION	121	-0.0898235	-1.12532	0.291242	0.664678	1	2364	tags=31%, list=23%, signal=40%
GO_POSITIVE_REGULATION_OF_CATION_CHANNEL_ACTIVITY	45	-0.140141	-1.12508	0.33002	0.664397	1	6463	tags=76%, list=62%, signal=196%
GO_PEPTIDE_METABOLIC_PROCESS	78	-0.110425	-1.12495	0.303093	0.663824	1	1541	tags=26%, list=15%, signal=30%
GO_POSITIVE_REGULATION_OF_NITRIC_OXIDE_BIOSYNTHETIC_PROCESS	19	-0.213788	-1.12397	0.280534	0.665071	1	6044	tags=79%, list=58%, signal=186%
GO_EXCRETION	21	-0.205259	-1.12259	0.29	0.667173	1	5345	tags=71%, list=51%, signal=145%
GO_MONOSACCHARIDE_BIOSYNTHETIC_PROCESS	63	-0.119237	-1.12219	0.31	0.667242	1	4752	tags=57%, list=45%, signal=104%
GO_POSITIVE_REGULATION_OF_PROTEIN_LOCALIZATION_TO_CELL_PERIPHERY	46	-0.140701	-1.12188	0.296371	0.667044	1	1040	tags=24%, list=10%, signal=26%
GO_NEGATIVE_REGULATION_OF_PROTEIN_MODIFICATION_BY_SMALL_PROTEIN_CONJUGATION_OR_REMOVAL	64	-0.118316	-1.12162	0.304348	0.666762	1	3029	tags=41%, list=29%, signal=57%
GO_NITRIC_OXIDE_BIOSYNTHETIC_PROCESS	35	-0.161208	-1.1216	0.296875	0.665955	1	7307	tags=86%, list=70%, signal=282%
GO_COFACTOR_TRANSPORT	27	-0.176226	-1.12145	0.306773	0.665424	1	5539	tags=70%, list=53%, signal=149%
GO_REGULATION_OF_PROTEIN_HOMOOLIGOMERIZATION	16	-0.230845	-1.11982	0.302905	0.668184	1	4795	tags=69%, list=46%, signal=126%
GO_POSTTRANSCRIPTIONAL_REGULATION_OF_GENE_EXPRESSION	458	-0.0459647	-1.11967	0.296296	0.667691	1	5472	tags=57%, list=52%, signal=113%
GO_CELLULAR_MODIFIED_AMINO_ACID_METABOLIC_PROCESS	20	-0.206065	-1.11943	0.309804	0.667382	1	3613	tags=55%, list=34%, signal=84%
GO_NEGATIVE_REGULATION_OF_PROTEIN_DEPHOSPHORYLATION	45	-0.14329	-1.11876	0.327553	0.668064	1	6197	tags=73%, list=59%, signal=178%
GO_MACROMOLECULE_DEACYLATION	82	-0.108381	-1.11847	0.296935	0.667844	1	7572	tags=83%, list=72%, signal=296%
GO_NEGATIVE_REGULATION_OF_DEFENSE_RESPONSE	86	-0.104656	-1.11806	0.316288	0.667883	1	5011	tags=58%, list=48%, signal=110%
GO_REGULATION_OF_VASCULATURE_DEVELOPMENT	169	-0.0747737	-1.11736	0.2827	0.668584	1	5995	tags=64%, list=57%, signal=148%
GO_LIVER_REGENERATION	18	-0.21819	-1.11511	0.314961	0.672557	1	630	tags=28%, list=6%, signal=30%
GO_ORGANOPHOSPHATE_METABOLIC_PROCESS	363	-0.050716	-1.11438	0.320487	0.673284	1	6972	tags=71%, list=66%, signal=205%
GO_VESICLE_DOCKING_INVOLVED_IN_EXOCYTOSIS	43	-0.146616	-1.11414	0.318658	0.67298	1	5300	tags=65%, list=51%, signal=131%
GO_CELLULAR_RESPONSE_TO_BIOTIC_STIMULUS	100	-0.0960924	-1.1129	0.310757	0.674913	1	4877	tags=56%, list=46%, signal=104%
GO_NOTCH_SIGNALING_PATHWAY	122	-0.0872167	-1.11275	0.301455	0.674362	1	2966	tags=37%, list=28%, signal=51%
GO_GLIAL_CELL_ACTIVATION	22	-0.200846	-1.11275	0.321138	0.673533	1	4574	tags=64%, list=44%, signal=113%
GO_ALCOHOL_BIOSYNTHETIC_PROCESS	115	-0.0898104	-1.11269	0.280738	0.672832	1	3174	tags=39%, list=30%, signal=55%
GO_REGULATION_OF_CELL_DIVISION	89	-0.0996511	-1.1119	0.317181	0.673782	1	3797	tags=46%, list=36%, signal=72%
GO_GRANULOCYTE_MIGRATION	34	-0.163188	-1.11147	0.307102	0.67383	1	6625	tags=79%, list=63%, signal=215%
GO_SNARE_COMPLEX_ASSEMBLY	16	-0.228339	-1.10828	0.296443	0.679997	1	3510	tags=56%, list=33%, signal=84%
GO_REGULATION_OF_CYSTEINE_TYPE_ENDOPEPTIDASE_ACTIVITY	123	-0.0864438	-1.10513	0.306358	0.686141	1	8145	tags=86%, list=78%, signal=381%
GO_RESPONSE_TO_ANESTHETIC	52	-0.131763	-1.1044	0.325095	0.686932	1	2862	tags=40%, list=27%, signal=55%
GO_POSITIVE_REGULATION_OF_ENDOTHELIAL_CELL_MIGRATION	68	-0.113202	-1.10424	0.322709	0.686418	1	4529	tags=54%, list=43%, signal=95%
GO_REGULATION_OF_VASOCONSTRICTION	27	-0.181858	-1.10343	0.327345	0.687421	1	3926	tags=56%, list=37%, signal=89%
GO_KERATAN_SULFATE_BIOSYNTHETIC_PROCESS	18	-0.216578	-1.10314	0.312369	0.687163	1	2978	tags=50%, list=28%, signal=70%
GO_NEGATIVE_REGULATION_OF_CYTOKINE_PRODUCTION	109	-0.0918651	-1.10193	0.319192	0.688874	1	6169	tags=68%, list=59%, signal=163%
GO_REGULATION_OF_FATTY_ACID_METABOLIC_PROCESS	35	-0.153693	-1.10137	0.305556	0.689336	1	3789	tags=51%, list=36%, signal=80%
GO_INTERLEUKIN_1_BETA_PRODUCTION	21	-0.202061	-1.1008	0.321012	0.689758	1	5878	tags=76%, list=56%, signal=173%
GO_POSITIVE_REGULATION_OF_ALPHA_BETA_T_CELL_ACTIVATION	23	-0.191002	-1.09985	0.321285	0.691063	1	4387	tags=61%, list=42%, signal=104%
GO_POSITIVE_REGULATION_OF_PROTEIN_EXPORT_FROM_NUCLEUS	16	-0.228614	-1.09849	0.3286	0.693128	1	5474	tags=75%, list=52%, signal=157%
GO_ICOSANOID_BIOSYNTHETIC_PROCESS	15	-0.22743	-1.09711	0.325397	0.695439	1	2514	tags=47%, list=24%, signal=61%
GO_REGULATION_OF_POTASSIUM_ION_TRANSPORT	73	-0.109392	-1.09639	0.318	0.696206	1	5759	tags=66%, list=55%, signal=145%
GO_POSITIVE_REGULATION_OF_CALCIUM_MEDIATED_SIGNALING	24	-0.186556	-1.09616	0.34308	0.695863	1	5916	tags=75%, list=56%, signal=172%
GO_REGULATION_OF_RECEPTOR_SIGNALING_PATHWAY_VIA_STAT	51	-0.126727	-1.0949	0.296223	0.697728	1	4643	tags=57%, list=44%, signal=102%
GO_NEGATIVE_REGULATION_OF_ORGANELLE_ASSEMBLY	29	-0.171504	-1.09351	0.334025	0.69998	1	7250	tags=86%, list=69%, signal=278%
GO_REGULATION_OF_TRANSCRIPTION_INITIATION_FROM_RNA_POLYMERASE_II_PROMOTER	20	-0.207975	-1.09323	0.346983	0.699739	1	4642	tags=65%, list=44%, signal=116%
GO_ACTIVATION_OF_PROTEIN_KINASE_B_ACTIVITY	27	-0.173872	-1.09274	0.329876	0.699926	1	2844	tags=44%, list=27%, signal=61%
GO_NEGATIVE_REGULATION_OF_INTERLEUKIN_6_PRODUCTION	16	-0.224854	-1.09242	0.334	0.699768	1	6169	tags=81%, list=59%, signal=197%
GO_REGULATION_OF_CELL_MATRIX_ADHESION	87	-0.100085	-1.09135	0.336996	0.701387	1	5712	tags=64%, list=54%, signal=140%
GO_POSITIVE_REGULATION_OF_CELLULAR_COMPONENT_BIOGENESIS	389	-0.0484037	-1.09044	0.320988	0.70263	1	1993	tags=24%, list=19%, signal=28%
GO_NUCLEOBASE_CONTAINING_SMALL_MOLECULE_INTERCONVERSION	22	-0.197841	-1.08995	0.315369	0.702848	1	8420	tags=100%, list=80%, signal=506%
GO_REGULATION_OF_VASCULAR_ENDOTHELIAL_GROWTH_FACTOR_RECEPTOR_SIGNALING_PATHWAY	19	-0.209395	-1.08962	0.351406	0.702767	1	6090	tags=79%, list=58%, signal=188%
GO_NEGATIVE_REGULATION_OF_EPITHELIAL_CELL_DIFFERENTIATION	19	-0.208983	-1.08825	0.337945	0.704915	1	4438	tags=63%, list=42%, signal=109%
GO_NECROTIC_CELL_DEATH	28	-0.17257	-1.08619	0.329268	0.708642	1	1942	tags=36%, list=19%, signal=44%
GO_TISSUE_REMODELING	75	-0.105399	-1.08563	0.344697	0.708994	1	7575	tags=83%, list=72%, signal=295%
GO_POSITIVE_REGULATION_OF_ERAD_PATHWAY	15	-0.235386	-1.08355	0.347826	0.712838	1	7326	tags=93%, list=70%, signal=309%
GO_EPIDERMAL_CELL_DIFFERENTIATION	78	-0.104199	-1.08344	0.34127	0.712232	1	4968	tags=58%, list=47%, signal=109%
GO_T_CELL_ACTIVATION	185	-0.0702204	-1.08334	0.347917	0.711634	1	6025	tags=64%, list=57%, signal=148%
GO_CARBOHYDRATE_BIOSYNTHETIC_PROCESS	137	-0.080789	-1.08321	0.363107	0.711112	1	5137	tags=57%, list=49%, signal=110%
GO_POSITIVE_REGULATION_OF_NEUROLOGICAL_SYSTEM_PROCESS	46	-0.138032	-1.08318	0.344168	0.71034	1	1752	tags=30%, list=17%, signal=36%
GO_REGULATION_OF_TRANSPORTER_ACTIVITY	190	-0.0679407	-1.08303	0.337349	0.709818	1	3442	tags=39%, list=33%, signal=58%
GO_REGULATION_OF_GLIAL_CELL_DIFFERENTIATION	40	-0.143852	-1.08296	0.347913	0.709097	1	6103	tags=73%, list=58%, signal=173%
GO_MUSCLE_CELL_DEVELOPMENT	89	-0.0979422	-1.08204	0.337349	0.710303	1	7115	tags=78%, list=68%, signal=239%
GO_VACUOLAR_ACIDIFICATION	19	-0.206405	-1.08178	0.34898	0.710082	1	4465	tags=63%, list=43%, signal=110%
GO_HINDBRAIN_MORPHOGENESIS	28	-0.17171	-1.0816	0.333333	0.709614	1	7196	tags=86%, list=69%, signal=272%
GO_PHOSPHOLIPID_CATABOLIC_PROCESS	22	-0.189061	-1.08088	0.348195	0.710357	1	5651	tags=73%, list=54%, signal=157%
GO_ESTABLISHMENT_OR_MAINTENANCE_OF_CELL_POLARITY	158	-0.0742635	-1.08061	0.342857	0.710166	1	3682	tags=42%, list=35%, signal=64%
GO_BLOOD_VESSEL_REMODELING	22	-0.193195	-1.08052	0.347741	0.709522	1	7515	tags=91%, list=72%, signal=320%
GO_REGULATION_OF_SMALL_MOLECULE_METABOLIC_PROCESS	228	-0.0630319	-1.08051	0.351812	0.708711	1	3725	tags=42%, list=36%, signal=63%
GO_MITOCHONDRIAL_DEPOLARIZATION	19	-0.208677	-1.08038	0.362725	0.708208	1	3337	tags=53%, list=32%, signal=77%
GO_REGULATION_OF_MUSCLE_CONTRACTION	83	-0.102161	-1.07918	0.337917	0.710056	1	4246	tags=51%, list=40%, signal=84%
GO_ORGAN_GROWTH	104	-0.0923062	-1.07884	0.368952	0.709994	1	7515	tags=81%, list=72%, signal=282%
GO_LYMPHOCYTE_CHEMOTAXIS	15	-0.232776	-1.07882	0.343496	0.709215	1	6654	tags=87%, list=63%, signal=237%
GO_POLYSACCHARIDE_CATABOLIC_PROCESS	17	-0.212799	-1.07813	0.351626	0.70986	1	4560	tags=65%, list=43%, signal=114%
GO_SIGNAL_TRANSDUCTION_BY_P53_CLASS_MEDIATOR	185	-0.0697745	-1.07776	0.355789	0.709821	1	4045	tags=45%, list=39%, signal=73%
GO_NUCLEOSIDE_TRIPHOSPHATE_METABOLIC_PROCESS	45	-0.138248	-1.07765	0.353965	0.709243	1	6949	tags=80%, list=66%, signal=236%
GO_VIRION_ASSEMBLY	36	-0.156867	-1.0756	0.337449	0.712822	1	6520	tags=78%, list=62%, signal=205%
GO_CELL_COMMUNICATION_INVOLVED_IN_CARDIAC_CONDUCTION	35	-0.150837	-1.07512	0.337474	0.713043	1	2620	tags=40%, list=25%, signal=53%
GO_NEGATIVE_REGULATION_OF_INTRINSIC_APOPTOTIC_SIGNALING_PATHWAY_IN_RESPONSE_TO_DNA_DAMAGE	20	-0.196609	-1.07507	0.359465	0.712349	1	3712	tags=55%, list=35%, signal=85%
GO_LOCALIZATION_WITHIN_MEMBRANE	125	-0.0806599	-1.07488	0.358051	0.711894	1	4368	tags=50%, list=42%, signal=84%
GO_REGULATION_OF_CARTILAGE_DEVELOPMENT	37	-0.147298	-1.0743	0.367677	0.712389	1	2714	tags=41%, list=26%, signal=54%
GO_POSITIVE_REGULATION_OF_DEFENSE_RESPONSE	228	-0.0625327	-1.07339	0.349206	0.713542	1	8331	tags=86%, list=79%, signal=407%
GO_GLYCEROLIPID_CATABOLIC_PROCESS	30	-0.165742	-1.07208	0.346809	0.715579	1	3862	tags=53%, list=37%, signal=84%
GO_REGULATION_OF_CELLULAR_RESPONSE_TO_INSULIN_STIMULUS	46	-0.13414	-1.07205	0.348968	0.714813	1	3617	tags=48%, list=34%, signal=73%
GO_NEGATIVE_REGULATION_OF_TRANSFERASE_ACTIVITY	191	-0.0669048	-1.07003	0.372385	0.718454	1	2772	tags=33%, list=26%, signal=44%
GO_POSITIVE_REGULATION_OF_IMMUNE_RESPONSE	353	-0.0496062	-1.06963	0.378168	0.718536	1	4758	tags=50%, list=45%, signal=89%
GO_NEGATIVE_REGULATION_OF_MUSCLE_CONTRACTION	15	-0.221957	-1.06901	0.351297	0.71902	1	1872	tags=40%, list=18%, signal=49%
GO_NEGATIVE_REGULATION_OF_STRIATED_MUSCLE_CELL_DIFFERENTIATION	19	-0.20464	-1.06849	0.340816	0.719404	1	7244	tags=89%, list=69%, signal=289%
GO_FILOPODIUM_ASSEMBLY	51	-0.124931	-1.06805	0.374765	0.719549	1	3839	tags=49%, list=37%, signal=77%
GO_CORONARY_VASCULATURE_DEVELOPMENT	28	-0.165511	-1.0674	0.356604	0.720181	1	5013	tags=64%, list=48%, signal=123%
GO_PROTEIN_INSERTION_INTO_MEMBRANE	46	-0.132354	-1.06705	0.341241	0.720125	1	5460	tags=65%, list=52%, signal=135%
GO_NEGATIVE_REGULATION_OF_PROTEIN_POLYMERIZATION	54	-0.125335	-1.06674	0.375	0.719949	1	3938	tags=50%, list=38%, signal=80%
GO_PHOTOTRANSDUCTION	19	-0.200991	-1.06628	0.379722	0.720162	1	6178	tags=79%, list=59%, signal=192%
GO_CELLULAR_AMINO_ACID_BIOSYNTHETIC_PROCESS	44	-0.13662	-1.06624	0.354962	0.719419	1	2150	tags=34%, list=20%, signal=43%
GO_REGULATION_OF_PHOSPHOLIPID_METABOLIC_PROCESS	47	-0.130508	-1.06611	0.364562	0.71891	1	6673	tags=77%, list=64%, signal=210%
GO_CARBOHYDRATE_PHOSPHORYLATION	18	-0.207283	-1.06532	0.381404	0.719819	1	6572	tags=83%, list=63%, signal=223%
GO_REGULATION_OF_ESTABLISHMENT_OF_PROTEIN_LOCALIZATION	450	-0.0441434	-1.06493	0.369565	0.719864	1	8789	tags=88%, list=84%, signal=519%
GO_POSITIVE_REGULATION_OF_CELL_DIVISION	38	-0.142013	-1.06456	0.357143	0.719854	1	5418	tags=66%, list=52%, signal=136%
GO_REGULATION_OF_CELLULAR_RESPONSE_TO_DRUG	19	-0.206415	-1.06455	0.363107	0.719051	1	5017	tags=68%, list=48%, signal=131%
GO_CORTICAL_CYTOSKELETON_ORGANIZATION	36	-0.151872	-1.06257	0.360324	0.722507	1	1910	tags=33%, list=18%, signal=41%
GO_AMINO_ACID_TRANSMEMBRANE_TRANSPORT	56	-0.120037	-1.06188	0.338552	0.723309	1	7178	tags=80%, list=68%, signal=253%
GO_RNA_CAPPING	30	-0.158509	-1.06145	0.365269	0.723474	1	4637	tags=60%, list=44%, signal=107%
GO_REGULATION_OF_INTRINSIC_APOPTOTIC_SIGNALING_PATHWAY_BY_P53_CLASS_MEDIATOR	18	-0.205469	-1.06089	0.366936	0.723982	1	1346	tags=33%, list=13%, signal=38%
GO_STEROL_METABOLIC_PROCESS	55	-0.120443	-1.06047	0.373281	0.72412	1	4466	tags=55%, list=43%, signal=94%
GO_AXON_ENSHEATHMENT_IN_CENTRAL_NERVOUS_SYSTEM	18	-0.211686	-1.05975	0.385214	0.724904	1	3612	tags=56%, list=34%, signal=85%
GO_POSITIVE_REGULATION_OF_MUSCLE_CONTRACTION	19	-0.205756	-1.05771	0.386588	0.72878	1	5576	tags=74%, list=53%, signal=157%
GO_NEGATIVE_REGULATION_OF_NEURAL_PRECURSOR_CELL_PROLIFERATION	15	-0.225394	-1.05622	0.393214	0.731213	1	3934	tags=60%, list=38%, signal=96%
GO_TISSUE_REGENERATION	31	-0.161972	-1.0557	0.376258	0.731546	1	7105	tags=84%, list=68%, signal=259%
GO_AMINOGLYCAN_METABOLIC_PROCESS	87	-0.0962189	-1.05568	0.385496	0.730749	1	2979	tags=38%, list=28%, signal=53%
GO_GLAND_MORPHOGENESIS	70	-0.109062	-1.05545	0.376518	0.730419	1	4709	tags=56%, list=45%, signal=100%
GO_POSITIVE_REGULATION_OF_CELL_ACTIVATION	134	-0.0771764	-1.05447	0.368	0.731711	1	6169	tags=66%, list=59%, signal=159%
GO_REGULATION_OF_PLATELET_ACTIVATION	17	-0.210491	-1.05427	0.371595	0.731328	1	2733	tags=47%, list=26%, signal=64%
GO_GRANULOCYTE_DIFFERENTIATION	19	-0.204389	-1.05297	0.359756	0.733392	1	3934	tags=58%, list=38%, signal=92%
GO_MODIFICATION_OF_MORPHOLOGY_OR_PHYSIOLOGY_OF_OTHER_ORGANISM	70	-0.108418	-1.05184	0.390397	0.735075	1	1269	tags=23%, list=12%, signal=26%
GO_AMINO_ACID_IMPORT	22	-0.185978	-1.05184	0.356863	0.734258	1	3776	tags=55%, list=36%, signal=85%
GO_AUTOPHAGOSOME_ORGANIZATION	85	-0.0951975	-1.05155	0.369141	0.734061	1	8760	tags=93%, list=84%, signal=559%
GO_SENSORY_PERCEPTION	222	-0.0602493	-1.05115	0.361746	0.734105	1	7557	tags=78%, list=72%, signal=273%
GO_SKELETAL_MUSCLE_CONTRACTION	19	-0.203193	-1.05111	0.391304	0.733386	1	1186	tags=32%, list=11%, signal=36%
GO_NEGATIVE_REGULATION_OF_COLD_INDUCED_THERMOGENESIS	35	-0.147585	-1.05101	0.360721	0.732764	1	4752	tags=60%, list=45%, signal=109%
GO_NUCLEOSIDE_BISPHOSPHATE_METABOLIC_PROCESS	50	-0.13069	-1.05096	0.369697	0.732055	1	6609	tags=76%, list=63%, signal=204%
GO_ACTIN_FILAMENT_DEPOLYMERIZATION	41	-0.137973	-1.05095	0.379167	0.731267	1	862	tags=22%, list=8%, signal=24%
GO_CEREBELLAR_PURKINJE_CELL_LAYER_DEVELOPMENT	19	-0.200222	-1.05062	0.380117	0.731204	1	665	tags=26%, list=6%, signal=28%
GO_NEGATIVE_REGULATION_OF_IMMUNE_RESPONSE	48	-0.130143	-1.04935	0.383984	0.733238	1	6291	tags=73%, list=60%, signal=181%
GO_CELL_DEATH_IN_RESPONSE_TO_HYDROGEN_PEROXIDE	21	-0.188875	-1.04831	0.373777	0.734734	1	5017	tags=67%, list=48%, signal=128%
GO_REGULATION_OF_THE_FORCE_OF_HEART_CONTRACTION	21	-0.19437	-1.04744	0.376033	0.735899	1	5459	tags=71%, list=52%, signal=149%
GO_SECONDARY_ALCOHOL_METABOLIC_PROCESS	49	-0.127122	-1.0473	0.361328	0.73536	1	4668	tags=57%, list=44%, signal=102%
GO_REGULATION_OF_CARDIAC_MUSCLE_CONTRACTION_BY_CALCIUM_ION_SIGNALING	20	-0.194508	-1.04687	0.385686	0.735479	1	5832	tags=75%, list=56%, signal=169%
GO_NEGATIVE_REGULATION_OF_BLOOD_VESSEL_DIAMETER	41	-0.137422	-1.0467	0.38	0.735005	1	3938	tags=51%, list=38%, signal=82%
GO_LIPID_MODIFICATION	172	-0.0689944	-1.04666	0.403579	0.734306	1	5144	tags=56%, list=49%, signal=108%
GO_CELLULAR_RESPONSE_TO_PEPTIDE	248	-0.0579808	-1.04635	0.372093	0.734194	1	3637	tags=40%, list=35%, signal=60%
GO_REGULATION_OF_BLOOD_PRESSURE	82	-0.10109	-1.04634	0.390782	0.733404	1	3938	tags=48%, list=38%, signal=76%
GO_PRI_MIRNA_TRANSCRIPTION_BY_RNA_POLYMERASE_II	28	-0.164206	-1.04561	0.396116	0.7342	1	4652	tags=61%, list=44%, signal=109%
GO_POSITIVE_REGULATION_OF_GLUCOSE_METABOLIC_PROCESS	16	-0.216405	-1.04517	0.406375	0.734353	1	3635	tags=56%, list=35%, signal=86%
GO_RUFFLE_ASSEMBLY	32	-0.152999	-1.04451	0.387352	0.734982	1	5285	tags=66%, list=50%, signal=132%
GO_REGULATION_OF_EPITHELIAL_CELL_MIGRATION	145	-0.0742854	-1.04387	0.377282	0.735621	1	8565	tags=89%, list=82%, signal=478%
GO_REGULATION_OF_LEUKOCYTE_DEGRANULATION	17	-0.210519	-1.04369	0.418699	0.735213	1	5818	tags=76%, list=55%, signal=171%
GO_ACTIVATION_OF_INNATE_IMMUNE_RESPONSE	167	-0.0692889	-1.04303	0.371197	0.735817	1	8331	tags=86%, list=79%, signal=412%
GO_POLYOL_BIOSYNTHETIC_PROCESS	47	-0.128185	-1.04263	0.380165	0.735942	1	2903	tags=40%, list=28%, signal=56%
GO_B_CELL_RECEPTOR_SIGNALING_PATHWAY	21	-0.189776	-1.03928	0.360656	0.742457	1	3509	tags=52%, list=33%, signal=79%
GO_NON_CANONICAL_WNT_SIGNALING_PATHWAY	116	-0.0823993	-1.03922	0.381443	0.741769	1	7918	tags=84%, list=75%, signal=337%
GO_BLOOD_VESSEL_MORPHOGENESIS	320	-0.0513151	-1.03811	0.37594	0.74341	1	5642	tags=59%, list=54%, signal=123%
GO_MULTICELLULAR_ORGANISMAL_SIGNALING	126	-0.0791016	-1.03797	0.397614	0.742917	1	5675	tags=62%, list=54%, signal=133%
GO_CELLULAR_RESPONSE_TO_CADMIUM_ION	20	-0.193696	-1.03763	0.395794	0.742896	1	1120	tags=30%, list=11%, signal=34%
GO_PROTEIN_LIPID_COMPLEX_ASSEMBLY	20	-0.191738	-1.03728	0.391129	0.742894	1	2714	tags=45%, list=26%, signal=61%
GO_PROTEIN_TARGETING_TO_LYSOSOME	20	-0.197087	-1.03685	0.39666	0.743059	1	4756	tags=65%, list=45%, signal=119%
GO_REGULATION_OF_FAT_CELL_DIFFERENTIATION	78	-0.100894	-1.03664	0.403017	0.742741	1	4061	tags=49%, list=39%, signal=79%
GO_ZYMOGEN_ACTIVATION	19	-0.199911	-1.03609	0.395161	0.743124	1	4533	tags=63%, list=43%, signal=111%
GO_NEGATIVE_REGULATION_OF_MULTI_ORGANISM_PROCESS	66	-0.110398	-1.03523	0.380952	0.744265	1	7274	tags=80%, list=69%, signal=260%
GO_ENDOSOMAL_TRANSPORT	185	-0.0657382	-1.03464	0.39851	0.74477	1	6298	tags=66%, list=60%, signal=163%
GO_POSITIVE_REGULATION_OF_RECEPTOR_SIGNALING_PATHWAY_VIA_STAT	28	-0.168173	-1.03353	0.416174	0.746448	1	7233	tags=86%, list=69%, signal=275%
GO_REGULATION_OF_PHAGOCYTOSIS	40	-0.140239	-1.0335	0.397119	0.745716	1	7452	tags=85%, list=71%, signal=292%
GO_PLASMA_MEMBRANE_TUBULATION	19	-0.199051	-1.03348	0.434511	0.744959	1	4542	tags=63%, list=43%, signal=111%
GO_CD4_POSITIVE_ALPHA_BETA_T_CELL_ACTIVATION	31	-0.153086	-1.03309	0.402	0.745043	1	5506	tags=68%, list=52%, signal=142%
GO_NEGATIVE_REGULATION_OF_INFLAMMATORY_RESPONSE	58	-0.114895	-1.03279	0.360721	0.744869	1	4590	tags=55%, list=44%, signal=98%
GO_TETRAPYRROLE_BIOSYNTHETIC_PROCESS	24	-0.173761	-1.0327	0.411392	0.744259	1	6487	tags=79%, list=62%, signal=207%
GO_REGULATION_OF_STEM_CELL_DIFFERENTIATION	81	-0.0976505	-1.03259	0.394251	0.743727	1	8309	tags=89%, list=79%, signal=424%
GO_RESPONSE_TO_ARSENIC_CONTAINING_SUBSTANCE	23	-0.173863	-1.03173	0.379722	0.744907	1	7759	tags=91%, list=74%, signal=350%
GO_POSITIVE_REGULATION_OF_PROTEIN_IMPORT	24	-0.178937	-1.03119	0.407332	0.745377	1	7307	tags=88%, list=70%, signal=288%
GO_REGULATION_OF_MACROPHAGE_MIGRATION	15	-0.221702	-1.03076	0.402464	0.745512	1	6770	tags=87%, list=65%, signal=244%
GO_PLATELET_AGGREGATION	36	-0.143884	-1.03066	0.40668	0.74497	1	4616	tags=58%, list=44%, signal=104%
GO_REGULATION_OF_HEMATOPOIETIC_PROGENITOR_CELL_DIFFERENTIATION	65	-0.108969	-1.03047	0.39823	0.744585	1	7257	tags=80%, list=69%, signal=258%
GO_POSITIVE_REGULATION_OF_MAPK_CASCADE	296	-0.0519112	-1.03033	0.385417	0.744111	1	7233	tags=74%, list=69%, signal=232%
GO_GLYCOSYL_COMPOUND_CATABOLIC_PROCESS	20	-0.1915	-1.02996	0.419679	0.744138	1	8486	tags=100%, list=81%, signal=522%
GO_RECEPTOR_METABOLIC_PROCESS	134	-0.0774675	-1.02982	0.396378	0.743639	1	5618	tags=61%, list=54%, signal=130%
GO_POSITIVE_REGULATION_OF_PROTEIN_DEPOLYMERIZATION	15	-0.221416	-1.02869	0.380392	0.745316	1	6773	tags=87%, list=65%, signal=244%
GO_POSITIVE_REGULATION_OF_PROTEIN_BINDING	68	-0.105907	-1.02695	0.417647	0.748433	1	1674	tags=26%, list=16%, signal=31%
GO_ORGANIC_HYDROXY_COMPOUND_BIOSYNTHETIC_PROCESS	153	-0.0711076	-1.02652	0.404255	0.748605	1	3174	tags=37%, list=30%, signal=53%
GO_LOW_DENSITY_LIPOPROTEIN_PARTICLE_CLEARANCE	23	-0.175001	-1.02578	0.397119	0.749427	1	7291	tags=87%, list=70%, signal=285%
GO_LIPOPOLYSACCHARIDE_MEDIATED_SIGNALING_PATHWAY	26	-0.168056	-1.0256	0.399209	0.749055	1	3084	tags=46%, list=29%, signal=65%
GO_REGULATION_OF_CELL_MIGRATION_INVOLVED_IN_SPROUTING_ANGIOGENESIS	24	-0.178849	-1.02534	0.408478	0.748824	1	7745	tags=92%, list=74%, signal=350%
GO_MUSCLE_CELL_MIGRATION	57	-0.113624	-1.02502	0.40396	0.748779	1	6361	tags=72%, list=61%, signal=182%
GO_REGULATION_OF_CALCIUM_ION_DEPENDENT_EXOCYTOSIS	95	-0.0896281	-1.02334	0.421842	0.75155	1	3707	tags=44%, list=35%, signal=68%
GO_CHOLESTEROL_EFFLUX	21	-0.188097	-1.02256	0.430041	0.75242	1	2028	tags=38%, list=19%, signal=47%
GO_RESPONSE_TO_CAMP	61	-0.113058	-1.02194	0.413534	0.753046	1	3637	tags=46%, list=35%, signal=70%
GO_RESPONSE_TO_HYDROGEN_PEROXIDE	96	-0.0880536	-1.02123	0.407336	0.753814	1	6844	tags=74%, list=65%, signal=211%
GO_HINDBRAIN_DEVELOPMENT	102	-0.0869857	-1.02065	0.41954	0.754329	1	7222	tags=77%, list=69%, signal=246%
GO_REGULATION_OF_CYTOPLASMIC_TRANSPORT	21	-0.189107	-1.02043	0.409449	0.754026	1	3516	tags=52%, list=34%, signal=79%
GO_PROTEIN_LOCALIZATION_TO_POSTSYNAPTIC_MEMBRANE	40	-0.136459	-1.01973	0.406746	0.754829	1	4869	tags=60%, list=46%, signal=112%
GO_VASCULAR_ENDOTHELIAL_GROWTH_FACTOR_RECEPTOR_SIGNALING_PATHWAY	64	-0.10927	-1.01898	0.406953	0.755685	1	5418	tags=63%, list=52%, signal=128%
GO_CELL_CELL_SIGNALING_BY_WNT	369	-0.046856	-1.01883	0.435453	0.755254	1	3592	tags=39%, list=34%, signal=57%
GO_INNER_EAR_MORPHOGENESIS	45	-0.128578	-1.01818	0.42915	0.755914	1	4952	tags=60%, list=47%, signal=113%
GO_ADRENERGIC_RECEPTOR_SIGNALING_PATHWAY	18	-0.199134	-1.01802	0.432653	0.755457	1	4909	tags=67%, list=47%, signal=125%
GO_FATTY_ACID_DERIVATIVE_TRANSPORT	16	-0.21181	-1.01798	0.441176	0.754769	1	5650	tags=75%, list=54%, signal=162%
GO_PROTEIN_DNA_COMPLEX_DISASSEMBLY	16	-0.204996	-1.01768	0.412109	0.754676	1	1132	tags=31%, list=11%, signal=35%
GO_CANONICAL_WNT_SIGNALING_PATHWAY	232	-0.0579253	-1.01669	0.414376	0.75606	1	4064	tags=44%, list=39%, signal=71%
GO_CELLULAR_RESPONSE_TO_VASCULAR_ENDOTHELIAL_GROWTH_FACTOR_STIMULUS	38	-0.140522	-1.01495	0.385417	0.75911	1	7642	tags=87%, list=73%, signal=319%
GO_POSITIVE_REGULATION_OF_PROTEIN_KINASE_B_SIGNALING	90	-0.0923077	-1.01475	0.411392	0.758764	1	6384	tags=70%, list=61%, signal=177%
GO_CELLULAR_RESPONSE_TO_INSULIN_STIMULUS	154	-0.0701897	-1.01362	0.413926	0.76047	1	3635	tags=42%, list=35%, signal=63%
GO_REGULATION_OF_EXECUTION_PHASE_OF_APOPTOSIS	17	-0.209643	-1.01302	0.414201	0.760983	1	3976	tags=59%, list=38%, signal=95%
GO_GOLGI_VESICLE_TRANSPORT	301	-0.0504932	-1.01216	0.416503	0.762046	1	8234	tags=83%, list=78%, signal=377%
GO_PYRIMIDINE_NUCLEOTIDE_BIOSYNTHETIC_PROCESS	33	-0.146777	-1.01184	0.421348	0.761986	1	6731	tags=79%, list=64%, signal=219%
GO_REGULATION_OF_CARDIAC_MUSCLE_CONTRACTION	47	-0.125551	-1.01146	0.410204	0.762063	1	5832	tags=68%, list=56%, signal=153%
GO_REGULATION_OF_SYNAPTIC_VESICLE_TRANSPORT	74	-0.100036	-1.01049	0.430255	0.763442	1	3637	tags=45%, list=35%, signal=68%
GO_CARBOHYDRATE_DERIVATIVE_CATABOLIC_PROCESS	112	-0.0817337	-1.0098	0.433663	0.764142	1	5990	tags=65%, list=57%, signal=150%
GO_GPI_ANCHOR_BIOSYNTHETIC_PROCESS	24	-0.173148	-1.00969	0.43513	0.763597	1	4308	tags=58%, list=41%, signal=99%
GO_REGULATION_OF_MORPHOGENESIS_OF_A_BRANCHING_STRUCTURE	26	-0.166086	-1.00868	0.42029	0.765057	1	4315	tags=58%, list=41%, signal=98%
GO_RESPONSE_TO_INSULIN	183	-0.0645368	-1.00834	0.42418	0.764996	1	3635	tags=41%, list=35%, signal=62%
GO_CELL_SURFACE_RECEPTOR_SIGNALING_PATHWAY_INVOLVED_IN_CELL_CELL_SIGNALING	435	-0.042088	-1.00805	0.434959	0.764905	1	3605	tags=38%, list=34%, signal=56%
GO_REGULATION_OF_CELL_SIZE	142	-0.0711317	-1.00777	0.416495	0.764722	1	1555	tags=22%, list=15%, signal=25%
GO_REGULATION_OF_ALPHA_BETA_T_CELL_ACTIVATION	35	-0.145412	-1.00749	0.423228	0.764566	1	4475	tags=57%, list=43%, signal=99%
GO_ACTIN_FILAMENT_BASED_MOVEMENT	85	-0.0924556	-1.00747	0.431772	0.763832	1	3235	tags=40%, list=31%, signal=57%
GO_CELLULAR_MODIFIED_AMINO_ACID_BIOSYNTHETIC_PROCESS	23	-0.177033	-1.00672	0.423507	0.764761	1	8638	tags=100%, list=82%, signal=565%
GO_MRNA_EXPORT_FROM_NUCLEUS	97	-0.0857258	-1.00634	0.436759	0.764765	1	5815	tags=64%, list=55%, signal=142%
GO_REGULATION_OF_OLIGODENDROCYTE_DIFFERENTIATION	20	-0.190735	-1.00597	0.423387	0.764889	1	7445	tags=90%, list=71%, signal=309%
GO_ACTIVATION_OF_CYSTEINE_TYPE_ENDOPEPTIDASE_ACTIVITY_INVOLVED_IN_APOPTOTIC_PROCESS	41	-0.134423	-1.00595	0.429703	0.764154	1	8063	tags=90%, list=77%, signal=389%
GO_MONOCYTE_CHEMOTAXIS	19	-0.195517	-1.0053	0.424901	0.764852	1	4579	tags=63%, list=44%, signal=112%
GO_RESPONSE_TO_AMPHETAMINE	22	-0.181888	-1.00527	0.438017	0.764143	1	8587	tags=100%, list=82%, signal=550%
GO_REGULATION_OF_FATTY_ACID_BIOSYNTHETIC_PROCESS	25	-0.170989	-1.00473	0.444444	0.764586	1	1988	tags=36%, list=19%, signal=44%
GO_L_AMINO_ACID_TRANSPORT	47	-0.124895	-1.00465	0.430862	0.764	1	7178	tags=81%, list=68%, signal=255%
GO_ALPHA_AMINO_ACID_CATABOLIC_PROCESS	44	-0.125838	-1.00393	0.433538	0.764811	1	6554	tags=75%, list=62%, signal=199%
GO_REGULATION_OF_PROTEIN_OLIGOMERIZATION	28	-0.156689	-1.00377	0.463265	0.764393	1	4356	tags=57%, list=42%, signal=97%
GO_POSITIVE_REGULATION_OF_LIPASE_ACTIVITY	33	-0.144088	-1.00334	0.426945	0.764603	1	7077	tags=82%, list=67%, signal=251%
GO_COENZYME_BIOSYNTHETIC_PROCESS	104	-0.0851479	-1.00231	0.432271	0.76616	1	8598	tags=90%, list=82%, signal=496%
GO_PHOSPHATIDYLINOSITOL_BIOSYNTHETIC_PROCESS	96	-0.0878391	-1.00224	0.440079	0.765545	1	4333	tags=50%, list=41%, signal=84%
GO_VIRAL_BUDDING_VIA_HOST_ESCRT_COMPLEX	19	-0.188194	-1.00185	0.446215	0.765582	1	6312	tags=79%, list=60%, signal=198%
GO_REGULATION_OF_ESTABLISHMENT_OR_MAINTENANCE_OF_CELL_POLARITY	19	-0.190501	-1.00118	0.455598	0.766303	1	1871	tags=37%, list=18%, signal=45%
GO_REGULATION_OF_VOLTAGE_GATED_CALCIUM_CHANNEL_ACTIVITY	24	-0.172376	-1.00105	0.432377	0.765857	1	3879	tags=54%, list=37%, signal=86%
GO_PROTEIN_LOCALIZATION_TO_ENDOSOME	22	-0.178674	-1.00076	0.43913	0.765669	1	7667	tags=91%, list=73%, signal=337%
GO_INTRINSIC_APOPTOTIC_SIGNALING_PATHWAY_BY_P53_CLASS_MEDIATOR	50	-0.118027	-0.99951	0.459302	0.767658	1	3804	tags=48%, list=36%, signal=75%
GO_NEGATIVE_REGULATION_OF_DNA_BIOSYNTHETIC_PROCESS	24	-0.169501	-0.998999	0.445328	0.768005	1	3472	tags=50%, list=33%, signal=75%
GO_MYELOID_CELL_HOMEOSTASIS	105	-0.0814545	-0.998667	0.464844	0.767959	1	5549	tags=61%, list=53%, signal=128%
GO_POSITIVE_REGULATION_OF_DNA_BINDING	31	-0.149872	-0.997854	0.449393	0.769048	1	5878	tags=71%, list=56%, signal=161%
GO_NEGATIVE_REGULATION_OF_CALCIUM_ION_TRANSPORT	34	-0.147188	-0.997762	0.444676	0.768488	1	3707	tags=50%, list=35%, signal=77%
GO_CELLULAR_COMPONENT_MAINTENANCE	45	-0.127323	-0.997738	0.42827	0.767797	1	2634	tags=38%, list=25%, signal=50%
GO_GOLGI_TO_PLASMA_MEMBRANE_PROTEIN_TRANSPORT	33	-0.145934	-0.99752	0.439834	0.767515	1	1018	tags=24%, list=10%, signal=27%
GO_PROTEIN_TARGETING_TO_MITOCHONDRION	86	-0.0918609	-0.99691	0.418033	0.768048	1	5754	tags=64%, list=55%, signal=140%
GO_REGULATION_OF_VACUOLE_ORGANIZATION	37	-0.139797	-0.996388	0.442149	0.76843	1	4777	tags=59%, list=46%, signal=109%
GO_HOMOTYPIC_CELL_CELL_ADHESION	46	-0.123566	-0.995784	0.46139	0.769061	1	6692	tags=76%, list=64%, signal=209%
GO_NEGATIVE_REGULATION_OF_MAP_KINASE_ACTIVITY	50	-0.120134	-0.994996	0.434608	0.770012	1	2733	tags=38%, list=26%, signal=51%
GO_RESPONSE_TO_PEPTIDE_HORMONE	274	-0.0525675	-0.994788	0.462302	0.769685	1	3637	tags=40%, list=35%, signal=59%
GO_SIGNAL_RELEASE	312	-0.0497661	-0.994185	0.463115	0.770234	1	5849	tags=61%, list=56%, signal=133%
GO_ODONTOGENESIS_OF_DENTIN_CONTAINING_TOOTH	43	-0.128881	-0.993702	0.456238	0.770547	1	6949	tags=79%, list=66%, signal=233%
GO_NEUROTRANSMITTER_METABOLIC_PROCESS	61	-0.108014	-0.993539	0.452906	0.770135	1	1626	tags=26%, list=16%, signal=31%
GO_REGULATION_OF_NOTCH_SIGNALING_PATHWAY	70	-0.101974	-0.993412	0.453629	0.769655	1	7780	tags=84%, list=74%, signal=324%
GO_REGULATION_OF_MAPK_CASCADE	422	-0.0411491	-0.992523	0.464213	0.770892	1	4956	tags=51%, list=47%, signal=93%
GO_CEREBELLAR_CORTEX_DEVELOPMENT	34	-0.143048	-0.992313	0.445783	0.770589	1	665	tags=21%, list=6%, signal=22%
GO_POSITIVE_REGULATION_OF_BLOOD_CIRCULATION	32	-0.147728	-0.991935	0.443983	0.770614	1	7307	tags=84%, list=70%, signal=277%
GO_EXOCYTIC_PROCESS	69	-0.104233	-0.991915	0.463938	0.769897	1	5300	tags=61%, list=51%, signal=122%
GO_REGULATION_OF_RUFFLE_ASSEMBLY	22	-0.178475	-0.991284	0.452	0.770477	1	5285	tags=68%, list=50%, signal=137%
GO_REGULATION_OF_SMOOTH_MUSCLE_CONTRACTION	28	-0.161981	-0.991237	0.470226	0.769799	1	3926	tags=54%, list=37%, signal=85%
GO_ERYTHROCYTE_HOMEOSTASIS	87	-0.0925728	-0.9912	0.441909	0.769111	1	5549	tags=62%, list=53%, signal=131%
GO_PEPTIDE_HORMONE_PROCESSING	16	-0.204471	-0.991197	0.474438	0.768367	1	3760	tags=56%, list=36%, signal=88%
GO_REGULATION_OF_ALPHA_BETA_T_CELL_DIFFERENTIATION	26	-0.167938	-0.991024	0.446465	0.767974	1	5506	tags=69%, list=52%, signal=145%
GO_RESPONSE_TO_ESTRADIOL	73	-0.099967	-0.990444	0.462168	0.76845	1	3558	tags=44%, list=34%, signal=66%
GO_REGULATION_OF_NEUROTRANSMITTER_LEVELS	226	-0.0572971	-0.989745	0.459566	0.769263	1	3776	tags=42%, list=36%, signal=64%
GO_NEGATIVE_REGULATION_OF_PROTEIN_LOCALIZATION_TO_CELL_PERIPHERY	18	-0.194943	-0.989423	0.465726	0.769261	1	7284	tags=89%, list=69%, signal=290%
GO_REGULATION_OF_LONG_TERM_SYNAPTIC_POTENTIATION	38	-0.132959	-0.988553	0.456693	0.770317	1	7445	tags=84%, list=71%, signal=289%
GO_COLLAGEN_BIOSYNTHETIC_PROCESS	22	-0.174054	-0.988181	0.44902	0.770384	1	3424	tags=50%, list=33%, signal=74%
GO_OOGENESIS	30	-0.151785	-0.987637	0.458159	0.770765	1	6106	tags=73%, list=58%, signal=175%
GO_POSITIVE_REGULATION_OF_SIGNALING_RECEPTOR_ACTIVITY	28	-0.159161	-0.986662	0.456401	0.772106	1	1333	tags=29%, list=13%, signal=33%
GO_POSITIVE_REGULATION_OF_TYROSINE_PHOSPHORYLATION_OF_STAT_PROTEIN	21	-0.179232	-0.986333	0.436	0.772063	1	6117	tags=76%, list=58%, signal=182%
GO_REGULATION_OF_CYTOSKELETON_ORGANIZATION	388	-0.0444441	-0.983806	0.458586	0.776801	1	5527	tags=57%, list=53%, signal=116%
GO_POSITIVE_REGULATION_OF_NOTCH_SIGNALING_PATHWAY	32	-0.14771	-0.983253	0.465483	0.777302	1	2390	tags=38%, list=23%, signal=48%
GO_RESPONSE_TO_MECHANICAL_STIMULUS	115	-0.0776994	-0.982141	0.470363	0.778942	1	3026	tags=37%, list=29%, signal=51%
GO_ENTRAINMENT_OF_CIRCADIAN_CLOCK_BY_PHOTOPERIOD	19	-0.186369	-0.981893	0.468571	0.778671	1	5779	tags=74%, list=55%, signal=164%
GO_STRIATED_MUSCLE_CELL_APOPTOTIC_PROCESS	23	-0.171226	-0.981804	0.45898	0.778097	1	4594	tags=61%, list=44%, signal=108%
GO_NUCLEOBASE_CONTAINING_SMALL_MOLECULE_BIOSYNTHETIC_PROCESS	68	-0.100585	-0.981515	0.480808	0.777991	1	7283	tags=79%, list=69%, signal=258%
GO_REGULATION_OF_NON_CANONICAL_WNT_SIGNALING_PATHWAY	15	-0.208496	-0.981291	0.478846	0.777725	1	8307	tags=100%, list=79%, signal=480%
GO_PROTEIN_TRIMERIZATION	25	-0.162045	-0.981112	0.454545	0.777342	1	5858	tags=72%, list=56%, signal=163%
GO_POSITIVE_REGULATION_OF_PHOSPHATIDYLINOSITOL_3_KINASE_SIGNALING	54	-0.113492	-0.980511	0.475992	0.777963	1	7364	tags=81%, list=70%, signal=272%
GO_NEGATIVE_REGULATION_OF_CELL_POPULATION_PROLIFERATION	391	-0.0435512	-0.98012	0.454373	0.778037	1	8200	tags=82%, list=78%, signal=363%
GO_NCRNA_TRANSCRIPTION	87	-0.0908116	-0.980068	0.469428	0.777403	1	4241	tags=49%, list=40%, signal=82%
GO_REGULATION_OF_PHOSPHATASE_ACTIVITY	131	-0.0720839	-0.97935	0.462572	0.778255	1	6301	tags=67%, list=60%, signal=166%
GO_COPII_COATED_VESICLE_BUDDING	62	-0.102485	-0.978814	0.468127	0.778629	1	6546	tags=73%, list=62%, signal=192%
GO_RECEPTOR_RECYCLING	26	-0.159426	-0.97797	0.48643	0.779656	1	6402	tags=77%, list=61%, signal=197%
GO_COENZYME_METABOLIC_PROCESS	167	-0.0656183	-0.977797	0.459566	0.779297	1	3595	tags=41%, list=34%, signal=61%
GO_MONOAMINE_TRANSPORT	50	-0.115747	-0.977678	0.483748	0.778797	1	5716	tags=66%, list=54%, signal=144%
GO_NEGATIVE_REGULATION_OF_RESPONSE_TO_EXTERNAL_STIMULUS	174	-0.061888	-0.977109	0.470707	0.779305	1	4909	tags=53%, list=47%, signal=98%
GO_SULFUR_COMPOUND_CATABOLIC_PROCESS	30	-0.152486	-0.976951	0.439583	0.778925	1	3651	tags=50%, list=35%, signal=76%
GO_PINOCYTOSIS	15	-0.208687	-0.97655	0.468127	0.779046	1	6207	tags=80%, list=59%, signal=196%
GO_ORGANIC_HYDROXY_COMPOUND_METABOLIC_PROCESS	276	-0.050577	-0.975844	0.481262	0.779862	1	2601	tags=30%, list=25%, signal=38%
GO_REGULATION_OF_PROTEIN_TARGETING_TO_MEMBRANE	28	-0.154006	-0.973837	0.462	0.783412	1	5508	tags=68%, list=53%, signal=142%
GO_NEGATIVE_REGULATION_OF_LEUKOCYTE_DIFFERENTIATION	46	-0.122313	-0.972403	0.494845	0.78578	1	6249	tags=72%, list=60%, signal=177%
GO_INOSITOL_PHOSPHATE_METABOLIC_PROCESS	38	-0.1324	-0.971559	0.46856	0.786897	1	8279	tags=92%, list=79%, signal=435%
GO_CELLULAR_PIGMENTATION	36	-0.13721	-0.971456	0.467641	0.786364	1	4103	tags=53%, list=39%, signal=86%
GO_NEURON_MATURATION	37	-0.132138	-0.971436	0.470817	0.785658	1	3723	tags=49%, list=35%, signal=75%
GO_GLYCEROLIPID_BIOSYNTHETIC_PROCESS	170	-0.0632866	-0.971334	0.463366	0.785148	1	2680	tags=32%, list=26%, signal=42%
GO_POSITIVE_REGULATION_OF_SYNAPSE_ASSEMBLY	59	-0.107021	-0.971282	0.480084	0.784512	1	2085	tags=31%, list=20%, signal=38%
GO_NEGATIVE_REGULATION_OF_SECRETION	106	-0.0801051	-0.971223	0.47451	0.783892	1	4909	tags=55%, list=47%, signal=102%
GO_RESPONSE_TO_TEMPERATURE_STIMULUS	178	-0.0628743	-0.971195	0.482255	0.783226	1	7780	tags=80%, list=74%, signal=306%
GO_DITERPENOID_METABOLIC_PROCESS	35	-0.138662	-0.97058	0.457661	0.783829	1	7243	tags=83%, list=69%, signal=267%
GO_BILE_ACID_METABOLIC_PROCESS	22	-0.17534	-0.969727	0.476483	0.784921	1	4841	tags=64%, list=46%, signal=118%
GO_POSITIVE_REGULATION_OF_BINDING	120	-0.0760286	-0.969137	0.452716	0.785463	1	3496	tags=41%, list=33%, signal=61%
GO_POSITIVE_REGULATION_OF_SUBSTRATE_ADHESION_DEPENDENT_CELL_SPREADING	27	-0.159511	-0.96905	0.474684	0.784917	1	8045	tags=93%, list=77%, signal=396%
GO_PROTEIN_COMPLEX_OLIGOMERIZATION	339	-0.0454169	-0.967982	0.475442	0.786492	1	8359	tags=84%, list=80%, signal=400%
GO_POSITIVE_REGULATION_OF_CHEMOKINE_PRODUCTION	18	-0.187919	-0.967674	0.458248	0.786411	1	6192	tags=78%, list=59%, signal=190%
GO_RESPONSE_TO_BACTERIUM	205	-0.057754	-0.966912	0.498008	0.787269	1	3603	tags=40%, list=34%, signal=60%
GO_ENDOTHELIAL_CELL_MIGRATION	129	-0.073126	-0.966509	0.482	0.787405	1	4529	tags=50%, list=43%, signal=88%
GO_POSITIVE_REGULATION_OF_INTRACELLULAR_PROTEIN_TRANSPORT	115	-0.076505	-0.966479	0.475806	0.786737	1	8329	tags=87%, list=79%, signal=417%
GO_CELLULAR_RESPONSE_TO_REACTIVE_OXYGEN_SPECIES	106	-0.0798635	-0.966359	0.5	0.786245	1	3625	tags=42%, list=35%, signal=64%
GO_PHOSPHOLIPID_TRANSPORT	51	-0.114161	-0.965683	0.489484	0.786914	1	2923	tags=39%, list=28%, signal=54%
GO_REGULATION_OF_LIPASE_ACTIVITY	46	-0.120989	-0.965468	0.485149	0.786659	1	7175	tags=80%, list=68%, signal=253%
GO_INORGANIC_ION_IMPORT_ACROSS_PLASMA_MEMBRANE	50	-0.115881	-0.965329	0.48381	0.786236	1	4246	tags=52%, list=40%, signal=87%
GO_NEGATIVE_REGULATION_OF_MITOTIC_CELL_CYCLE	211	-0.0558568	-0.965256	0.490909	0.785651	1	4995	tags=53%, list=48%, signal=99%
GO_MACROPHAGE_MIGRATION	18	-0.188375	-0.96475	0.445361	0.785975	1	6770	tags=83%, list=65%, signal=235%
GO_NEGATIVE_REGULATION_OF_EPITHELIAL_CELL_MIGRATION	38	-0.12814	-0.964067	0.470954	0.78669	1	5563	tags=66%, list=53%, signal=140%
GO_MEMBRANE_LIPID_CATABOLIC_PROCESS	23	-0.168089	-0.963469	0.485714	0.787215	1	5539	tags=70%, list=53%, signal=147%
GO_POSITIVE_REGULATION_OF_LYMPHOCYTE_DIFFERENTIATION	39	-0.129113	-0.963263	0.477642	0.786939	1	5376	tags=64%, list=51%, signal=131%
GO_REGULATION_OF_OSTEOBLAST_DIFFERENTIATION	70	-0.0976008	-0.962892	0.487329	0.787081	1	4229	tags=50%, list=40%, signal=83%
GO_RESPONSE_TO_GROWTH_HORMONE	22	-0.173403	-0.962637	0.46473	0.786929	1	8199	tags=95%, list=78%, signal=436%
GO_AMINOGLYCAN_BIOSYNTHETIC_PROCESS	75	-0.0943959	-0.962618	0.501992	0.786234	1	5172	tags=59%, list=49%, signal=115%
GO_CYTOSKELETON_DEPENDENT_CYTOKINESIS	58	-0.106258	-0.960268	0.479424	0.790598	1	6127	tags=69%, list=58%, signal=165%
GO_POSITIVE_REGULATION_OF_SYNAPTIC_TRANSMISSION_GLUTAMATERGIC	26	-0.158786	-0.959584	0.486111	0.791313	1	8426	tags=96%, list=80%, signal=487%
GO_INTEGRIN_MEDIATED_SIGNALING_PATHWAY	57	-0.108863	-0.95933	0.495108	0.791128	1	2914	tags=39%, list=28%, signal=53%
GO_REGULATION_OF_CALCIUM_ION_TRANSMEMBRANE_TRANSPORT	89	-0.0849313	-0.959125	0.491803	0.790834	1	6661	tags=72%, list=63%, signal=195%
GO_NEUROTRANSMITTER_BIOSYNTHETIC_PROCESS	40	-0.129019	-0.958032	0.484496	0.792365	1	7307	tags=83%, list=70%, signal=271%
GO_ARP2_3_COMPLEX_MEDIATED_ACTIN_NUCLEATION	29	-0.146478	-0.957566	0.512428	0.792571	1	4618	tags=59%, list=44%, signal=104%
GO_ENDOSOME_TRANSPORT_VIA_MULTIVESICULAR_BODY_SORTING_PATHWAY	23	-0.165248	-0.957483	0.49503	0.792007	1	6937	tags=83%, list=66%, signal=243%
GO_REGULATION_OF_NUCLEAR_DIVISION	118	-0.0754558	-0.956937	0.499079	0.792481	1	3041	tags=36%, list=29%, signal=51%
GO_MULTI_MULTICELLULAR_ORGANISM_PROCESS	108	-0.0803652	-0.956623	0.484909	0.792419	1	3926	tags=45%, list=37%, signal=72%
GO_PYRIMIDINE_CONTAINING_COMPOUND_BIOSYNTHETIC_PROCESS	36	-0.135833	-0.956105	0.51497	0.792824	1	9071	tags=100%, list=86%, signal=737%
GO_POSITIVE_REGULATION_OF_ANION_TRANSPORT	29	-0.151561	-0.955574	0.481633	0.793196	1	5650	tags=69%, list=54%, signal=149%
GO_INNER_EAR_RECEPTOR_CELL_STEREOCILIUM_ORGANIZATION	16	-0.195759	-0.955379	0.508	0.792894	1	2540	tags=44%, list=24%, signal=58%
GO_NEGATIVE_REGULATION_OF_IMMUNE_SYSTEM_PROCESS	195	-0.0586319	-0.953193	0.49789	0.796912	1	5530	tags=58%, list=53%, signal=121%
GO_NEGATIVE_REGULATION_OF_LYMPHOCYTE_DIFFERENTIATION	20	-0.175072	-0.95286	0.506098	0.796883	1	5511	tags=70%, list=53%, signal=147%
GO_REGULATION_OF_ASTROCYTE_DIFFERENTIATION	22	-0.168453	-0.952365	0.478927	0.797218	1	7774	tags=91%, list=74%, signal=350%
GO_REGULATION_OF_NITRIC_OXIDE_SYNTHASE_ACTIVITY	30	-0.145507	-0.95233	0.499018	0.796573	1	1626	tags=30%, list=16%, signal=35%
GO_RESPONSE_TO_ANTIBIOTIC	203	-0.0581493	-0.951749	0.492	0.797161	1	6844	tags=71%, list=65%, signal=200%
GO_NEGATIVE_REGULATION_OF_POTASSIUM_ION_TRANSPORT	20	-0.175883	-0.951565	0.506903	0.796819	1	7076	tags=85%, list=67%, signal=261%
GO_ISOPRENOID_METABOLIC_PROCESS	44	-0.121961	-0.951447	0.491262	0.796337	1	9217	tags=100%, list=88%, signal=821%
GO_RESPONSE_TO_FATTY_ACID	45	-0.122174	-0.951355	0.49569	0.795821	1	7350	tags=82%, list=70%, signal=274%
GO_PHOSPHATIDIC_ACID_BIOSYNTHETIC_PROCESS	23	-0.163366	-0.950381	0.517021	0.797186	1	3308	tags=48%, list=32%, signal=70%
GO_CELLULAR_RESPONSE_TO_NUTRIENT	35	-0.133921	-0.946558	0.511538	0.804583	1	1598	tags=29%, list=15%, signal=34%
GO_RESPONSE_TO_ACETYLCHOLINE	22	-0.171458	-0.946388	0.524655	0.804224	1	3928	tags=55%, list=37%, signal=87%
GO_PHOSPHOLIPID_METABOLIC_PROCESS	178	-0.0610536	-0.94561	0.520576	0.805113	1	5854	tags=62%, list=56%, signal=137%
GO_REGULATION_OF_ENDOTHELIAL_CELL_DIFFERENTIATION	19	-0.176628	-0.945558	0.477495	0.804479	1	5881	tags=74%, list=56%, signal=167%
GO_NEGATIVE_REGULATION_OF_INTRACELLULAR_TRANSPORT	44	-0.121142	-0.945459	0.533195	0.803998	1	5411	tags=64%, list=52%, signal=131%
GO_RESPONSE_TO_ELECTRICAL_STIMULUS	26	-0.153604	-0.944264	0.519531	0.805811	1	411	tags=19%, list=4%, signal=20%
GO_RNA_5_END_PROCESSING	15	-0.200191	-0.944126	0.548654	0.805349	1	4198	tags=60%, list=40%, signal=100%
GO_GLIAL_CELL_PROLIFERATION	32	-0.141763	-0.943877	0.52439	0.805144	1	2780	tags=41%, list=27%, signal=55%
GO_INTERFERON_GAMMA_MEDIATED_SIGNALING_PATHWAY	32	-0.139797	-0.943726	0.527273	0.804724	1	3784	tags=50%, list=36%, signal=78%
GO_REGULATION_OF_HORMONE_LEVELS	271	-0.048727	-0.941619	0.520913	0.808448	1	5619	tags=58%, list=54%, signal=122%
GO_ORGANOPHOSPHATE_ESTER_TRANSPORT	67	-0.0973693	-0.941361	0.508265	0.808313	1	3370	tags=42%, list=32%, signal=61%
GO_NEGATIVE_REGULATION_OF_RNA_SPLICING	25	-0.152642	-0.941089	0.515947	0.808149	1	2180	tags=36%, list=21%, signal=45%
GO_MITOTIC_CYTOKINESIS	49	-0.113194	-0.940937	0.489316	0.807744	1	6312	tags=71%, list=60%, signal=179%
GO_THIOESTER_METABOLIC_PROCESS	37	-0.132182	-0.940742	0.503953	0.807426	1	2872	tags=41%, list=27%, signal=56%
GO_NEGATIVE_REGULATION_OF_ACTIN_FILAMENT_BUNDLE_ASSEMBLY	17	-0.193714	-0.940636	0.53493	0.806944	1	5994	tags=76%, list=57%, signal=178%
GO_PRIMARY_ALCOHOL_METABOLIC_PROCESS	30	-0.14471	-0.940019	0.520256	0.807478	1	8278	tags=93%, list=79%, signal=441%
GO_REGULATION_OF_NEUROTRANSMITTER_RECEPTOR_ACTIVITY	61	-0.103092	-0.939463	0.521561	0.807941	1	3397	tags=43%, list=32%, signal=63%
GO_CELLULAR_RESPONSE_TO_CAMP	33	-0.138669	-0.939244	0.500963	0.807663	1	3637	tags=48%, list=35%, signal=74%
GO_IMPORT_INTO_NUCLEUS	108	-0.0765998	-0.938386	0.528487	0.808757	1	4645	tags=52%, list=44%, signal=92%
GO_POSITIVE_REGULATION_OF_PHOSPHOPROTEIN_PHOSPHATASE_ACTIVITY	15	-0.20471	-0.937875	0.528864	0.809122	1	4850	tags=67%, list=46%, signal=124%
GO_REGULATION_OF_MICROTUBULE_POLYMERIZATION	40	-0.126124	-0.936514	0.546559	0.811264	1	3928	tags=50%, list=37%, signal=80%
GO_VIRAL_BUDDING	23	-0.161514	-0.936233	0.515385	0.811177	1	6520	tags=78%, list=62%, signal=206%
GO_PROTEIN_DEPHOSPHORYLATION	244	-0.0516035	-0.936191	0.516569	0.810541	1	6136	tags=64%, list=58%, signal=149%
GO_TRANSCRIPTION_COUPLED_NUCLEOTIDE_EXCISION_REPAIR	64	-0.0974487	-0.936096	0.541922	0.810029	1	4230	tags=50%, list=40%, signal=83%
GO_NEGATIVE_REGULATION_OF_CELLULAR_PROTEIN_CATABOLIC_PROCESS	68	-0.0960807	-0.936082	0.529293	0.80934	1	7947	tags=85%, list=76%, signal=350%
GO_SYNAPSE_MATURATION	23	-0.163408	-0.935466	0.528376	0.809962	1	5588	tags=70%, list=53%, signal=149%
GO_REGULATION_OF_ENDOCYTOSIS	145	-0.0673889	-0.934962	0.522505	0.810304	1	4368	tags=48%, list=42%, signal=82%
GO_NEGATIVE_REGULATION_OF_PROTEIN_CATABOLIC_PROCESS	102	-0.0797564	-0.93488	0.508876	0.809781	1	8017	tags=84%, list=76%, signal=354%
GO_NUCLEOBASE_CONTAINING_SMALL_MOLECULE_CATABOLIC_PROCESS	26	-0.153052	-0.934868	0.538462	0.809091	1	8486	tags=96%, list=81%, signal=502%
GO_GLUCOSE_METABOLIC_PROCESS	75	-0.0926164	-0.93474	0.492723	0.808656	1	3652	tags=44%, list=35%, signal=67%
GO_ANIMAL_ORGAN_REGENERATION	45	-0.118323	-0.933863	0.518962	0.809728	1	630	tags=18%, list=6%, signal=19%
GO_RESPONSE_TO_GONADOTROPIN	18	-0.18394	-0.933799	0.513944	0.809152	1	7982	tags=94%, list=76%, signal=394%
GO_NEGATIVE_REGULATION_OF_CAMP_MEDIATED_SIGNALING	16	-0.193252	-0.933677	0.533597	0.808699	1	6500	tags=81%, list=62%, signal=213%
GO_CELLULAR_HORMONE_METABOLIC_PROCESS	37	-0.132493	-0.933611	0.527778	0.808129	1	7972	tags=89%, list=76%, signal=370%
GO_LEUKOCYTE_DIFFERENTIATION	234	-0.0523463	-0.933428	0.531621	0.807796	1	7892	tags=80%, list=75%, signal=317%
GO_RESPONSE_TO_EPIDERMAL_GROWTH_FACTOR	37	-0.126207	-0.933328	0.514056	0.807306	1	3785	tags=49%, list=36%, signal=76%
GO_NEGATIVE_REGULATION_OF_ACTIN_FILAMENT_DEPOLYMERIZATION	29	-0.14457	-0.933037	0.536346	0.807162	1	659	tags=21%, list=6%, signal=22%
GO_REGULATION_OF_AMYLOID_PRECURSOR_PROTEIN_CATABOLIC_PROCESS	25	-0.160134	-0.932715	0.505906	0.807122	1	5878	tags=72%, list=56%, signal=163%
GO_RESPONSE_TO_CHEMOKINE	25	-0.157363	-0.932126	0.538618	0.807602	1	3809	tags=52%, list=36%, signal=81%
GO_RESPONSE_TO_INTERLEUKIN_12	36	-0.136248	-0.930802	0.514056	0.809638	1	5570	tags=67%, list=53%, signal=142%
GO_MICROTUBULE_POLYMERIZATION	60	-0.101358	-0.929993	0.558468	0.810681	1	4014	tags=48%, list=38%, signal=78%
GO_SPHINGOLIPID_BIOSYNTHETIC_PROCESS	75	-0.0929813	-0.928107	0.533333	0.813987	1	2809	tags=36%, list=27%, signal=49%
GO_REGULATION_OF_LIPID_TRANSPORT	48	-0.11083	-0.927983	0.544534	0.813546	1	2996	tags=40%, list=29%, signal=55%
GO_NEGATIVE_REGULATION_OF_MUSCLE_CELL_DIFFERENTIATION	30	-0.143276	-0.927962	0.527668	0.81289	1	7244	tags=83%, list=69%, signal=269%
GO_POSTSYNAPTIC_MEMBRANE_ORGANIZATION	30	-0.143722	-0.926865	0.531062	0.814501	1	8638	tags=97%, list=82%, signal=546%
GO_REGULATION_OF_CALCIUM_ION_TRANSMEMBRANE_TRANSPORTER_ACTIVITY	56	-0.104483	-0.926805	0.529532	0.813935	1	6591	tags=73%, list=63%, signal=196%
GO_HEMATOPOIETIC_PROGENITOR_CELL_DIFFERENTIATION	113	-0.0740448	-0.926242	0.513026	0.814418	1	7866	tags=82%, list=75%, signal=325%
GO_STEROL_TRANSPORT	52	-0.110546	-0.925628	0.546906	0.814955	1	2680	tags=37%, list=26%, signal=49%
GO_GLIAL_CELL_MIGRATION	39	-0.122962	-0.925501	0.540323	0.814523	1	8399	tags=92%, list=80%, signal=461%
GO_T_CELL_ACTIVATION_INVOLVED_IN_IMMUNE_RESPONSE	25	-0.155585	-0.925124	0.551363	0.814579	1	5506	tags=68%, list=52%, signal=143%
GO_REGULATION_OF_GASTRULATION	20	-0.169245	-0.924889	0.526012	0.81437	1	1376	tags=30%, list=13%, signal=34%
GO_NEGATIVE_REGULATION_OF_TOLL_LIKE_RECEPTOR_SIGNALING_PATHWAY	18	-0.184641	-0.924449	0.528376	0.81458	1	4478	tags=61%, list=43%, signal=106%
GO_C21_STEROID_HORMONE_METABOLIC_PROCESS	17	-0.191804	-0.924334	0.527273	0.814115	1	6014	tags=76%, list=57%, signal=179%
GO_CHROMATIN_DISASSEMBLY	17	-0.186603	-0.923381	0.552326	0.815411	1	1132	tags=29%, list=11%, signal=33%
GO_RNA_EXPORT_FROM_NUCLEUS	123	-0.0726257	-0.922253	0.550107	0.817061	1	5815	tags=63%, list=55%, signal=139%
GO_CELL_CELL_JUNCTION_ASSEMBLY	75	-0.0901584	-0.922072	0.527938	0.816737	1	1160	tags=20%, list=11%, signal=22%
GO_DIGESTIVE_SYSTEM_PROCESS	34	-0.13228	-0.92105	0.53629	0.818168	1	5097	tags=62%, list=49%, signal=120%
GO_DNA_TEMPLATED_TRANSCRIPTION_ELONGATION	98	-0.0805624	-0.920397	0.538144	0.818846	1	4944	tags=55%, list=47%, signal=103%
GO_REGULATION_OF_SODIUM_ION_TRANSPORT	66	-0.0984703	-0.919065	0.554455	0.820946	1	5650	tags=64%, list=54%, signal=137%
GO_NEURAL_CREST_CELL_MIGRATION	40	-0.120837	-0.917718	0.554639	0.823031	1	2672	tags=38%, list=25%, signal=50%
GO_PLASMA_MEMBRANE_ORGANIZATION	63	-0.097421	-0.91743	0.567901	0.822887	1	5479	tags=62%, list=52%, signal=129%
GO_PROTEIN_PEPTIDYL_PROLYL_ISOMERIZATION	25	-0.152394	-0.916988	0.541247	0.823051	1	1763	tags=32%, list=17%, signal=38%
GO_REGULATION_OF_RECEPTOR_RECYCLING	19	-0.179599	-0.916692	0.545639	0.822926	1	6402	tags=79%, list=61%, signal=202%
GO_POSITIVE_REGULATION_OF_EPITHELIAL_CELL_DIFFERENTIATION	22	-0.166568	-0.916598	0.51634	0.822416	1	4456	tags=59%, list=42%, signal=103%
GO_REGULATION_OF_EXTENT_OF_CELL_GROWTH	94	-0.0805241	-0.916013	0.562118	0.822911	1	1061	tags=18%, list=10%, signal=20%
GO_IMMUNE_RESPONSE_REGULATING_CELL_SURFACE_RECEPTOR_SIGNALING_PATHWAY	207	-0.0548492	-0.915943	0.569416	0.822348	1	4758	tags=51%, list=45%, signal=91%
GO_REGULATION_OF_INTRACELLULAR_PROTEIN_TRANSPORT	182	-0.0584556	-0.915528	0.545098	0.822492	1	5508	tags=58%, list=53%, signal=121%
GO_ANION_TRANSMEMBRANE_TRANSPORT	163	-0.0621042	-0.914118	0.539419	0.824838	1	3221	tags=37%, list=31%, signal=52%
GO_ESTABLISHMENT_OF_PROTEIN_LOCALIZATION_TO_POSTSYNAPTIC_MEMBRANE	17	-0.183295	-0.913375	0.561265	0.825655	1	4869	tags=65%, list=46%, signal=121%
GO_ALCOHOL_METABOLIC_PROCESS	132	-0.0683354	-0.912831	0.55597	0.826075	1	5015	tags=55%, list=48%, signal=103%
GO_REGULATION_OF_CELL_KILLING	18	-0.179399	-0.912218	0.540984	0.826612	1	1619	tags=33%, list=15%, signal=39%
GO_NEUTRAL_AMINO_ACID_TRANSPORT	26	-0.145385	-0.912123	0.530815	0.826118	1	5742	tags=69%, list=55%, signal=153%
GO_REGULATION_OF_SYSTEMIC_ARTERIAL_BLOOD_PRESSURE_MEDIATED_BY_A_CHEMICAL_SIGNAL	17	-0.185317	-0.912088	0.559524	0.825502	1	6699	tags=82%, list=64%, signal=228%
GO_POSITIVE_REGULATION_OF_MESENCHYMAL_CELL_PROLIFERATION	17	-0.185693	-0.910732	0.567347	0.827584	1	6078	tags=76%, list=58%, signal=182%
GO_REGULATION_OF_PROTEIN_LOCALIZATION_TO_CELL_PERIPHERY	84	-0.0848183	-0.909286	0.541582	0.829887	1	1616	tags=24%, list=15%, signal=28%
GO_PROTEIN_LOCALIZATION_TO_MICROTUBULE	15	-0.191599	-0.909122	0.549902	0.829497	1	4288	tags=60%, list=41%, signal=101%
GO_REGULATION_OF_IMMUNE_RESPONSE	438	-0.038434	-0.90738	0.548263	0.832464	1	6129	tags=62%, list=58%, signal=143%
GO_PEROXISOMAL_MEMBRANE_TRANSPORT	18	-0.179208	-0.905862	0.568627	0.834918	1	6866	tags=83%, list=65%, signal=241%
GO_PROTEIN_TETRAMERIZATION	87	-0.0839722	-0.905658	0.544379	0.834665	1	4071	tags=47%, list=39%, signal=76%
GO_POSITIVE_REGULATION_OF_PROTEIN_AUTOPHOSPHORYLATION	20	-0.168004	-0.905406	0.548757	0.834472	1	4536	tags=60%, list=43%, signal=106%
GO_VASCULAR_SMOOTH_MUSCLE_CELL_DIFFERENTIATION	15	-0.198854	-0.905269	0.566802	0.834038	1	6310	tags=80%, list=60%, signal=200%
GO_TRANSCRIPTION_INITIATION_FROM_RNA_POLYMERASE_I_PROMOTER	30	-0.140854	-0.903934	0.542574	0.836166	1	4472	tags=57%, list=43%, signal=98%
GO_NEGATIVE_REGULATION_OF_DEPHOSPHORYLATION	82	-0.0830037	-0.903804	0.561265	0.835723	1	6301	tags=68%, list=60%, signal=170%
GO_NEGATIVE_REGULATION_OF_INTRACELLULAR_SIGNAL_TRANSDUCTION	338	-0.0429548	-0.903746	0.585153	0.835144	1	4003	tags=42%, list=38%, signal=66%
GO_REGULATION_OF_SENSORY_PERCEPTION	19	-0.171964	-0.903242	0.538153	0.835487	1	1513	tags=32%, list=14%, signal=37%
GO_NEGATIVE_REGULATION_OF_CYSTEINE_TYPE_ENDOPEPTIDASE_ACTIVITY	51	-0.106572	-0.902643	0.563707	0.836025	1	7733	tags=84%, list=74%, signal=319%
GO_REGULATION_OF_DEFENSE_RESPONSE	336	-0.0439341	-0.901311	0.581921	0.838066	1	8359	tags=84%, list=80%, signal=400%
GO_CATECHOLAMINE_SECRETION	39	-0.124132	-0.90113	0.5803	0.837755	1	5966	tags=69%, list=57%, signal=160%
GO_REGULATION_OF_LYMPHOCYTE_DIFFERENTIATION	72	-0.091279	-0.901014	0.599174	0.837282	1	5752	tags=64%, list=55%, signal=140%
GO_EXCITATORY_SYNAPSE_ASSEMBLY	23	-0.156513	-0.900091	0.575949	0.838486	1	4748	tags=61%, list=45%, signal=111%
GO_POSTSYNAPSE_ORGANIZATION	142	-0.0659037	-0.899633	0.580583	0.83871	1	501	tags=11%, list=5%, signal=12%
GO_NEGATIVE_REGULATION_OF_PEPTIDYL_TYROSINE_PHOSPHORYLATION	35	-0.125763	-0.899479	0.58209	0.838337	1	6179	tags=71%, list=59%, signal=173%
GO_PYRIMIDINE_RIBONUCLEOTIDE_BIOSYNTHETIC_PROCESS	15	-0.197709	-0.899139	0.57485	0.838389	1	8420	tags=100%, list=80%, signal=506%
GO_POSITIVE_REGULATION_OF_MULTI_ORGANISM_PROCESS	117	-0.0732482	-0.897841	0.595285	0.84031	1	4800	tags=53%, list=46%, signal=97%
GO_NEGATIVE_REGULATION_OF_NEURON_PROJECTION_DEVELOPMENT	128	-0.0679737	-0.897669	0.539216	0.839926	1	5689	tags=61%, list=54%, signal=132%
GO_RHYTHMIC_BEHAVIOR	25	-0.148247	-0.89566	0.623762	0.843256	1	6422	tags=76%, list=61%, signal=196%
GO_MITOCHONDRIAL_FISSION	27	-0.143674	-0.895213	0.571721	0.843501	1	3937	tags=52%, list=38%, signal=83%
GO_MRNA_3_END_PROCESSING	87	-0.082643	-0.894711	0.580247	0.843823	1	5170	tags=57%, list=49%, signal=112%
GO_BASEMENT_MEMBRANE_ORGANIZATION	16	-0.189004	-0.894308	0.571429	0.843932	1	3922	tags=56%, list=37%, signal=90%
GO_REGULATION_OF_MEMBRANE_REPOLARIZATION	20	-0.168863	-0.89399	0.596806	0.843869	1	5576	tags=70%, list=53%, signal=149%
GO_SMOOTH_MUSCLE_CELL_MIGRATION	49	-0.108501	-0.893334	0.588353	0.844454	1	6361	tags=71%, list=61%, signal=181%
GO_REGULATION_OF_CD4_POSITIVE_ALPHA_BETA_T_CELL_DIFFERENTIATION	17	-0.181391	-0.89231	0.579681	0.845827	1	5506	tags=71%, list=52%, signal=148%
GO_SPROUTING_ANGIOGENESIS	68	-0.0955755	-0.892232	0.599581	0.845286	1	7798	tags=84%, list=74%, signal=325%
GO_ORGANOPHOSPHATE_CATABOLIC_PROCESS	88	-0.0820734	-0.891234	0.587234	0.84658	1	7730	tags=82%, list=74%, signal=308%
GO_RESPONSE_TO_FLUID_SHEAR_STRESS	27	-0.141341	-0.890927	0.559118	0.846529	1	5904	tags=70%, list=56%, signal=161%
GO_NEGATIVE_REGULATION_OF_INTRACELLULAR_STEROID_HORMONE_RECEPTOR_SIGNALING_PATHWAY	24	-0.15118	-0.890081	0.580972	0.847486	1	4975	tags=63%, list=47%, signal=119%
GO_POSITIVE_REGULATION_OF_LOCOMOTION	326	-0.042238	-0.889004	0.591522	0.849024	1	9032	tags=90%, list=86%, signal=629%
GO_CYTOKINESIS	105	-0.0738978	-0.888926	0.586716	0.848483	1	6127	tags=66%, list=58%, signal=156%
GO_MAMMARY_GLAND_DEVELOPMENT	84	-0.0842325	-0.888786	0.591797	0.848075	1	4869	tags=55%, list=46%, signal=101%
GO_EXIT_FROM_MITOSIS	21	-0.162598	-0.88878	0.567951	0.847387	1	3294	tags=48%, list=31%, signal=69%
GO_MATURATION_OF_LSU_RRNA	19	-0.16642	-0.887534	0.592308	0.849295	1	6540	tags=79%, list=62%, signal=209%
GO_POSITIVE_REGULATION_OF_CELL_JUNCTION_ASSEMBLY	28	-0.143792	-0.887307	0.581132	0.849063	1	3367	tags=46%, list=32%, signal=68%
GO_BODY_FLUID_SECRETION	49	-0.109087	-0.886825	0.572277	0.849378	1	1431	tags=24%, list=14%, signal=28%
GO_TISSUE_MIGRATION	184	-0.0562779	-0.886681	0.589391	0.848953	1	4666	tags=50%, list=44%, signal=88%
GO_REGULATION_OF_HORMONE_SECRETION	157	-0.061268	-0.886524	0.603448	0.848561	1	5849	tags=62%, list=56%, signal=138%
GO_REGULATION_OF_EXOCYTOSIS	157	-0.061207	-0.886081	0.576699	0.848767	1	5716	tags=61%, list=54%, signal=131%
GO_NEGATIVE_REGULATION_OF_IMMUNE_EFFECTOR_PROCESS	45	-0.111973	-0.886011	0.608871	0.84821	1	6291	tags=71%, list=60%, signal=177%
GO_NEGATIVE_REGULATION_OF_KINASE_ACTIVITY	171	-0.0584336	-0.885655	0.587879	0.848268	1	2772	tags=32%, list=26%, signal=43%
GO_REGULATION_OF_AMYLOID_BETA_FORMATION	20	-0.162846	-0.883745	0.608434	0.851491	1	1443	tags=30%, list=14%, signal=35%
GO_POSITIVE_REGULATION_OF_MYELOID_LEUKOCYTE_DIFFERENTIATION	23	-0.150539	-0.883347	0.592751	0.851567	1	2074	tags=35%, list=20%, signal=43%
GO_RESPONSE_TO_BRONCHODILATOR	33	-0.127761	-0.883275	0.573705	0.85103	1	9155	tags=100%, list=87%, signal=783%
GO_MYELOID_LEUKOCYTE_CYTOKINE_PRODUCTION	17	-0.173741	-0.882604	0.595285	0.85174	1	4352	tags=59%, list=41%, signal=100%
GO_PROTEIN_KINASE_A_SIGNALING	16	-0.184063	-0.881179	0.603884	0.853972	1	5285	tags=69%, list=50%, signal=138%
GO_G1_DNA_DAMAGE_CHECKPOINT	47	-0.109036	-0.879943	0.592593	0.855834	1	7790	tags=85%, list=74%, signal=329%
GO_REGULATION_OF_NEURON_PROJECTION_REGENERATION	24	-0.146243	-0.879726	0.578842	0.855579	1	1530	tags=29%, list=15%, signal=34%
GO_POSITIVE_REGULATION_OF_NEURAL_PRECURSOR_CELL_PROLIFERATION	29	-0.139602	-0.879233	0.588115	0.855832	1	7222	tags=83%, list=69%, signal=265%
GO_L_GLUTAMATE_TRANSMEMBRANE_TRANSPORT	19	-0.166751	-0.87901	0.607619	0.855601	1	3776	tags=53%, list=36%, signal=82%
GO_REGULATION_OF_PROTEIN_TARGETING	65	-0.0930382	-0.878172	0.59919	0.856578	1	8230	tags=88%, list=78%, signal=405%
GO_BARBED_END_ACTIN_FILAMENT_CAPPING	16	-0.18756	-0.878125	0.588235	0.855965	1	659	tags=25%, list=6%, signal=27%
GO_INACTIVATION_OF_MAPK_ACTIVITY	20	-0.162798	-0.877987	0.608081	0.855559	1	1968	tags=35%, list=19%, signal=43%
GO_TRABECULA_FORMATION	15	-0.193222	-0.877866	0.616667	0.855116	1	8467	tags=100%, list=81%, signal=518%
GO_NATURAL_KILLER_CELL_ACTIVATION	24	-0.151936	-0.877547	0.605372	0.855081	1	4530	tags=58%, list=43%, signal=102%
GO_REGULATION_OF_CHEMOTAXIS	113	-0.0723119	-0.877475	0.607069	0.854534	1	6770	tags=72%, list=65%, signal=200%
GO_POSITIVE_REGULATION_OF_NUCLEAR_DIVISION	35	-0.128073	-0.875135	0.601562	0.858527	1	2858	tags=40%, list=27%, signal=55%
GO_REGULATION_OF_PROTEIN_EXIT_FROM_ENDOPLASMIC_RETICULUM	20	-0.162798	-0.874935	0.628151	0.858245	1	8262	tags=95%, list=79%, signal=446%
GO_NEUROEPITHELIAL_CELL_DIFFERENTIATION	26	-0.146179	-0.874568	0.6139	0.858277	1	7751	tags=88%, list=74%, signal=338%
GO_GLAND_DEVELOPMENT	252	-0.0471291	-0.874509	0.612576	0.857705	1	4930	tags=52%, list=47%, signal=95%
GO_RESPONSE_TO_INTERLEUKIN_7	19	-0.167224	-0.873708	0.615551	0.858629	1	8740	tags=100%, list=83%, signal=598%
GO_REGULATION_OF_INTRINSIC_APOPTOTIC_SIGNALING_PATHWAY_IN_RESPONSE_TO_DNA_DAMAGE	26	-0.146598	-0.873681	0.590264	0.857984	1	3712	tags=50%, list=35%, signal=77%
GO_NUCLEOBASE_CONTAINING_SMALL_MOLECULE_METABOLIC_PROCESS	235	-0.0500472	-0.87363	0.609054	0.857398	1	6987	tags=71%, list=67%, signal=209%
GO_VASCULAR_ENDOTHELIAL_GROWTH_FACTOR_SIGNALING_PATHWAY	26	-0.144606	-0.873593	0.605634	0.856778	1	7364	tags=85%, list=70%, signal=283%
GO_REGULATION_OF_CELL_SHAPE	109	-0.0725858	-0.873171	0.592975	0.856934	1	7524	tags=79%, list=72%, signal=276%
GO_CELLULAR_RESPONSE_TO_DSRNA	15	-0.187621	-0.872031	0.623552	0.858609	1	5029	tags=67%, list=48%, signal=128%
GO_NEGATIVE_REGULATION_OF_ANION_TRANSPORT	15	-0.187176	-0.870994	0.603143	0.859987	1	3635	tags=53%, list=35%, signal=81%
GO_POSITIVE_REGULATION_OF_SPROUTING_ANGIOGENESIS	23	-0.153696	-0.870878	0.614504	0.859532	1	7514	tags=87%, list=72%, signal=306%
GO_MITOCHONDRIAL_RNA_METABOLIC_PROCESS	18	-0.174179	-0.870126	0.608607	0.860334	1	8667	tags=100%, list=83%, signal=574%
GO_MITOCHONDRIAL_CALCIUM_ION_TRANSMEMBRANE_TRANSPORT	22	-0.15606	-0.869525	0.614314	0.860898	1	4566	tags=59%, list=44%, signal=104%
GO_PEPTIDYL_TYROSINE_MODIFICATION	207	-0.0519257	-0.868603	0.634615	0.861976	1	6207	tags=64%, list=59%, signal=154%
GO_DETERMINATION_OF_HEART_LEFT_RIGHT_ASYMMETRY	34	-0.127385	-0.866532	0.634766	0.865411	1	8542	tags=94%, list=81%, signal=505%
GO_MICROTUBULE_ORGANIZING_CENTER_LOCALIZATION	22	-0.154888	-0.86621	0.596273	0.86536	1	2671	tags=41%, list=25%, signal=55%
GO_PROTEIN_PALMITOYLATION	29	-0.136886	-0.865416	0.612836	0.866239	1	2548	tags=38%, list=24%, signal=50%
GO_POSITIVE_REGULATION_OF_ADHERENS_JUNCTION_ORGANIZATION	30	-0.13499	-0.865234	0.623819	0.865887	1	3834	tags=50%, list=37%, signal=79%
GO_CYTOPLASMIC_SEQUESTERING_OF_PROTEIN	21	-0.158513	-0.865222	0.596422	0.86522	1	8332	tags=95%, list=79%, signal=462%
GO_REGULATION_OF_RELEASE_OF_CYTOCHROME_C_FROM_MITOCHONDRIA	33	-0.126214	-0.864888	0.626283	0.865239	1	4403	tags=55%, list=42%, signal=94%
GO_POSITIVE_REGULATION_OF_LEUKOCYTE_DIFFERENTIATION	64	-0.0889333	-0.864773	0.624481	0.864802	1	2188	tags=30%, list=21%, signal=37%
GO_PLASMA_LIPOPROTEIN_PARTICLE_CLEARANCE	29	-0.133006	-0.864679	0.597077	0.864304	1	7291	tags=83%, list=70%, signal=271%
GO_SIALYLATION	16	-0.183574	-0.863906	0.616016	0.865169	1	2012	tags=38%, list=19%, signal=46%
GO_REGULATION_OF_ESTABLISHMENT_OF_PROTEIN_LOCALIZATION_TO_MITOCHONDRION	57	-0.0955353	-0.863737	0.616935	0.864824	1	8022	tags=86%, list=76%, signal=363%
GO_MODIFICATION_OF_MORPHOLOGY_OR_PHYSIOLOGY_OF_OTHER_ORGANISM_INVOLVED_IN_SYMBIOTIC_INTERACTION	63	-0.0909345	-0.863695	0.62279	0.864224	1	2716	tags=35%, list=26%, signal=47%
GO_REGULATION_OF_TRANSLATIONAL_ELONGATION	16	-0.182869	-0.863475	0.616766	0.863984	1	7920	tags=94%, list=76%, signal=382%
GO_REGULATION_OF_TRANS_SYNAPTIC_SIGNALING	350	-0.0409298	-0.863367	0.602062	0.863496	1	605	tags=10%, list=6%, signal=10%
GO_NEURON_PROJECTION_ORGANIZATION	79	-0.0816091	-0.862518	0.629412	0.864535	1	612	tags=14%, list=6%, signal=15%
GO_PLATELET_ACTIVATION	90	-0.0786752	-0.861022	0.620332	0.866758	1	3845	tags=44%, list=37%, signal=70%
GO_POSITIVE_REGULATION_OF_MITOCHONDRIAL_OUTER_MEMBRANE_PERMEABILIZATION_INVOLVED_IN_APOPTOTIC_SIGNALING_PATHWAY	28	-0.135033	-0.86088	0.608782	0.86636	1	8329	tags=93%, list=79%, signal=450%
GO_PEPTIDYL_TYROSINE_AUTOPHOSPHORYLATION	21	-0.157822	-0.8599	0.630435	0.867593	1	3344	tags=48%, list=32%, signal=70%
GO_REGULATION_OF_ANDROGEN_RECEPTOR_SIGNALING_PATHWAY	21	-0.158941	-0.859662	0.639469	0.867341	1	7828	tags=90%, list=75%, signal=356%
GO_HORMONE_TRANSPORT	190	-0.0540215	-0.859607	0.648544	0.866769	1	5849	tags=61%, list=56%, signal=135%
GO_RNA_DESTABILIZATION	25	-0.140774	-0.859585	0.633721	0.866126	1	7759	tags=88%, list=74%, signal=337%
GO_NITRIC_OXIDE_MEDIATED_SIGNAL_TRANSDUCTION	15	-0.17887	-0.859094	0.612967	0.866391	1	5820	tags=73%, list=55%, signal=164%
GO_POSITIVE_REGULATION_OF_RNA_METABOLIC_PROCESS	55	-0.0973124	-0.858217	0.639344	0.867472	1	7759	tags=84%, list=74%, signal=320%
GO_PHOSPHATIDYLCHOLINE_METABOLIC_PROCESS	17	-0.175246	-0.857917	0.611765	0.867387	1	1868	tags=35%, list=18%, signal=43%
GO_RESPONSE_TO_ORGANOPHOSPHORUS	79	-0.0825004	-0.857297	0.641732	0.867936	1	1665	tags=24%, list=16%, signal=28%
GO_POSITIVE_REGULATION_OF_INTERLEUKIN_6_PRODUCTION	23	-0.148217	-0.85688	0.649049	0.868047	1	5747	tags=70%, list=55%, signal=154%
GO_PURINE_NUCLEOSIDE_MONOPHOSPHATE_BIOSYNTHETIC_PROCESS	18	-0.167876	-0.854813	0.615222	0.87148	1	3488	tags=50%, list=33%, signal=75%
GO_NEGATIVE_REGULATION_OF_CELL_DEVELOPMENT	230	-0.0488516	-0.85454	0.629857	0.871307	1	5885	tags=61%, list=56%, signal=136%
GO_BONE_MINERALIZATION	56	-0.0986918	-0.85445	0.625247	0.87079	1	2905	tags=38%, list=28%, signal=52%
GO_GOLGI_TO_PLASMA_MEMBRANE_TRANSPORT	55	-0.0982185	-0.854229	0.668016	0.870509	1	1837	tags=27%, list=18%, signal=33%
GO_NEUROTRANSMITTER_TRANSPORT	199	-0.053203	-0.85413	0.636893	0.870016	1	3776	tags=41%, list=36%, signal=63%
GO_REGULATION_OF_NEUROTRANSMITTER_TRANSPORT	110	-0.0681205	-0.854081	0.636538	0.86944	1	3776	tags=43%, list=36%, signal=66%
GO_RESPONSE_TO_COLD	35	-0.123154	-0.853658	0.633124	0.869586	1	8604	tags=94%, list=82%, signal=523%
GO_POSITIVE_REGULATION_OF_PHOSPHATASE_ACTIVITY	22	-0.149408	-0.852764	0.661826	0.870686	1	3682	tags=50%, list=35%, signal=77%
GO_NEGATIVE_REGULATION_OF_CELLULAR_RESPONSE_TO_INSULIN_STIMULUS	24	-0.144141	-0.852734	0.627219	0.870082	1	1552	tags=29%, list=15%, signal=34%
GO_NEUTROPHIL_MIGRATION	26	-0.141364	-0.852199	0.654244	0.87044	1	6591	tags=77%, list=63%, signal=206%
GO_REGULATION_OF_PEPTIDYL_THREONINE_PHOSPHORYLATION	30	-0.131899	-0.85197	0.65261	0.870213	1	3167	tags=43%, list=30%, signal=62%
GO_EAR_DEVELOPMENT	115	-0.0688528	-0.851583	0.623762	0.87028	1	5307	tags=57%, list=51%, signal=115%
GO_NEGATIVE_REGULATION_OF_MUSCLE_CELL_APOPTOTIC_PROCESS	19	-0.161097	-0.850479	0.625	0.871697	1	2731	tags=42%, list=26%, signal=57%
GO_CELL_VOLUME_HOMEOSTASIS	19	-0.161212	-0.850169	0.651072	0.871637	1	3834	tags=53%, list=37%, signal=83%
GO_VITAMIN_METABOLIC_PROCESS	64	-0.092674	-0.849745	0.643145	0.8718	1	7394	tags=80%, list=70%, signal=268%
GO_POSITIVE_REGULATION_OF_TRANSLATIONAL_INITIATION	22	-0.152499	-0.848817	0.678988	0.872986	1	2696	tags=41%, list=26%, signal=55%
GO_REGULATION_OF_OSSIFICATION	108	-0.0697164	-0.848816	0.658683	0.872313	1	2871	tags=34%, list=27%, signal=47%
GO_MULTIVESICULAR_BODY_SORTING_PATHWAY	29	-0.132268	-0.848795	0.644841	0.871676	1	6937	tags=79%, list=66%, signal=234%
GO_NUCLEAR_TRANSCRIBED_MRNA_CATABOLIC_PROCESS_EXONUCLEOLYTIC	31	-0.128249	-0.848736	0.672316	0.871131	1	5089	tags=61%, list=49%, signal=119%
GO_FAT_CELL_DIFFERENTIATION	135	-0.0627716	-0.848716	0.65392	0.870497	1	3547	tags=40%, list=34%, signal=60%
GO_SPHINGOLIPID_METABOLIC_PROCESS	59	-0.0930814	-0.848647	0.621514	0.869955	1	2586	tags=34%, list=25%, signal=45%
GO_NIK_NF_KAPPAB_SIGNALING	99	-0.0736039	-0.848549	0.619962	0.869476	1	4958	tags=55%, list=47%, signal=102%
GO_CEREBELLAR_CORTEX_FORMATION	15	-0.184121	-0.847544	0.634298	0.870758	1	1569	tags=33%, list=15%, signal=39%
GO_LYMPHOCYTE_ACTIVATION	281	-0.043276	-0.847368	0.64916	0.870392	1	7884	tags=79%, list=75%, signal=311%
GO_RESPONSE_TO_FOOD	17	-0.171185	-0.846711	0.633745	0.870979	1	6847	tags=82%, list=65%, signal=237%
GO_QUINONE_BIOSYNTHETIC_PROCESS	16	-0.178573	-0.846534	0.638554	0.87065	1	7965	tags=94%, list=76%, signal=389%
GO_NEGATIVE_REGULATION_OF_AXON_EXTENSION	37	-0.120622	-0.846463	0.634298	0.870124	1	6395	tags=73%, list=61%, signal=186%
GO_POSITIVE_REGULATION_OF_CHROMATIN_ORGANIZATION	73	-0.0819774	-0.846261	0.641129	0.869846	1	3458	tags=41%, list=33%, signal=61%
GO_BICARBONATE_TRANSPORT	16	-0.174193	-0.846135	0.621901	0.869423	1	6044	tags=75%, list=58%, signal=177%
GO_ANTIGEN_RECEPTOR_MEDIATED_SIGNALING_PATHWAY	126	-0.065359	-0.846135	0.649193	0.868759	1	7316	tags=76%, list=70%, signal=249%
GO_CELLULAR_RESPONSE_TO_OXIDATIVE_STRESS	198	-0.0507406	-0.845286	0.664683	0.869625	1	9386	tags=94%, list=89%, signal=880%
GO_REGULATION_OF_PROTEIN_LOCALIZATION_TO_PLASMA_MEMBRANE	69	-0.0879356	-0.845168	0.62768	0.869185	1	1061	tags=19%, list=10%, signal=21%
GO_DEVELOPMENT_OF_PRIMARY_FEMALE_SEXUAL_CHARACTERISTICS	60	-0.0951742	-0.844572	0.633065	0.869651	1	3554	tags=43%, list=34%, signal=65%
GO_RESPONSE_TO_COCAINE	34	-0.120437	-0.843238	0.637427	0.871588	1	1827	tags=29%, list=17%, signal=35%
GO_SKELETAL_MUSCLE_ORGAN_DEVELOPMENT	95	-0.0756234	-0.842822	0.617063	0.871719	1	3963	tags=45%, list=38%, signal=72%
GO_REGULATION_OF_FIBROBLAST_GROWTH_FACTOR_RECEPTOR_SIGNALING_PATHWAY	16	-0.170947	-0.84233	0.644578	0.872013	1	6078	tags=75%, list=58%, signal=178%
GO_HISTONE_H3_DEACETYLATION	17	-0.166417	-0.84208	0.685658	0.87181	1	7514	tags=88%, list=72%, signal=311%
GO_CYTOKINE_PRODUCTION_INVOLVED_IN_IMMUNE_RESPONSE	40	-0.111483	-0.841855	0.634578	0.871555	1	9326	tags=100%, list=89%, signal=898%
GO_RIBONUCLEOTIDE_CATABOLIC_PROCESS	27	-0.134895	-0.841614	0.684211	0.871333	1	7137	tags=81%, list=68%, signal=254%
GO_MITOCHONDRION_MORPHOGENESIS	18	-0.165871	-0.841096	0.652174	0.871672	1	3509	tags=50%, list=33%, signal=75%
GO_REGULATION_OF_PROTEIN_AUTOPHOSPHORYLATION	37	-0.117075	-0.839803	0.663462	0.873533	1	4731	tags=57%, list=45%, signal=103%
GO_FC_RECEPTOR_SIGNALING_PATHWAY	141	-0.0601785	-0.839379	0.686235	0.873704	1	4958	tags=53%, list=47%, signal=100%
GO_TERMINATION_OF_RNA_POLYMERASE_I_TRANSCRIPTION	26	-0.135652	-0.838109	0.676471	0.875461	1	4230	tags=54%, list=40%, signal=90%
GO_EMBRYO_IMPLANTATION	28	-0.132432	-0.837935	0.661448	0.875128	1	1238	tags=25%, list=12%, signal=28%
GO_REGULATION_OF_COLLATERAL_SPROUTING	15	-0.17677	-0.837868	0.623188	0.874594	1	5842	tags=73%, list=56%, signal=165%
GO_GLUTAMATE_SECRETION	36	-0.115145	-0.837628	0.686192	0.87438	1	6082	tags=69%, list=58%, signal=165%
GO_NEGATIVE_REGULATION_OF_GLIOGENESIS	25	-0.139341	-0.837255	0.6875	0.874422	1	7774	tags=88%, list=74%, signal=339%
GO_REGULATION_OF_T_CELL_DIFFERENTIATION	55	-0.0933572	-0.835731	0.681733	0.876603	1	3795	tags=45%, list=36%, signal=71%
GO_CELLULAR_RESPONSE_TO_HYDROGEN_PEROXIDE	60	-0.0941515	-0.83492	0.65019	0.877454	1	5313	tags=60%, list=51%, signal=121%
GO_SMOOTH_MUSCLE_CONTRACTION	53	-0.0974147	-0.834778	0.658824	0.877072	1	2349	tags=32%, list=22%, signal=41%
GO_POSITIVE_REGULATION_OF_MITOTIC_NUCLEAR_DIVISION	30	-0.128011	-0.834499	0.650295	0.876949	1	2858	tags=40%, list=27%, signal=55%
GO_RNA_3_END_PROCESSING	118	-0.0673244	-0.833609	0.684008	0.878035	1	5170	tags=56%, list=49%, signal=109%
GO_REGULATION_OF_MESENCHYMAL_CELL_PROLIFERATION	23	-0.1459	-0.833137	0.651822	0.878301	1	4403	tags=57%, list=42%, signal=97%
GO_CORPUS_CALLOSUM_DEVELOPMENT	15	-0.179698	-0.83295	0.661323	0.877986	1	3014	tags=47%, list=29%, signal=65%
GO_REGULATION_OF_SPINDLE_ASSEMBLY	24	-0.139595	-0.831356	0.679842	0.880295	1	3785	tags=50%, list=36%, signal=78%
GO_REGULATION_OF_MULTI_ORGANISM_PROCESS	202	-0.0509822	-0.831151	0.681188	0.880031	1	1346	tags=18%, list=13%, signal=20%
GO_AMYLOID_BETA_METABOLIC_PROCESS	35	-0.120079	-0.831006	0.676471	0.879637	1	1443	tags=26%, list=14%, signal=30%
GO_REGULATION_OF_SYNAPSE_ASSEMBLY	88	-0.0746884	-0.830578	0.662162	0.879779	1	2085	tags=27%, list=20%, signal=34%
GO_NEGATIVE_REGULATION_OF_STRESS_ACTIVATED_PROTEIN_KINASE_SIGNALING_CASCADE	28	-0.134275	-0.829933	0.678788	0.88027	1	1968	tags=32%, list=19%, signal=39%
GO_NEGATIVE_REGULATION_OF_MRNA_PROCESSING	28	-0.13054	-0.8295	0.672878	0.880445	1	8376	tags=93%, list=80%, signal=460%
GO_FC_RECEPTOR_MEDIATED_STIMULATORY_SIGNALING_PATHWAY	64	-0.0886006	-0.829324	0.679359	0.88011	1	3011	tags=38%, list=29%, signal=52%
GO_LIPID_LOCALIZATION	198	-0.0506886	-0.828142	0.689109	0.881684	1	2923	tags=33%, list=28%, signal=45%
GO_BETA_CATENIN_TCF_COMPLEX_ASSEMBLY	23	-0.145272	-0.827981	0.690763	0.881319	1	6690	tags=78%, list=64%, signal=216%
GO_REGULATION_OF_MITOCHONDRIAL_FISSION	21	-0.149389	-0.827845	0.679245	0.880894	1	7928	tags=90%, list=76%, signal=370%
GO_PROTEIN_LOCALIZATION_TO_PLASMA_MEMBRANE	205	-0.0511709	-0.827757	0.671429	0.880383	1	1061	tags=15%, list=10%, signal=16%
GO_LYMPHOCYTE_ACTIVATION_INVOLVED_IN_IMMUNE_RESPONSE	55	-0.0954568	-0.827006	0.672878	0.881196	1	4536	tags=53%, list=43%, signal=92%
GO_CONNECTIVE_TISSUE_DEVELOPMENT	144	-0.0582082	-0.825031	0.675456	0.884205	1	4061	tags=44%, list=39%, signal=72%
GO_VESICLE_TARGETING	81	-0.080397	-0.822494	0.691358	0.888364	1	6546	tags=70%, list=62%, signal=186%
GO_REGULATION_OF_MICROTUBULE_POLYMERIZATION_OR_DEPOLYMERIZATION	63	-0.0864803	-0.822165	0.678715	0.888297	1	3928	tags=46%, list=37%, signal=73%
GO_NEGATIVE_REGULATION_OF_SIGNALING_RECEPTOR_ACTIVITY	26	-0.135027	-0.821547	0.666016	0.888753	1	4640	tags=58%, list=44%, signal=103%
GO_TERMINATION_OF_RNA_POLYMERASE_II_TRANSCRIPTION	29	-0.129525	-0.820641	0.692797	0.889704	1	2625	tags=38%, list=25%, signal=50%
GO_RECEPTOR_LOCALIZATION_TO_SYNAPSE	50	-0.0963985	-0.816942	0.69	0.895861	1	4869	tags=56%, list=46%, signal=104%
GO_POSITIVE_REGULATION_OF_FOCAL_ADHESION_ASSEMBLY	24	-0.139969	-0.816802	0.68595	0.895481	1	3344	tags=46%, list=32%, signal=67%
GO_RESPONSE_TO_MUSCLE_ACTIVITY	15	-0.175115	-0.816624	0.67562	0.895195	1	3062	tags=47%, list=29%, signal=66%
GO_NEGATIVE_REGULATION_OF_INNATE_IMMUNE_RESPONSE	17	-0.162794	-0.816328	0.698152	0.895104	1	8169	tags=94%, list=78%, signal=425%
GO_EXTRINSIC_APOPTOTIC_SIGNALING_PATHWAY	141	-0.0594069	-0.815211	0.680244	0.896462	1	4594	tags=50%, list=44%, signal=87%
GO_NEGATIVE_REGULATION_OF_PROTEASOMAL_UBIQUITIN_DEPENDENT_PROTEIN_CATABOLIC_PROCESS	27	-0.134502	-0.815176	0.681733	0.895874	1	4810	tags=59%, list=46%, signal=109%
GO_MODULATION_OF_TRANSCRIPTION_IN_OTHER_ORGANISM_INVOLVED_IN_SYMBIOTIC_INTERACTION	19	-0.151913	-0.814724	0.700576	0.896044	1	7244	tags=84%, list=69%, signal=272%
GO_MATING	22	-0.147957	-0.814529	0.693069	0.895754	1	4174	tags=55%, list=40%, signal=90%
GO_REGULATION_OF_PROTEIN_LOCALIZATION_TO_MEMBRANE	136	-0.0602353	-0.813977	0.678715	0.896112	1	9096	tags=93%, list=87%, signal=688%
GO_REGULATION_OF_MYELOID_LEUKOCYTE_DIFFERENTIATION	57	-0.0911228	-0.813543	0.716298	0.896242	1	7884	tags=84%, list=75%, signal=337%
GO_DOPAMINE_RECEPTOR_SIGNALING_PATHWAY	32	-0.121265	-0.812952	0.694045	0.896635	1	8895	tags=97%, list=85%, signal=635%
GO_PHOTOPERIODISM	20	-0.149475	-0.812411	0.709677	0.896992	1	5779	tags=70%, list=55%, signal=156%
GO_GLYCOSYL_COMPOUND_BIOSYNTHETIC_PROCESS	26	-0.133461	-0.811585	0.67364	0.897831	1	8691	tags=96%, list=83%, signal=559%
GO_CARDIAC_MUSCLE_TISSUE_MORPHOGENESIS	32	-0.123614	-0.81025	0.683438	0.899645	1	2642	tags=38%, list=25%, signal=50%
GO_NEGATIVE_REGULATION_OF_PROTEIN_KINASE_B_SIGNALING	30	-0.125143	-0.809664	0.704453	0.900043	1	3937	tags=50%, list=38%, signal=80%
GO_OSTEOBLAST_DIFFERENTIATION	133	-0.0609547	-0.809571	0.702	0.899565	1	4733	tags=51%, list=45%, signal=92%
GO_NEUROTRANSMITTER_UPTAKE	29	-0.123233	-0.808419	0.690058	0.901133	1	3776	tags=48%, list=36%, signal=75%
GO_REGULATION_OF_TRANSCRIPTION_REGULATORY_REGION_DNA_BINDING	29	-0.126381	-0.808153	0.73428	0.900923	1	1211	tags=24%, list=12%, signal=27%
GO_NATURAL_KILLER_CELL_MEDIATED_IMMUNITY	15	-0.171933	-0.80733	0.703704	0.901852	1	8690	tags=100%, list=83%, signal=582%
GO_REGULATION_OF_CELL_PROJECTION_ASSEMBLY	130	-0.062125	-0.807254	0.69917	0.901332	1	5490	tags=58%, list=52%, signal=121%
GO_SPINAL_CORD_DEVELOPMENT	58	-0.0906263	-0.806683	0.714859	0.901653	1	9003	tags=95%, list=86%, signal=665%
GO_NUCLEOTIDE_EXCISION_REPAIR	88	-0.0733862	-0.805461	0.715499	0.903239	1	8774	tags=91%, list=84%, signal=551%
GO_REGULATION_OF_BONE_MINERALIZATION	36	-0.112689	-0.804786	0.729839	0.903764	1	2611	tags=36%, list=25%, signal=48%
GO_AMMONIUM_ION_METABOLIC_PROCESS	31	-0.121886	-0.80471	0.693069	0.903249	1	3802	tags=48%, list=36%, signal=76%
GO_POTASSIUM_ION_TRANSPORT	154	-0.0569036	-0.804366	0.719758	0.903167	1	6497	tags=68%, list=62%, signal=175%
GO_REGULATION_OF_MITOPHAGY	15	-0.171774	-0.804153	0.697266	0.902865	1	999	tags=27%, list=10%, signal=29%
GO_LYTIC_VACUOLE_ORGANIZATION	53	-0.0941733	-0.802335	0.698718	0.905479	1	4560	tags=53%, list=43%, signal=93%
GO_POSITIVE_REGULATION_OF_CELL_CYCLE	237	-0.0449546	-0.801112	0.702648	0.906998	1	7817	tags=79%, list=75%, signal=303%
GO_NEGATIVE_REGULATION_OF_CELL_ADHESION	140	-0.058323	-0.80091	0.705305	0.906668	1	6066	tags=64%, list=58%, signal=149%
GO_FOREBRAIN_GENERATION_OF_NEURONS	47	-0.0979685	-0.80062	0.716763	0.906482	1	7236	tags=79%, list=69%, signal=253%
GO_RETROGRADE_AXONAL_TRANSPORT	15	-0.171933	-0.800189	0.733333	0.9066	1	2396	tags=40%, list=23%, signal=52%
GO_REGULATION_OF_MUSCLE_SYSTEM_PROCESS	134	-0.0599206	-0.799239	0.707911	0.907605	1	5878	tags=62%, list=56%, signal=139%
GO_AMEBOIDAL_TYPE_CELL_MIGRATION	260	-0.0427175	-0.799056	0.74477	0.907262	1	4809	tags=50%, list=46%, signal=90%
GO_RESPONSE_TO_CORTICOSTEROID	89	-0.0718665	-0.798932	0.703488	0.906814	1	8447	tags=88%, list=81%, signal=446%
GO_CELL_DEATH_IN_RESPONSE_TO_OXIDATIVE_STRESS	60	-0.0864174	-0.798691	0.727273	0.906557	1	5044	tags=57%, list=48%, signal=109%
GO_EPITHELIAL_CELL_MORPHOGENESIS	22	-0.140341	-0.797288	0.722113	0.908316	1	916	tags=23%, list=9%, signal=25%
GO_CELL_DIFFERENTIATION_IN_SPINAL_CORD	18	-0.154486	-0.797247	0.716867	0.90773	1	4211	tags=56%, list=40%, signal=93%
GO_RESPONSE_TO_KETONE	114	-0.0629979	-0.796047	0.719682	0.909199	1	2844	tags=33%, list=27%, signal=45%
GO_NUCLEOTIDE_TRANSPORT	15	-0.167574	-0.794773	0.732653	0.910788	1	7337	tags=87%, list=70%, signal=288%
GO_T_CELL_RECEPTOR_SIGNALING_PATHWAY	109	-0.0651455	-0.794235	0.716356	0.911048	1	7505	tags=78%, list=72%, signal=271%
GO_AMYLOID_BETA_FORMATION	26	-0.132388	-0.793768	0.708415	0.911183	1	5878	tags=69%, list=56%, signal=157%
GO_REGULATION_OF_GROWTH	442	-0.0332585	-0.793377	0.762712	0.911214	1	6407	tags=64%, list=61%, signal=158%
GO_POSITIVE_REGULATION_OF_BLOOD_VESSEL_ENDOTHELIAL_CELL_MIGRATION	37	-0.110678	-0.792628	0.719439	0.911867	1	7633	tags=84%, list=73%, signal=307%
GO_POSITIVE_REGULATION_OF_IMMUNOGLOBULIN_PRODUCTION	15	-0.170024	-0.792597	0.726562	0.911272	1	4514	tags=60%, list=43%, signal=105%
GO_ALPHA_AMINO_ACID_METABOLIC_PROCESS	103	-0.0676621	-0.792346	0.760593	0.911068	1	2048	tags=26%, list=20%, signal=32%
GO_HISTONE_DEACETYLATION	60	-0.0842761	-0.792214	0.741525	0.910637	1	7514	tags=80%, list=72%, signal=280%
GO_POSITIVE_REGULATION_OF_CELL_MATRIX_ADHESION	39	-0.108283	-0.791395	0.736111	0.911447	1	2366	tags=33%, list=23%, signal=43%
GO_ANATOMICAL_STRUCTURE_MATURATION	100	-0.0669394	-0.790967	0.737864	0.911582	1	9271	tags=95%, list=88%, signal=810%
GO_RESPONSE_TO_ZINC_ION	22	-0.139976	-0.790703	0.736842	0.911364	1	443	tags=18%, list=4%, signal=19%
GO_NEGATIVE_REGULATION_OF_PROTEASOMAL_PROTEIN_CATABOLIC_PROCESS	43	-0.103406	-0.790521	0.74502	0.91104	1	7947	tags=86%, list=76%, signal=353%
GO_CELL_CELL_JUNCTION_ORGANIZATION	95	-0.0690869	-0.789919	0.732809	0.911445	1	1160	tags=18%, list=11%, signal=20%
GO_CELLULAR_CARBOHYDRATE_CATABOLIC_PROCESS	29	-0.122336	-0.787181	0.737603	0.915487	1	5594	tags=66%, list=53%, signal=140%
GO_THIOESTER_BIOSYNTHETIC_PROCESS	47	-0.0976426	-0.786728	0.712274	0.915651	1	2106	tags=30%, list=20%, signal=37%
GO_POSITIVE_REGULATION_OF_CELL_POPULATION_PROLIFERATION	460	-0.0329967	-0.786716	0.739382	0.915025	1	6785	tags=68%, list=65%, signal=184%
GO_MUSCLE_ORGAN_MORPHOGENESIS	39	-0.107611	-0.786371	0.716797	0.914996	1	2642	tags=36%, list=25%, signal=48%
GO_HEPATICOBILIARY_SYSTEM_DEVELOPMENT	89	-0.0725189	-0.785887	0.701195	0.915193	1	9501	tags=98%, list=91%, signal=1028%
GO_HEART_MORPHOGENESIS	140	-0.0561284	-0.785764	0.736328	0.914733	1	2642	tags=31%, list=25%, signal=41%
GO_CELLULAR_RESPONSE_TO_PEPTIDE_HORMONE_STIMULUS	212	-0.0458196	-0.785448	0.742857	0.914676	1	3637	tags=39%, list=35%, signal=59%
GO_NEGATIVE_REGULATION_OF_RNA_METABOLIC_PROCESS	41	-0.104468	-0.78517	0.727669	0.914554	1	8376	tags=90%, list=80%, signal=446%
GO_PYRIDINE_CONTAINING_COMPOUND_METABOLIC_PROCESS	21	-0.142311	-0.784884	0.73506	0.914415	1	6004	tags=71%, list=57%, signal=167%
GO_FEMALE_SEX_DIFFERENTIATION	69	-0.0821265	-0.784635	0.716387	0.914243	1	3554	tags=42%, list=34%, signal=63%
GO_RESPONSE_TO_ETHANOL	74	-0.0759772	-0.783954	0.763107	0.914726	1	1903	tags=26%, list=18%, signal=31%
GO_POSITIVE_REGULATION_OF_RESPONSE_TO_EXTERNAL_STIMULUS	127	-0.0598586	-0.783096	0.72167	0.915529	1	3841	tags=43%, list=37%, signal=66%
GO_CELLULAR_RESPONSE_TO_XENOBIOTIC_STIMULUS	71	-0.0775642	-0.782321	0.748062	0.91626	1	3773	tags=44%, list=36%, signal=68%
GO_REGULATION_OF_CELL_ADHESION_MEDIATED_BY_INTEGRIN	21	-0.140842	-0.781448	0.753906	0.917126	1	8517	tags=95%, list=81%, signal=505%
GO_CELLULAR_DEFENSE_RESPONSE	15	-0.16611	-0.781311	0.729293	0.916701	1	6653	tags=80%, list=63%, signal=218%
GO_NUCLEOSIDE_MONOPHOSPHATE_BIOSYNTHETIC_PROCESS	34	-0.113135	-0.781159	0.753112	0.916304	1	8691	tags=94%, list=83%, signal=547%
GO_POSITIVE_REGULATION_OF_TRANSCRIPTION_BY_RNA_POLYMERASE_I	18	-0.151685	-0.780971	0.75969	0.915952	1	7737	tags=89%, list=74%, signal=338%
GO_NEGATIVE_REGULATION_OF_NEURON_DIFFERENTIATION	170	-0.0519893	-0.780118	0.753165	0.916801	1	9214	tags=93%, list=88%, signal=752%
GO_POSITIVE_REGULATION_OF_CALCIUM_ION_TRANSMEMBRANE_TRANSPORTER_ACTIVITY	24	-0.133814	-0.780053	0.727823	0.916269	1	6468	tags=75%, list=62%, signal=195%
GO_NEGATIVE_REGULATION_OF_DEVELOPMENTAL_GROWTH	76	-0.077277	-0.779431	0.762575	0.916624	1	3199	tags=38%, list=30%, signal=55%
GO_REGULATION_OF_CARDIAC_MUSCLE_CONTRACTION_BY_REGULATION_OF_THE_RELEASE_OF_SEQUESTERED_CALCIUM_ION	16	-0.159502	-0.779327	0.751579	0.916156	1	4231	tags=56%, list=40%, signal=94%
GO_POSITIVE_REGULATION_OF_EPITHELIAL_CELL_PROLIFERATION	101	-0.0659933	-0.779166	0.750973	0.915785	1	7105	tags=74%, list=68%, signal=228%
GO_POSITIVE_REGULATION_OF_HYDROLASE_ACTIVITY	488	-0.031245	-0.778345	0.770115	0.916579	1	4869	tags=49%, list=46%, signal=88%
GO_PURINE_CONTAINING_COMPOUND_METABOLIC_PROCESS	116	-0.0624838	-0.777387	0.765199	0.917606	1	6949	tags=72%, list=66%, signal=212%
GO_REGULATION_OF_PROTEIN_LOCALIZATION_TO_SYNAPSE	22	-0.137718	-0.777324	0.745631	0.917075	1	4758	tags=59%, list=45%, signal=108%
GO_VESICLE_MEDIATED_TRANSPORT_BETWEEN_ENDOSOMAL_COMPARTMENTS	39	-0.101941	-0.775843	0.751515	0.918928	1	5391	tags=62%, list=51%, signal=126%
GO_REGULATION_OF_DNA_BINDING	71	-0.0769613	-0.775488	0.774757	0.918849	1	5109	tags=56%, list=49%, signal=109%
GO_REGULATION_OF_EPITHELIAL_CELL_DIFFERENTIATION	61	-0.083995	-0.773697	0.768116	0.921199	1	4456	tags=51%, list=42%, signal=88%
GO_POSITIVE_REGULATION_OF_FAT_CELL_DIFFERENTIATION	42	-0.101642	-0.773613	0.738636	0.920698	1	8430	tags=90%, list=80%, signal=459%
GO_MITOTIC_CELL_CYCLE_CHECKPOINT	106	-0.0653436	-0.773609	0.757396	0.920057	1	8427	tags=87%, list=80%, signal=437%
GO_RESPONSE_TO_ACID_CHEMICAL	203	-0.0466915	-0.773291	0.761702	0.919963	1	3603	tags=39%, list=34%, signal=58%
GO_LYMPHOCYTE_MIGRATION	32	-0.116131	-0.772575	0.739726	0.920568	1	6654	tags=75%, list=63%, signal=204%
GO_POSITIVE_REGULATION_OF_LONG_TERM_SYNAPTIC_POTENTIATION	21	-0.138686	-0.772514	0.754221	0.920049	1	7041	tags=81%, list=67%, signal=246%
GO_PROCESS_UTILIZING_AUTOPHAGIC_MECHANISM	402	-0.0334036	-0.772441	0.765504	0.919542	1	9319	tags=92%, list=89%, signal=793%
GO_REGULATION_OF_CELL_ACTIVATION	228	-0.045141	-0.772164	0.754564	0.919364	1	6025	tags=62%, list=57%, signal=142%
GO_RESPONSE_TO_ALCOHOL	139	-0.0555342	-0.771972	0.751004	0.91903	1	2143	tags=26%, list=20%, signal=32%
GO_REGULATION_OF_PROTEIN_MATURATION	33	-0.112423	-0.771853	0.759842	0.918577	1	7726	tags=85%, list=74%, signal=321%
GO_REGULATION_OF_EXTRINSIC_APOPTOTIC_SIGNALING_PATHWAY	92	-0.0689535	-0.771529	0.755061	0.918478	1	4415	tags=49%, list=42%, signal=84%
GO_ADHERENS_JUNCTION_ORGANIZATION	118	-0.0606424	-0.771519	0.747059	0.917856	1	5506	tags=58%, list=52%, signal=122%
GO_NEURON_DEATH_IN_RESPONSE_TO_OXIDATIVE_STRESS	20	-0.14298	-0.77104	0.758621	0.918	1	1651	tags=30%, list=16%, signal=36%
GO_RESPONSE_TO_EXTRACELLULAR_STIMULUS	310	-0.0385164	-0.770753	0.755144	0.917829	1	1267	tags=16%, list=12%, signal=17%
GO_REGULATION_OF_BIOMINERAL_TISSUE_DEVELOPMENT	43	-0.100441	-0.768462	0.732143	0.921005	1	2611	tags=35%, list=25%, signal=46%
GO_NEGATIVE_REGULATION_OF_TELOMERE_MAINTENANCE_VIA_TELOMERASE	15	-0.159873	-0.768358	0.747126	0.920538	1	3921	tags=53%, list=37%, signal=85%
GO_SYNAPTIC_TRANSMISSION_DOPAMINERGIC	17	-0.152549	-0.767912	0.767207	0.920639	1	5191	tags=65%, list=49%, signal=128%
GO_NEGATIVE_REGULATION_OF_CELL_DIFFERENTIATION	422	-0.0324871	-0.767582	0.768317	0.920547	1	2632	tags=28%, list=25%, signal=36%
GO_LEUKOCYTE_ACTIVATION_INVOLVED_IN_INFLAMMATORY_RESPONSE	17	-0.152543	-0.766572	0.750507	0.921543	1	4574	tags=59%, list=44%, signal=104%
GO_REGULATION_OF_SODIUM_ION_TRANSMEMBRANE_TRANSPORTER_ACTIVITY	40	-0.102344	-0.766085	0.761317	0.921701	1	505	tags=15%, list=5%, signal=16%
GO_POSITIVE_REGULATION_OF_ORGANIC_ACID_TRANSPORT	19	-0.145962	-0.76593	0.755906	0.921303	1	5650	tags=68%, list=54%, signal=148%
GO_PROTEIN_MATURATION	168	-0.0516604	-0.763901	0.794231	0.923986	1	4463	tags=48%, list=43%, signal=82%
GO_NEGATIVE_REGULATION_OF_UBIQUITIN_DEPENDENT_PROTEIN_CATABOLIC_PROCESS	39	-0.10606	-0.763063	0.759184	0.924763	1	4810	tags=56%, list=46%, signal=104%
GO_SNRNA_TRANSCRIPTION	64	-0.0818836	-0.76172	0.770677	0.926302	1	4884	tags=55%, list=47%, signal=102%
GO_INSULIN_SECRETION_INVOLVED_IN_CELLULAR_RESPONSE_TO_GLUCOSE_STIMULUS	51	-0.0899756	-0.759894	0.754678	0.928538	1	8729	tags=92%, list=83%, signal=546%
GO_REGULATION_OF_SPINDLE_ORGANIZATION	34	-0.110221	-0.75961	0.774319	0.928389	1	3785	tags=47%, list=36%, signal=73%
GO_CARDIAC_MUSCLE_CELL_ACTION_POTENTIAL_INVOLVED_IN_CONTRACTION	33	-0.113205	-0.757388	0.770588	0.931302	1	1996	tags=30%, list=19%, signal=37%
GO_NEGATIVE_REGULATION_OF_FIBROBLAST_PROLIFERATION	16	-0.159884	-0.757151	0.761719	0.931027	1	4227	tags=56%, list=40%, signal=94%
GO_NEGATIVE_REGULATION_OF_LEUKOCYTE_MIGRATION	19	-0.144384	-0.756476	0.77686	0.931492	1	2906	tags=42%, list=28%, signal=58%
GO_PROTEIN_HOMOTETRAMERIZATION	50	-0.0924521	-0.755934	0.75835	0.931715	1	4071	tags=48%, list=39%, signal=78%
GO_SNRNA_PROCESSING	20	-0.143362	-0.754596	0.759259	0.933218	1	7941	tags=90%, list=76%, signal=370%
GO_REGULATION_OF_TRANSCRIPTION_BY_RNA_POLYMERASE_I	23	-0.132391	-0.754427	0.774059	0.932847	1	7737	tags=87%, list=74%, signal=331%
GO_INTRINSIC_APOPTOTIC_SIGNALING_PATHWAY_IN_RESPONSE_TO_OXIDATIVE_STRESS	34	-0.109523	-0.753662	0.777328	0.933435	1	5952	tags=68%, list=57%, signal=156%
GO_RECEPTOR_CATABOLIC_PROCESS	29	-0.118737	-0.752779	0.769231	0.934246	1	7802	tags=86%, list=74%, signal=335%
GO_NEGATIVE_REGULATION_OF_CELLULAR_CATABOLIC_PROCESS	177	-0.0492818	-0.75242	0.784017	0.934181	1	4234	tags=45%, list=40%, signal=75%
GO_NEGATIVE_REGULATION_OF_FAT_CELL_DIFFERENTIATION	28	-0.120436	-0.752385	0.782961	0.933598	1	3986	tags=50%, list=38%, signal=80%
GO_REGULATION_OF_OXIDATIVE_STRESS_INDUCED_INTRINSIC_APOPTOTIC_SIGNALING_PATHWAY	20	-0.138968	-0.75084	0.785156	0.935448	1	2742	tags=40%, list=26%, signal=54%
GO_REGULATION_OF_CYTOKINE_PRODUCTION_INVOLVED_IN_IMMUNE_RESPONSE	32	-0.111398	-0.750427	0.771605	0.935472	1	9326	tags=100%, list=89%, signal=898%
GO_POSITIVE_REGULATION_OF_CELLULAR_AMIDE_METABOLIC_PROCESS	112	-0.0614555	-0.750347	0.781746	0.934968	1	2735	tags=32%, list=26%, signal=43%
GO_ERAD_PATHWAY	84	-0.071257	-0.749916	0.781853	0.934994	1	7127	tags=75%, list=68%, signal=232%
GO_MONONUCLEAR_CELL_MIGRATION	28	-0.121119	-0.749526	0.769231	0.934948	1	6976	tags=79%, list=67%, signal=234%
GO_NEGATIVE_REGULATION_OF_DNA_BINDING_TRANSCRIPTION_FACTOR_ACTIVITY	87	-0.0671634	-0.745666	0.806452	0.940443	1	9310	tags=95%, list=89%, signal=841%
GO_LEUKOCYTE_PROLIFERATION	104	-0.0631842	-0.744222	0.759842	0.942035	1	2169	tags=27%, list=21%, signal=34%
GO_POSITIVE_REGULATION_OF_CELL_DEATH	434	-0.0312925	-0.744038	0.782101	0.941679	1	8146	tags=81%, list=78%, signal=346%
GO_CELL_CYCLE_ARREST	171	-0.0495033	-0.742673	0.793893	0.943259	1	9060	tags=91%, list=86%, signal=658%
GO_APOPTOTIC_DNA_FRAGMENTATION	15	-0.155386	-0.742651	0.808333	0.942658	1	1870	tags=33%, list=18%, signal=41%
GO_POSITIVE_REGULATION_OF_TRANSMEMBRANE_RECEPTOR_PROTEIN_SERINE_THREONINE_KINASE_SIGNALING_PATHWAY	61	-0.079328	-0.742273	0.795276	0.942606	1	2785	tags=34%, list=27%, signal=47%
GO_POSITIVE_REGULATION_OF_PEPTIDYL_LYSINE_ACETYLATION	22	-0.13223	-0.741937	0.82505	0.942495	1	3385	tags=45%, list=32%, signal=67%
GO_SIGNAL_RELEASE_FROM_SYNAPSE	141	-0.0538833	-0.74099	0.787321	0.943368	1	3684	tags=40%, list=35%, signal=61%
GO_REGULATION_OF_MACROAUTOPHAGY	148	-0.0522025	-0.740554	0.794297	0.943415	1	4777	tags=51%, list=46%, signal=92%
GO_NEUROINFLAMMATORY_RESPONSE	27	-0.119925	-0.740438	0.8125	0.942957	1	4574	tags=56%, list=44%, signal=98%
GO_NEGATIVE_REGULATION_OF_PROTEOLYSIS_INVOLVED_IN_CELLULAR_PROTEIN_CATABOLIC_PROCESS	56	-0.0845792	-0.740187	0.797189	0.942697	1	6986	tags=75%, list=67%, signal=223%
GO_REGULATION_OF_RECEPTOR_MEDIATED_ENDOCYTOSIS	68	-0.0763769	-0.740024	0.827789	0.942321	1	4450	tags=50%, list=42%, signal=86%
GO_ENDOTHELIAL_CELL_CHEMOTAXIS	18	-0.145276	-0.73987	0.779961	0.941911	1	228	tags=17%, list=2%, signal=17%
GO_RESPONSE_TO_AMMONIUM_ION	94	-0.0646055	-0.739456	0.769231	0.941909	1	3570	tags=40%, list=34%, signal=61%
GO_MESENCHYMAL_CELL_PROLIFERATION	26	-0.119119	-0.739208	0.814313	0.941632	1	4403	tags=54%, list=42%, signal=93%
GO_REGULATION_OF_GLIAL_CELL_PROLIFERATION	20	-0.141643	-0.738137	0.77131	0.942673	1	5861	tags=70%, list=56%, signal=158%
GO_SERINE_FAMILY_AMINO_ACID_METABOLIC_PROCESS	24	-0.125876	-0.738035	0.797521	0.942216	1	6114	tags=71%, list=58%, signal=169%
GO_REGULATION_OF_NEURONAL_SYNAPTIC_PLASTICITY	47	-0.0915324	-0.737323	0.796477	0.94265	1	2393	tags=32%, list=23%, signal=41%
GO_NEGATIVE_REGULATION_OF_EXTRINSIC_APOPTOTIC_SIGNALING_PATHWAY	60	-0.079674	-0.737242	0.794466	0.942129	1	4415	tags=50%, list=42%, signal=86%
GO_GLUTAMINE_FAMILY_AMINO_ACID_CATABOLIC_PROCESS	20	-0.13787	-0.73566	0.811429	0.943921	1	6425	tags=75%, list=61%, signal=193%
GO_NEGATIVE_REGULATION_OF_CELL_MORPHOGENESIS_INVOLVED_IN_DIFFERENTIATION	82	-0.069051	-0.735504	0.781893	0.94353	1	1585	tags=22%, list=15%, signal=26%
GO_NUCLEOBASE_CONTAINING_COMPOUND_TRANSPORT	196	-0.0447814	-0.735137	0.792123	0.943469	1	7354	tags=74%, list=70%, signal=245%
GO_REGULATION_OF_SIGNAL_TRANSDUCTION_BY_P53_CLASS_MEDIATOR	126	-0.0562018	-0.734706	0.82874	0.943467	1	4164	tags=45%, list=40%, signal=74%
GO_POSITIVE_REGULATION_OF_CANONICAL_WNT_SIGNALING_PATHWAY	112	-0.0606107	-0.73431	0.808383	0.943442	1	9581	tags=97%, list=91%, signal=1111%
GO_LEUKOCYTE_APOPTOTIC_PROCESS	49	-0.0883996	-0.732429	0.811395	0.945751	1	1647	tags=24%, list=16%, signal=29%
GO_TRANSMISSION_OF_NERVE_IMPULSE	42	-0.0943311	-0.732348	0.801603	0.945261	1	5759	tags=64%, list=55%, signal=142%
GO_POSITIVE_REGULATION_OF_MRNA_CATABOLIC_PROCESS	39	-0.0958907	-0.731857	0.819328	0.945355	1	7875	tags=85%, list=75%, signal=338%
GO_TRANSFORMING_GROWTH_FACTOR_BETA_PRODUCTION	21	-0.133269	-0.731755	0.803571	0.944874	1	2602	tags=38%, list=25%, signal=51%
GO_BONE_DEVELOPMENT	127	-0.0551128	-0.7308	0.79604	0.945671	1	2899	tags=33%, list=28%, signal=45%
GO_AMINO_ACID_ACTIVATION	47	-0.0928017	-0.730768	0.782427	0.945087	1	6174	tags=68%, list=59%, signal=165%
GO_MODIFICATION_OF_POSTSYNAPTIC_STRUCTURE	15	-0.158377	-0.730078	0.817227	0.945494	1	4636	tags=60%, list=44%, signal=107%
GO_NEGATIVE_REGULATION_OF_BLOOD_VESSEL_ENDOTHELIAL_CELL_MIGRATION	18	-0.142836	-0.729015	0.804481	0.94644	1	4333	tags=56%, list=41%, signal=94%
GO_FATTY_ACID_DERIVATIVE_BIOSYNTHETIC_PROCESS	35	-0.105841	-0.728489	0.816327	0.946568	1	2491	tags=34%, list=24%, signal=45%
GO_REGULATION_OF_LYMPHOCYTE_APOPTOTIC_PROCESS	20	-0.138586	-0.727894	0.806122	0.946822	1	3795	tags=50%, list=36%, signal=78%
GO_MODULATION_BY_HOST_OF_VIRAL_PROCESS	16	-0.153857	-0.727604	0.775829	0.946638	1	1012	tags=25%, list=10%, signal=28%
GO_NEGATIVE_REGULATION_OF_CATABOLIC_PROCESS	215	-0.0438839	-0.726989	0.808943	0.946953	1	4234	tags=45%, list=40%, signal=73%
GO_POSITIVE_REGULATION_OF_CELL_CYCLE_PROCESS	172	-0.047589	-0.725827	0.813627	0.948009	1	9878	tags=99%, list=94%, signal=1666%
GO_POSITIVE_REGULATION_OF_TOR_SIGNALING	33	-0.105323	-0.724601	0.80863	0.949229	1	8436	tags=91%, list=80%, signal=463%
GO_POSITIVE_REGULATION_OF_CELL_ADHESION	207	-0.0433148	-0.723165	0.823875	0.95078	1	1684	tags=20%, list=16%, signal=24%
GO_REGULATION_OF_LIPID_LOCALIZATION	64	-0.0743184	-0.722984	0.804481	0.950431	1	2996	tags=36%, list=29%, signal=50%
GO_POSITIVE_REGULATION_OF_EPITHELIAL_TO_MESENCHYMAL_TRANSITION	28	-0.113158	-0.722975	0.8125	0.949811	1	6310	tags=71%, list=60%, signal=179%
GO_NEGATIVE_REGULATION_OF_CELL_CYCLE_G1_S_PHASE_TRANSITION	72	-0.0733266	-0.722782	0.820717	0.949448	1	4045	tags=46%, list=39%, signal=74%
GO_NEGATIVE_REGULATION_OF_RECEPTOR_SIGNALING_PATHWAY_VIA_STAT	16	-0.148093	-0.722675	0.813492	0.948973	1	1728	tags=31%, list=16%, signal=37%
GO_LYMPHOCYTE_APOPTOTIC_PROCESS	30	-0.11007	-0.722508	0.804734	0.948597	1	1647	tags=27%, list=16%, signal=32%
GO_MITOTIC_DNA_INTEGRITY_CHECKPOINT	72	-0.0722548	-0.722156	0.806061	0.948465	1	8427	tags=88%, list=80%, signal=442%
GO_NEGATIVE_REGULATION_OF_CELLULAR_PROTEIN_LOCALIZATION	82	-0.0687229	-0.721758	0.843621	0.948408	1	5810	tags=62%, list=55%, signal=138%
GO_REGULATION_OF_RECEPTOR_LOCALIZATION_TO_SYNAPSE	15	-0.153381	-0.720751	0.8	0.949201	1	3989	tags=53%, list=38%, signal=86%
GO_CELLULAR_RESPONSE_TO_AMINO_ACID_STIMULUS	51	-0.084782	-0.72055	0.801619	0.94889	1	3024	tags=37%, list=29%, signal=52%
GO_REGULATION_OF_TRANSLATIONAL_INITIATION	63	-0.0770709	-0.72013	0.818182	0.948884	1	1695	tags=24%, list=16%, signal=28%
GO_T_CELL_APOPTOTIC_PROCESS	17	-0.145422	-0.720064	0.810526	0.948364	1	8968	tags=100%, list=85%, signal=688%
GO_VASODILATION	19	-0.133552	-0.719939	0.837945	0.947913	1	811	tags=21%, list=8%, signal=23%
GO_RESPONSE_TO_LIPID	500	-0.0285285	-0.719717	0.82495	0.947601	1	2863	tags=30%, list=27%, signal=39%
GO_POSITIVE_REGULATION_OF_PROTEIN_ACETYLATION	29	-0.110928	-0.71913	0.821285	0.947833	1	3543	tags=45%, list=34%, signal=68%
GO_LEUKOCYTE_CELL_CELL_ADHESION	132	-0.0545457	-0.71865	0.83463	0.947902	1	6032	tags=63%, list=58%, signal=146%
GO_ENDOCRINE_PANCREAS_DEVELOPMENT	22	-0.125638	-0.717232	0.825832	0.949257	1	8699	tags=95%, list=83%, signal=558%
GO_INNER_EAR_RECEPTOR_CELL_DEVELOPMENT	25	-0.118242	-0.716217	0.829787	0.95012	1	2540	tags=36%, list=24%, signal=47%
GO_CLATHRIN_COAT_ASSEMBLY	18	-0.139292	-0.715861	0.820312	0.950006	1	7284	tags=83%, list=69%, signal=272%
GO_NEGATIVE_REGULATION_OF_NUCLEAR_DIVISION	30	-0.109018	-0.715475	0.829918	0.94993	1	7952	tags=87%, list=76%, signal=357%
GO_EPIDERMIS_DEVELOPMENT	135	-0.0536867	-0.715416	0.831325	0.949385	1	8381	tags=85%, list=80%, signal=418%
GO_MITOCHONDRIAL_GENOME_MAINTENANCE	15	-0.148767	-0.715382	0.849802	0.948809	1	3338	tags=47%, list=32%, signal=68%
GO_BLOOD_VESSEL_ENDOTHELIAL_CELL_MIGRATION	75	-0.0705585	-0.715369	0.838115	0.948205	1	7798	tags=81%, list=74%, signal=315%
GO_EAR_MORPHOGENESIS	55	-0.0825892	-0.714764	0.824242	0.948425	1	665	tags=15%, list=6%, signal=15%
GO_STEM_CELL_DIVISION	29	-0.110736	-0.714468	0.814889	0.94824	1	3545	tags=45%, list=34%, signal=68%
GO_ORGANIC_HYDROXY_COMPOUND_TRANSPORT	123	-0.0554323	-0.713405	0.851429	0.949195	1	2923	tags=33%, list=28%, signal=46%
GO_NEURAL_PRECURSOR_CELL_PROLIFERATION	97	-0.0628943	-0.713278	0.844581	0.948772	1	5836	tags=62%, list=56%, signal=138%
GO_MAMMARY_GLAND_EPITHELIUM_DEVELOPMENT	42	-0.0934241	-0.710663	0.813765	0.951859	1	6268	tags=69%, list=60%, signal=171%
GO_NEGATIVE_REGULATION_OF_LOCOMOTION	202	-0.0429396	-0.709406	0.839925	0.952958	1	9478	tags=95%, list=90%, signal=961%
GO_REGULATION_OF_COLLAGEN_BIOSYNTHETIC_PROCESS	16	-0.15048	-0.708425	0.82874	0.953738	1	6948	tags=81%, list=66%, signal=240%
GO_TRANSCRIPTION_ELONGATION_FROM_RNA_POLYMERASE_I_PROMOTER	25	-0.117133	-0.708004	0.847619	0.953708	1	4230	tags=52%, list=40%, signal=87%
GO_REGULATION_OF_PROTEIN_SERINE_THREONINE_KINASE_ACTIVITY	321	-0.0351401	-0.707773	0.853516	0.953405	1	4905	tags=50%, list=47%, signal=91%
GO_ACTIN_MEDIATED_CELL_CONTRACTION	65	-0.071876	-0.706545	0.830677	0.954483	1	6514	tags=69%, list=62%, signal=182%
GO_NEGATIVE_REGULATION_OF_SUPRAMOLECULAR_FIBER_ORGANIZATION	99	-0.0612739	-0.706276	0.855469	0.954221	1	5404	tags=58%, list=52%, signal=118%
GO_NEGATIVE_REGULATION_OF_CARDIAC_MUSCLE_TISSUE_GROWTH	15	-0.150772	-0.706253	0.839323	0.95364	1	7513	tags=87%, list=72%, signal=305%
GO_RESPONSE_TO_AMINO_ACID	84	-0.0658686	-0.705114	0.822709	0.954639	1	3062	tags=36%, list=29%, signal=50%
GO_NEGATIVE_REGULATION_OF_HEMOPOIESIS	71	-0.071604	-0.703555	0.822612	0.95616	1	7972	tags=83%, list=76%, signal=344%
GO_RESPONSE_TO_INTERFERON_GAMMA	75	-0.0675052	-0.703287	0.863454	0.955895	1	6571	tags=69%, list=63%, signal=184%
GO_REGULATION_OF_EPITHELIAL_TO_MESENCHYMAL_TRANSITION	50	-0.0845211	-0.702738	0.838843	0.956011	1	9189	tags=96%, list=88%, signal=770%
GO_EYE_PHOTORECEPTOR_CELL_DIFFERENTIATION	25	-0.116789	-0.702426	0.843137	0.955806	1	3814	tags=48%, list=36%, signal=75%
GO_POSITIVE_REGULATION_OF_MRNA_SPLICING_VIA_SPLICEOSOME	16	-0.146673	-0.701695	0.847826	0.956191	1	5021	tags=63%, list=48%, signal=120%
GO_INSULIN_LIKE_GROWTH_FACTOR_RECEPTOR_SIGNALING_PATHWAY	23	-0.120262	-0.701352	0.836576	0.95603	1	2847	tags=39%, list=27%, signal=54%
GO_POSITIVE_REGULATION_OF_ENDOTHELIAL_CELL_PROLIFERATION	57	-0.0786909	-0.700971	0.835391	0.955902	1	4333	tags=49%, list=41%, signal=83%
GO_POSITIVE_REGULATION_OF_CALCIUM_ION_TRANSPORT	61	-0.0743529	-0.70067	0.856031	0.955698	1	7480	tags=79%, list=71%, signal=273%
GO_POSITIVE_REGULATION_OF_WNT_SIGNALING_PATHWAY	132	-0.052236	-0.699667	0.846473	0.956455	1	9791	tags=98%, list=93%, signal=1459%
GO_MUSCLE_HYPERTROPHY_IN_RESPONSE_TO_STRESS	16	-0.147496	-0.699179	0.871401	0.956493	1	5668	tags=69%, list=54%, signal=149%
GO_NEGATIVE_REGULATION_OF_ION_TRANSPORT	87	-0.0639537	-0.699089	0.870021	0.956001	1	5485	tags=59%, list=52%, signal=122%
GO_GLYCOPROTEIN_METABOLIC_PROCESS	98	-0.0607217	-0.699075	0.830228	0.955406	1	2046	tags=26%, list=20%, signal=31%
GO_SOMATIC_STEM_CELL_DIVISION	16	-0.145599	-0.698752	0.836	0.955222	1	8966	tags=100%, list=85%, signal=687%
GO_DETECTION_OF_MECHANICAL_STIMULUS	20	-0.12937	-0.698514	0.85119	0.954909	1	6514	tags=75%, list=62%, signal=197%
GO_NEGATIVE_REGULATION_OF_PROTEIN_TYROSINE_KINASE_ACTIVITY	24	-0.119665	-0.698092	0.824351	0.954863	1	6179	tags=71%, list=59%, signal=172%
GO_REGULATION_OF_STRIATED_MUSCLE_CELL_DIFFERENTIATION	54	-0.0809165	-0.697759	0.847059	0.954701	1	3236	tags=39%, list=31%, signal=56%
GO_PERK_MEDIATED_UNFOLDED_PROTEIN_RESPONSE	16	-0.143689	-0.696227	0.821656	0.956105	1	8986	tags=100%, list=86%, signal=696%
GO_NEGATIVE_REGULATION_OF_CELL_CELL_ADHESION	68	-0.0732726	-0.696134	0.85041	0.955612	1	6025	tags=65%, list=57%, signal=151%
GO_RIBONUCLEOSIDE_MONOPHOSPHATE_BIOSYNTHETIC_PROCESS	28	-0.1104	-0.694553	0.867562	0.957058	1	9336	tags=100%, list=89%, signal=907%
GO_RRNA_CONTAINING_RIBONUCLEOPROTEIN_COMPLEX_EXPORT_FROM_NUCLEUS	16	-0.147341	-0.694364	0.847251	0.9567	1	5014	tags=63%, list=48%, signal=120%
GO_PIGMENT_METABOLIC_PROCESS	42	-0.0922163	-0.693628	0.847251	0.957047	1	3783	tags=45%, list=36%, signal=70%
GO_POSITIVE_REGULATION_OF_PROTEIN_TARGETING_TO_MEMBRANE	25	-0.115299	-0.693485	0.843629	0.956611	1	5508	tags=64%, list=53%, signal=134%
GO_POST_GOLGI_VESICLE_MEDIATED_TRANSPORT	94	-0.0596609	-0.692882	0.858	0.956792	1	3733	tags=41%, list=36%, signal=64%
GO_POSITIVE_REGULATION_OF_EXCITATORY_POSTSYNAPTIC_POTENTIAL	25	-0.115165	-0.691897	0.860707	0.957407	1	1733	tags=28%, list=17%, signal=33%
GO_LONG_TERM_SYNAPTIC_POTENTIATION	76	-0.0664945	-0.691872	0.855649	0.956831	1	1793	tags=24%, list=17%, signal=28%
GO_REGULATION_OF_OXIDATIVE_STRESS_INDUCED_CELL_DEATH	44	-0.0878065	-0.691182	0.832311	0.957132	1	5044	tags=57%, list=48%, signal=109%
GO_POSITIVE_REGULATION_OF_GENE_EXPRESSION_EPIGENETIC	43	-0.0892679	-0.691119	0.859583	0.956606	1	1264	tags=21%, list=12%, signal=24%
GO_SENSORY_ORGAN_DEVELOPMENT	301	-0.0355494	-0.689808	0.862069	0.957662	1	7515	tags=75%, list=72%, signal=257%
GO_PIGMENT_CELL_DIFFERENTIATION	22	-0.118439	-0.689569	0.884146	0.957334	1	4483	tags=55%, list=43%, signal=95%
GO_VENTRAL_SPINAL_CORD_DEVELOPMENT	21	-0.122721	-0.687799	0.86064	0.959	1	4211	tags=52%, list=40%, signal=87%
GO_RESPONSE_TO_ALKALOID	71	-0.0685192	-0.687429	0.858527	0.958883	1	3424	tags=39%, list=33%, signal=58%
GO_INFLAMMATORY_RESPONSE_TO_ANTIGENIC_STIMULUS	15	-0.148958	-0.686998	0.883269	0.958802	1	5434	tags=67%, list=52%, signal=138%
GO_NEGATIVE_REGULATION_OF_TRANSMEMBRANE_TRANSPORT	69	-0.0707921	-0.686146	0.851406	0.95922	1	3064	tags=36%, list=29%, signal=51%
GO_GLANDULAR_EPITHELIAL_CELL_DIFFERENTIATION	24	-0.117794	-0.685714	0.870906	0.959106	1	8384	tags=92%, list=80%, signal=456%
GO_POSITIVE_REGULATION_OF_SMOOTH_MUSCLE_CELL_MIGRATION	25	-0.11398	-0.685334	0.867735	0.958984	1	6361	tags=72%, list=61%, signal=182%
GO_RAC_PROTEIN_SIGNAL_TRANSDUCTION	31	-0.104417	-0.685156	0.877432	0.958596	1	1616	tags=26%, list=15%, signal=30%
GO_POSITIVE_REGULATION_OF_SYNAPTIC_TRANSMISSION	141	-0.0493542	-0.684742	0.86558	0.958499	1	383	tags=9%, list=4%, signal=9%
GO_REGULATION_OF_SODIUM_ION_TRANSMEMBRANE_TRANSPORT	48	-0.0840516	-0.683867	0.853333	0.958939	1	2620	tags=33%, list=25%, signal=44%
GO_MUSCLE_CELL_APOPTOTIC_PROCESS	42	-0.0891307	-0.683554	0.887064	0.958706	1	9310	tags=98%, list=89%, signal=864%
GO_NEGATIVE_REGULATION_OF_CALCIUM_MEDIATED_SIGNALING	20	-0.126027	-0.683129	0.855159	0.958629	1	3402	tags=45%, list=32%, signal=66%
GO_REGULATION_OF_RYANODINE_SENSITIVE_CALCIUM_RELEASE_CHANNEL_ACTIVITY	19	-0.129294	-0.680483	0.875984	0.961163	1	3064	tags=42%, list=29%, signal=59%
GO_ANOIKIS	24	-0.114713	-0.680235	0.845529	0.960884	1	7105	tags=79%, list=68%, signal=245%
GO_MITOCHONDRIAL_CALCIUM_ION_HOMEOSTASIS	19	-0.131406	-0.679717	0.871401	0.960902	1	3594	tags=47%, list=34%, signal=72%
GO_INSULIN_SECRETION	141	-0.049864	-0.679686	0.84898	0.960332	1	8859	tags=89%, list=84%, signal=567%
GO_REGULATION_OF_MRNA_POLYADENYLATION	15	-0.145489	-0.679142	0.873984	0.960375	1	8967	tags=100%, list=85%, signal=688%
GO_INTERLEUKIN_10_PRODUCTION	15	-0.147589	-0.677271	0.888224	0.96202	1	553	tags=20%, list=5%, signal=21%
GO_PEPTIDYL_SERINE_DEPHOSPHORYLATION	18	-0.133234	-0.676479	0.869295	0.962388	1	3268	tags=44%, list=31%, signal=64%
GO_POSTSYNAPTIC_DENSITY_ASSEMBLY	17	-0.135929	-0.676106	0.878914	0.962227	1	4748	tags=59%, list=45%, signal=107%
GO_PEPTIDE_HORMONE_SECRETION	162	-0.0453902	-0.676092	0.880567	0.961637	1	5619	tags=58%, list=54%, signal=123%
GO_REGULATION_OF_DNA_BINDING_TRANSCRIPTION_FACTOR_ACTIVITY	237	-0.0383722	-0.675973	0.87574	0.961164	1	9832	tags=97%, list=94%, signal=1519%
GO_POSITIVE_REGULATION_OF_TISSUE_REMODELING	17	-0.136396	-0.67581	0.859961	0.960747	1	3509	tags=47%, list=33%, signal=71%
GO_REGULATION_OF_INFLAMMATORY_RESPONSE	131	-0.0513453	-0.673362	0.893491	0.963091	1	4594	tags=49%, list=44%, signal=86%
GO_LACTATION	32	-0.0990689	-0.670087	0.881002	0.966316	1	5849	tags=66%, list=56%, signal=148%
GO_POSITIVE_REGULATION_OF_GLIOGENESIS	40	-0.0895215	-0.669763	0.880157	0.966087	1	4835	tags=55%, list=46%, signal=102%
GO_CELL_REDOX_HOMEOSTASIS	55	-0.0769961	-0.667484	0.870213	0.968206	1	7971	tags=84%, list=76%, signal=346%
GO_CHEMICAL_SYNAPTIC_TRANSMISSION_POSTSYNAPTIC	74	-0.0650792	-0.665562	0.885542	0.969774	1	1733	tags=23%, list=17%, signal=27%
GO_RETINA_DEVELOPMENT_IN_CAMERA_TYPE_EYE	92	-0.0576198	-0.665309	0.881048	0.969448	1	5331	tags=57%, list=51%, signal=114%
GO_SENSORY_PERCEPTION_OF_CHEMICAL_STIMULUS	20	-0.124976	-0.664435	0.863454	0.969823	1	1315	tags=25%, list=13%, signal=29%
GO_UBIQUITIN_DEPENDENT_ERAD_PATHWAY	67	-0.0673854	-0.664248	0.870103	0.969429	1	7127	tags=75%, list=68%, signal=231%
GO_POSITIVE_REGULATION_OF_ANIMAL_ORGAN_MORPHOGENESIS	35	-0.0949785	-0.664122	0.900212	0.968961	1	9498	tags=100%, list=91%, signal=1054%
GO_NEGATIVE_REGULATION_OF_CARDIAC_MUSCLE_TISSUE_DEVELOPMENT	19	-0.126223	-0.663003	0.902724	0.969681	1	7513	tags=84%, list=72%, signal=296%
GO_REGULATION_OF_AUTOPHAGOSOME_ASSEMBLY	32	-0.102828	-0.662661	0.866799	0.969487	1	8760	tags=94%, list=84%, signal=567%
GO_CELLULAR_RESPONSE_TO_NITROGEN_COMPOUND	420	-0.0283279	-0.662574	0.896907	0.968976	1	3637	tags=37%, list=35%, signal=55%
GO_DENDRITE_EXTENSION	30	-0.101498	-0.662139	0.899384	0.96889	1	4534	tags=53%, list=43%, signal=94%
GO_REGULATION_OF_TISSUE_REMODELING	32	-0.0979095	-0.660817	0.883065	0.969748	1	7828	tags=84%, list=75%, signal=331%
GO_CELL_ADHESION_MEDIATED_BY_INTEGRIN	33	-0.0975771	-0.660525	0.87751	0.969487	1	8517	tags=91%, list=81%, signal=482%
GO_REGULATION_OF_HEART_RATE_BY_CARDIAC_CONDUCTION	22	-0.11883	-0.660289	0.887526	0.969141	1	1618	tags=27%, list=15%, signal=32%
GO_RENAL_SYSTEM_VASCULATURE_DEVELOPMENT	16	-0.13549	-0.660106	0.897143	0.968743	1	7105	tags=81%, list=68%, signal=251%
GO_RESPONSE_TO_AMYLOID_BETA	28	-0.104699	-0.660054	0.897839	0.9682	1	3776	tags=46%, list=36%, signal=72%
GO_PHOSPHOLIPASE_C_ACTIVATING_G_PROTEIN_COUPLED_RECEPTOR_SIGNALING_PATHWAY	38	-0.0906903	-0.6597	0.909091	0.967978	1	3746	tags=45%, list=36%, signal=69%
GO_NEURON_RECOGNITION	41	-0.0882988	-0.657157	0.878788	0.970209	1	4963	tags=56%, list=47%, signal=106%
GO_EXTRACELLULAR_VESICLE_BIOGENESIS	17	-0.131133	-0.656414	0.894	0.970357	1	2330	tags=35%, list=22%, signal=45%
GO_REGULATION_OF_CARDIAC_CONDUCTION	49	-0.081447	-0.656327	0.875	0.969847	1	2790	tags=35%, list=27%, signal=47%
GO_APICAL_JUNCTION_ASSEMBLY	35	-0.0944046	-0.656196	0.908911	0.969395	1	1112	tags=20%, list=11%, signal=22%
GO_PROTEIN_FOLDING_IN_ENDOPLASMIC_RETICULUM	15	-0.142466	-0.655349	0.88189	0.96972	1	5502	tags=67%, list=52%, signal=140%
GO_REGULATION_OF_B_CELL_DIFFERENTIATION	16	-0.138963	-0.653865	0.877193	0.970722	1	6413	tags=75%, list=61%, signal=193%
GO_RESPONSE_TO_OSMOTIC_STRESS	52	-0.0755302	-0.653328	0.908367	0.970696	1	423	tags=12%, list=4%, signal=12%
GO_NUCLEOTIDE_BINDING_DOMAIN_LEUCINE_RICH_REPEAT_CONTAINING_RECEPTOR_SIGNALING_PATHWAY	26	-0.106085	-0.652505	0.892276	0.97099	1	3329	tags=42%, list=32%, signal=62%
GO_RESPONSE_TO_IRON_ION	21	-0.120424	-0.652187	0.904665	0.970758	1	3236	tags=43%, list=31%, signal=62%
GO_PROTEIN_O_LINKED_GLYCOSYLATION	63	-0.0687744	-0.65187	0.913044	0.970485	1	1615	tags=22%, list=15%, signal=26%
GO_SYNAPTIC_VESICLE_PRIMING	17	-0.132245	-0.651819	0.918972	0.969934	1	9106	tags=100%, list=87%, signal=757%
GO_REGULATION_OF_CELLULAR_RESPIRATION	21	-0.117481	-0.651	0.902834	0.970213	1	7263	tags=81%, list=69%, signal=263%
GO_ENDOSOME_TO_LYSOSOME_TRANSPORT	51	-0.0762074	-0.650783	0.924797	0.969863	1	4759	tags=53%, list=45%, signal=96%
GO_CYTOKINE_PRODUCTION	321	-0.0316324	-0.649198	0.899807	0.970939	1	7555	tags=75%, list=72%, signal=260%
GO_DOPAMINE_TRANSPORT	29	-0.102074	-0.646463	0.900596	0.973152	1	1827	tags=28%, list=17%, signal=33%
GO_SECRETION_BY_TISSUE	15	-0.137884	-0.646152	0.902724	0.972899	1	1354	tags=27%, list=13%, signal=31%
GO_POSITIVE_REGULATION_OF_MRNA_PROCESSING	25	-0.107501	-0.645959	0.90101	0.972497	1	5170	tags=60%, list=49%, signal=118%
GO_LOW_DENSITY_LIPOPROTEIN_RECEPTOR_PARTICLE_METABOLIC_PROCESS	17	-0.128791	-0.645034	0.919918	0.972837	1	7291	tags=82%, list=70%, signal=270%
GO_RELAXATION_OF_MUSCLE	20	-0.118481	-0.641267	0.901408	0.976003	1	3481	tags=45%, list=33%, signal=67%
GO_PROTEIN_DESTABILIZATION	34	-0.0930397	-0.639742	0.90595	0.976969	1	7667	tags=82%, list=73%, signal=305%
[truncated: 121 more rows]

[truncated: 2 more sheets: MF_Up, MF_Down]
