# Supplementary material for: Gene Dosage- and Age-Dependent Differential Transcriptomic Changes in the Prefrontal Cortex of Shank2-Mutant Mice
Source: Front Mol Neurosci. 2021 Jun 11;14:683196. doi: 10.3389/fnmol.2021.683196 (PMC8226033; doi:10.3389/fnmol.2021.683196)
Supplement: Supplementary Table 7 — GSEA results (C5-CC, C5-BP, and C5-MF domains) for W12-HM Shank2-mutant transcripts. [file Table_7.XLSX]

## Sheet: CC_Up
Supplementary Table 7. GSEA results (C5-CC, C5-BP, and C5-MF domains) for W12-HM Shank2-mutant transcripts.
NAME	SIZE	ES	NES	NOM p-val	FDR q-val	FWER p-val	RANK AT MAX	LEADING EDGE
GO_HISTONE_METHYLTRANSFERASE_COMPLEX	85	0.285698	3.15594	0	0	0	6702	tags=79%, list=50%, signal=158%
GO_METHYLTRANSFERASE_COMPLEX	109	0.224857	2.76169	0	0.00299211	0.007	7277	tags=77%, list=55%, signal=169%
GO_CENTROSOME	457	0.105837	2.57119	0	0.00541141	0.019	6260	tags=57%, list=47%, signal=105%
GO_INTRINSIC_COMPONENT_OF_SYNAPTIC_MEMBRANE	154	0.180945	2.56131	0	0.00426226	0.02	4526	tags=52%, list=34%, signal=78%
GO_POSTSYNAPTIC_SPECIALIZATION_MEMBRANE	94	0.224788	2.55016	0	0.00374833	0.022	4526	tags=56%, list=34%, signal=85%
GO_GABA_ERGIC_SYNAPSE	68	0.258264	2.52693	0	0.00367795	0.026	4011	tags=56%, list=30%, signal=80%
GO_CATION_CHANNEL_COMPLEX	188	0.149773	2.3865	0.00397614	0.010913	0.089	2773	tags=36%, list=21%, signal=44%
GO_POSTSYNAPTIC_MEMBRANE	292	0.119322	2.36768	0	0.0110779	0.099	4911	tags=49%, list=37%, signal=75%
GO_UBIQUITIN_LIGASE_COMPLEX	257	0.126025	2.35629	0	0.0113992	0.113	3838	tags=41%, list=29%, signal=57%
GO_SPINDLE	296	0.11799	2.34204	0	0.0112223	0.122	6368	tags=59%, list=48%, signal=112%
GO_GLUTAMATERGIC_SYNAPSE	337	0.111559	2.3238	0.00206186	0.0114619	0.136	5337	tags=51%, list=40%, signal=83%
GO_INTRINSIC_COMPONENT_OF_POSTSYNAPTIC_SPECIALIZATION_MEMBRANE	71	0.232913	2.30156	0	0.0125902	0.158	4969	tags=61%, list=37%, signal=96%
GO_INTRINSIC_COMPONENT_OF_POSTSYNAPTIC_MEMBRANE	112	0.181133	2.25273	0	0.0154638	0.202	4969	tags=55%, list=37%, signal=88%
GO_SYNAPTIC_MEMBRANE	390	0.0981455	2.22492	0.00199203	0.0168195	0.236	4969	tags=47%, list=37%, signal=73%
GO_NEUROTRANSMITTER_RECEPTOR_COMPLEX	52	0.251168	2.16988	0.00408998	0.0224147	0.332	1530	tags=37%, list=12%, signal=41%
GO_CAJAL_BODY	52	0.247347	2.11114	0.00588235	0.0298765	0.447	7970	tags=85%, list=60%, signal=211%
GO_CILIUM	427	0.0875381	2.07263	0.00188679	0.0372708	0.549	7650	tags=66%, list=58%, signal=151%
GO_POSTSYNAPTIC_DENSITY_MEMBRANE	74	0.210854	2.05695	0.00195312	0.0399575	0.578	2241	tags=38%, list=17%, signal=45%
GO_TRANSPORTER_COMPLEX	266	0.104704	1.99441	0.00650759	0.0556883	0.722	1733	tags=23%, list=13%, signal=26%
GO_PROTEIN_ACETYLTRANSFERASE_COMPLEX	88	0.178406	1.98601	0.0056391	0.0554073	0.739	6403	tags=66%, list=48%, signal=126%
GO_SPINDLE_MICROTUBULE	49	0.235923	1.95469	0.00819672	0.0630546	0.8	6368	tags=71%, list=48%, signal=137%
GO_RECEPTOR_COMPLEX	310	0.0946469	1.94373	0.012474	0.0643312	0.824	3915	tags=39%, list=29%, signal=54%
GO_CHROMATIN	401	0.0840045	1.94321	0.00585938	0.0616847	0.824	4683	tags=43%, list=35%, signal=65%
GO_NUCLEAR_PORE	69	0.200347	1.92055	0.00414079	0.067613	0.861	5825	tags=64%, list=44%, signal=113%
GO_DNA_REPAIR_COMPLEX	33	0.278357	1.9046	0.00202429	0.0706136	0.887	1947	tags=42%, list=15%, signal=50%
GO_NUCLEAR_SPECK	349	0.0883722	1.8896	0.00992064	0.0736811	0.905	9594	tags=81%, list=72%, signal=283%
GO_CUL3_RING_UBIQUITIN_LIGASE_COMPLEX	36	0.25884	1.85439	0.00972763	0.0882468	0.934	4690	tags=61%, list=35%, signal=94%
GO_CENTRIOLE	120	0.137889	1.80837	0.010989	0.110729	0.971	4385	tags=47%, list=33%, signal=69%
GO_CYTOPLASMIC_STRESS_GRANULE	49	0.214248	1.77552	0.024	0.127613	0.989	6655	tags=71%, list=50%, signal=143%
GO_NUCLEAR_CHROMOSOME_TELOMERIC_REGION	94	0.154734	1.77027	0.0137525	0.126855	0.99	2340	tags=33%, list=18%, signal=40%
GO_SODIUM_CHANNEL_COMPLEX	19	0.344304	1.75944	0.0180361	0.12941	0.992	1725	tags=47%, list=13%, signal=54%
GO_INTRINSIC_COMPONENT_OF_PRESYNAPTIC_MEMBRANE	78	0.164606	1.74335	0.0141414	0.13587	0.997	4810	tags=53%, list=36%, signal=82%
GO_CULLIN_RING_UBIQUITIN_LIGASE_COMPLEX	142	0.123088	1.73528	0.0221328	0.13735	0.998	5400	tags=53%, list=41%, signal=88%
GO_NEURON_TO_NEURON_SYNAPSE	335	0.0820037	1.72371	0.0176471	0.140658	0.998	4451	tags=41%, list=33%, signal=61%
GO_CALCIUM_CHANNEL_COMPLEX	54	0.197769	1.69833	0.0391791	0.155356	0.999	3288	tags=44%, list=25%, signal=59%
GO_PCG_PROTEIN_COMPLEX	44	0.211137	1.69377	0.0292969	0.155151	1	8680	tags=86%, list=65%, signal=248%
GO_HISTONE_DEACETYLASE_COMPLEX	67	0.173904	1.62387	0.0382294	0.211934	1	4642	tags=52%, list=35%, signal=80%
GO_TRANSFERASE_COMPLEX_TRANSFERRING_PHOSPHORUS_CONTAINING_GROUPS	225	0.0946294	1.62062	0.0301811	0.209855	1	11462	tags=96%, list=86%, signal=683%
GO_PLASMA_MEMBRANE_RECEPTOR_COMPLEX	147	0.114775	1.61923	0.0373281	0.205904	1	3915	tags=41%, list=29%, signal=57%
GO_OTHER_ORGANISM	59	0.173902	1.61781	0.0342052	0.20202	1	5582	tags=59%, list=42%, signal=102%
GO_AMPA_GLUTAMATE_RECEPTOR_COMPLEX	27	0.255841	1.61335	0.0423892	0.201122	1	1528	tags=37%, list=11%, signal=42%
GO_CHROMOSOMAL_REGION	279	0.0843191	1.60569	0.0242424	0.202718	1	8143	tags=70%, list=61%, signal=176%
GO_MLL1_2_COMPLEX	29	0.256602	1.60355	0.0461538	0.199939	1	6220	tags=72%, list=47%, signal=136%
GO_SAGA_TYPE_COMPLEX	26	0.263188	1.59047	0.0475248	0.207669	1	6220	tags=73%, list=47%, signal=137%
GO_NUCLEAR_MEMBRANE	259	0.0856254	1.57593	0.0555556	0.217856	1	6067	tags=54%, list=46%, signal=98%
GO_CUL4_RING_E3_UBIQUITIN_LIGASE_COMPLEX	30	0.236501	1.55204	0.0547368	0.239196	1	8381	tags=87%, list=63%, signal=234%
GO_CILIARY_PART	326	0.0746702	1.55203	0.0446247	0.234107	1	10568	tags=87%, list=80%, signal=413%
GO_CILIARY_BASE	28	0.243919	1.55187	0.0481928	0.22943	1	6257	tags=71%, list=47%, signal=135%
GO_PROTEIN_KINASE_COMPLEX	92	0.139469	1.53335	0.0513834	0.24395	1	4081	tags=45%, list=31%, signal=64%
GO_RIBONUCLEOPROTEIN_GRANULE	181	0.0979645	1.53086	0.0495495	0.24213	1	10316	tags=87%, list=78%, signal=385%
GO_INTRINSIC_COMPONENT_OF_POSTSYNAPTIC_DENSITY_MEMBRANE	53	0.173898	1.52756	0.0628684	0.241129	1	4969	tags=55%, list=37%, signal=87%
GO_PERICENTRIC_HETEROCHROMATIN	17	0.304182	1.52514	0.077381	0.238864	1	4561	tags=65%, list=34%, signal=98%
GO_TRANS_GOLGI_NETWORK_TRANSPORT_VESICLE	27	0.244775	1.52104	0.0775348	0.238627	1	6597	tags=74%, list=50%, signal=147%
GO_PRESYNAPTIC_MEMBRANE	148	0.107884	1.51696	0.0555556	0.23849	1	4867	tags=47%, list=37%, signal=74%
GO_NUCLEAR_CHROMOSOME	451	0.062078	1.51299	0.0666667	0.238183	1	4683	tags=41%, list=35%, signal=62%
GO_CHROMOSOME_CENTROMERIC_REGION	158	0.0996947	1.50991	0.0551181	0.237845	1	7690	tags=68%, list=58%, signal=159%
GO_MICROTUBULE_ORGANIZING_CENTER_PART	161	0.101468	1.50544	0.0711462	0.238168	1	4280	tags=42%, list=32%, signal=62%
GO_CONDENSED_CHROMOSOME_CENTROMERIC_REGION	94	0.130849	1.49469	0.0909091	0.245699	1	5907	tags=57%, list=44%, signal=103%
GO_CILIARY_TRANSITION_ZONE	54	0.170041	1.49211	0.0796813	0.244389	1	10300	tags=94%, list=78%, signal=418%
GO_NON_MOTILE_CILIUM	89	0.135236	1.4913	0.0715746	0.241194	1	6576	tags=63%, list=49%, signal=124%
GO_TRANSCRIPTIONAL_REPRESSOR_COMPLEX	73	0.148931	1.48359	0.079922	0.245146	1	2764	tags=36%, list=21%, signal=45%
GO_NUCLEAR_ENVELOPE	394	0.0658584	1.48178	0.0831683	0.243153	1	6132	tags=53%, list=46%, signal=95%
GO_REGION_OF_CYTOSOL	24	0.244328	1.47124	0.0758197	0.250764	1	5064	tags=63%, list=38%, signal=101%
GO_PRERIBOSOME	69	0.151054	1.46847	0.0823755	0.249731	1	4358	tags=48%, list=33%, signal=71%
GO_VOLTAGE_GATED_CALCIUM_CHANNEL_COMPLEX	35	0.205453	1.45486	0.0818363	0.260942	1	4870	tags=57%, list=37%, signal=90%
GO_PLASMA_MEMBRANE_PROTEIN_COMPLEX	440	0.0593739	1.43847	0.0854871	0.275588	1	1592	tags=18%, list=12%, signal=19%
GO_FIBRILLAR_CENTER	117	0.111615	1.419	0.0996016	0.294059	1	8411	tags=74%, list=63%, signal=201%
GO_CILIARY_BASAL_BODY	101	0.122998	1.41715	0.11194	0.291732	1	6535	tags=61%, list=49%, signal=120%
GO_SEX_CHROMOSOME	22	0.24717	1.3955	0.115079	0.313568	1	6385	tags=73%, list=48%, signal=140%
GO_90S_PRERIBOSOME	28	0.216079	1.3952	0.111336	0.309488	1	4253	tags=54%, list=32%, signal=79%
GO_NUCLEAR_PERIPHERY	124	0.108914	1.38193	0.104418	0.32234	1	8211	tags=73%, list=62%, signal=188%
GO_DENDRITE_CYTOPLASM	32	0.201308	1.349	0.119588	0.363172	1	5221	tags=59%, list=39%, signal=98%
GO_MICROBODY_MEMBRANE	58	0.148845	1.34664	0.141473	0.361352	1	7195	tags=69%, list=54%, signal=150%
GO_SPINDLE_POLE	143	0.096683	1.34106	0.151579	0.36525	1	5977	tags=55%, list=45%, signal=98%
GO_NUCLEAR_OUTER_MEMBRANE	24	0.22471	1.34001	0.142558	0.361891	1	5878	tags=67%, list=44%, signal=119%
GO_CIS_GOLGI_NETWORK	43	0.169167	1.33948	0.142276	0.357955	1	6412	tags=65%, list=48%, signal=125%
GO_SWI_SNF_SUPERFAMILY_TYPE_COMPLEX	69	0.133214	1.32291	0.145709	0.377041	1	3053	tags=36%, list=23%, signal=47%
GO_CHROMOSOME_TELOMERIC_REGION	125	0.100615	1.3201	0.146199	0.376265	1	9838	tags=84%, list=74%, signal=320%
GO_ENDOPLASMIC_RETICULUM_TUBULAR_NETWORK	18	0.265371	1.31584	0.171488	0.377629	1	9767	tags=100%, list=73%, signal=377%
GO_GOLGI_CISTERNA_MEMBRANE	63	0.14487	1.3023	0.16501	0.392262	1	6099	tags=60%, list=46%, signal=111%
GO_EXCITATORY_SYNAPSE	47	0.15851	1.29498	0.165354	0.399078	1	4969	tags=53%, list=37%, signal=85%
GO_SCHAFFER_COLLATERAL__CA1_SYNAPSE	81	0.122063	1.28027	0.174089	0.416854	1	1340	tags=22%, list=10%, signal=25%
GO_TRANSCRIPTION_ELONGATION_FACTOR_COMPLEX	51	0.151033	1.26133	0.188462	0.441975	1	3993	tags=45%, list=30%, signal=64%
GO_TRANSCRIPTIONALLY_ACTIVE_CHROMATIN	21	0.22144	1.25369	0.202429	0.448938	1	4655	tags=57%, list=35%, signal=88%
GO_NUCLEAR_MATRIX	98	0.107373	1.25278	0.2	0.445399	1	8211	tags=72%, list=62%, signal=188%
GO_PLASMA_MEMBRANE_BOUNDED_CELL_PROJECTION_CYTOPLASM	169	0.0840317	1.24982	0.194882	0.444905	1	10535	tags=88%, list=79%, signal=417%
GO_CONDENSED_NUCLEAR_CHROMOSOME_CENTROMERIC_REGION	17	0.24574	1.23623	0.171206	0.462208	1	7682	tags=82%, list=58%, signal=195%
GO_GABA_RECEPTOR_COMPLEX	15	0.260791	1.22989	0.204678	0.467386	1	4511	tags=60%, list=34%, signal=91%
GO_ENDOPLASMIC_RETICULUM_EXIT_SITE	17	0.247907	1.22619	0.209877	0.468355	1	8435	tags=88%, list=63%, signal=241%
GO_CELL_BODY	489	0.0475888	1.2215	0.205714	0.470681	1	640	tags=9%, list=5%, signal=10%
GO_NUCLEOLAR_PART	161	0.0823259	1.21453	0.191919	0.477526	1	8411	tags=71%, list=63%, signal=192%
GO_KINETOCHORE	111	0.0995913	1.21017	0.227273	0.479534	1	5990	tags=55%, list=45%, signal=99%
GO_PML_BODY	91	0.110169	1.21007	0.193159	0.47447	1	8914	tags=78%, list=67%, signal=235%
GO_DENDRITE_MEMBRANE	35	0.168616	1.20708	0.221328	0.47426	1	5738	tags=60%, list=43%, signal=105%
GO_DENDRITIC_SHAFT	35	0.174198	1.20345	0.227006	0.475592	1	3006	tags=40%, list=23%, signal=52%
GO_NUCLEAR_CHROMATIN	265	0.0639235	1.20233	0.223602	0.472498	1	4683	tags=42%, list=35%, signal=63%
GO_ENDOPLASMIC_RETICULUM_SUBCOMPARTMENT	21	0.217736	1.20113	0.247444	0.469521	1	9767	tags=95%, list=73%, signal=359%
GO_INTEGRATOR_COMPLEX	15	0.255744	1.20087	0.229209	0.465131	1	1034	tags=33%, list=8%, signal=36%
GO_CILIARY_PLASM	89	0.109491	1.19835	0.230769	0.46435	1	10649	tags=91%, list=80%, signal=455%
GO_COATED_MEMBRANE	91	0.104342	1.18715	0.238683	0.47872	1	9283	tags=80%, list=70%, signal=264%
GO_ESC_E_Z_COMPLEX	15	0.252354	1.18227	0.243028	0.481688	1	8167	tags=87%, list=61%, signal=225%
GO_PHOTORECEPTOR_CONNECTING_CILIUM	27	0.196863	1.17951	0.252505	0.481679	1	1818	tags=33%, list=14%, signal=39%
GO_APICAL_JUNCTION_COMPLEX	114	0.0940506	1.17826	0.257384	0.478825	1	4239	tags=41%, list=32%, signal=60%
GO_TIGHT_JUNCTION	99	0.100116	1.17535	0.243564	0.478588	1	5122	tags=48%, list=39%, signal=78%
GO_P_BODY	70	0.120402	1.16704	0.263581	0.487979	1	9419	tags=83%, list=71%, signal=283%
GO_MITOTIC_SPINDLE	89	0.105745	1.16076	0.261954	0.494161	1	6368	tags=58%, list=48%, signal=111%
GO_CYCLIN_DEPENDENT_PROTEIN_KINASE_HOLOENZYME_COMPLEX	35	0.161772	1.1503	0.272349	0.507109	1	2791	tags=37%, list=21%, signal=47%
GO_SERINE_THREONINE_PROTEIN_KINASE_COMPLEX	75	0.113568	1.14954	0.276471	0.50377	1	8067	tags=72%, list=61%, signal=182%
GO_9PLUS0_NON_MOTILE_CILIUM	66	0.119439	1.13968	0.274162	0.51529	1	10300	tags=89%, list=78%, signal=395%
GO_NEURON_PROJECTION_MEMBRANE	52	0.134836	1.13436	0.298925	0.519698	1	3070	tags=37%, list=23%, signal=47%
GO_T_TUBULE	47	0.135905	1.12287	0.278431	0.534701	1	3289	tags=38%, list=25%, signal=51%
GO_CONDENSED_CHROMOSOME	170	0.0723996	1.09551	0.335968	0.578512	1	11401	tags=93%, list=86%, signal=646%
GO_CCR4_NOT_COMPLEX	15	0.228399	1.09125	0.357282	0.581233	1	4055	tags=53%, list=31%, signal=77%
GO_RNA_POLYMERASE_II_HOLOENZYME	73	0.107838	1.08636	0.343621	0.585901	1	6220	tags=58%, list=47%, signal=108%
GO_POSTSYNAPTIC_CYTOSOL	17	0.211154	1.07533	0.357724	0.600974	1	5014	tags=59%, list=38%, signal=94%
GO_AXONAL_GROWTH_CONE	25	0.17553	1.06581	0.371369	0.613327	1	5113	tags=56%, list=38%, signal=91%
GO_IMMUNOLOGICAL_SYNAPSE	25	0.179284	1.0583	0.365462	0.622199	1	9316	tags=88%, list=70%, signal=294%
GO_NEURON_SPINE	153	0.0731596	1.0479	0.360087	0.637054	1	2773	tags=28%, list=21%, signal=35%
GO_RNA_POLYMERASE_COMPLEX	99	0.0901946	1.04186	0.371257	0.6436	1	11965	tags=99%, list=90%, signal=985%
GO_CILIARY_TIP	42	0.132958	1.0387	0.395745	0.644545	1	5199	tags=52%, list=39%, signal=86%
GO_HETEROCHROMATIN	64	0.109741	1.03536	0.399618	0.645406	1	9761	tags=84%, list=73%, signal=316%
GO_ORGANELLE_MEMBRANE_CONTACT_SITE	18	0.203084	1.03164	0.380117	0.647674	1	2472	tags=39%, list=19%, signal=48%
GO_CARBOXY_TERMINAL_DOMAIN_PROTEIN_KINASE_COMPLEX	19	0.195091	1.03051	0.419552	0.644523	1	9301	tags=89%, list=70%, signal=298%
GO_PARALLEL_FIBER_TO_PURKINJE_CELL_SYNAPSE	16	0.215638	1.02657	0.412	0.647142	1	9596	tags=94%, list=72%, signal=337%
GO_GOLGI_STACK	114	0.0809486	1.02526	0.392197	0.644498	1	10124	tags=84%, list=76%, signal=350%
GO_PROTEIN_COMPLEX_INVOLVED_IN_CELL_ADHESION	25	0.167418	1.02388	0.417166	0.642053	1	10005	tags=92%, list=75%, signal=372%
GO_TRANSCRIPTION_FACTOR_COMPLEX	276	0.0530616	1.02171	0.405295	0.640807	1	3594	tags=32%, list=27%, signal=43%
GO_SIN3_TYPE_COMPLEX	15	0.219435	1.01774	0.410405	0.643445	1	4174	tags=53%, list=31%, signal=78%
GO_DENSE_CORE_GRANULE	18	0.200146	1.01432	0.423002	0.64498	1	4726	tags=56%, list=36%, signal=86%
GO_CATENIN_COMPLEX	26	0.16421	1.00932	0.431641	0.649256	1	1399	tags=27%, list=11%, signal=30%
GO_MRNA_CLEAVAGE_FACTOR_COMPLEX	19	0.190645	1.00617	0.412	0.650419	1	9360	tags=89%, list=70%, signal=302%
GO_DNA_PACKAGING_COMPLEX	21	0.180582	1.00424	0.407921	0.649143	1	5830	tags=62%, list=44%, signal=110%
GO_PERICENTRIOLAR_MATERIAL	21	0.185954	0.998744	0.425447	0.654649	1	4493	tags=52%, list=34%, signal=79%
GO_PHOTORECEPTOR_OUTER_SEGMENT	46	0.122832	0.99861	0.439759	0.650007	1	9062	tags=80%, list=68%, signal=252%
GO_MIDBODY	152	0.070106	0.997315	0.45328	0.647679	1	4324	tags=39%, list=33%, signal=58%
GO_INTRINSIC_COMPONENT_OF_PRESYNAPTIC_ACTIVE_ZONE_MEMBRANE	17	0.193542	0.986826	0.452675	0.662246	1	4466	tags=53%, list=34%, signal=80%
GO_FILOPODIUM_TIP	15	0.209115	0.983204	0.469636	0.664348	1	767	tags=27%, list=6%, signal=28%
GO_CILIARY_MEMBRANE	58	0.105606	0.974739	0.467213	0.675421	1	7538	tags=67%, list=57%, signal=155%
GO_HIPPOCAMPAL_MOSSY_FIBER_TO_CA3_SYNAPSE	31	0.146311	0.973081	0.451613	0.673737	1	4061	tags=45%, list=31%, signal=65%
GO_PERIKARYON	111	0.0793031	0.972583	0.467213	0.669965	1	1109	tags=16%, list=8%, signal=18%
GO_SITE_OF_POLARIZED_GROWTH	159	0.0664264	0.962565	0.494253	0.683033	1	7736	tags=65%, list=58%, signal=153%
GO_GOLGI_CISTERNA	86	0.0875527	0.958733	0.514463	0.685118	1	10124	tags=85%, list=76%, signal=354%
GO_SPECIFIC_GRANULE_LUMEN	40	0.127094	0.937115	0.53012	0.719895	1	8947	tags=80%, list=67%, signal=244%
GO_CLATHRIN_ADAPTOR_COMPLEX	27	0.153594	0.936801	0.530488	0.715464	1	9283	tags=85%, list=70%, signal=282%
GO_AP_TYPE_MEMBRANE_COAT_ADAPTOR_COMPLEX	44	0.120009	0.936249	0.53125	0.711614	1	9283	tags=82%, list=70%, signal=270%
GO_ENDOPLASMIC_RETICULUM_QUALITY_CONTROL_COMPARTMENT	21	0.170354	0.928665	0.494949	0.720707	1	9130	tags=86%, list=69%, signal=273%
GO_AXON_INITIAL_SEGMENT	18	0.182188	0.927606	0.534483	0.717687	1	6441	tags=67%, list=48%, signal=129%
GO_POSTSYNAPTIC_DENSITY_INTRACELLULAR_COMPONENT	17	0.191978	0.925123	0.539216	0.717381	1	3705	tags=47%, list=28%, signal=65%
GO_MICROTUBULE_END	25	0.153713	0.924236	0.538614	0.714299	1	11250	tags=100%, list=85%, signal=650%
GO_NUCLEAR_INNER_MEMBRANE	45	0.120322	0.923856	0.521988	0.710097	1	9628	tags=84%, list=72%, signal=305%
GO_NURD_COMPLEX	15	0.200452	0.921998	0.536634	0.708584	1	9742	tags=93%, list=73%, signal=349%
GO_SMALL_SUBUNIT_PROCESSOME	33	0.13479	0.920583	0.539806	0.706635	1	4253	tags=45%, list=32%, signal=67%
GO_MEDIATOR_COMPLEX	36	0.128766	0.917767	0.560311	0.707204	1	4199	tags=44%, list=32%, signal=65%
GO_MOTILE_CILIUM	108	0.0731974	0.914914	0.558468	0.707608	1	9863	tags=81%, list=74%, signal=313%
GO_CLATHRIN_COAT	44	0.120009	0.91245	0.532934	0.707393	1	9283	tags=82%, list=70%, signal=270%
GO_H4_HISTONE_ACETYLTRANSFERASE_COMPLEX	39	0.119387	0.901246	0.554672	0.722998	1	7277	tags=67%, list=55%, signal=147%
GO_ENDONUCLEASE_COMPLEX	28	0.141021	0.895465	0.569416	0.72841	1	7147	tags=68%, list=54%, signal=146%
GO_AXONEME_PART	28	0.140687	0.893133	0.602687	0.727939	1	2405	tags=32%, list=18%, signal=39%
GO_NUCLEAR_TRANSCRIPTION_FACTOR_COMPLEX	165	0.0601905	0.888662	0.583826	0.731432	1	6297	tags=53%, list=47%, signal=100%
GO_NUCLEAR_TRANSCRIPTIONAL_REPRESSOR_COMPLEX	27	0.141287	0.886998	0.582996	0.729793	1	4524	tags=48%, list=34%, signal=73%
GO_EXTRINSIC_COMPONENT_OF_PLASMA_MEMBRANE	133	0.0651227	0.886444	0.587084	0.726146	1	2040	tags=22%, list=15%, signal=26%
GO_CYTOPLASMIC_DYNEIN_COMPLEX	19	0.168638	0.88205	0.588608	0.72904	1	11051	tags=100%, list=83%, signal=593%
GO_SITE_OF_DNA_DAMAGE	59	0.097857	0.875979	0.600427	0.735218	1	11769	tags=98%, list=89%, signal=855%
GO_NUCLEAR_UBIQUITIN_LIGASE_COMPLEX	39	0.117326	0.872776	0.635628	0.736462	1	1852	tags=26%, list=14%, signal=30%
GO_RNA_POLYMERASE_III_COMPLEX	17	0.178726	0.870845	0.626866	0.735441	1	10135	tags=94%, list=76%, signal=396%
GO_NUCLEAR_EXOSOME_RNASE_COMPLEX_	16	0.179147	0.869296	0.608527	0.733725	1	10911	tags=100%, list=82%, signal=558%
GO_DYNEIN_COMPLEX	42	0.110906	0.862705	0.613779	0.740245	1	10554	tags=90%, list=79%, signal=438%
GO_SWI_SNF_COMPLEX	15	0.183202	0.861759	0.642458	0.737402	1	2883	tags=40%, list=22%, signal=51%
GO_PROTEIN_SERINE_THREONINE_PHOSPHATASE_COMPLEX	43	0.114192	0.859481	0.639313	0.736958	1	1577	tags=23%, list=12%, signal=26%
GO_ESCRT_COMPLEX	26	0.138826	0.856309	0.636364	0.738004	1	9403	tags=85%, list=71%, signal=289%
GO_TOR_COMPLEX	15	0.177928	0.85439	0.642857	0.73672	1	4725	tags=53%, list=36%, signal=83%
GO_MICROTUBULE	360	0.038934	0.851915	0.654076	0.736296	1	7728	tags=62%, list=58%, signal=144%
GO_NBAF_COMPLEX	15	0.183202	0.851244	0.633911	0.733128	1	2883	tags=40%, list=22%, signal=51%
GO_TRANSCRIPTION_FACTOR_TFIID_COMPLEX	34	0.118113	0.817125	0.675676	0.784601	1	9378	tags=82%, list=71%, signal=279%
GO_RNA_POLYMERASE_II_TRANSCRIPTION_FACTOR_COMPLEX	131	0.0610629	0.810453	0.685185	0.790744	1	6297	tags=53%, list=47%, signal=101%
GO_NEURON_PROJECTION_CYTOPLASM	80	0.0754353	0.800814	0.721022	0.801928	1	10299	tags=85%, list=77%, signal=375%
GO_NUCLEAR_HETEROCHROMATIN	27	0.131435	0.798184	0.732422	0.801269	1	3178	tags=37%, list=24%, signal=49%
GO_INTRACILIARY_TRANSPORT_PARTICLE	28	0.123414	0.787056	0.728034	0.814263	1	10703	tags=93%, list=81%, signal=476%
GO_ORGANELLE_SUBCOMPARTMENT	314	0.0384679	0.777101	0.734	0.824972	1	10335	tags=82%, list=78%, signal=358%
GO_TETHERING_COMPLEX	63	0.082328	0.773289	0.746507	0.826212	1	3551	tags=35%, list=27%, signal=47%
GO_TELOMERASE_HOLOENZYME_COMPLEX	20	0.141258	0.765907	0.77027	0.83294	1	8092	tags=75%, list=61%, signal=191%
GO_PRESYNAPTIC_ACTIVE_ZONE_CYTOPLASMIC_COMPONENT	16	0.158581	0.761915	0.779141	0.834175	1	4539	tags=50%, list=34%, signal=76%
GO_MICROBODY_PART	89	0.066991	0.753554	0.759152	0.841698	1	12106	tags=98%, list=91%, signal=1090%
GO_SCF_UBIQUITIN_LIGASE_COMPLEX	56	0.0851055	0.752681	0.78453	0.838381	1	6467	tags=57%, list=49%, signal=111%
GO_INTRINSIC_COMPONENT_OF_MITOCHONDRIAL_OUTER_MEMBRANE	19	0.135694	0.691995	0.862524	0.916189	1	3794	tags=42%, list=29%, signal=59%
GO_VESICLE_COAT	53	0.0795084	0.690983	0.882583	0.912462	1	9729	tags=81%, list=73%, signal=302%
GO_OUTER_MITOCHONDRIAL_MEMBRANE_PROTEIN_COMPLEX	16	0.143193	0.676938	0.838835	0.924337	1	9727	tags=88%, list=73%, signal=326%
GO_PROTEIN_DNA_COMPLEX	97	0.0578298	0.67209	0.854772	0.924911	1	11841	tags=95%, list=89%, signal=864%
GO_SPINDLE_MIDZONE	28	0.0998233	0.641796	0.900192	0.951495	1	8168	tags=71%, list=61%, signal=185%
GO_ANAPHASE_PROMOTING_COMPLEX	20	0.124906	0.639697	0.906383	0.948734	1	6980	tags=65%, list=53%, signal=137%
GO_SMALL_NUCLEOLAR_RIBONUCLEOPROTEIN_COMPLEX	21	0.10988	0.608367	0.935897	0.971223	1	7401	tags=67%, list=56%, signal=150%
GO_ACROSOMAL_VESICLE	62	0.0619995	0.57901	0.962302	0.986491	1	465	tags=10%, list=3%, signal=10%
GO_STEREOCILIUM_BUNDLE	39	0.079547	0.578544	0.9413	0.981643	1	308	tags=10%, list=2%, signal=10%
GO_GOLGI_ASSOCIATED_VESICLE	143	0.0420166	0.575109	0.964637	0.978595	1	9205	tags=73%, list=69%, signal=236%
GO_POSTSYNAPTIC_SPECIALIZATION_INTRACELLULAR_COMPONENT	21	0.102258	0.56569	0.963855	0.978851	1	3705	tags=38%, list=28%, signal=53%
GO_PRERIBOSOME_LARGE_SUBUNIT_PRECURSOR	22	0.100529	0.559799	0.964286	0.977071	1	10747	tags=91%, list=81%, signal=474%
GO_CYTOPLASMIC_MICROTUBULE	56	0.0622261	0.541121	0.979508	0.980811	1	2498	tags=25%, list=19%, signal=31%
GO_INTRINSIC_COMPONENT_OF_PEROXISOMAL_MEMBRANE	16	0.0923987	0.439095	1	0.997933	1	2095	tags=25%, list=16%, signal=30%

## Sheet: CC_Down
Supplementary Table 7. GSEA results (C5-CC, C5-BP, and C5-MF domains) for W12-HM Shank2-mutant transcripts.
NAME	SIZE	ES	NES	NOM p-val	FDR q-val	FWER p-val	RANK AT MAX	LEADING EDGE
GO_CYTOSOLIC_RIBOSOME	100	-0.599803	-6.99215	0	0	0	2190	tags=76%, list=16%, signal=90%
GO_RIBOSOMAL_SUBUNIT	178	-0.399445	-6.22599	0	0	0	4395	tags=72%, list=33%, signal=107%
GO_CYTOSOLIC_LARGE_RIBOSOMAL_SUBUNIT	53	-0.649199	-5.62127	0	0	0	2190	tags=81%, list=16%, signal=97%
GO_RIBOSOME	215	-0.335264	-5.60056	0	0	0	4395	tags=66%, list=33%, signal=97%
GO_COLLAGEN_CONTAINING_EXTRACELLULAR_MATRIX	293	-0.260412	-5.23041	0	0	0	4917	tags=62%, list=37%, signal=97%
GO_LARGE_RIBOSOMAL_SUBUNIT	111	-0.404515	-5.02714	0	0	0	4368	tags=73%, list=33%, signal=108%
GO_EXTRACELLULAR_MATRIX	366	-0.224475	-5.00017	0	0	0	6323	tags=69%, list=48%, signal=129%
GO_CYTOSOLIC_SMALL_RIBOSOMAL_SUBUNIT	41	-0.642504	-4.86837	0	0	0	1537	tags=76%, list=12%, signal=85%
GO_CYTOSOLIC_PART	208	-0.292548	-4.82457	0	0	0	1541	tags=40%, list=12%, signal=45%
GO_SMALL_RIBOSOMAL_SUBUNIT	69	-0.435424	-4.35892	0	0	0	1756	tags=57%, list=13%, signal=65%
GO_POLYSOMAL_RIBOSOME	27	-0.68777	-4.25517	0	0	0	1708	tags=81%, list=13%, signal=93%
GO_MITOCHONDRIAL_PROTEIN_COMPLEX	244	-0.223972	-4.08662	0	0	0	4650	tags=57%, list=35%, signal=86%
GO_RESPIRASOME	87	-0.338431	-3.78867	0	0	0	5462	tags=75%, list=41%, signal=126%
GO_BASEMENT_MEMBRANE	84	-0.331343	-3.65583	0	0	0	3536	tags=60%, list=27%, signal=81%
GO_RESPIRATORY_CHAIN_COMPLEX	75	-0.351071	-3.56732	0	0	0	5462	tags=76%, list=41%, signal=128%
GO_INNER_MITOCHONDRIAL_MEMBRANE_PROTEIN_COMPLEX	118	-0.290135	-3.56698	0	0	0	4739	tags=64%, list=36%, signal=99%
GO_CELL_SUBSTRATE_JUNCTION	385	-0.148699	-3.39288	0	0	0	3329	tags=39%, list=25%, signal=51%
GO_ORGANELLE_INNER_MEMBRANE	458	-0.133366	-3.27712	0	0	0	5515	tags=54%, list=41%, signal=90%
GO_MAIN_AXON	62	-0.346586	-3.19476	0	0	0	1847	tags=48%, list=14%, signal=56%
GO_MYELIN_SHEATH	47	-0.394036	-3.14874	0	0	0	2983	tags=62%, list=22%, signal=79%
GO_COLLAGEN_TRIMER	64	-0.32795	-3.04445	0	0	0	6254	tags=80%, list=47%, signal=150%
GO_MITOCHONDRIAL_RESPIRATORY_CHAIN_COMPLEX_I	47	-0.364112	-3.01478	0	0	0	7338	tags=91%, list=55%, signal=204%
GO_MITOCHONDRIAL_MATRIX	426	-0.123793	-2.93136	0	0	0	8610	tags=77%, list=65%, signal=211%
GO_POLYSOME	63	-0.31336	-2.92809	0	0	0	1130	tags=40%, list=9%, signal=43%
GO_ENDOPLASMIC_RETICULUM_LUMEN	235	-0.162949	-2.8558	0	8.86213e-05	0.002	6696	tags=66%, list=50%, signal=131%
GO_OXIDOREDUCTASE_COMPLEX	96	-0.246286	-2.85061	0	8.52128e-05	0.002	4504	tags=58%, list=34%, signal=88%
GO_MITOCHONDRIAL_MEMBRANE_PART	201	-0.175226	-2.84912	0	8.20568e-05	0.002	4650	tags=52%, list=35%, signal=79%
GO_PROTON_TRANSPORTING_TWO_SECTOR_ATPASE_COMPLEX	39	-0.37791	-2.8114	0	0.000161908	0.004	2831	tags=59%, list=21%, signal=75%
GO_CYTOCHROME_COMPLEX	26	-0.460512	-2.76211	0	0.000270329	0.007	4627	tags=81%, list=35%, signal=124%
GO_PROTON_TRANSPORTING_ATP_SYNTHASE_COMPLEX	17	-0.55247	-2.69217	0	0.000299269	0.008	2831	tags=76%, list=21%, signal=97%
GO_ORGANELLAR_RIBOSOME	87	-0.238065	-2.67674	0	0.000326026	0.009	4343	tags=56%, list=33%, signal=83%
GO_VACUOLAR_PART	468	-0.105275	-2.61465	0	0.000643716	0.018	7142	tags=64%, list=54%, signal=133%
GO_PIGMENT_GRANULE	94	-0.225794	-2.5809	0.00199601	0.000798589	0.023	7201	tags=77%, list=54%, signal=166%
GO_ORGANELLAR_LARGE_RIBOSOMAL_SUBUNIT	57	-0.270941	-2.39347	0	0.00306403	0.087	4343	tags=60%, list=33%, signal=88%
GO_EXTRACELLULAR_MATRIX_COMPONENT	46	-0.294837	-2.37078	0	0.00369766	0.106	3319	tags=54%, list=25%, signal=72%
GO_ACTIN_CYTOSKELETON	420	-0.100211	-2.35019	0	0.00422495	0.125	7065	tags=63%, list=53%, signal=130%
GO_APICAL_PLASMA_MEMBRANE	206	-0.138421	-2.33277	0	0.00441816	0.135	3093	tags=37%, list=23%, signal=47%
GO_PROTON_TRANSPORTING_TWO_SECTOR_ATPASE_COMPLEX_PROTON_TRANSPORTING_DOMAIN	18	-0.45434	-2.29237	0	0.00547617	0.171	2831	tags=67%, list=21%, signal=85%
GO_PLATELET_ALPHA_GRANULE	64	-0.246576	-2.28531	0.00198413	0.00553788	0.177	5669	tags=67%, list=43%, signal=117%
GO_GAP_JUNCTION	16	-0.473218	-2.26009	0	0.00663569	0.207	3687	tags=75%, list=28%, signal=104%
GO_BLOOD_MICROPARTICLE	57	-0.257395	-2.24594	0	0.00725053	0.225	2657	tags=46%, list=20%, signal=57%
GO_PHAGOCYTIC_VESICLE_MEMBRANE	62	-0.242967	-2.2264	0.00208333	0.00810559	0.255	6433	tags=73%, list=48%, signal=140%
GO_VACUOLAR_MEMBRANE	347	-0.10243	-2.18946	0	0.0104446	0.311	5799	tags=54%, list=44%, signal=93%
GO_COMPLEX_OF_COLLAGEN_TRIMERS	18	-0.420308	-2.18446	0.00194553	0.0104603	0.318	6236	tags=89%, list=47%, signal=167%
GO_VESICLE_LUMEN	252	-0.11833	-2.172	0	0.0110425	0.338	7160	tags=65%, list=54%, signal=139%
GO_VACUOLAR_LUMEN	138	-0.157833	-2.12179	0.00203252	0.0147964	0.442	7363	tags=71%, list=55%, signal=158%
GO_ENDOCYTIC_VESICLE_MEMBRANE	136	-0.157343	-2.11937	0.0021097	0.0147286	0.446	6433	tags=64%, list=48%, signal=123%
GO_PLATELET_ALPHA_GRANULE_LUMEN	47	-0.250878	-2.10495	0.00206612	0.0157075	0.474	3465	tags=51%, list=26%, signal=69%
GO_CONTRACTILE_FIBER	179	-0.130565	-2.09347	0.00395257	0.0165744	0.5	5491	tags=54%, list=41%, signal=91%
GO_RESPIRATORY_CHAIN_COMPLEX_IV	15	-0.452429	-2.06467	0	0.0184736	0.551	4627	tags=80%, list=35%, signal=123%
GO_ATPASE_DEPENDENT_TRANSMEMBRANE_TRANSPORT_COMPLEX	15	-0.439247	-2.06351	0.00397614	0.0182706	0.555	3916	tags=73%, list=29%, signal=104%
GO_INTRINSIC_COMPONENT_OF_ORGANELLE_MEMBRANE	333	-0.0957623	-2.03647	0.00393701	0.0213947	0.611	6383	tags=57%, list=48%, signal=108%
GO_PHAGOCYTIC_VESICLE	111	-0.166063	-2.0228	0.002	0.0226403	0.642	6433	tags=65%, list=48%, signal=125%
GO_LYSOSOMAL_LUMEN	85	-0.187269	-2.00234	0.0020202	0.0252017	0.695	7222	tags=73%, list=54%, signal=159%
GO_PHAGOCYTIC_CUP	22	-0.356833	-1.98874	0.00199203	0.0268555	0.729	4932	tags=73%, list=37%, signal=115%
GO_APICAL_PART_OF_CELL	257	-0.106495	-1.96875	0.00400802	0.0294155	0.767	3112	tags=34%, list=23%, signal=43%
GO_EXTERNAL_SIDE_OF_PLASMA_MEMBRANE	161	-0.128868	-1.95962	0.00795229	0.0304309	0.783	5243	tags=52%, list=39%, signal=85%
GO_CALYX_OF_HELD	22	-0.338559	-1.92814	0.00585938	0.0359862	0.844	2154	tags=50%, list=16%, signal=60%
GO_POTASSIUM_CHANNEL_COMPLEX	85	-0.181054	-1.92046	0.00592885	0.0372375	0.855	1519	tags=29%, list=11%, signal=33%
GO_AXOLEMMA	15	-0.406252	-1.91578	0.0121704	0.0375585	0.862	2582	tags=60%, list=19%, signal=74%
GO_PHAGOPHORE_ASSEMBLY_SITE_MEMBRANE	16	-0.396998	-1.90868	0.0119284	0.0382335	0.872	6360	tags=88%, list=48%, signal=168%
GO_INTRINSIC_COMPONENT_OF_ENDOPLASMIC_RETICULUM_MEMBRANE	132	-0.141573	-1.90583	0.011583	0.0380596	0.876	8005	tags=74%, list=60%, signal=185%
GO_SIDE_OF_MEMBRANE	317	-0.092004	-1.89612	0.00596422	0.0397181	0.894	5138	tags=48%, list=39%, signal=76%
GO_SYNAPTIC_VESICLE_MEMBRANE	98	-0.165083	-1.89318	0.00804829	0.0396685	0.896	4197	tags=48%, list=32%, signal=70%
GO_U2_TYPE_SPLICEOSOMAL_COMPLEX	79	-0.178157	-1.84868	0.0135659	0.0508089	0.942	9928	tags=92%, list=75%, signal=363%
GO_AXON_PART	345	-0.0846827	-1.84242	0.0121704	0.0518159	0.948	1948	tags=23%, list=15%, signal=26%
GO_ENDOCYTIC_VESICLE	243	-0.10266	-1.83916	0.0135659	0.0521035	0.95	6209	tags=57%, list=47%, signal=105%
GO_CELL_BODY_MEMBRANE	23	-0.316808	-1.83207	0.0113422	0.0533452	0.953	2154	tags=48%, list=16%, signal=57%
GO_AZUROPHIL_GRANULE	120	-0.142293	-1.82995	0.0181087	0.0531812	0.953	10088	tags=90%, list=76%, signal=370%
GO_PROTEASOME_CORE_COMPLEX	18	-0.350688	-1.81219	0.0174757	0.0570988	0.968	7160	tags=89%, list=54%, signal=192%
GO_ROUGH_ENDOPLASMIC_RETICULUM	71	-0.180651	-1.80813	0.00816326	0.0574173	0.969	1731	tags=31%, list=13%, signal=35%
GO_ACTOMYOSIN	63	-0.191081	-1.80458	0.010101	0.0577077	0.97	4435	tags=52%, list=33%, signal=78%
GO_ACTIN_FILAMENT_BUNDLE	57	-0.202015	-1.80374	0.0121212	0.0570882	0.97	3623	tags=47%, list=27%, signal=65%
GO_GOLGI_LUMEN	62	-0.198579	-1.79807	0.00607287	0.0580114	0.972	2090	tags=35%, list=16%, signal=42%
GO_PHAGOPHORE_ASSEMBLY_SITE	30	-0.2681	-1.74663	0.0273438	0.0748254	0.994	7078	tags=80%, list=53%, signal=171%
GO_M_BAND	20	-0.321439	-1.72391	0.0229008	0.0837181	0.997	4374	tags=65%, list=33%, signal=97%
GO_NODE_OF_RANVIER	15	-0.359247	-1.71066	0.0350515	0.0877526	0.997	1434	tags=47%, list=11%, signal=52%
GO_GLIAL_CELL_PROJECTION	23	-0.298403	-1.69813	0.0288462	0.0919957	0.998	2976	tags=52%, list=22%, signal=67%
GO_AUTOPHAGOSOME	78	-0.160582	-1.68833	0.0417537	0.095442	0.998	8784	tags=82%, list=66%, signal=241%
GO_TERTIARY_GRANULE	117	-0.135218	-1.67364	0.0164609	0.101779	0.999	6739	tags=64%, list=51%, signal=129%
GO_ENDOSOMAL_PART	434	-0.0700969	-1.66272	0.0325203	0.105809	1	2652	tags=27%, list=20%, signal=32%
GO_ORGANELLAR_SMALL_RIBOSOMAL_SUBUNIT	28	-0.264844	-1.64044	0.0218688	0.115875	1	9304	tags=96%, list=70%, signal=321%
GO_NEURON_PROJECTION_TERMINUS	118	-0.127093	-1.62576	0.0391389	0.12306	1	1931	tags=27%, list=15%, signal=31%
GO_A_BAND	28	-0.258257	-1.61786	0.0368217	0.12632	1	3221	tags=50%, list=24%, signal=66%
GO_MICROVILLUS	55	-0.185383	-1.60657	0.0454545	0.13189	1	3830	tags=47%, list=29%, signal=66%
GO_PLASMA_MEMBRANE_RAFT	96	-0.138339	-1.59647	0.0536779	0.136595	1	4267	tags=46%, list=32%, signal=67%
GO_CORNIFIED_ENVELOPE	17	-0.310307	-1.59587	0.0509165	0.135366	1	6827	tags=82%, list=51%, signal=169%
GO_AZUROPHIL_GRANULE_LUMEN	67	-0.167224	-1.59542	0.0527383	0.134109	1	10088	tags=93%, list=76%, signal=382%
GO_U2_TYPE_CATALYTIC_STEP_2_SPLICEOSOME	30	-0.241101	-1.59317	0.0412758	0.134436	1	9651	tags=97%, list=73%, signal=352%
GO_CELL_CELL_JUNCTION	365	-0.0711703	-1.56937	0.0446247	0.148959	1	4652	tags=42%, list=35%, signal=63%
GO_NUCLEOID	39	-0.214451	-1.56833	0.0579151	0.148053	1	9427	tags=92%, list=71%, signal=317%
GO_ENDOPEPTIDASE_COMPLEX	61	-0.168767	-1.52772	0.0684105	0.176513	1	6701	tags=67%, list=50%, signal=135%
GO_INTRINSIC_COMPONENT_OF_EXTERNAL_SIDE_OF_PLASMA_MEMBRANE	15	-0.328814	-1.5243	0.0440882	0.177461	1	8040	tags=93%, list=60%, signal=236%
GO_LUMENAL_SIDE_OF_MEMBRANE	20	-0.284891	-1.52055	0.0714286	0.17865	1	4859	tags=65%, list=37%, signal=102%
GO_CELL_CORTEX	258	-0.0811455	-1.48577	0.0772627	0.207112	1	9967	tags=83%, list=75%, signal=325%
GO_EXOCYTIC_VESICLE	189	-0.0930039	-1.47471	0.0991903	0.215088	1	4197	tags=41%, list=32%, signal=59%
GO_SARCOPLASM	65	-0.152119	-1.46838	0.0903733	0.219033	1	4532	tags=49%, list=34%, signal=74%
GO_PROTEASOME_ACCESSORY_COMPLEX	24	-0.246306	-1.45894	0.0831758	0.225818	1	6701	tags=75%, list=50%, signal=151%
GO_TRANSPORT_VESICLE_MEMBRANE	174	-0.0947172	-1.44525	0.0923695	0.236885	1	4258	tags=41%, list=32%, signal=60%
GO_SARCOPLASMIC_RETICULUM_MEMBRANE	30	-0.222247	-1.43817	0.0760234	0.241838	1	2370	tags=40%, list=18%, signal=49%
GO_PERINUCLEAR_ENDOPLASMIC_RETICULUM	18	-0.276045	-1.43735	0.0776699	0.240268	1	4459	tags=61%, list=34%, signal=92%
GO_U5_SNRNP	16	-0.297527	-1.4373	0.106931	0.237956	1	8511	tags=94%, list=64%, signal=260%
GO_SPLICEOSOMAL_COMPLEX	163	-0.0976912	-1.43068	0.0836653	0.242202	1	10541	tags=89%, list=79%, signal=425%
GO_CAVEOLA	71	-0.141377	-1.42731	0.102564	0.243343	1	4122	tags=45%, list=31%, signal=65%
GO_LATE_ENDOSOME_MEMBRANE	110	-0.116864	-1.42472	0.103053	0.243674	1	5589	tags=54%, list=42%, signal=92%
GO_PROTON_TRANSPORTING_V_TYPE_ATPASE_COMPLEX	21	-0.262308	-1.42421	0.10041	0.24201	1	7279	tags=81%, list=55%, signal=179%
GO_FICOLIN_1_RICH_GRANULE	115	-0.116324	-1.42107	0.10978	0.242894	1	6558	tags=61%, list=49%, signal=119%
GO_RUFFLE_MEMBRANE	83	-0.12984	-1.40151	0.0929752	0.260963	1	9975	tags=88%, list=75%, signal=350%
GO_CHAPERONE_COMPLEX	19	-0.261667	-1.40099	0.101031	0.25926	1	7720	tags=84%, list=58%, signal=201%
GO_MAST_CELL_GRANULE	17	-0.278832	-1.39354	0.111111	0.265406	1	6463	tags=76%, list=49%, signal=149%
GO_MICROTUBULE_ASSOCIATED_COMPLEX	129	-0.106382	-1.38917	0.108108	0.267962	1	7873	tags=70%, list=59%, signal=170%
GO_KINESIN_COMPLEX	46	-0.17261	-1.38201	0.110266	0.273282	1	7538	tags=74%, list=57%, signal=170%
GO_INCLUSION_BODY	68	-0.142972	-1.36887	0.104723	0.285226	1	8469	tags=78%, list=64%, signal=214%
GO_ACTIN_FILAMENT	90	-0.123636	-1.36462	0.138776	0.287531	1	9887	tags=87%, list=74%, signal=336%
GO_LEADING_EDGE_MEMBRANE	151	-0.0959441	-1.36434	0.133858	0.285316	1	2789	tags=30%, list=21%, signal=38%
GO_ANCHORED_COMPONENT_OF_MEMBRANE	96	-0.120713	-1.36224	0.129412	0.285574	1	6853	tags=64%, list=52%, signal=130%
GO_TRANSPORT_VESICLE	333	-0.0641762	-1.36	0.129293	0.285777	1	7351	tags=62%, list=55%, signal=134%
GO_CLATHRIN_COATED_PIT	62	-0.144074	-1.34011	0.129555	0.306498	1	9456	tags=85%, list=71%, signal=295%
GO_SECRETORY_GRANULE_MEMBRANE	216	-0.079067	-1.33959	0.125	0.304289	1	7212	tags=62%, list=54%, signal=133%
GO_ROUGH_ENDOPLASMIC_RETICULUM_MEMBRANE	26	-0.22276	-1.33281	0.155556	0.309826	1	2669	tags=42%, list=20%, signal=53%
GO_LIPID_DROPLET	65	-0.140247	-1.33014	0.138196	0.310533	1	4689	tags=49%, list=35%, signal=76%
GO_INTRACILIARY_TRANSPORT_PARTICLE_B	20	-0.244499	-1.32717	0.129921	0.311327	1	5395	tags=65%, list=41%, signal=109%
GO_U2_SNRNP	19	-0.246683	-1.32199	0.138614	0.315216	1	3722	tags=53%, list=28%, signal=73%
GO_BRUSH_BORDER	63	-0.14159	-1.31406	0.146998	0.32246	1	3402	tags=40%, list=26%, signal=53%
GO_EXON_EXON_JUNCTION_COMPLEX	20	-0.240392	-1.31329	0.166983	0.320758	1	10101	tags=100%, list=76%, signal=416%
GO_CLATHRIN_COATED_VESICLE_MEMBRANE	86	-0.117029	-1.3011	0.148438	0.333514	1	10664	tags=92%, list=80%, signal=462%
GO_MYOFILAMENT	21	-0.234876	-1.28193	0.172888	0.356305	1	7643	tags=81%, list=58%, signal=190%
GO_CELL_CORTEX_REGION	38	-0.173054	-1.28137	0.17119	0.354285	1	2604	tags=37%, list=20%, signal=46%
GO_ORGANELLE_ENVELOPE_LUMEN	79	-0.122	-1.27877	0.186373	0.354805	1	4109	tags=43%, list=31%, signal=62%
GO_DESMOSOME	17	-0.261783	-1.27859	0.183299	0.352329	1	4344	tags=59%, list=33%, signal=87%
GO_RECYCLING_ENDOSOME_MEMBRANE	68	-0.133772	-1.27268	0.182773	0.35769	1	7418	tags=69%, list=56%, signal=156%
GO_CELL_CORTEX_PART	147	-0.0886512	-1.26818	0.152	0.36126	1	7063	tags=62%, list=53%, signal=131%
GO_PRECATALYTIC_SPLICEOSOME	43	-0.165078	-1.2679	0.190574	0.358839	1	10177	tags=93%, list=77%, signal=396%
GO_CLATHRIN_COAT_OF_COATED_PIT	19	-0.246255	-1.26493	0.187629	0.360046	1	8624	tags=89%, list=65%, signal=254%
GO_CELL_LEADING_EDGE	358	-0.0606961	-1.25857	0.210989	0.365842	1	2817	tags=27%, list=21%, signal=33%
GO_CATALYTIC_STEP_2_SPLICEOSOME	84	-0.118198	-1.25237	0.20229	0.371394	1	10939	tags=94%, list=82%, signal=528%
GO_SARCOLEMMA	117	-0.0988093	-1.24987	0.200401	0.37204	1	5174	tags=49%, list=39%, signal=79%
GO_PEPTIDASE_COMPLEX	82	-0.117239	-1.23021	0.207031	0.395771	1	10608	tags=91%, list=80%, signal=450%
GO_INTRINSIC_COMPONENT_OF_SYNAPTIC_VESICLE_MEMBRANE	45	-0.151453	-1.2222	0.22288	0.40405	1	4197	tags=47%, list=32%, signal=68%
GO_AUTOPHAGOSOME_MEMBRANE	27	-0.192985	-1.20294	0.22541	0.429317	1	5317	tags=59%, list=40%, signal=99%
GO_COATED_VESICLE_MEMBRANE	143	-0.0848262	-1.19622	0.228395	0.436354	1	7436	tags=64%, list=56%, signal=144%
GO_EARLY_ENDOSOME_MEMBRANE	120	-0.0913819	-1.19073	0.240741	0.441746	1	2563	tags=28%, list=19%, signal=35%
GO_PLATELET_DENSE_GRANULE	15	-0.25484	-1.18859	0.257634	0.442005	1	5478	tags=67%, list=41%, signal=113%
GO_MICROTUBULE_PLUS_END	18	-0.22933	-1.18772	0.23614	0.440343	1	9509	tags=94%, list=72%, signal=332%
GO_CLATHRIN_COATED_ENDOCYTIC_VESICLE	42	-0.155333	-1.1871	0.227083	0.438266	1	7436	tags=71%, list=56%, signal=162%
GO_CORTICAL_CYTOSKELETON	99	-0.101796	-1.18053	0.256311	0.445138	1	2417	tags=28%, list=18%, signal=34%
GO_FICOLIN_1_RICH_GRANULE_MEMBRANE	39	-0.161439	-1.18007	0.267191	0.442683	1	6381	tags=64%, list=48%, signal=123%
GO_GROWTH_CONE_PART	16	-0.245678	-1.17851	0.266272	0.442095	1	7538	tags=81%, list=57%, signal=188%
GO_AZUROPHIL_GRANULE_MEMBRANE	47	-0.145585	-1.16882	0.261044	0.453586	1	6556	tags=64%, list=49%, signal=126%
GO_BRUSH_BORDER_MEMBRANE	30	-0.179638	-1.16845	0.262646	0.451237	1	10023	tags=93%, list=75%, signal=379%
GO_I_BAND	106	-0.0975611	-1.16572	0.254902	0.452378	1	5109	tags=48%, list=38%, signal=78%
GO_RUFFLE	157	-0.0778066	-1.13849	0.293617	0.492502	1	3127	tags=31%, list=24%, signal=40%
GO_PRESYNAPSE	432	-0.0488671	-1.13702	0.308285	0.491759	1	4541	tags=39%, list=34%, signal=57%
GO_EXOSOME_RNASE_COMPLEX_	24	-0.19729	-1.13059	0.288679	0.498763	1	5690	tags=63%, list=43%, signal=109%
GO_TERMINAL_BOUTON	42	-0.147278	-1.12969	0.281664	0.497093	1	1847	tags=29%, list=14%, signal=33%
GO_MYOSIN_COMPLEX	50	-0.134637	-1.12922	0.289883	0.494802	1	2737	tags=34%, list=21%, signal=43%
GO_NUCLEAR_EUCHROMATIN	18	-0.219786	-1.12693	0.299611	0.495436	1	3729	tags=50%, list=28%, signal=69%
GO_NEUROMUSCULAR_JUNCTION	71	-0.115568	-1.12408	0.286004	0.497088	1	6335	tags=59%, list=48%, signal=112%
GO_SM_LIKE_PROTEIN_FAMILY_COMPLEX	71	-0.112805	-1.12341	0.309381	0.495042	1	9928	tags=86%, list=75%, signal=338%
GO_BASOLATERAL_PLASMA_MEMBRANE	163	-0.0748161	-1.118	0.310078	0.500611	1	7743	tags=66%, list=58%, signal=155%
GO_INTRINSIC_COMPONENT_OF_MITOCHONDRIAL_INNER_MEMBRANE	38	-0.151663	-1.10844	0.299603	0.513114	1	8833	tags=82%, list=66%, signal=243%
GO_U1_SNRNP	18	-0.212729	-1.10709	0.304951	0.5122	1	2346	tags=39%, list=18%, signal=47%
GO_RECYCLING_ENDOSOME	147	-0.0781513	-1.10534	0.322645	0.511981	1	7201	tags=62%, list=54%, signal=134%
GO_PHOSPHATIDYLINOSITOL_3_KINASE_COMPLEX	24	-0.184098	-1.10279	0.309055	0.512881	1	5865	tags=63%, list=44%, signal=112%
GO_BASAL_PART_OF_CELL	38	-0.153415	-1.10094	0.334034	0.512995	1	9859	tags=89%, list=74%, signal=346%
GO_CORTICAL_ACTIN_CYTOSKELETON	76	-0.10698	-1.0979	0.34104	0.514887	1	1735	tags=24%, list=13%, signal=27%
GO_LATERAL_PLASMA_MEMBRANE	48	-0.132023	-1.09351	0.32681	0.518596	1	4344	tags=46%, list=33%, signal=68%
GO_TERTIARY_GRANULE_LUMEN	39	-0.147083	-1.09322	0.330661	0.515905	1	2482	tags=33%, list=19%, signal=41%
GO_CLUSTER_OF_ACTIN_BASED_CELL_PROJECTIONS	98	-0.0931022	-1.08678	0.339806	0.523075	1	3248	tags=34%, list=24%, signal=44%
GO_DISTAL_AXON	254	-0.0590732	-1.07197	0.363458	0.544624	1	2161	tags=22%, list=16%, signal=26%
GO_CENTRIOLAR_SATELLITE	27	-0.171756	-1.06376	0.35214	0.555292	1	2153	tags=33%, list=16%, signal=40%
GO_INTERCALATED_DISC	47	-0.130537	-1.061	0.378698	0.557042	1	10714	tags=94%, list=81%, signal=481%
GO_EXTRINSIC_COMPONENT_OF_MEMBRANE	239	-0.0584954	-1.05399	0.362525	0.565666	1	4409	tags=39%, list=33%, signal=57%
GO_TRANSLATION_PREINITIATION_COMPLEX	17	-0.211717	-1.05184	0.372043	0.5662	1	3445	tags=47%, list=26%, signal=63%
GO_INTERMEDIATE_FILAMENT_CYTOSKELETON	91	-0.0926369	-1.03679	0.412121	0.589115	1	4474	tags=43%, list=34%, signal=64%
GO_CLATHRIN_COATED_ENDOCYTIC_VESICLE_MEMBRANE	31	-0.15775	-1.03633	0.409871	0.586531	1	7341	tags=71%, list=55%, signal=158%
GO_SNARE_COMPLEX	42	-0.132494	-1.03373	0.403704	0.58804	1	8055	tags=74%, list=61%, signal=187%
GO_MYOSIN_II_COMPLEX	18	-0.202507	-1.03348	0.408333	0.585148	1	9865	tags=94%, list=74%, signal=366%
GO_SPLICEOSOMAL_TRI_SNRNP_COMPLEX	30	-0.1546	-1.02673	0.401639	0.593425	1	10798	tags=97%, list=81%, signal=514%
GO_MYOSIN_FILAMENT	18	-0.204139	-1.02412	0.415133	0.594206	1	6890	tags=72%, list=52%, signal=150%
GO_SPECIFIC_GRANULE	116	-0.0817271	-1.02281	0.416499	0.593228	1	7517	tags=65%, list=57%, signal=148%
GO_ATPASE_COMPLEX	88	-0.092393	-1.01502	0.405295	0.603844	1	3916	tags=39%, list=29%, signal=54%
GO_INO80_TYPE_COMPLEX	23	-0.176122	-1.01168	0.435244	0.606532	1	2287	tags=35%, list=17%, signal=42%
GO_APICAL_DENDRITE	16	-0.215092	-1.00756	0.424303	0.610618	1	7944	tags=81%, list=60%, signal=202%
GO_AGGRESOME	33	-0.147558	-1.00707	0.425532	0.608092	1	8113	tags=76%, list=61%, signal=194%
GO_RETROMER_COMPLEX	20	-0.188395	-1.00665	0.416507	0.605556	1	10791	tags=100%, list=81%, signal=531%
GO_REPLISOME	27	-0.161535	-1.00229	0.422701	0.60954	1	7703	tags=74%, list=58%, signal=176%
GO_CLATHRIN_VESICLE_COAT	26	-0.167776	-0.994482	0.461538	0.620719	1	9021	tags=85%, list=68%, signal=263%
GO_MEMBRANE_REGION	271	-0.0527767	-0.994155	0.445361	0.618104	1	4267	tags=37%, list=32%, signal=54%
GO_CLATHRIN_COATED_VESICLE	146	-0.071479	-0.990819	0.44316	0.620575	1	7436	tags=63%, list=56%, signal=141%
GO_CELL_PROJECTION_MEMBRANE	261	-0.0532234	-0.987495	0.447154	0.623688	1	2821	tags=26%, list=21%, signal=33%
GO_LATE_ENDOSOME	209	-0.0595594	-0.984251	0.457594	0.626132	1	7552	tags=63%, list=57%, signal=143%
GO_CELL_CELL_ADHERENS_JUNCTION	98	-0.0839919	-0.983398	0.45567	0.624494	1	1334	tags=18%, list=10%, signal=20%
GO_CHLORIDE_CHANNEL_COMPLEX	32	-0.146082	-0.98135	0.446058	0.624879	1	3048	tags=38%, list=23%, signal=49%
GO_SPECIFIC_GRANULE_MEMBRANE	69	-0.0980851	-0.97988	0.432377	0.624381	1	11609	tags=97%, list=87%, signal=764%
GO_SMOOTH_ENDOPLASMIC_RETICULUM	29	-0.148218	-0.971547	0.457594	0.636095	1	7201	tags=69%, list=54%, signal=150%
GO_ENDOLYSOSOME	17	-0.190683	-0.967132	0.460474	0.640732	1	7633	tags=76%, list=57%, signal=179%
GO_REPLICATION_FORK	62	-0.105465	-0.962589	0.47767	0.644964	1	9538	tags=82%, list=72%, signal=290%
GO_EUKARYOTIC_TRANSLATION_INITIATION_FACTOR_3_COMPLEX	15	-0.207759	-0.952294	0.502773	0.66	1	3445	tags=47%, list=26%, signal=63%
GO_NUCLEAR_REPLICATION_FORK	41	-0.123985	-0.949381	0.469136	0.661866	1	8731	tags=78%, list=66%, signal=227%
GO_9PLUS2_MOTILE_CILIUM	54	-0.107644	-0.949028	0.538614	0.659212	1	6944	tags=63%, list=52%, signal=131%
GO_TRANS_GOLGI_NETWORK	204	-0.0584886	-0.948574	0.50996	0.656876	1	7379	tags=61%, list=56%, signal=136%
GO_PODOSOME	28	-0.149304	-0.943356	0.530043	0.662567	1	9887	tags=89%, list=74%, signal=348%
GO_CYTOPLASMIC_SIDE_OF_MEMBRANE	148	-0.0656005	-0.938326	0.522449	0.668281	1	1743	tags=20%, list=13%, signal=22%
GO_PHOTORECEPTOR_INNER_SEGMENT	32	-0.141353	-0.937472	0.496855	0.666604	1	10171	tags=91%, list=77%, signal=385%
GO_LAMELLIPODIUM	173	-0.0616193	-0.932971	0.51087	0.670975	1	6798	tags=57%, list=51%, signal=116%
GO_MICROBODY_LUMEN	41	-0.119853	-0.921505	0.556886	0.688251	1	4896	tags=49%, list=37%, signal=77%
GO_AXON_CYTOPLASM	54	-0.103976	-0.910149	0.533333	0.7052	1	10192	tags=87%, list=77%, signal=372%
GO_INTEGRAL_COMPONENT_OF_SYNAPTIC_VESICLE_MEMBRANE	32	-0.134136	-0.909526	0.571142	0.702919	1	4037	tags=44%, list=30%, signal=63%
GO_TERTIARY_GRANULE_MEMBRANE	54	-0.104538	-0.909111	0.567568	0.700412	1	6739	tags=61%, list=51%, signal=123%
GO_CONDENSED_NUCLEAR_CHROMOSOME	68	-0.0941546	-0.9036	0.561475	0.706744	1	10678	tags=90%, list=80%, signal=454%
GO_ENDOPLASMIC_RETICULUM_GOLGI_INTERMEDIATE_COMPARTMENT	105	-0.0747277	-0.903545	0.576842	0.703484	1	4838	tags=44%, list=36%, signal=68%
GO_LAMELLIPODIUM_MEMBRANE	21	-0.164949	-0.899466	0.600775	0.706891	1	3508	tags=43%, list=26%, signal=58%
GO_DNA_REPLICATION_FACTOR_A_COMPLEX	15	-0.190132	-0.896967	0.579882	0.707811	1	7223	tags=73%, list=54%, signal=160%
GO_COATED_VESICLE	232	-0.0506652	-0.886313	0.576998	0.72315	1	11942	tags=95%, list=90%, signal=919%
GO_PRESYNAPTIC_ACTIVE_ZONE	65	-0.0923193	-0.884331	0.575342	0.72324	1	1847	tags=23%, list=14%, signal=27%
GO_ACTIN_BASED_CELL_PROJECTION	158	-0.0607116	-0.879036	0.61753	0.728827	1	3830	tags=35%, list=29%, signal=48%
GO_CLATHRIN_COAT_OF_ENDOCYTIC_VESICLE	15	-0.188173	-0.87035	0.605941	0.739992	1	9021	tags=87%, list=68%, signal=270%
GO_ANCHORED_COMPONENT_OF_PLASMA_MEMBRANE	38	-0.11943	-0.867657	0.598394	0.741124	1	6812	tags=63%, list=51%, signal=129%
GO_HETEROTRIMERIC_G_PROTEIN_COMPLEX	23	-0.147047	-0.867439	0.634538	0.738108	1	8451	tags=78%, list=64%, signal=215%
GO_COPI_COATED_VESICLE	24	-0.149404	-0.867036	0.615984	0.735472	1	6879	tags=67%, list=52%, signal=138%
GO_FILOPODIUM_MEMBRANE	18	-0.168098	-0.861755	0.614919	0.741518	1	4415	tags=50%, list=33%, signal=75%
GO_FLEMMING_BODY	24	-0.150064	-0.861706	0.620408	0.738261	1	7424	tags=71%, list=56%, signal=160%
GO_COSTAMERE	16	-0.178705	-0.858972	0.662366	0.739547	1	8427	tags=81%, list=63%, signal=222%
GO_ER_TO_GOLGI_TRANSPORT_VESICLE_MEMBRANE	46	-0.108633	-0.846794	0.652807	0.756853	1	6074	tags=57%, list=46%, signal=104%
GO_MITOTIC_SPINDLE_POLE	26	-0.139504	-0.845221	0.632735	0.756108	1	2751	tags=35%, list=21%, signal=44%
GO_CELL_DIVISION_SITE	60	-0.0908541	-0.843438	0.651613	0.755705	1	8102	tags=70%, list=61%, signal=179%
GO_PROTEIN_PHOSPHATASE_TYPE_2A_COMPLEX	18	-0.163075	-0.833278	0.680688	0.768755	1	9650	tags=89%, list=73%, signal=324%
GO_ENDOSOME_LUMEN	17	-0.167363	-0.824972	0.694818	0.778822	1	6379	tags=65%, list=48%, signal=124%
GO_CLEAVAGE_FURROW	48	-0.0991353	-0.821877	0.699374	0.780405	1	8102	tags=71%, list=61%, signal=181%
GO_EUCHROMATIN	24	-0.136401	-0.801698	0.7249	0.810186	1	3729	tags=42%, list=28%, signal=58%
GO_BLOC_COMPLEX	19	-0.151922	-0.799464	0.727273	0.81036	1	7078	tags=68%, list=53%, signal=146%
GO_CYTOPLASMIC_REGION	420	-0.0339827	-0.794293	0.708502	0.815004	1	7063	tags=56%, list=53%, signal=117%
GO_PROTEIN_LIPID_COMPLEX	17	-0.156811	-0.790379	0.737475	0.817733	1	3392	tags=41%, list=26%, signal=55%
GO_FILAMENTOUS_ACTIN	22	-0.137775	-0.785151	0.729084	0.822549	1	11463	tags=100%, list=86%, signal=726%
GO_ENDOPLASMIC_RETICULUM_GOLGI_INTERMEDIATE_COMPARTMENT_MEMBRANE	58	-0.0846876	-0.782915	0.734151	0.822395	1	4838	tags=45%, list=36%, signal=70%
GO_SITE_OF_DOUBLE_STRAND_BREAK	48	-0.0941795	-0.77874	0.756604	0.825406	1	9552	tags=81%, list=72%, signal=288%
GO_TRANS_GOLGI_NETWORK_MEMBRANE	80	-0.0729939	-0.772087	0.767347	0.831528	1	7343	tags=63%, list=55%, signal=139%
GO_BASAL_PLASMA_MEMBRANE	26	-0.126577	-0.763188	0.763598	0.841426	1	1389	tags=23%, list=10%, signal=26%
GO_INTERCELLULAR_BRIDGE	51	-0.0902681	-0.762165	0.780583	0.839388	1	10793	tags=90%, list=81%, signal=478%
GO_EXTRINSIC_COMPONENT_OF_CYTOPLASMIC_SIDE_OF_PLASMA_MEMBRANE	72	-0.0776782	-0.75794	0.754098	0.841928	1	1743	tags=21%, list=13%, signal=24%
GO_CELL_CELL_CONTACT_ZONE	68	-0.0766503	-0.757431	0.770555	0.839175	1	10714	tags=88%, list=81%, signal=453%
GO_EARLY_ENDOSOME	290	-0.037496	-0.755767	0.77668	0.838169	1	11887	tags=93%, list=89%, signal=863%
GO_SPERM_PART	109	-0.0595784	-0.741672	0.802326	0.85517	1	7019	tags=59%, list=53%, signal=123%
GO_INTRINSIC_COMPONENT_OF_GOLGI_MEMBRANE	59	-0.0810834	-0.731604	0.799242	0.866115	1	2307	tags=25%, list=17%, signal=31%
GO_EXOCYST	17	-0.141973	-0.70858	0.817829	0.892945	1	6716	tags=65%, list=51%, signal=131%
GO_U12_TYPE_SPLICEOSOMAL_COMPLEX	26	-0.116371	-0.706936	0.856574	0.891466	1	10214	tags=88%, list=77%, signal=381%
GO_GAMMA_TUBULIN_COMPLEX	19	-0.136443	-0.70126	0.854167	0.895032	1	5185	tags=53%, list=39%, signal=86%
GO_H4_H2A_HISTONE_ACETYLTRANSFERASE_COMPLEX	18	-0.135021	-0.681944	0.851703	0.91543	1	11499	tags=100%, list=87%, signal=741%
GO_FILOPODIUM	89	-0.0619233	-0.681377	0.855711	0.91231	1	3514	tags=33%, list=26%, signal=44%
GO_MULTIVESICULAR_BODY	31	-0.0982631	-0.660726	0.889535	0.931884	1	10702	tags=90%, list=81%, signal=463%
GO_SYNAPTONEMAL_STRUCTURE	21	-0.120313	-0.655171	0.873563	0.934021	1	9796	tags=86%, list=74%, signal=326%
GO_PRESYNAPTIC_ACTIVE_ZONE_MEMBRANE	26	-0.106349	-0.65505	0.907115	0.930447	1	635	tags=15%, list=5%, signal=16%
GO_MICROBODY	117	-0.0509414	-0.644929	0.904762	0.936859	1	12052	tags=96%, list=91%, signal=1019%
GO_GOLGI_ASSOCIATED_VESICLE_MEMBRANE	88	-0.0583624	-0.644556	0.91791	0.93353	1	2553	tags=25%, list=19%, signal=31%
GO_EXTRINSIC_COMPONENT_OF_ORGANELLE_MEMBRANE	42	-0.0818021	-0.636736	0.922925	0.937257	1	11258	tags=93%, list=85%, signal=605%
GO_INTRINSIC_COMPONENT_OF_MITOCHONDRIAL_MEMBRANE	65	-0.0651796	-0.62193	0.914634	0.947202	1	4455	tags=40%, list=34%, signal=60%
GO_OUTER_MEMBRANE	177	-0.0385825	-0.594284	0.934132	0.965221	1	321	tags=6%, list=2%, signal=6%
GO_COPI_COATED_VESICLE_MEMBRANE	17	-0.118671	-0.589003	0.965795	0.965099	1	4680	tags=47%, list=35%, signal=73%
GO_SMN_SM_PROTEIN_COMPLEX	16	-0.122354	-0.586688	0.948347	0.962861	1	9175	tags=81%, list=69%, signal=262%
GO_COP9_SIGNALOSOME	29	-0.0886967	-0.572797	0.962656	0.96739	1	2491	tags=28%, list=19%, signal=34%
GO_PRESPLICEOSOME	15	-0.122787	-0.570864	0.956175	0.964668	1	1915	tags=27%, list=14%, signal=31%
GO_COPII_COATED_ER_TO_GOLGI_TRANSPORT_VESICLE	71	-0.0546013	-0.544802	0.976596	0.974505	1	6205	tags=52%, list=47%, signal=97%

## Sheet: BP_Up
Supplementary Table 7. GSEA results (C5-CC, C5-BP, and C5-MF domains) for W12-HM Shank2-mutant transcripts.
NAME	SIZE	ES	NES	NOM p-val	FDR q-val	FWER p-val	RANK AT MAX	LEADING EDGE
GO_COVALENT_CHROMATIN_MODIFICATION	394	0.158357	3.50054	0	0	0	6963	tags=68%, list=52%, signal=138%
GO_METHYLATION	287	0.153849	2.99756	0	0.00225976	0.005	9853	tags=89%, list=74%, signal=337%
GO_MACROMOLECULE_METHYLATION	244	0.16735	2.9257	0	0.00210742	0.007	9853	tags=91%, list=74%, signal=344%
GO_PEPTIDYL_LYSINE_MODIFICATION	327	0.127451	2.64633	0	0.0211218	0.093	6963	tags=65%, list=52%, signal=133%
GO_RNA_LOCALIZATION	211	0.155878	2.61682	0	0.0203203	0.11	8038	tags=76%, list=60%, signal=189%
GO_HISTONE_METHYLATION	114	0.208845	2.60518	0	0.0185974	0.119	8672	tags=86%, list=65%, signal=245%
GO_HISTONE_H3_K4_METHYLATION	44	0.322633	2.5149	0	0.0346559	0.237	6297	tags=80%, list=47%, signal=151%
GO_MRNA_METABOLIC_PROCESS	471	0.0992506	2.46036	0	0.0452566	0.339	9449	tags=81%, list=71%, signal=269%
GO_RNA_EXPORT_FROM_NUCLEUS	129	0.183758	2.4435	0	0.0470055	0.388	8398	tags=81%, list=63%, signal=219%
GO_PROTEIN_METHYLATION	146	0.174996	2.42029	0	0.0493233	0.432	8167	tags=79%, list=61%, signal=202%
GO_CELL_CELL_ADHESION_VIA_PLASMA_MEMBRANE_ADHESION_MOLECULES	214	0.138665	2.38693	0	0.0567694	0.508	4334	tags=46%, list=33%, signal=68%
GO_REGULATION_OF_NUCLEOBASE_CONTAINING_COMPOUND_METABOLIC_PROCESS	427	0.101501	2.36717	0.00193798	0.061397	0.57	8124	tags=71%, list=61%, signal=177%
GO_PEPTIDYL_LYSINE_METHYLATION	101	0.20196	2.34403	0.0020202	0.067582	0.627	8520	tags=84%, list=64%, signal=233%
GO_ESTABLISHMENT_OF_RNA_LOCALIZATION	179	0.151636	2.34169	0	0.0641029	0.636	9519	tags=87%, list=72%, signal=301%
GO_PROTEIN_CONTAINING_COMPLEX_LOCALIZATION	267	0.121508	2.33663	0	0.0621674	0.649	8073	tags=73%, list=61%, signal=181%
GO_REGULATION_OF_RNA_METABOLIC_PROCESS	197	0.140278	2.29188	0	0.0788365	0.755	5853	tags=58%, list=44%, signal=102%
GO_PEPTIDYL_LYSINE_TRIMETHYLATION	37	0.320072	2.27735	0	0.0816749	0.784	5096	tags=70%, list=38%, signal=114%
GO_GLUTAMATE_RECEPTOR_SIGNALING_PATHWAY	93	0.198948	2.26078	0.00392157	0.0868094	0.832	2518	tags=39%, list=19%, signal=47%
GO_NEGATIVE_REGULATION_OF_SYNAPTIC_TRANSMISSION	60	0.246674	2.2474	0.00205339	0.0892453	0.85	2273	tags=42%, list=17%, signal=50%
GO_ALTERNATIVE_MRNA_SPLICING_VIA_SPLICEOSOME	69	0.232016	2.24739	0	0.084783	0.85	7525	tags=80%, list=57%, signal=183%
GO_CILIUM_ORGANIZATION	322	0.109503	2.2432	0	0.0829749	0.855	7948	tags=70%, list=60%, signal=171%
GO_MRNA_TRANSPORT	135	0.166848	2.23954	0	0.0814932	0.859	9519	tags=88%, list=72%, signal=308%
GO_BEHAVIOR	474	0.0909445	2.22313	0.002	0.0866257	0.884	2927	tags=31%, list=22%, signal=38%
GO_REGULATION_OF_NMDA_RECEPTOR_ACTIVITY	33	0.322444	2.2164	0.00200803	0.0874757	0.889	2168	tags=48%, list=16%, signal=58%
GO_MRNA_EXPORT_FROM_NUCLEUS	103	0.188649	2.20661	0	0.0902955	0.906	9511	tags=90%, list=72%, signal=315%
GO_POSITIVE_REGULATION_OF_SKELETAL_MUSCLE_TISSUE_DEVELOPMENT	19	0.413966	2.16214	0.00404858	0.11547	0.965	1500	tags=53%, list=11%, signal=59%
GO_PEPTIDYL_SERINE_MODIFICATION	254	0.116459	2.14254	0.00195695	0.125313	0.977	5963	tags=56%, list=45%, signal=100%
GO_GOLGI_ORGANIZATION	116	0.168153	2.13104	0.00403226	0.13032	0.981	6491	tags=66%, list=49%, signal=127%
GO_REGULATION_OF_MRNA_SPLICING_VIA_SPLICEOSOME	87	0.193598	2.11243	0.00396825	0.141123	0.986	7525	tags=76%, list=57%, signal=174%
GO_RNA_SPLICING	390	0.0957246	2.11209	0.00409836	0.136566	0.986	8885	tags=76%, list=67%, signal=223%
GO_REGULATION_OF_MRNA_PROCESSING	122	0.158387	2.09766	0.00396825	0.144235	0.99	8480	tags=80%, list=64%, signal=218%
GO_SYNAPSE_ASSEMBLY	156	0.145351	2.09046	0.00206186	0.147232	0.992	4309	tags=47%, list=32%, signal=68%
GO_BLASTOCYST_FORMATION	28	0.326292	2.08532	0.00396825	0.14717	0.994	3266	tags=57%, list=25%, signal=76%
GO_POSITIVE_REGULATION_OF_REPRODUCTIVE_PROCESS	47	0.252577	2.06975	0.00204082	0.15729	0.996	7682	tags=83%, list=58%, signal=196%
GO_PRESYNAPSE_ORGANIZATION	41	0.271984	2.05779	0.00203252	0.164543	0.998	4175	tags=59%, list=31%, signal=85%
GO_INTRACELLULAR_ESTROGEN_RECEPTOR_SIGNALING_PATHWAY	46	0.257396	2.05444	0.0101215	0.163787	0.998	6702	tags=76%, list=50%, signal=153%
GO_NEURON_PROJECTION_ARBORIZATION	17	0.401377	2.01665	0.00403226	0.199652	0.999	6398	tags=88%, list=48%, signal=170%
GO_GAMETE_GENERATION	428	0.0868428	2.0154	0.00582524	0.195676	0.999	4906	tags=45%, list=37%, signal=70%
GO_CELL_CELL_ADHESION_MEDIATED_BY_CADHERIN	31	0.300417	2.00318	0.0019685	0.205152	1	1589	tags=42%, list=12%, signal=48%
GO_SPLEEN_DEVELOPMENT	20	0.374416	1.99532	0.00782779	0.209649	1	4998	tags=75%, list=38%, signal=120%
GO_MEIOTIC_CELL_CYCLE	168	0.132953	1.99144	0.00413223	0.209506	1	6086	tags=59%, list=46%, signal=107%
GO_ZINC_ION_TRANSPORT	24	0.336763	1.99007	0	0.206163	1	7714	tags=92%, list=58%, signal=218%
GO_REGULATION_OF_RNA_SPLICING	120	0.159036	1.98736	0.00396825	0.2048	1	7872	tags=75%, list=59%, signal=182%
GO_PEPTIDYL_LYSINE_ACETYLATION	143	0.143076	1.98248	0.00391389	0.205805	1	6947	tags=66%, list=52%, signal=138%
GO_REGULATION_OF_HISTONE_METHYLATION	51	0.230642	1.97097	0.00986193	0.215067	1	8672	tags=88%, list=65%, signal=253%
GO_RESPONSE_TO_RADIATION	352	0.0928985	1.96466	0.00397614	0.218024	1	8236	tags=71%, list=62%, signal=182%
GO_SYNAPTIC_TRANSMISSION_GABAERGIC	41	0.261654	1.95727	0	0.222843	1	4636	tags=61%, list=35%, signal=93%
GO_DNA_REPAIR	459	0.080855	1.95203	0.0116279	0.225047	1	8169	tags=69%, list=61%, signal=174%
GO_RESPONSE_TO_AMMONIUM_ION	109	0.160868	1.9506	0.00968992	0.222328	1	3853	tags=45%, list=29%, signal=63%
GO_MELANOCYTE_DIFFERENTIATION	21	0.359517	1.94213	0.00583658	0.228781	1	6620	tags=86%, list=50%, signal=171%
GO_NEGATIVE_REGULATION_OF_NEUROTRANSMITTER_TRANSPORT	21	0.351496	1.94181	0.0113422	0.22493	1	4195	tags=67%, list=32%, signal=97%
GO_NUCLEAR_EXPORT	183	0.121097	1.93777	0.00811359	0.225608	1	8579	tags=77%, list=65%, signal=213%
GO_ZINC_ION_TRANSMEMBRANE_TRANSPORT	19	0.367652	1.93768	0.004158	0.221487	1	5612	tags=79%, list=42%, signal=136%
GO_RNA_METHYLATION	70	0.195591	1.931	0.01222	0.226114	1	9754	tags=93%, list=73%, signal=347%
GO_HIPPO_SIGNALING	35	0.272479	1.92394	0.0138889	0.231861	1	7399	tags=83%, list=56%, signal=186%
GO_IONOTROPIC_GLUTAMATE_RECEPTOR_SIGNALING_PATHWAY	23	0.332774	1.92175	0.00772201	0.23048	1	2518	tags=52%, list=19%, signal=64%
GO_REGULATION_OF_DNA_METABOLIC_PROCESS	226	0.111778	1.91849	0.00399202	0.23083	1	8124	tags=72%, list=61%, signal=182%
GO_PROTEIN_LOCALIZATION_TO_CILIUM	40	0.254887	1.91741	0.00582524	0.228418	1	6257	tags=73%, list=47%, signal=137%
GO_RECEPTOR_CLUSTERING	50	0.228927	1.91566	0.00598802	0.226772	1	7600	tags=80%, list=57%, signal=186%
GO_HISTONE_UBIQUITINATION	43	0.249131	1.90828	0.0117878	0.233053	1	6589	tags=74%, list=50%, signal=147%
GO_REGULATION_OF_POSTSYNAPSE_ORGANIZATION	92	0.169952	1.90586	0.00574713	0.232281	1	5990	tags=62%, list=45%, signal=112%
GO_POSITIVE_REGULATION_OF_NEURON_DIFFERENTIATION	315	0.0927461	1.88928	0.0155945	0.251488	1	4196	tags=41%, list=32%, signal=58%
GO_POSTSYNAPSE_ASSEMBLY	29	0.297034	1.88652	0.0137525	0.251124	1	4309	tags=62%, list=32%, signal=92%
GO_GENE_SILENCING_BY_RNA	138	0.139023	1.88395	0.0123967	0.251232	1	5586	tags=56%, list=42%, signal=95%
GO_DOUBLE_STRAND_BREAK_REPAIR	188	0.118793	1.88307	0.0145833	0.248681	1	8198	tags=73%, list=62%, signal=189%
GO_RENAL_SYSTEM_DEVELOPMENT	243	0.103529	1.87945	0.0153846	0.250051	1	4719	tags=46%, list=36%, signal=70%
GO_RENAL_TUBULE_DEVELOPMENT	73	0.184423	1.87074	0.0121704	0.258224	1	5936	tags=63%, list=45%, signal=113%
GO_METANEPHRIC_NEPHRON_EPITHELIUM_DEVELOPMENT	17	0.373589	1.86841	0.00804829	0.257824	1	2858	tags=59%, list=22%, signal=75%
GO_DNA_RECOMBINATION	210	0.110692	1.86637	0.0135659	0.257139	1	6715	tags=61%, list=51%, signal=122%
GO_REGULATION_OF_GLUCONEOGENESIS	31	0.2827	1.86296	0.0152964	0.258574	1	6111	tags=74%, list=46%, signal=137%
GO_DOSAGE_COMPENSATION	16	0.390463	1.86032	0.00792079	0.258549	1	8106	tags=100%, list=61%, signal=256%
GO_DNA_CONFORMATION_CHANGE	194	0.114707	1.85048	0.00961539	0.26959	1	7882	tags=71%, list=59%, signal=171%
GO_RNA_SPLICING_VIA_TRANSESTERIFICATION_REACTIONS	312	0.0898977	1.85026	0.0102459	0.26618	1	8885	tags=76%, list=67%, signal=223%
GO_CENTROMERE_COMPLEX_ASSEMBLY	36	0.261368	1.84914	0.0125	0.264368	1	5764	tags=69%, list=43%, signal=122%
GO_REGULATION_OF_POSITIVE_CHEMOTAXIS	16	0.374548	1.84195	0.00182149	0.271464	1	6656	tags=88%, list=50%, signal=175%
GO_OVULATION_CYCLE	49	0.21605	1.83939	0.0140562	0.271501	1	2834	tags=43%, list=21%, signal=54%
GO_POSITIVE_REGULATION_OF_NERVOUS_SYSTEM_DEVELOPMENT	458	0.0751781	1.83227	0.0117647	0.278262	1	5157	tags=46%, list=39%, signal=73%
GO_NEURON_DEATH_IN_RESPONSE_TO_OXIDATIVE_STRESS	22	0.325383	1.82565	0.0132075	0.284833	1	3535	tags=59%, list=27%, signal=80%
GO_RNA_DESTABILIZATION	28	0.28252	1.82554	0.0155642	0.281432	1	7169	tags=82%, list=54%, signal=178%
GO_REGULATION_OF_CHROMOSOME_ORGANIZATION	277	0.094963	1.82409	0.00992064	0.279927	1	8167	tags=71%, list=61%, signal=180%
GO_MOLTING_CYCLE	77	0.175348	1.82296	0.00803213	0.278223	1	6312	tags=65%, list=47%, signal=123%
GO_RNA_3_END_PROCESSING	124	0.140423	1.82249	0.014553	0.275454	1	9511	tags=85%, list=72%, signal=298%
GO_EMBRYONIC_PATTERN_SPECIFICATION	44	0.23148	1.81331	0.028169	0.286254	1	4786	tags=59%, list=36%, signal=92%
GO_REGULATION_OF_CARBOHYDRATE_CATABOLIC_PROCESS	71	0.183665	1.80916	0.0105485	0.289404	1	5620	tags=61%, list=42%, signal=104%
GO_DNA_METHYLATION_OR_DEMETHYLATION	63	0.189238	1.80388	0.0180361	0.294137	1	6145	tags=65%, list=46%, signal=120%
GO_CHROMOSOME_SEGREGATION	242	0.100386	1.79911	0.0140281	0.298609	1	6103	tags=56%, list=46%, signal=101%
GO_REGULATION_OF_INTRACELLULAR_ESTROGEN_RECEPTOR_SIGNALING_PATHWAY	32	0.264736	1.79441	0.0158416	0.302357	1	5626	tags=69%, list=42%, signal=119%
GO_REGULATION_OF_GLUTAMATE_RECEPTOR_SIGNALING_PATHWAY	61	0.19703	1.79408	0.0161616	0.299502	1	1532	tags=31%, list=12%, signal=35%
GO_MRNA_3_END_PROCESSING	91	0.164521	1.79384	0.0182149	0.296389	1	9511	tags=88%, list=72%, signal=307%
GO_TRNA_TRANSPORT	32	0.268055	1.79348	0.0159363	0.293606	1	5582	tags=69%, list=42%, signal=118%
GO_PROTEIN_ACETYLATION	166	0.117219	1.78787	0.014	0.298657	1	6947	tags=64%, list=52%, signal=132%
GO_PRODUCTION_OF_SMALL_RNA_INVOLVED_IN_GENE_SILENCING_BY_RNA	47	0.226201	1.78684	0.0204842	0.297227	1	7183	tags=77%, list=54%, signal=166%
GO_POSITIVE_REGULATION_OF_CELL_CYCLE_G1_S_PHASE_TRANSITION	43	0.225482	1.78429	0.022	0.298065	1	5666	tags=65%, list=43%, signal=113%
GO_NCRNA_EXPORT_FROM_NUCLEUS	36	0.247246	1.77868	0.0176817	0.303796	1	5582	tags=67%, list=42%, signal=115%
GO_REGULATION_OF_CELL_AGING	39	0.239181	1.77416	0.0198413	0.307684	1	3645	tags=51%, list=27%, signal=70%
GO_REGULATION_OF_SYNAPSE_STRUCTURE_OR_ACTIVITY	210	0.103462	1.76732	0.00788955	0.315559	1	4911	tags=47%, list=37%, signal=74%
GO_GASTRULATION_WITH_MOUTH_FORMING_SECOND	20	0.326564	1.76627	0.0243408	0.314167	1	5633	tags=75%, list=42%, signal=130%
GO_RETINAL_GANGLION_CELL_AXON_GUIDANCE	17	0.355937	1.76441	0.0202429	0.314191	1	747	tags=41%, list=6%, signal=44%
GO_REGULATION_OF_GENE_EXPRESSION_EPIGENETIC	260	0.096942	1.75068	0.0221774	0.334504	1	7221	tags=64%, list=54%, signal=137%
GO_SYNAPTIC_MEMBRANE_ADHESION	27	0.278938	1.74798	0.0199203	0.336023	1	4175	tags=59%, list=31%, signal=86%
GO_ACTION_POTENTIAL	106	0.145165	1.74289	0.0225873	0.341582	1	3351	tags=40%, list=25%, signal=53%
GO_REGULATION_OF_TRANS_SYNAPTIC_SIGNALING	387	0.0770514	1.74154	0.0235294	0.340552	1	1340	tags=18%, list=10%, signal=19%
GO_CHROMATIN_REMODELING	133	0.131092	1.73702	0.0259179	0.345338	1	7867	tags=72%, list=59%, signal=175%
GO_DNA_MODIFICATION	83	0.165084	1.73524	0.019305	0.345157	1	6145	tags=63%, list=46%, signal=116%
GO_PERICARDIUM_DEVELOPMENT	15	0.374237	1.73391	0.016632	0.344252	1	5663	tags=80%, list=43%, signal=139%
GO_PROTEIN_SUMOYLATION	67	0.175833	1.72763	0.0168421	0.351773	1	6005	tags=63%, list=45%, signal=114%
GO_POSITIVE_REGULATION_OF_G1_S_TRANSITION_OF_MITOTIC_CELL_CYCLE	34	0.250701	1.72267	0.0280561	0.357367	1	5666	tags=68%, list=43%, signal=118%
GO_METANEPHRIC_EPITHELIUM_DEVELOPMENT	18	0.340893	1.72267	0.0247423	0.354058	1	2858	tags=56%, list=22%, signal=71%
GO_METANEPHROS_DEVELOPMENT	66	0.177233	1.71601	0.0321285	0.36277	1	4703	tags=53%, list=35%, signal=82%
GO_CELLULAR_RESPONSE_TO_INTERFERON_BETA	15	0.362938	1.71458	0.0329897	0.362285	1	4927	tags=73%, list=37%, signal=116%
GO_POSITIVE_REGULATION_OF_JUN_KINASE_ACTIVITY	63	0.179823	1.70774	0.027668	0.371652	1	4160	tags=49%, list=31%, signal=71%
GO_POSITIVE_REGULATION_OF_STEM_CELL_PROLIFERATION	35	0.244242	1.70598	0.0244399	0.371546	1	8153	tags=86%, list=61%, signal=221%
GO_OVULATION_CYCLE_PROCESS	32	0.250212	1.70062	0.0250965	0.378441	1	3742	tags=53%, list=28%, signal=74%
GO_PROTEIN_POLYUBIQUITINATION	272	0.0908499	1.69945	0.023166	0.377755	1	9419	tags=80%, list=71%, signal=268%
GO_INNERVATION	22	0.306972	1.69285	0.039924	0.386861	1	1967	tags=45%, list=15%, signal=53%
GO_PROTEIN_K48_LINKED_UBIQUITINATION	49	0.198749	1.69196	0.0364683	0.385083	1	6589	tags=69%, list=50%, signal=137%
GO_POSITIVE_REGULATION_OF_PHOSPHATASE_ACTIVITY	26	0.287197	1.69077	0.0361446	0.384106	1	790	tags=35%, list=6%, signal=37%
GO_REGULATION_OF_TELOMERE_MAINTENANCE_VIA_TELOMERE_LENGTHENING	56	0.193023	1.68937	0.0252101	0.383622	1	8124	tags=80%, list=61%, signal=206%
GO_NEGATIVE_REGULATION_OF_TOR_SIGNALING	40	0.226038	1.68836	0.0278884	0.382143	1	4978	tags=60%, list=37%, signal=96%
GO_REGULATION_OF_SYNAPTIC_TRANSMISSION_GABAERGIC	30	0.263801	1.68811	0.0414938	0.379423	1	3589	tags=53%, list=27%, signal=73%
GO_NEGATIVE_REGULATION_OF_NUCLEOBASE_CONTAINING_COMPOUND_METABOLIC_PROCESS	120	0.131226	1.68321	0.0253411	0.38553	1	4805	tags=49%, list=36%, signal=76%
GO_CELL_PROJECTION_ASSEMBLY	490	0.0675446	1.67856	0.0267176	0.39128	1	7678	tags=64%, list=58%, signal=147%
GO_REGULATION_OF_NEUROTRANSMITTER_RECEPTOR_ACTIVITY	66	0.17339	1.6784	0.0334728	0.388457	1	1532	tags=29%, list=12%, signal=32%
GO_RESPONSE_TO_BMP	116	0.132666	1.67713	0.037037	0.387845	1	3636	tags=41%, list=27%, signal=55%
GO_PHENOL_CONTAINING_COMPOUND_BIOSYNTHETIC_PROCESS	24	0.291346	1.67526	0.035865	0.388235	1	4994	tags=67%, list=38%, signal=107%
GO_POST_EMBRYONIC_DEVELOPMENT	80	0.161118	1.67432	0.0306748	0.387015	1	6343	tags=64%, list=48%, signal=121%
GO_NUCLEIC_ACID_PHOSPHODIESTER_BOND_HYDROLYSIS	246	0.0933912	1.67329	0.0285714	0.385932	1	5858	tags=53%, list=44%, signal=93%
GO_MOLTING_CYCLE_PROCESS	66	0.177377	1.67272	0.0470085	0.383999	1	6312	tags=65%, list=47%, signal=123%
GO_TRNA_METHYLATION	35	0.229488	1.66922	0.0242915	0.387359	1	9108	tags=91%, list=69%, signal=290%
GO_REGULATION_OF_SYNAPTIC_PLASTICITY	174	0.110297	1.66628	0.0394477	0.390348	1	1302	tags=21%, list=10%, signal=23%
GO_DNA_REPLICATION	237	0.0935174	1.66364	0.0435685	0.392405	1	8143	tags=70%, list=61%, signal=179%
GO_MEIOSIS_I_CELL_CYCLE_PROCESS	77	0.156291	1.6592	0.0378486	0.398068	1	6046	tags=61%, list=45%, signal=111%
GO_KIDNEY_MORPHOGENESIS	72	0.16528	1.65543	0.032	0.402826	1	5936	tags=61%, list=45%, signal=110%
GO_PROTEIN_MODIFICATION_BY_SMALL_PROTEIN_REMOVAL	252	0.0886201	1.65457	0.0352697	0.401544	1	10235	tags=86%, list=77%, signal=366%
GO_UROGENITAL_SYSTEM_DEVELOPMENT	270	0.0873613	1.65377	0.016129	0.400092	1	4719	tags=44%, list=36%, signal=67%
GO_THYMUS_DEVELOPMENT	34	0.237912	1.65289	0.0356436	0.398915	1	4272	tags=56%, list=32%, signal=82%
GO_PROXIMAL_DISTAL_PATTERN_FORMATION	19	0.313331	1.65276	0.0406504	0.396272	1	3535	tags=58%, list=27%, signal=79%
GO_POSITIVE_REGULATION_OF_NEURON_PROJECTION_DEVELOPMENT	247	0.0918851	1.65153	0.04	0.395649	1	5042	tags=47%, list=38%, signal=74%
GO_PROTEIN_K63_LINKED_DEUBIQUITINATION	29	0.254238	1.64946	0.0251046	0.396867	1	9001	tags=93%, list=68%, signal=288%
GO_PEPTIDYL_THREONINE_MODIFICATION	107	0.134488	1.64782	0.0407767	0.397036	1	6051	tags=59%, list=46%, signal=107%
GO_NEGATIVE_REGULATION_OF_BMP_SIGNALING_PATHWAY	38	0.226985	1.6448	0.0362903	0.399935	1	3636	tags=50%, list=27%, signal=69%
GO_REGULATION_OF_DENDRITIC_SPINE_DEVELOPMENT	66	0.171273	1.64345	0.0311804	0.399807	1	5990	tags=62%, list=45%, signal=113%
GO_HOMOPHILIC_CELL_ADHESION_VIA_PLASMA_MEMBRANE_ADHESION_MOLECULES	142	0.117968	1.64099	0.0246914	0.401805	1	4625	tags=46%, list=35%, signal=71%
GO_MICROTUBULE_ORGANIZING_CENTER_ORGANIZATION	120	0.126708	1.64034	0.0274262	0.400156	1	8187	tags=74%, list=62%, signal=191%
GO_REGULATION_OF_CHROMATIN_ORGANIZATION	144	0.119533	1.63903	0.0342742	0.39984	1	8672	tags=77%, list=65%, signal=219%
GO_PHOTORECEPTOR_CELL_DEVELOPMENT	30	0.250679	1.63901	0.0330578	0.397119	1	9079	tags=93%, list=68%, signal=294%
GO_ACETYL_COA_BIOSYNTHETIC_PROCESS	20	0.305237	1.63845	0.0285714	0.39564	1	4587	tags=65%, list=35%, signal=99%
GO_POSTSYNAPTIC_MEMBRANE_ORGANIZATION	34	0.236333	1.63768	0.0235756	0.394543	1	7420	tags=79%, list=56%, signal=179%
GO_PLACENTA_BLOOD_VESSEL_DEVELOPMENT	28	0.253458	1.63052	0.0362903	0.405684	1	2808	tags=46%, list=21%, signal=59%
GO_RETROGRADE_TRANSPORT_ENDOSOME_TO_GOLGI	72	0.161169	1.62991	0.0338266	0.404028	1	7467	tags=72%, list=56%, signal=164%
GO_SYNAPTIC_TRANSMISSION_GLUTAMATERGIC	81	0.152088	1.62921	0.0497018	0.402563	1	2256	tags=32%, list=17%, signal=38%
GO_COGNITION	247	0.0912522	1.62638	0.0417537	0.405558	1	2629	tags=29%, list=20%, signal=35%
GO_REGULATION_OF_HISTONE_MODIFICATION	115	0.131148	1.62582	0.0407332	0.403954	1	8672	tags=78%, list=65%, signal=223%
GO_DEMETHYLATION	48	0.20198	1.62452	0.0379242	0.403935	1	4800	tags=56%, list=36%, signal=88%
GO_CELL_DIVISION	482	0.0644362	1.62217	0.0417537	0.405851	1	6122	tags=52%, list=46%, signal=93%
GO_REGULATION_OF_HAIR_CYCLE	17	0.330591	1.61968	0.0488798	0.407901	1	5774	tags=76%, list=43%, signal=135%
GO_RESPONSE_TO_ALCOHOL	183	0.101116	1.61896	0.0355731	0.406672	1	4774	tags=46%, list=36%, signal=71%
GO_SYNAPSE_ORGANIZATION	372	0.0732336	1.61836	0.0343434	0.405295	1	4912	tags=44%, list=37%, signal=68%
GO_NUCLEOBASE_CONTAINING_COMPOUND_TRANSPORT	212	0.0935029	1.61791	0.037422	0.403656	1	9684	tags=82%, list=73%, signal=298%
GO_POSITIVE_REGULATION_OF_HISTONE_METHYLATION	30	0.248341	1.61636	0.0449898	0.404231	1	6009	tags=70%, list=45%, signal=127%
GO_NEUROPEPTIDE_SIGNALING_PATHWAY	58	0.179742	1.61397	0.0365112	0.406658	1	1516	tags=29%, list=11%, signal=33%
GO_REGULATION_OF_CARBOHYDRATE_METABOLIC_PROCESS	161	0.109003	1.61358	0.0445344	0.404935	1	5832	tags=55%, list=44%, signal=96%
GO_INTRACELLULAR_STEROID_HORMONE_RECEPTOR_SIGNALING_PATHWAY	109	0.132529	1.61325	0.0387597	0.403025	1	6787	tags=64%, list=51%, signal=130%
GO_TELOMERE_MAINTENANCE_VIA_TELOMERE_LENGTHENING	74	0.159798	1.61192	0.0417495	0.403078	1	8124	tags=77%, list=61%, signal=197%
GO_HISTONE_DEUBIQUITINATION	22	0.290987	1.61051	0.0398406	0.403504	1	8220	tags=91%, list=62%, signal=238%
GO_DNA_PACKAGING	106	0.135263	1.6095	0.0434783	0.402865	1	7619	tags=71%, list=57%, signal=164%
GO_RESPONSE_TO_IONIZING_RADIATION	132	0.121305	1.60848	0.040153	0.402329	1	8169	tags=73%, list=61%, signal=189%
GO_REGULATION_OF_POSTSYNAPTIC_MEMBRANE_POTENTIAL	122	0.124719	1.60705	0.0487329	0.402856	1	1189	tags=21%, list=9%, signal=23%
GO_REGULATION_OF_DNA_TEMPLATED_TRANSCRIPTION_INITIATION	30	0.247134	1.60543	0.0437376	0.403668	1	7797	tags=83%, list=59%, signal=201%
GO_POSITIVE_REGULATION_OF_BONE_MINERALIZATION	32	0.24018	1.60469	0.0318471	0.402577	1	3875	tags=53%, list=29%, signal=75%
GO_PROTEIN_AUTOPHOSPHORYLATION	209	0.0959154	1.60247	0.0501044	0.404582	1	3895	tags=39%, list=29%, signal=54%
GO_RIBONUCLEOPROTEIN_COMPLEX_BIOGENESIS	408	0.0671548	1.60084	0.0506073	0.405735	1	7147	tags=60%, list=54%, signal=126%
GO_POSITIVE_REGULATION_OF_CELL_PROJECTION_ORGANIZATION	329	0.0760413	1.59925	0.0500963	0.406402	1	912	tags=14%, list=7%, signal=15%
GO_ACTIVATION_OF_PROTEIN_KINASE_ACTIVITY	270	0.0834955	1.59917	0.0462777	0.404263	1	4474	tags=42%, list=34%, signal=62%
GO_MALE_GAMETE_GENERATION	331	0.0766888	1.59882	0.0552147	0.402636	1	5068	tags=46%, list=38%, signal=72%
GO_PROTEIN_MONOUBIQUITINATION	63	0.173606	1.59555	0.0429448	0.406573	1	5297	tags=57%, list=40%, signal=95%
GO_POSITIVE_REGULATION_OF_CALCIUM_ION_DEPENDENT_EXOCYTOSIS	22	0.281148	1.59034	0.0484848	0.414233	1	4726	tags=64%, list=36%, signal=99%
GO_CELLULAR_RESPONSE_TO_AMMONIUM_ION	58	0.176294	1.58996	0.0469667	0.412627	1	3853	tags=47%, list=29%, signal=65%
GO_OVULATION	17	0.311486	1.58622	0.0385356	0.417513	1	1337	tags=41%, list=10%, signal=46%
GO_DENDRITE_MORPHOGENESIS	134	0.119452	1.58136	0.0398406	0.424533	1	6461	tags=60%, list=49%, signal=116%
GO_TOR_SIGNALING	100	0.136384	1.58014	0.0389344	0.424513	1	4978	tags=51%, list=37%, signal=81%
GO_REGULATION_OF_CHROMATIN_BINDING	20	0.299322	1.57938	0.0546559	0.423732	1	9317	tags=100%, list=70%, signal=334%
GO_G_PROTEIN_COUPLED_RECEPTOR_SIGNALING_PATHWAY_COUPLED_TO_CYCLIC_NUCLEOTIDE_SECOND_MESSENGER	161	0.109296	1.57669	0.0445344	0.426796	1	1123	tags=19%, list=8%, signal=21%
GO_DOPAMINERGIC_NEURON_DIFFERENTIATION	22	0.279853	1.57598	0.0415094	0.425908	1	3535	tags=55%, list=27%, signal=74%
GO_HISTONE_DEACETYLATION	65	0.168166	1.57266	0.0529412	0.429953	1	5749	tags=60%, list=43%, signal=105%
GO_POSITIVE_REGULATION_OF_CHROMOSOME_ORGANIZATION	146	0.111392	1.57037	0.0499002	0.432264	1	5635	tags=53%, list=42%, signal=92%
GO_REGULATION_OF_PROTEIN_AUTOPHOSPHORYLATION	44	0.204264	1.5699	0.0484496	0.430933	1	1824	tags=34%, list=14%, signal=39%
GO_ACTIVATION_OF_JUN_KINASE_ACTIVITY	34	0.22819	1.56789	0.0467836	0.432757	1	4010	tags=53%, list=30%, signal=76%
GO_NEGATIVE_REGULATION_OF_OXIDATIVE_STRESS_INDUCED_NEURON_DEATH	15	0.334313	1.56756	0.0640496	0.431159	1	3535	tags=60%, list=27%, signal=82%
GO_CHROMATIN_REMODELING_AT_CENTROMERE	28	0.248589	1.56728	0.053719	0.429464	1	7619	tags=82%, list=57%, signal=192%
GO_ADENYLATE_CYCLASE_ACTIVATING_G_PROTEIN_COUPLED_RECEPTOR_SIGNALING_PATHWAY	89	0.142467	1.56253	0.0384615	0.436722	1	3942	tags=44%, list=30%, signal=62%
GO_HOMOLOGOUS_RECOMBINATION	36	0.219217	1.56208	0.0684105	0.435469	1	4846	tags=58%, list=36%, signal=92%
GO_MEIOTIC_CELL_CYCLE_PROCESS	124	0.118684	1.56179	0.0504032	0.433794	1	6046	tags=57%, list=45%, signal=104%
GO_CELLULAR_RESPONSE_TO_CALCIUM_ION	75	0.153977	1.56103	0.0486381	0.433092	1	4875	tags=52%, list=37%, signal=82%
GO_DEFENSE_RESPONSE_TO_VIRUS	154	0.106246	1.55845	0.0487288	0.435827	1	8614	tags=75%, list=65%, signal=212%
GO_PROTEIN_AUTOUBIQUITINATION	57	0.176532	1.55711	0.0568182	0.436438	1	9554	tags=89%, list=72%, signal=317%
GO_HISTONE_H3_K9_MODIFICATION	40	0.206679	1.55693	0.0444444	0.43462	1	4570	tags=55%, list=34%, signal=84%
GO_POSITIVE_REGULATION_OF_KINASE_ACTIVITY	468	0.0633807	1.55632	0.0580271	0.433779	1	5093	tags=44%, list=38%, signal=70%
GO_RECOMBINATIONAL_REPAIR	109	0.125871	1.55616	0.0471513	0.43196	1	9801	tags=86%, list=74%, signal=326%
GO_AXONAL_FASCICULATION	23	0.268492	1.55559	0.0737052	0.430964	1	2793	tags=48%, list=21%, signal=60%
GO_REGULATION_OF_ORGANELLE_ASSEMBLY	170	0.103614	1.55494	0.0478088	0.43013	1	5910	tags=55%, list=44%, signal=97%
GO_POSITIVE_REGULATION_OF_NEUROLOGICAL_SYSTEM_PROCESS	51	0.181562	1.55371	0.0527344	0.43045	1	4110	tags=49%, list=31%, signal=71%
GO_POSITIVE_REGULATION_OF_MRNA_CATABOLIC_PROCESS	43	0.201838	1.55313	0.0546875	0.429458	1	5052	tags=58%, list=38%, signal=93%
GO_REGULATION_OF_EPITHELIAL_TUBE_FORMATION	15	0.33371	1.55279	0.0518962	0.42804	1	7087	tags=87%, list=53%, signal=185%
GO_REGULATION_OF_CENTROSOME_CYCLE	54	0.180929	1.55275	0.057377	0.426009	1	8187	tags=80%, list=62%, signal=207%
GO_CYCLIC_NUCLEOTIDE_MEDIATED_SIGNALING	147	0.111889	1.55117	0.0647773	0.426991	1	2416	tags=29%, list=18%, signal=35%
GO_RHYTHMIC_PROCESS	225	0.0905013	1.55063	0.0557851	0.425926	1	3601	tags=36%, list=27%, signal=49%
GO_MOTOR_NEURON_AXON_GUIDANCE	19	0.291586	1.54984	0.0645793	0.42537	1	5922	tags=74%, list=45%, signal=133%
GO_MITOTIC_SISTER_CHROMATID_COHESION	16	0.324554	1.54863	0.0589391	0.425682	1	6489	tags=81%, list=49%, signal=159%
GO_POSITIVE_REGULATION_OF_EXCITATORY_POSTSYNAPTIC_POTENTIAL	27	0.248896	1.5473	0.0643939	0.426443	1	8019	tags=85%, list=60%, signal=214%
GO_MRNA_SPLICE_SITE_SELECTION	27	0.250153	1.54725	0.066	0.424481	1	5049	tags=63%, list=38%, signal=101%
GO_MITOTIC_SPINDLE_ASSEMBLY	49	0.183518	1.54613	0.0591603	0.424765	1	5977	tags=63%, list=45%, signal=115%
GO_LYMPHOID_PROGENITOR_CELL_DIFFERENTIATION	18	0.297418	1.54235	0.0695296	0.430111	1	7865	tags=89%, list=59%, signal=217%
GO_REGULATION_OF_DENDRITE_EXTENSION	20	0.286096	1.54212	0.0616016	0.428592	1	4841	tags=65%, list=36%, signal=102%
GO_MEMORY	106	0.126108	1.53801	0.0623701	0.434725	1	3853	tags=42%, list=29%, signal=58%
GO_REGULATION_OF_ACTION_POTENTIAL	40	0.20583	1.53701	0.0596708	0.434562	1	6907	tags=73%, list=52%, signal=150%
GO_SECONDARY_METABOLITE_BIOSYNTHETIC_PROCESS	17	0.306784	1.53473	0.0770791	0.436939	1	6090	tags=76%, list=46%, signal=141%
GO_REPLICATION_FORK_PROCESSING	29	0.241171	1.53463	0.0611814	0.435125	1	8716	tags=90%, list=66%, signal=260%
GO_REGULATION_OF_PRESYNAPSE_ORGANIZATION	29	0.238022	1.53455	0.0563107	0.433315	1	4175	tags=55%, list=31%, signal=80%
GO_HISTONE_H3_K9_TRIMETHYLATION	15	0.323767	1.53446	0.0756303	0.431513	1	4561	tags=67%, list=34%, signal=101%
GO_MODULATION_BY_SYMBIONT_OF_HOST_CELLULAR_PROCESS	23	0.267925	1.53218	0.0673267	0.433855	1	4534	tags=61%, list=34%, signal=92%
GO_REGULATION_OF_DNA_BIOSYNTHETIC_PROCESS	92	0.139226	1.53047	0.044898	0.43508	1	8129	tags=75%, list=61%, signal=192%
GO_RESPONSE_TO_COCAINE	41	0.201142	1.5298	0.061753	0.43452	1	3817	tags=49%, list=29%, signal=68%
GO_REGULATION_OF_PHOSPHOLIPASE_ACTIVITY	50	0.182734	1.52925	0.0582121	0.433695	1	7680	tags=76%, list=58%, signal=179%
GO_RNA_DEPENDENT_DNA_BIOSYNTHETIC_PROCESS	66	0.162171	1.52778	0.0535714	0.434745	1	8124	tags=77%, list=61%, signal=198%
GO_SEROTONIN_RECEPTOR_SIGNALING_PATHWAY	18	0.307816	1.52708	0.0669216	0.434062	1	1082	tags=39%, list=8%, signal=42%
GO_RESPONSE_TO_ANESTHETIC	62	0.163841	1.52688	0.0633397	0.432558	1	4048	tags=47%, list=30%, signal=67%
GO_POSITIVE_CHEMOTAXIS	39	0.202916	1.52391	0.0557851	0.436456	1	7874	tags=79%, list=59%, signal=194%
GO_POSITIVE_REGULATION_OF_PROTEIN_SERINE_THREONINE_KINASE_ACTIVITY	278	0.0807053	1.52224	0.0729783	0.437821	1	5068	tags=46%, list=38%, signal=73%
GO_HETEROPHILIC_CELL_CELL_ADHESION_VIA_PLASMA_MEMBRANE_CELL_ADHESION_MOLECULES	34	0.218742	1.5203	0.0726496	0.439853	1	4917	tags=59%, list=37%, signal=93%
GO_DENDRITIC_SPINE_DEVELOPMENT	88	0.135678	1.51896	0.0658174	0.440471	1	6363	tags=61%, list=48%, signal=117%
GO_N_GLYCAN_PROCESSING	15	0.33258	1.51872	0.0705645	0.439061	1	7988	tags=93%, list=60%, signal=234%
GO_CELL_PROLIFERATION_IN_FOREBRAIN	22	0.267732	1.51544	0.0661157	0.443503	1	4904	tags=64%, list=37%, signal=101%
GO_REGULATION_OF_DENDRITE_MORPHOGENESIS	85	0.13833	1.51495	0.0567515	0.442498	1	5990	tags=59%, list=45%, signal=106%
GO_REGULATION_OF_JUN_KINASE_ACTIVITY	73	0.153504	1.51465	0.0676533	0.441199	1	4160	tags=47%, list=31%, signal=67%
GO_RESPONSE_TO_LIGHT_STIMULUS	236	0.0834539	1.50835	0.0707269	0.451929	1	7244	tags=63%, list=55%, signal=135%
GO_NUCLEUS_ORGANIZATION	111	0.122191	1.5056	0.0653465	0.455611	1	6650	tags=62%, list=50%, signal=123%
GO_AUTONOMIC_NERVOUS_SYSTEM_DEVELOPMENT	29	0.232543	1.50374	0.0712743	0.457412	1	1498	tags=34%, list=11%, signal=39%
GO_REGULATION_OF_PHOSPHOLIPASE_C_ACTIVITY	34	0.218791	1.50367	0.0591966	0.455641	1	6089	tags=68%, list=46%, signal=125%
GO_ATP_DEPENDENT_CHROMATIN_REMODELING	58	0.167486	1.50344	0.0574257	0.454234	1	3053	tags=40%, list=23%, signal=51%
GO_REGULATION_OF_DENDRITE_DEVELOPMENT	135	0.113012	1.50333	0.0781563	0.452603	1	5305	tags=51%, list=40%, signal=84%
GO_ACTIVIN_RECEPTOR_SIGNALING_PATHWAY	30	0.232579	1.50318	0.0548523	0.451038	1	4003	tags=53%, list=30%, signal=76%
GO_REGULATION_OF_NEUROTRANSMITTER_TRANSPORT	123	0.112788	1.49609	0.0946502	0.463979	1	891	tags=18%, list=7%, signal=19%
GO_PROTEIN_DEMETHYLATION	29	0.236535	1.49548	0.0798319	0.463261	1	4653	tags=59%, list=35%, signal=90%
GO_MEMBRANE_DEPOLARIZATION_DURING_ACTION_POTENTIAL	32	0.216803	1.49527	0.0736196	0.461813	1	2939	tags=44%, list=22%, signal=56%
GO_DNA_DEMETHYLATION	15	0.322561	1.49415	0.0654397	0.462157	1	2805	tags=53%, list=21%, signal=68%
GO_DEVELOPMENTAL_PIGMENTATION	36	0.20668	1.49212	0.0787402	0.46423	1	6858	tags=72%, list=52%, signal=149%
GO_NCRNA_METABOLIC_PROCESS	406	0.0626733	1.49017	0.0867769	0.466282	1	9961	tags=81%, list=75%, signal=314%
GO_NEGATIVE_REGULATION_OF_AMINE_TRANSPORT	22	0.266294	1.49002	0.0622568	0.464738	1	4319	tags=59%, list=32%, signal=87%
GO_REGULATION_OF_TRANSCRIPTION_ELONGATION_FROM_RNA_POLYMERASE_II_PROMOTER	28	0.237165	1.48872	0.0788913	0.465464	1	4448	tags=57%, list=33%, signal=86%
GO_DENDRITIC_SPINE_MORPHOGENESIS	54	0.169983	1.48872	0.0670498	0.463613	1	6363	tags=65%, list=48%, signal=124%
GO_REGULATION_OF_SIGNAL_TRANSDUCTION_BY_P53_CLASS_MEDIATOR	157	0.102145	1.48798	0.0853175	0.463166	1	6276	tags=57%, list=47%, signal=107%
GO_DEVELOPMENTAL_GROWTH_INVOLVED_IN_MORPHOGENESIS	206	0.0890786	1.48777	0.0604167	0.461832	1	3285	tags=33%, list=25%, signal=44%
GO_CHROMOSOME_CONDENSATION	24	0.254014	1.48743	0.0988142	0.460675	1	6043	tags=71%, list=45%, signal=130%
GO_NUCLEAR_CHROMOSOME_SEGREGATION	195	0.0903046	1.48626	0.0595483	0.461209	1	7472	tags=65%, list=56%, signal=147%
GO_CALCIUM_ION_IMPORT	56	0.160965	1.48442	0.0714286	0.463295	1	6887	tags=68%, list=52%, signal=140%
GO_DENDRITE_DEVELOPMENT	210	0.0887615	1.48148	0.0715706	0.467447	1	8141	tags=70%, list=61%, signal=178%
GO_PHOTORECEPTOR_CELL_MAINTENANCE	25	0.244508	1.47977	0.0761719	0.469273	1	6856	tags=76%, list=52%, signal=157%
GO_POSITIVE_REGULATION_OF_JNK_CASCADE	106	0.121842	1.47807	0.0810811	0.470865	1	4160	tags=43%, list=31%, signal=63%
GO_INTRACILIARY_TRANSPORT	50	0.175317	1.47635	0.0766129	0.47262	1	8044	tags=78%, list=61%, signal=197%
GO_NCRNA_TRANSCRIPTION	94	0.131695	1.47626	0.0761719	0.470984	1	4482	tags=47%, list=34%, signal=70%
GO_POSITIVE_REGULATION_OF_DNA_TEMPLATED_TRANSCRIPTION_INITIATION	21	0.268542	1.47565	0.0649895	0.470454	1	4030	tags=57%, list=30%, signal=82%
GO_POSITIVE_REGULATION_OF_BIOMINERAL_TISSUE_DEVELOPMENT	36	0.208918	1.47031	0.0907258	0.479618	1	3875	tags=50%, list=29%, signal=70%
GO_REGULATION_OF_DNA_RECOMBINATION	69	0.151676	1.47015	0.08	0.478154	1	4735	tags=51%, list=36%, signal=78%
GO_LACTATION	38	0.200891	1.46773	0.0765957	0.481442	1	5031	tags=58%, list=38%, signal=93%
GO_HISTONE_H3_K9_METHYLATION	32	0.219085	1.4639	0.0763359	0.487653	1	4570	tags=56%, list=34%, signal=86%
GO_NEGATIVE_REGULATION_OF_PEPTIDYL_LYSINE_ACETYLATION	16	0.302725	1.46354	0.0899796	0.486499	1	8440	tags=94%, list=64%, signal=257%
GO_POSITIVE_REGULATION_OF_DENDRITE_MORPHOGENESIS	35	0.208234	1.46279	0.0734694	0.486207	1	6352	tags=69%, list=48%, signal=131%
GO_CELLULAR_PROCESS_INVOLVED_IN_REPRODUCTION_IN_MULTICELLULAR_ORGANISM	217	0.0872805	1.46255	0.0874525	0.48493	1	6636	tags=59%, list=50%, signal=115%
GO_SENSORY_SYSTEM_DEVELOPMENT	280	0.0759279	1.462	0.0792683	0.484242	1	3900	tags=37%, list=29%, signal=51%
GO_POSITIVE_REGULATION_OF_OSTEOBLAST_DIFFERENTIATION	52	0.170558	1.46088	0.0658683	0.484707	1	3875	tags=46%, list=29%, signal=65%
GO_REGULATION_OF_BMP_SIGNALING_PATHWAY	68	0.153592	1.45843	0.0766283	0.488061	1	3636	tags=43%, list=27%, signal=58%
GO_REGULATION_OF_CYTOKINESIS	67	0.151984	1.45781	0.0614754	0.48748	1	6122	tags=61%, list=46%, signal=113%
GO_MEIOTIC_CHROMOSOME_SEPARATION	16	0.295578	1.45768	0.0689655	0.48594	1	6043	tags=75%, list=45%, signal=137%
GO_RNA_MODIFICATION	139	0.107655	1.45731	0.0857143	0.484913	1	9961	tags=86%, list=75%, signal=338%
GO_CALCIUM_DEPENDENT_CELL_CELL_ADHESION_VIA_PLASMA_MEMBRANE_CELL_ADHESION_MOLECULES	37	0.203891	1.45263	0.0887574	0.49286	1	5199	tags=59%, list=39%, signal=97%
GO_PHOTOTRANSDUCTION_VISIBLE_LIGHT	17	0.293958	1.45082	0.0742188	0.495126	1	7042	tags=82%, list=53%, signal=175%
GO_REGULATION_OF_STRESS_ACTIVATED_PROTEIN_KINASE_SIGNALING_CASCADE	180	0.0932749	1.45073	0.0953307	0.493558	1	4166	tags=41%, list=31%, signal=58%
GO_REGULATION_OF_SKELETAL_MUSCLE_TISSUE_DEVELOPMENT	37	0.198962	1.45029	0.0786749	0.492807	1	2750	tags=41%, list=21%, signal=51%
GO_NEGATIVE_REGULATION_OF_REGULATED_SECRETORY_PATHWAY	20	0.264318	1.44999	0.0821918	0.491645	1	5130	tags=65%, list=39%, signal=106%
GO_PROTEIN_LOCALIZATION_TO_MICROTUBULE_ORGANIZING_CENTER	31	0.216301	1.44909	0.0736434	0.491792	1	3133	tags=45%, list=24%, signal=59%
GO_NLS_BEARING_PROTEIN_IMPORT_INTO_NUCLEUS	15	0.314576	1.44745	0.0974026	0.493424	1	3797	tags=60%, list=29%, signal=84%
GO_RECEPTOR_SIGNALING_PATHWAY_VIA_STAT	87	0.13008	1.44712	0.0815534	0.49237	1	10655	tags=93%, list=80%, signal=467%
GO_REGULATION_OF_ER_TO_GOLGI_VESICLE_MEDIATED_TRANSPORT	16	0.301595	1.44475	0.107075	0.495576	1	8455	tags=94%, list=64%, signal=257%
GO_DNA_INTEGRITY_CHECKPOINT	138	0.103575	1.44464	0.0883534	0.494096	1	7882	tags=70%, list=59%, signal=169%
GO_DNA_BIOSYNTHETIC_PROCESS	165	0.0985766	1.4433	0.103239	0.495329	1	8129	tags=71%, list=61%, signal=180%
GO_CELLULAR_RESPONSE_TO_ALCOHOL	73	0.143542	1.44265	0.0948454	0.494953	1	5384	tags=55%, list=41%, signal=92%
GO_MACROMOLECULE_DEACYLATION	90	0.130177	1.44253	0.103814	0.493463	1	5221	tags=52%, list=39%, signal=85%
GO_ESTABLISHMENT_OF_PLANAR_POLARITY_OF_EMBRYONIC_EPITHELIUM	17	0.290568	1.43995	0.0865191	0.497348	1	7087	tags=82%, list=53%, signal=176%
GO_CELL_CYCLE_G1_S_PHASE_TRANSITION	225	0.0844445	1.43992	0.0941704	0.495673	1	4448	tags=42%, list=33%, signal=62%
GO_POSITIVE_REGULATION_OF_PHOSPHOPROTEIN_PHOSPHATASE_ACTIVITY	17	0.293799	1.43823	0.078125	0.497829	1	790	tags=35%, list=6%, signal=37%
GO_CELLULAR_RESPONSE_TO_DRUG	290	0.0729151	1.43821	0.0892495	0.496161	1	3863	tags=36%, list=29%, signal=50%
GO_PROTEIN_DNA_COMPLEX_SUBUNIT_ORGANIZATION	185	0.0897822	1.43491	0.0963115	0.501596	1	8305	tags=71%, list=62%, signal=188%
GO_REGULATION_OF_DNA_TEMPLATED_TRANSCRIPTION_ELONGATION	45	0.1773	1.43428	0.100791	0.501253	1	8578	tags=82%, list=65%, signal=231%
GO_DNA_DEPENDENT_DNA_REPLICATION_MAINTENANCE_OF_FIDELITY	38	0.196884	1.43425	0.0933063	0.499615	1	7882	tags=79%, list=59%, signal=193%
GO_REGULATION_OF_MICROTUBULE_BASED_PROCESS	190	0.0884653	1.43424	0.0945674	0.497952	1	8283	tags=71%, list=62%, signal=186%
GO_KIDNEY_EPITHELIUM_DEVELOPMENT	110	0.118423	1.43224	0.10625	0.500453	1	3875	tags=41%, list=29%, signal=57%
GO_RESPONSE_TO_ANTIBIOTIC	261	0.0766619	1.43171	0.0948617	0.499905	1	4805	tags=44%, list=36%, signal=67%
GO_STEROID_HORMONE_MEDIATED_SIGNALING_PATHWAY	151	0.0996437	1.43107	0.114053	0.499616	1	6787	tags=61%, list=51%, signal=123%
GO_REGULATION_OF_PROTEIN_SERINE_THREONINE_KINASE_ACTIVITY	415	0.060692	1.42992	0.0991903	0.50049	1	5078	tags=44%, list=38%, signal=69%
GO_REGULATION_OF_TELOMERE_MAINTENANCE	73	0.142847	1.42953	0.0980392	0.499674	1	8124	tags=75%, list=61%, signal=193%
GO_CALCIUM_ION_TRANSMEMBRANE_IMPORT_INTO_CYTOSOL	108	0.119199	1.42915	0.107143	0.49882	1	3473	tags=38%, list=26%, signal=51%
GO_DETECTION_OF_VISIBLE_LIGHT	27	0.22993	1.42826	0.0997963	0.499206	1	9255	tags=93%, list=70%, signal=304%
GO_SKELETAL_MUSCLE_CELL_DIFFERENTIATION	49	0.174816	1.42787	0.0945674	0.498307	1	5821	tags=61%, list=44%, signal=109%
GO_POSITIVE_REGULATION_OF_DENDRITIC_SPINE_DEVELOPMENT	39	0.190796	1.42536	0.0936819	0.501909	1	5990	tags=64%, list=45%, signal=116%
GO_RESPONSE_TO_X_RAY	28	0.228758	1.42501	0.112648	0.500974	1	7882	tags=82%, list=59%, signal=201%
GO_MYOBLAST_DIFFERENTIATION	62	0.152931	1.42282	0.101392	0.504053	1	7622	tags=73%, list=57%, signal=169%
GO_POSITIVE_REGULATION_OF_CELL_CYCLE_PHASE_TRANSITION	79	0.134226	1.42254	0.0941884	0.502958	1	5796	tags=57%, list=44%, signal=100%
GO_PROTEIN_TRANSPORT_ALONG_MICROTUBULE	65	0.149234	1.42202	0.0916497	0.502439	1	8044	tags=75%, list=61%, signal=190%
GO_NEGATIVE_REGULATION_OF_RNA_METABOLIC_PROCESS	46	0.170059	1.42147	0.0916179	0.501981	1	3525	tags=43%, list=27%, signal=59%
GO_DEVELOPMENTAL_PROCESS_INVOLVED_IN_REPRODUCTION	459	0.057765	1.42105	0.0912863	0.501195	1	3572	tags=32%, list=27%, signal=43%
GO_DEVELOPMENTAL_CELL_GROWTH	196	0.0884561	1.41769	0.107724	0.506624	1	1553	tags=20%, list=12%, signal=23%
GO_REGULATION_OF_KERATINOCYTE_PROLIFERATION	18	0.272704	1.41338	0.0925553	0.514246	1	5978	tags=72%, list=45%, signal=131%
GO_REGULATION_OF_BEHAVIOR	46	0.176031	1.41192	0.109615	0.515707	1	3157	tags=41%, list=24%, signal=54%
GO_KINETOCHORE_ASSEMBLY	15	0.299887	1.40971	0.0907298	0.518696	1	5764	tags=73%, list=43%, signal=129%
GO_METANEPHROS_MORPHOGENESIS	25	0.233713	1.4086	0.110887	0.519432	1	5936	tags=68%, list=45%, signal=123%
GO_ADRENAL_GLAND_DEVELOPMENT	20	0.258742	1.4085	0.111111	0.517975	1	3875	tags=55%, list=29%, signal=78%
GO_POSITIVE_REGULATION_OF_CELL_DEVELOPMENT	449	0.0593273	1.40831	0.0981211	0.516725	1	5157	tags=45%, list=39%, signal=70%
GO_POSITIVE_REGULATION_OF_PROTEIN_AUTOPHOSPHORYLATION	25	0.229265	1.40767	0.0977597	0.51644	1	3337	tags=48%, list=25%, signal=64%
GO_REGULATION_OF_PEPTIDYL_SERINE_PHOSPHORYLATION	100	0.120379	1.40713	0.109562	0.515954	1	3993	tags=42%, list=30%, signal=60%
GO_AXON_DEVELOPMENT	445	0.0581847	1.40416	0.09375	0.52086	1	2268	tags=23%, list=17%, signal=26%
GO_REGULATION_OF_NUCLEOBASE_CONTAINING_COMPOUND_TRANSPORT	16	0.283891	1.40415	0.0756972	0.519256	1	8690	tags=94%, list=65%, signal=271%
GO_NERVE_DEVELOPMENT	55	0.160332	1.40201	0.119433	0.522252	1	3193	tags=40%, list=24%, signal=52%
GO_MITOCHONDRION_LOCALIZATION	38	0.190676	1.4007	0.111765	0.523353	1	8314	tags=82%, list=63%, signal=217%
GO_PYRIMIDINE_RIBONUCLEOTIDE_BIOSYNTHETIC_PROCESS	20	0.25731	1.39969	0.111789	0.52397	1	3894	tags=55%, list=29%, signal=78%
GO_POSITIVE_REGULATION_OF_OSSIFICATION	72	0.139664	1.39966	0.122093	0.522471	1	3875	tags=43%, list=29%, signal=60%
GO_CAMERA_TYPE_EYE_DEVELOPMENT	240	0.0744828	1.3974	0.0911111	0.525663	1	3900	tags=37%, list=29%, signal=51%
GO_SPLICEOSOMAL_COMPLEX_ASSEMBLY	52	0.165061	1.39699	0.108317	0.524944	1	8037	tags=77%, list=60%, signal=194%
GO_RESPONSE_TO_CAFFEINE	17	0.280902	1.39693	0.0958904	0.523482	1	4870	tags=65%, list=37%, signal=102%
GO_REGULATION_OF_CILIUM_ASSEMBLY	47	0.17658	1.39665	0.118547	0.522532	1	5578	tags=60%, list=42%, signal=102%
GO_CELL_CELL_SIGNALING_INVOLVED_IN_CARDIAC_CONDUCTION	27	0.219885	1.39649	0.115152	0.521287	1	4466	tags=56%, list=34%, signal=84%
GO_DNA_METHYLATION	50	0.165861	1.39615	0.0970874	0.520397	1	4448	tags=50%, list=33%, signal=75%
GO_AXIS_SPECIFICATION	60	0.152343	1.39531	0.105364	0.520565	1	8837	tags=82%, list=66%, signal=243%
GO_HISTONE_PHOSPHORYLATION	29	0.215558	1.39394	0.104628	0.521806	1	6306	tags=69%, list=47%, signal=131%
GO_NEURON_PROJECTION_EXTENSION	151	0.0982334	1.39381	0.121277	0.520526	1	3285	tags=34%, list=25%, signal=45%
GO_POSTSYNAPTIC_SPECIALIZATION_ORGANIZATION	34	0.205634	1.39305	0.109504	0.520574	1	4309	tags=53%, list=32%, signal=78%
GO_REGULATION_OF_SYNAPTIC_VESICLE_TRANSPORT	80	0.133687	1.39253	0.114519	0.520264	1	891	tags=20%, list=7%, signal=21%
GO_REGULATION_OF_SYNAPTIC_TRANSMISSION_GLUTAMATERGIC	60	0.153212	1.39238	0.112936	0.519084	1	1073	tags=23%, list=8%, signal=25%
GO_ADULT_BEHAVIOR	110	0.112733	1.39133	0.0965251	0.519889	1	3950	tags=41%, list=30%, signal=58%
GO_NEGATIVE_REGULATION_OF_HISTONE_MODIFICATION	34	0.200859	1.38855	0.133745	0.524087	1	8672	tags=85%, list=65%, signal=245%
GO_DNA_GEOMETRIC_CHANGE	87	0.128881	1.38535	0.105973	0.529352	1	9296	tags=83%, list=70%, signal=274%
GO_NEURON_PROJECTION_GUIDANCE	232	0.0794638	1.38236	0.0948767	0.534201	1	2513	tags=27%, list=19%, signal=32%
GO_CHROMATIN_ASSEMBLY_OR_DISASSEMBLY	99	0.116413	1.38193	0.112245	0.533539	1	5444	tags=53%, list=41%, signal=88%
GO_POSITIVE_REGULATION_OF_DNA_METABOLIC_PROCESS	135	0.102141	1.3775	0.114583	0.541817	1	8106	tags=71%, list=61%, signal=180%
GO_NEGATIVE_REGULATION_OF_MRNA_SPLICING_VIA_SPLICEOSOME	20	0.252713	1.37672	0.123142	0.541943	1	6613	tags=75%, list=50%, signal=149%
GO_RESPONSE_TO_AMINE	36	0.18822	1.37544	0.119919	0.543109	1	3411	tags=44%, list=26%, signal=60%
GO_TORC1_SIGNALING	33	0.202521	1.37522	0.112936	0.541983	1	4966	tags=58%, list=37%, signal=92%
GO_LOCOMOTORY_BEHAVIOR	164	0.091075	1.37468	0.0992218	0.541628	1	4233	tags=41%, list=32%, signal=59%
GO_PIGMENTATION	78	0.130779	1.37409	0.101626	0.541303	1	6620	tags=63%, list=50%, signal=124%
GO_REGULATION_OF_CENTROSOME_DUPLICATION	40	0.184453	1.37361	0.121032	0.540765	1	8187	tags=80%, list=62%, signal=208%
GO_REGULATION_OF_NEURON_PROJECTION_DEVELOPMENT	445	0.0570536	1.37344	0.124514	0.539547	1	849	tags=12%, list=6%, signal=12%
GO_POSITIVE_REGULATION_OF_NEUROBLAST_PROLIFERATION	22	0.250507	1.37325	0.108652	0.538437	1	8153	tags=86%, list=61%, signal=223%
GO_HISTONE_EXCHANGE	35	0.198588	1.37218	0.129666	0.539183	1	7619	tags=77%, list=57%, signal=180%
GO_REGULATION_OF_HISTONE_H3_K4_METHYLATION	21	0.253276	1.36813	0.131783	0.54671	1	6764	tags=76%, list=51%, signal=155%
GO_POSITIVE_REGULATION_OF_BEHAVIOR	17	0.280299	1.36539	0.12967	0.551145	1	4878	tags=65%, list=37%, signal=102%
GO_LOCALIZATION_WITHIN_MEMBRANE	138	0.0994294	1.36505	0.121212	0.550441	1	7455	tags=66%, list=56%, signal=149%
GO_RIBONUCLEOPROTEIN_COMPLEX_DISASSEMBLY	15	0.288437	1.36466	0.134298	0.549817	1	8574	tags=93%, list=65%, signal=263%
GO_POSTREPLICATION_REPAIR	48	0.164477	1.36319	0.11546	0.551615	1	8896	tags=83%, list=67%, signal=251%
GO_REGULATION_OF_RECEPTOR_INTERNALIZATION	46	0.166543	1.36314	0.131737	0.550192	1	2127	tags=33%, list=16%, signal=39%
GO_NCRNA_PROCESSING	339	0.0635158	1.36233	0.127119	0.550424	1	7958	tags=66%, list=60%, signal=160%
GO_PROTEIN_INSERTION_INTO_MITOCHONDRIAL_MEMBRANE	44	0.174114	1.36095	0.129979	0.551876	1	6452	tags=66%, list=49%, signal=128%
GO_CELLULAR_RESPONSE_TO_RETINOIC_ACID	54	0.15462	1.36007	0.120553	0.552267	1	3613	tags=43%, list=27%, signal=58%
GO_RESPONSE_TO_HYDROPEROXIDE	18	0.26198	1.35978	0.137143	0.551446	1	7597	tags=83%, list=57%, signal=194%
GO_RRNA_MODIFICATION	30	0.208145	1.35949	0.126761	0.550529	1	7428	tags=77%, list=56%, signal=173%
GO_RESPONSE_TO_FIBROBLAST_GROWTH_FACTOR	112	0.108411	1.35864	0.130785	0.550899	1	5690	tags=54%, list=43%, signal=93%
GO_MYELOID_CELL_APOPTOTIC_PROCESS	22	0.236653	1.35658	0.1423	0.553791	1	9545	tags=95%, list=72%, signal=338%
GO_INTERFERON_ALPHA_PRODUCTION	25	0.226491	1.35654	0.141748	0.552377	1	7095	tags=76%, list=53%, signal=163%
GO_REGULATION_OF_SYNAPSE_ASSEMBLY	97	0.119642	1.35492	0.105372	0.554366	1	4175	tags=43%, list=31%, signal=63%
GO_CELLULAR_RESPONSE_TO_INORGANIC_SUBSTANCE	175	0.0879146	1.35465	0.128692	0.553427	1	1504	tags=20%, list=11%, signal=22%
GO_HISTONE_MONOUBIQUITINATION	27	0.220488	1.35422	0.128571	0.552855	1	8888	tags=89%, list=67%, signal=268%
GO_POSTSYNAPSE_ORGANIZATION	152	0.0953602	1.35369	0.118367	0.55241	1	9588	tags=82%, list=72%, signal=290%
GO_ENDOPLASMIC_RETICULUM_TO_GOLGI_VESICLE_MEDIATED_TRANSPORT	180	0.0876812	1.35138	0.127953	0.555977	1	11032	tags=92%, list=83%, signal=532%
GO_POSITIVE_REGULATION_OF_TELOMERE_MAINTENANCE_VIA_TELOMERE_LENGTHENING	36	0.186711	1.3505	0.126761	0.556474	1	7861	tags=78%, list=59%, signal=190%
GO_MULTI_ORGANISM_BEHAVIOR	52	0.156298	1.3505	0.1417	0.554986	1	8153	tags=77%, list=61%, signal=198%
GO_AXIS_ELONGATION	25	0.2253	1.34954	0.129666	0.555552	1	2858	tags=44%, list=22%, signal=56%
GO_NEPHRON_EPITHELIUM_DEVELOPMENT	84	0.127853	1.34776	0.134855	0.557877	1	5272	tags=52%, list=40%, signal=86%
GO_POSITIVE_REGULATION_OF_DENDRITE_DEVELOPMENT	66	0.143898	1.34678	0.141372	0.558467	1	6352	tags=62%, list=48%, signal=118%
GO_PROTEIN_LOCALIZATION_TO_CHROMOSOME_TELOMERIC_REGION	27	0.214951	1.34639	0.135881	0.557854	1	7977	tags=81%, list=60%, signal=203%
GO_PROTEIN_K48_LINKED_DEUBIQUITINATION	28	0.215961	1.34294	0.149515	0.564217	1	9001	tags=89%, list=68%, signal=276%
GO_CENTRAL_NERVOUS_SYSTEM_NEURON_DIFFERENTIATION	142	0.0986183	1.34252	0.159596	0.563705	1	4973	tags=47%, list=37%, signal=75%
GO_HISTONE_H4_K16_ACETYLATION	20	0.252751	1.34192	0.14881	0.563526	1	7277	tags=80%, list=55%, signal=177%
GO_MEIOTIC_CHROMOSOME_SEGREGATION	57	0.148779	1.34059	0.136634	0.565025	1	8056	tags=75%, list=61%, signal=191%
GO_NEGATIVE_REGULATION_OF_DNA_METABOLIC_PROCESS	68	0.139086	1.34058	0.150198	0.563562	1	4805	tags=50%, list=36%, signal=78%
GO_CILIUM_OR_FLAGELLUM_DEPENDENT_CELL_MOTILITY	29	0.213483	1.33773	0.141649	0.568441	1	10458	tags=100%, list=79%, signal=468%
GO_REGULATION_OF_DOUBLE_STRAND_BREAK_REPAIR_VIA_HOMOLOGOUS_RECOMBINATION	36	0.191929	1.33757	0.142276	0.56734	1	10376	tags=97%, list=78%, signal=442%
GO_RRNA_CONTAINING_RIBONUCLEOPROTEIN_COMPLEX_EXPORT_FROM_NUCLEUS	16	0.271395	1.336	0.149194	0.569389	1	6364	tags=75%, list=48%, signal=144%
GO_FOREBRAIN_REGIONALIZATION	17	0.266197	1.33566	0.133603	0.568661	1	8974	tags=94%, list=68%, signal=289%
GO_PROTEIN_DEMANNOSYLATION	19	0.25226	1.33509	0.152174	0.568376	1	3646	tags=53%, list=27%, signal=72%
GO_NEGATIVE_REGULATION_OF_MRNA_PROCESSING	28	0.213295	1.3327	0.143145	0.572328	1	9511	tags=93%, list=72%, signal=326%
GO_POSITIVE_REGULATION_OF_GTPASE_ACTIVITY	322	0.0641819	1.33257	0.144269	0.571116	1	8577	tags=71%, list=65%, signal=195%
GO_ACETYL_COA_BIOSYNTHETIC_PROCESS_FROM_PYRUVATE	15	0.283465	1.33061	0.148454	0.574042	1	8640	tags=93%, list=65%, signal=266%
GO_STRESS_ACTIVATED_PROTEIN_KINASE_SIGNALING_CASCADE	249	0.0737193	1.33017	0.130435	0.573576	1	3521	tags=34%, list=26%, signal=45%
GO_AXONEME_ASSEMBLY	44	0.171441	1.33014	0.157258	0.57219	1	10414	tags=95%, list=78%, signal=440%
GO_INTRA_GOLGI_VESICLE_MEDIATED_TRANSPORT	29	0.202939	1.32979	0.130977	0.57152	1	9223	tags=90%, list=69%, signal=292%
GO_REGULATION_OF_CELLULAR_RESPONSE_TO_HEAT	76	0.127618	1.32972	0.134021	0.570244	1	5832	tags=57%, list=44%, signal=100%
GO_RESPONSE_TO_ALKALOID	93	0.116339	1.32951	0.132411	0.569236	1	3894	tags=41%, list=29%, signal=57%
GO_LENS_DEVELOPMENT_IN_CAMERA_TYPE_EYE	57	0.148234	1.3292	0.151874	0.568564	1	4799	tags=51%, list=36%, signal=79%
GO_REGULATION_OF_HISTONE_H3_K9_METHYLATION	18	0.262081	1.32904	0.133065	0.567499	1	8334	tags=89%, list=63%, signal=238%
GO_LONG_TERM_SYNAPTIC_DEPRESSION	27	0.217238	1.32898	0.151874	0.566246	1	2040	tags=37%, list=15%, signal=44%
GO_RNA_PHOSPHODIESTER_BOND_HYDROLYSIS	123	0.103383	1.3242	0.134969	0.57559	1	8038	tags=71%, list=60%, signal=177%
GO_NEPHRON_MORPHOGENESIS	57	0.150409	1.32408	0.144531	0.574438	1	5936	tags=60%, list=45%, signal=107%
GO_NEGATIVE_REGULATION_OF_BLOOD_PRESSURE	31	0.199061	1.32238	0.148297	0.576899	1	4219	tags=52%, list=32%, signal=75%
GO_INTRASPECIES_INTERACTION_BETWEEN_ORGANISMS	40	0.17417	1.32095	0.148225	0.578613	1	6662	tags=68%, list=50%, signal=135%
GO_REGULATION_OF_SYNAPTIC_VESICLE_ENDOCYTOSIS	18	0.266426	1.3209	0.164062	0.577281	1	3108	tags=50%, list=23%, signal=65%
GO_REGULATION_OF_EPIDERMIS_DEVELOPMENT	53	0.154503	1.31851	0.154004	0.581395	1	5978	tags=60%, list=45%, signal=109%
GO_SUBSTRATE_DEPENDENT_CELL_MIGRATION	26	0.214902	1.31802	0.13963	0.581041	1	5327	tags=62%, list=40%, signal=103%
GO_LENS_MORPHOGENESIS_IN_CAMERA_TYPE_EYE	19	0.255115	1.318	0.159449	0.579655	1	6406	tags=74%, list=48%, signal=142%
GO_SMOOTH_MUSCLE_CELL_APOPTOTIC_PROCESS	19	0.248179	1.31447	0.150826	0.586046	1	7897	tags=84%, list=59%, signal=207%
GO_POSITIVE_REGULATION_OF_PEPTIDE_HORMONE_SECRETION	68	0.134373	1.3143	0.142035	0.585001	1	10926	tags=96%, list=82%, signal=535%
GO_CARDIAC_MUSCLE_CELL_DIFFERENTIATION	88	0.118049	1.31419	0.141176	0.583838	1	8257	tags=74%, list=62%, signal=194%
GO_JNK_CASCADE	168	0.0863572	1.31404	0.143141	0.582734	1	4166	tags=40%, list=31%, signal=57%
GO_NUCLEOTIDE_SUGAR_METABOLIC_PROCESS	16	0.271555	1.31394	0.146392	0.581565	1	3870	tags=56%, list=29%, signal=79%
GO_CILIARY_BASAL_BODY_PLASMA_MEMBRANE_DOCKING	94	0.116846	1.31208	0.156	0.584397	1	7647	tags=69%, list=58%, signal=162%
GO_KINETOCHORE_ORGANIZATION	19	0.248373	1.31205	0.177062	0.583062	1	5796	tags=68%, list=44%, signal=121%
GO_POSITIVE_REGULATION_OF_SYNAPTIC_TRANSMISSION	150	0.0927702	1.3118	0.16129	0.582221	1	4539	tags=43%, list=34%, signal=65%
GO_NEGATIVE_REGULATION_OF_STEM_CELL_DIFFERENTIATION	17	0.261313	1.31025	0.159533	0.58422	1	5130	tags=65%, list=39%, signal=105%
GO_NEGATIVE_REGULATION_OF_PROTEIN_ACETYLATION	18	0.254094	1.30857	0.183585	0.586568	1	8440	tags=89%, list=64%, signal=243%
GO_SYNAPTIC_VESICLE_CLUSTERING	15	0.276008	1.30817	0.140655	0.58604	1	4309	tags=60%, list=32%, signal=89%
GO_SMOOTHENED_SIGNALING_PATHWAY	119	0.103505	1.3073	0.176113	0.586613	1	8687	tags=76%, list=65%, signal=216%
GO_POSITIVE_REGULATION_OF_DNA_TEMPLATED_TRANSCRIPTION_ELONGATION	29	0.202172	1.3069	0.149805	0.586098	1	10608	tags=100%, list=80%, signal=494%
GO_REGULATION_OF_DENDRITIC_SPINE_MORPHOGENESIS	40	0.174736	1.30686	0.156627	0.584801	1	5990	tags=63%, list=45%, signal=113%
GO_CENTRAL_NERVOUS_SYSTEM_NEURON_DEVELOPMENT	75	0.127037	1.30516	0.149225	0.587382	1	4345	tags=45%, list=33%, signal=67%
GO_RNA_INTERFERENCE	15	0.269077	1.30516	0.166023	0.585993	1	4401	tags=60%, list=33%, signal=90%
GO_ORGANELLE_FISSION	360	0.0600477	1.30281	0.143154	0.589955	1	6569	tags=55%, list=49%, signal=106%
GO_POSTSYNAPTIC_SPECIALIZATION_ASSEMBLY	22	0.231994	1.30258	0.157588	0.589042	1	4170	tags=55%, list=31%, signal=79%
GO_REGULATION_OF_CENTRIOLE_REPLICATION	21	0.235877	1.30211	0.150495	0.588718	1	1932	tags=38%, list=15%, signal=45%
GO_REGULATION_OF_NEUROBLAST_PROLIFERATION	28	0.208323	1.30135	0.164948	0.589109	1	8153	tags=82%, list=61%, signal=212%
GO_POSITIVE_REGULATION_OF_TELOMERE_MAINTENANCE	48	0.164137	1.30099	0.133197	0.58848	1	5578	tags=58%, list=42%, signal=100%
GO_OUTFLOW_TRACT_MORPHOGENESIS	61	0.142988	1.30057	0.160944	0.588014	1	3772	tags=43%, list=28%, signal=59%
GO_ACTIVATION_OF_PHOSPHOLIPASE_C_ACTIVITY	21	0.234736	1.29932	0.165339	0.589356	1	7010	tags=76%, list=53%, signal=161%
GO_REGULATION_OF_NEUROLOGICAL_SYSTEM_PROCESS	108	0.108389	1.29923	0.15534	0.588214	1	2508	tags=30%, list=19%, signal=36%
GO_RENAL_WATER_HOMEOSTASIS	25	0.223732	1.29886	0.147929	0.587664	1	3942	tags=52%, list=30%, signal=74%
GO_CELLULAR_RESPONSE_TO_LIGHT_STIMULUS	87	0.116034	1.29843	0.171488	0.587297	1	7327	tags=67%, list=55%, signal=148%
GO_NEURONAL_ACTION_POTENTIAL	28	0.204499	1.29826	0.162325	0.586337	1	2508	tags=39%, list=19%, signal=48%
GO_SNRNA_TRANSCRIPTION	68	0.132449	1.29633	0.166008	0.589413	1	4111	tags=44%, list=31%, signal=64%
GO_CELLULAR_RESPONSE_TO_ALKALOID	32	0.188344	1.29571	0.164062	0.589425	1	2901	tags=41%, list=22%, signal=52%
GO_POSITIVE_REGULATION_OF_CELL_MORPHOGENESIS_INVOLVED_IN_DIFFERENTIATION	135	0.0944466	1.29554	0.157895	0.588413	1	3285	tags=34%, list=25%, signal=45%
GO_INTERLEUKIN_6_MEDIATED_SIGNALING_PATHWAY	17	0.257187	1.29524	0.164634	0.587804	1	4403	tags=59%, list=33%, signal=88%
GO_ATRIAL_CARDIAC_MUSCLE_CELL_TO_AV_NODE_CELL_SIGNALING	16	0.262666	1.29395	0.155242	0.589365	1	3988	tags=56%, list=30%, signal=80%
GO_PROTEIN_ACYLATION	206	0.0778599	1.29365	0.165339	0.588698	1	6593	tags=57%, list=50%, signal=112%
GO_CELLULAR_RESPONSE_TO_RADIATION	141	0.0923669	1.29361	0.161554	0.587489	1	8210	tags=71%, list=62%, signal=184%
GO_HISTONE_H2A_UBIQUITINATION	24	0.222203	1.29308	0.162698	0.587263	1	8680	tags=88%, list=65%, signal=252%
GO_INTRACILIARY_TRANSPORT_INVOLVED_IN_CILIUM_ASSEMBLY	39	0.180683	1.29288	0.145669	0.586353	1	10554	tags=97%, list=79%, signal=472%
GO_POSITIVE_REGULATION_OF_NEUROTRANSMITTER_SECRETION	20	0.244687	1.29251	0.157576	0.585888	1	4726	tags=60%, list=36%, signal=93%
GO_REGULATION_OF_SYNAPTIC_VESICLE_CYCLE	110	0.104711	1.29137	0.141962	0.587079	1	4539	tags=45%, list=34%, signal=67%
GO_ACTIVATION_OF_PROTEIN_KINASE_A_ACTIVITY	16	0.266131	1.29119	0.159184	0.586154	1	3942	tags=56%, list=30%, signal=80%
GO_POSITIVE_REGULATION_OF_ACUTE_INFLAMMATORY_RESPONSE	15	0.27774	1.29098	0.170543	0.585266	1	6944	tags=80%, list=52%, signal=167%
GO_SISTER_CHROMATID_COHESION	41	0.170759	1.29038	0.164062	0.585324	1	7461	tags=73%, list=56%, signal=166%
GO_TRANSCRIPTION_BY_RNA_POLYMERASE_III	52	0.152882	1.28898	0.168357	0.586966	1	4109	tags=46%, list=31%, signal=67%
GO_TYROSINE_PHOSPHORYLATION_OF_STAT_PROTEIN	41	0.170557	1.28799	0.173996	0.587835	1	10381	tags=95%, list=78%, signal=433%
GO_POSITIVE_REGULATION_OF_AXONOGENESIS	78	0.125277	1.28767	0.181435	0.587238	1	3285	tags=37%, list=25%, signal=49%
GO_FIBROBLAST_GROWTH_FACTOR_RECEPTOR_SIGNALING_PATHWAY	88	0.118019	1.28666	0.166979	0.588113	1	5690	tags=55%, list=43%, signal=95%
GO_CYTOSOLIC_CALCIUM_ION_TRANSPORT	132	0.0956107	1.28613	0.153689	0.588025	1	3473	tags=36%, list=26%, signal=48%
GO_APICAL_JUNCTION_ASSEMBLY	49	0.155172	1.28612	0.159223	0.586764	1	7166	tags=69%, list=54%, signal=150%
GO_SECOND_MESSENGER_MEDIATED_SIGNALING	302	0.0633917	1.28173	0.169014	0.595314	1	1376	tags=17%, list=10%, signal=18%
GO_NEURON_MIGRATION	130	0.0970307	1.28056	0.178439	0.596578	1	7105	tags=63%, list=53%, signal=134%
GO_REGULATION_OF_RESPIRATORY_GASEOUS_EXCHANGE	18	0.251155	1.28038	0.175439	0.595695	1	4049	tags=56%, list=30%, signal=80%
GO_REGULATION_OF_NEUROTRANSMITTER_SECRETION	96	0.112276	1.27911	0.170385	0.597236	1	2117	tags=27%, list=16%, signal=32%
GO_MODIFICATION_BY_SYMBIONT_OF_HOST_MORPHOLOGY_OR_PHYSIOLOGY	34	0.182248	1.279	0.175649	0.596201	1	4619	tags=53%, list=35%, signal=81%
GO_LENS_FIBER_CELL_DIFFERENTIATION	27	0.206405	1.27882	0.153846	0.595299	1	5137	tags=59%, list=39%, signal=96%
GO_T_CELL_DIFFERENTIATION_IN_THYMUS	49	0.152848	1.27799	0.180747	0.595849	1	7468	tags=71%, list=56%, signal=162%
GO_NEGATIVE_REGULATION_OF_CELLULAR_SENESCENCE	16	0.258729	1.27781	0.172084	0.594986	1	2379	tags=44%, list=18%, signal=53%
GO_WATER_HOMEOSTASIS	44	0.164077	1.27602	0.189555	0.597654	1	6887	tags=68%, list=52%, signal=141%
GO_PATTERN_SPECIFICATION_PROCESS	295	0.0631951	1.27483	0.165975	0.599163	1	2917	tags=28%, list=22%, signal=35%
GO_EYE_MORPHOGENESIS	115	0.103117	1.27463	0.175758	0.598329	1	6730	tags=61%, list=51%, signal=122%
GO_POSITIVE_REGULATION_OF_TYROSINE_PHOSPHORYLATION_OF_STAT_PROTEIN	31	0.186989	1.27331	0.192308	0.600171	1	10381	tags=97%, list=78%, signal=441%
GO_DIGESTIVE_TRACT_MORPHOGENESIS	36	0.178864	1.27264	0.188235	0.600318	1	3535	tags=44%, list=27%, signal=60%
GO_REGULATION_OF_FEEDING_BEHAVIOR	16	0.26744	1.27188	0.16185	0.600769	1	3094	tags=50%, list=23%, signal=65%
GO_REGULATION_OF_CATION_CHANNEL_ACTIVITY	144	0.0914442	1.27187	0.188912	0.599523	1	735	tags=15%, list=6%, signal=15%
GO_FORMATION_OF_PRIMARY_GERM_LAYER	86	0.117954	1.2718	0.177606	0.598435	1	4932	tags=49%, list=37%, signal=77%
GO_POSITIVE_REGULATION_OF_NUCLEOBASE_CONTAINING_COMPOUND_METABOLIC_PROCESS	199	0.0765649	1.27042	0.155844	0.600255	1	6009	tags=53%, list=45%, signal=95%
GO_POSITIVE_REGULATION_OF_PHOSPHOLIPASE_ACTIVITY	42	0.166408	1.26911	0.186898	0.601966	1	6338	tags=64%, list=48%, signal=123%
GO_SEX_DIFFERENTIATION	193	0.0787634	1.26876	0.159223	0.601438	1	2135	tags=24%, list=16%, signal=28%
GO_REGULATION_OF_RECEPTOR_SIGNALING_PATHWAY_VIA_STAT	71	0.128458	1.26786	0.166329	0.602254	1	10655	tags=93%, list=80%, signal=466%
GO_POSITIVE_REGULATION_OF_DENDRITIC_SPINE_MORPHOGENESIS	18	0.244525	1.26387	0.182752	0.610174	1	6352	tags=72%, list=48%, signal=138%
GO_KERATINOCYTE_PROLIFERATION	24	0.217172	1.26237	0.197556	0.612346	1	5978	tags=67%, list=45%, signal=121%
GO_EYE_PHOTORECEPTOR_CELL_DEVELOPMENT	21	0.228739	1.25846	0.206	0.619871	1	9621	tags=95%, list=72%, signal=344%
GO_REGULATION_OF_RECEPTOR_BIOSYNTHETIC_PROCESS	17	0.251594	1.25682	0.187373	0.622328	1	5259	tags=65%, list=40%, signal=107%
GO_DNA_TEMPLATED_TRANSCRIPTION_ELONGATION	105	0.106235	1.25646	0.175889	0.621861	1	9610	tags=83%, list=72%, signal=297%
GO_SISTER_CHROMATID_SEGREGATION	146	0.0888108	1.25626	0.172277	0.621046	1	6569	tags=58%, list=49%, signal=114%
GO_COCHLEA_MORPHOGENESIS	18	0.244776	1.25594	0.180556	0.620506	1	7087	tags=78%, list=53%, signal=166%
GO_REGULATION_OF_TYPE_I_INTERFERON_MEDIATED_SIGNALING_PATHWAY	27	0.197525	1.25381	0.200385	0.624069	1	5747	tags=63%, list=43%, signal=111%
GO_RESPONSE_TO_RETINOIC_ACID	82	0.119045	1.2535	0.186858	0.623461	1	3613	tags=39%, list=27%, signal=53%
GO_CARDIAC_CHAMBER_MORPHOGENESIS	98	0.108456	1.25332	0.191235	0.622572	1	2501	tags=30%, list=19%, signal=36%
GO_ESTABLISHMENT_OF_PROTEIN_LOCALIZATION_TO_TELOMERE	18	0.249221	1.25269	0.199115	0.622745	1	9243	tags=94%, list=70%, signal=310%
GO_ESTABLISHMENT_OF_PLANAR_POLARITY_INVOLVED_IN_NEURAL_TUBE_CLOSURE	15	0.266968	1.25264	0.193617	0.621563	1	7087	tags=80%, list=53%, signal=171%
GO_MAINTENANCE_OF_CELL_NUMBER	129	0.0963294	1.25209	0.212632	0.621519	1	6664	tags=60%, list=50%, signal=119%
GO_NEGATIVE_REGULATION_OF_RECEPTOR_SIGNALING_PATHWAY_VIA_STAT	18	0.252888	1.25049	0.185629	0.624032	1	4026	tags=56%, list=30%, signal=80%
GO_REGULATION_OF_TORC1_SIGNALING	26	0.203582	1.25006	0.184891	0.623768	1	4966	tags=58%, list=37%, signal=92%
GO_NEPHRON_DEVELOPMENT	114	0.10186	1.24593	0.183071	0.632038	1	4719	tags=46%, list=36%, signal=70%
GO_EMBRYONIC_HEMOPOIESIS	17	0.254005	1.24556	0.194059	0.631617	1	5227	tags=65%, list=39%, signal=107%
GO_RRNA_TRANSCRIPTION	25	0.208458	1.24383	0.202358	0.634521	1	6271	tags=68%, list=47%, signal=129%
GO_DNA_DOUBLE_STRAND_BREAK_PROCESSING	22	0.224176	1.24092	0.212314	0.639961	1	6086	tags=68%, list=46%, signal=126%
GO_NEGATIVE_REGULATION_OF_TELOMERE_MAINTENANCE	31	0.187198	1.23956	0.182674	0.641811	1	4805	tags=55%, list=36%, signal=86%
GO_REGULATION_OF_TRANSCRIPTION_BY_RNA_POLYMERASE_III	22	0.221737	1.23817	0.209581	0.643775	1	3702	tags=50%, list=28%, signal=69%
GO_METANEPHRIC_NEPHRON_MORPHOGENESIS	19	0.237824	1.23625	0.213147	0.646966	1	5936	tags=68%, list=45%, signal=123%
GO_EMBRYONIC_AXIS_SPECIFICATION	25	0.201854	1.23594	0.212982	0.646331	1	5827	tags=64%, list=44%, signal=114%
GO_REGULATION_OF_CELL_MORPHOGENESIS_INVOLVED_IN_DIFFERENTIATION	274	0.0642909	1.23591	0.211045	0.645085	1	3285	tags=31%, list=25%, signal=40%
GO_PYRIMIDINE_CONTAINING_COMPOUND_BIOSYNTHETIC_PROCESS	49	0.151721	1.23567	0.213439	0.644358	1	3957	tags=45%, list=30%, signal=64%
GO_NEGATIVE_REGULATION_OF_CHROMATIN_ORGANIZATION	43	0.161881	1.23472	0.212062	0.645374	1	8672	tags=81%, list=65%, signal=233%
GO_POSITIVE_REGULATION_OF_DEPHOSPHORYLATION	46	0.156307	1.23343	0.206287	0.647162	1	818	tags=22%, list=6%, signal=23%
GO_GLYCOLYTIC_PROCESS	92	0.110424	1.23342	0.209205	0.645884	1	5620	tags=53%, list=42%, signal=92%
GO_POSITIVE_REGULATION_OF_DNA_BIOSYNTHETIC_PROCESS	61	0.133502	1.23146	0.209581	0.649194	1	8037	tags=74%, list=60%, signal=186%
GO_GERM_CELL_DEVELOPMENT	158	0.0843346	1.23112	0.195777	0.648711	1	6630	tags=58%, list=50%, signal=115%
GO_REGULATION_OF_MUSCLE_ORGAN_DEVELOPMENT	106	0.101809	1.23077	0.213147	0.648223	1	5051	tags=48%, list=38%, signal=77%
GO_SIGNAL_TRANSDUCTION_BY_P53_CLASS_MEDIATOR	233	0.0696842	1.2303	0.22561	0.648043	1	6276	tags=54%, list=47%, signal=101%
GO_DNA_DAMAGE_RESPONSE_SIGNAL_TRANSDUCTION_BY_P53_CLASS_MEDIATOR	90	0.110354	1.22887	0.205339	0.650068	1	3563	tags=38%, list=27%, signal=51%
GO_POSITIVE_REGULATION_OF_PROTEIN_TYROSINE_KINASE_ACTIVITY	46	0.152936	1.22785	0.199605	0.651342	1	6352	tags=63%, list=48%, signal=120%
GO_POSITIVE_REGULATION_OF_GLYCOLYTIC_PROCESS	17	0.245979	1.22748	0.210317	0.650913	1	3770	tags=53%, list=28%, signal=74%
GO_NEURONAL_STEM_CELL_POPULATION_MAINTENANCE	20	0.229164	1.22743	0.227723	0.649738	1	4932	tags=60%, list=37%, signal=95%
GO_MESODERM_DEVELOPMENT	86	0.112839	1.22645	0.20284	0.650847	1	4845	tags=48%, list=36%, signal=75%
GO_RESPONSE_TO_LEUKEMIA_INHIBITORY_FACTOR	88	0.112426	1.22563	0.209877	0.651499	1	6821	tags=63%, list=51%, signal=128%
GO_HISTONE_H3_DEACETYLATION	17	0.254457	1.2239	0.210117	0.654244	1	5221	tags=65%, list=39%, signal=106%
GO_PEPTIDYL_TYROSINE_DEPHOSPHORYLATION	85	0.114988	1.2222	0.214421	0.656942	1	7080	tags=65%, list=53%, signal=138%
GO_PIGMENT_CELL_DIFFERENTIATION	30	0.184314	1.22181	0.223092	0.656579	1	6858	tags=70%, list=52%, signal=144%
GO_MONOAMINE_TRANSPORT	63	0.129684	1.22155	0.21	0.655915	1	1237	tags=22%, list=9%, signal=24%
GO_MICROTUBULE_CYTOSKELETON_ORGANIZATION	463	0.0494894	1.22003	0.218437	0.658074	1	6368	tags=53%, list=48%, signal=98%
GO_RETROGRADE_TRANSPORT_ENDOSOME_TO_PLASMA_MEMBRANE	23	0.209821	1.21905	0.207469	0.659068	1	8194	tags=83%, list=62%, signal=215%
GO_SPINDLE_ASSEMBLY	93	0.105999	1.21824	0.215534	0.659707	1	6174	tags=57%, list=46%, signal=106%
GO_FOREBRAIN_DEVELOPMENT	319	0.0601034	1.21819	0.212425	0.658554	1	5052	tags=44%, list=38%, signal=69%
GO_MULTI_ORGANISM_LOCALIZATION	64	0.127398	1.21653	0.206166	0.661182	1	5582	tags=55%, list=42%, signal=94%
GO_MESODERM_MORPHOGENESIS	50	0.140332	1.21526	0.208861	0.662895	1	4786	tags=50%, list=36%, signal=78%
GO_SOMITE_DEVELOPMENT	65	0.13097	1.21519	0.23299	0.661765	1	5832	tags=57%, list=44%, signal=101%
GO_ACTIVATION_OF_MAPKK_ACTIVITY	50	0.143822	1.21517	0.218557	0.660538	1	4474	tags=48%, list=34%, signal=72%
GO_NEGATIVE_REGULATION_OF_RNA_SPLICING	25	0.200407	1.21424	0.211268	0.661543	1	4783	tags=56%, list=36%, signal=87%
GO_CENTRAL_NERVOUS_SYSTEM_NEURON_AXONOGENESIS	34	0.174261	1.21373	0.235178	0.661534	1	4334	tags=50%, list=33%, signal=74%
GO_ESTABLISHMENT_OF_PROTEIN_LOCALIZATION_TO_CHROMOSOME	24	0.205752	1.21292	0.22334	0.662264	1	9452	tags=92%, list=71%, signal=317%
GO_POSITIVE_REGULATION_OF_PEPTIDYL_SERINE_PHOSPHORYLATION	71	0.117845	1.21181	0.210421	0.663773	1	7426	tags=68%, list=56%, signal=152%
GO_DNA_TEMPLATED_TRANSCRIPTION_INITIATION	202	0.0741575	1.21147	0.231405	0.663302	1	10871	tags=89%, list=82%, signal=482%
GO_TELOMERE_ORGANIZATION	137	0.0902988	1.21139	0.217565	0.662247	1	8124	tags=70%, list=61%, signal=178%
GO_REGULATION_OF_TRANSLATION_IN_RESPONSE_TO_STRESS	18	0.234906	1.21064	0.207171	0.662701	1	2788	tags=44%, list=21%, signal=56%
GO_REGULATION_OF_CARDIAC_MUSCLE_CELL_DIFFERENTIATION	30	0.183484	1.21002	0.219873	0.662915	1	8198	tags=80%, list=62%, signal=208%
GO_POSITIVE_REGULATION_OF_TRANSCRIPTION_ELONGATION_FROM_RNA_POLYMERASE_II_PROMOTER	17	0.237133	1.2098	0.217308	0.662169	1	8578	tags=88%, list=65%, signal=249%
GO_CALCIUM_MEDIATED_SIGNALING_USING_INTRACELLULAR_CALCIUM_SOURCE	16	0.255255	1.20956	0.219124	0.661529	1	4917	tags=63%, list=37%, signal=99%
GO_HISTONE_H3_ACETYLATION	52	0.139072	1.2093	0.219512	0.660935	1	6592	tags=63%, list=50%, signal=125%
GO_REGULATION_OF_GENERATION_OF_PRECURSOR_METABOLITES_AND_ENERGY	124	0.094057	1.20813	0.251509	0.6625	1	5620	tags=52%, list=42%, signal=89%
GO_RESPONSE_TO_CAMP	75	0.117669	1.20734	0.213251	0.663156	1	3760	tags=40%, list=28%, signal=55%
GO_RESPONSE_TO_UV	117	0.0972794	1.20727	0.22379	0.662063	1	6896	tags=62%, list=52%, signal=127%
GO_RESPONSE_TO_ETHANOL	97	0.105394	1.20613	0.234818	0.663565	1	4774	tags=46%, list=36%, signal=72%
GO_ZINC_ION_HOMEOSTASIS	21	0.214528	1.20612	0.227006	0.662338	1	3481	tags=48%, list=26%, signal=64%
GO_REGULATION_OF_CELL_CYCLE_G1_S_PHASE_TRANSITION	143	0.0856634	1.2047	0.207265	0.66445	1	5936	tags=53%, list=45%, signal=95%
GO_POSITIVE_REGULATION_OF_ANTIGEN_RECEPTOR_MEDIATED_SIGNALING_PATHWAY	18	0.235458	1.20388	0.223092	0.665058	1	1304	tags=33%, list=10%, signal=37%
GO_STRIATUM_DEVELOPMENT	19	0.229341	1.20363	0.250996	0.664425	1	8147	tags=84%, list=61%, signal=217%
GO_MALE_SEX_DIFFERENTIATION	116	0.0939965	1.20353	0.227184	0.663458	1	4260	tags=41%, list=32%, signal=60%
GO_REGULATION_OF_REPRODUCTIVE_PROCESS	92	0.105187	1.2031	0.218504	0.663274	1	4389	tags=43%, list=33%, signal=64%
GO_NUCLEOTIDE_EXCISION_REPAIR_PREINCISION_COMPLEX_ASSEMBLY	28	0.19334	1.20136	0.21881	0.666176	1	9301	tags=89%, list=70%, signal=297%
GO_POSITIVE_REGULATION_OF_MYOBLAST_DIFFERENTIATION	15	0.258456	1.2006	0.228395	0.66674	1	3656	tags=53%, list=28%, signal=73%
GO_TIGHT_JUNCTION_ORGANIZATION	45	0.15012	1.19966	0.237805	0.667658	1	7166	tags=69%, list=54%, signal=149%
GO_CIRCADIAN_REGULATION_OF_GENE_EXPRESSION	51	0.14013	1.19912	0.22037	0.667706	1	3095	tags=37%, list=23%, signal=48%
GO_RESPONSE_TO_VIRUS	213	0.0712196	1.19905	0.224	0.666667	1	8614	tags=72%, list=65%, signal=201%
GO_NCRNA_3_END_PROCESSING	31	0.179518	1.19801	0.243615	0.6678	1	3192	tags=42%, list=24%, signal=55%
GO_NUCLEAR_TRANSPORT	303	0.0612151	1.19745	0.220859	0.667879	1	8064	tags=67%, list=61%, signal=166%
GO_MESONEPHRIC_TUBULE_MORPHOGENESIS	49	0.145647	1.19593	0.234252	0.670318	1	5936	tags=59%, list=45%, signal=107%
GO_NITRIC_OXIDE_MEDIATED_SIGNAL_TRANSDUCTION	20	0.225132	1.19493	0.234252	0.671355	1	4321	tags=55%, list=33%, signal=81%
GO_ERYTHROCYTE_DEVELOPMENT	22	0.212637	1.19434	0.229249	0.671509	1	5635	tags=64%, list=42%, signal=110%
GO_WNT_SIGNALING_PATHWAY_CALCIUM_MODULATING_PATHWAY	32	0.175946	1.19398	0.240234	0.671168	1	10541	tags=97%, list=79%, signal=467%
GO_FEAR_RESPONSE	35	0.169359	1.19319	0.220884	0.671826	1	7247	tags=71%, list=55%, signal=157%
GO_REGULATION_OF_RESPONSE_TO_CYTOKINE_STIMULUS	128	0.0895262	1.18993	0.237323	0.678185	1	5258	tags=48%, list=40%, signal=79%
GO_REGULATION_OF_ARP2_3_COMPLEX_MEDIATED_ACTIN_NUCLEATION	15	0.257703	1.18882	0.237624	0.679648	1	8982	tags=93%, list=68%, signal=288%
GO_SPERMATID_DIFFERENTIATION	89	0.108522	1.1888	0.230608	0.678468	1	6630	tags=61%, list=50%, signal=120%
GO_REGULATION_OF_CHROMATIN_SILENCING	22	0.214268	1.18847	0.260215	0.678024	1	3197	tags=45%, list=24%, signal=60%
GO_REGULATION_OF_BICELLULAR_TIGHT_JUNCTION_ASSEMBLY	16	0.254699	1.18811	0.235169	0.67769	1	5755	tags=69%, list=43%, signal=121%
GO_CELLULAR_RESPONSE_TO_ORGANIC_CYCLIC_COMPOUND	435	0.0495608	1.18788	0.237805	0.677043	1	3853	tags=34%, list=29%, signal=46%
GO_VENTRICULAR_SEPTUM_MORPHOGENESIS	38	0.162041	1.1872	0.226721	0.677439	1	1349	tags=26%, list=10%, signal=29%
GO_RESPONSE_TO_PURINE_CONTAINING_COMPOUND	118	0.0933143	1.18585	0.25	0.679458	1	5978	tags=54%, list=45%, signal=98%
GO_REGULATION_OF_MRNA_CATABOLIC_PROCESS	178	0.075434	1.18529	0.239919	0.679582	1	10508	tags=87%, list=79%, signal=408%
GO_SIGNAL_RELEASE_FROM_SYNAPSE	156	0.0812717	1.18268	0.254545	0.684648	1	891	tags=15%, list=7%, signal=16%
GO_MICROTUBULE_DEPOLYMERIZATION	37	0.160906	1.1811	0.234252	0.687206	1	8283	tags=78%, list=62%, signal=207%
GO_CENTRAL_NERVOUS_SYSTEM_PROJECTION_NEURON_AXONOGENESIS	25	0.200045	1.17921	0.252408	0.690595	1	3193	tags=44%, list=24%, signal=58%
GO_RESPONSE_TO_GAMMA_RADIATION	50	0.141979	1.17915	0.258824	0.689533	1	5030	tags=52%, list=38%, signal=83%
GO_PHOTOTRANSDUCTION	28	0.186887	1.17844	0.22869	0.690039	1	7488	tags=75%, list=56%, signal=171%
GO_TRANSCRIPTION_ELONGATION_FROM_RNA_POLYMERASE_II_PROMOTER	79	0.1138	1.17777	0.244742	0.690484	1	10608	tags=91%, list=80%, signal=449%
GO_REGULATION_OF_PROTEIN_ACETYLATION	59	0.128967	1.17535	0.263653	0.695078	1	3924	tags=42%, list=30%, signal=60%
GO_SYNAPTIC_VESICLE_EXOCYTOSIS	112	0.0943916	1.17502	0.257874	0.694625	1	891	tags=16%, list=7%, signal=17%
GO_NEGATIVE_REGULATION_OF_CELL_AGING	20	0.219103	1.17239	0.245509	0.699854	1	4401	tags=55%, list=33%, signal=82%
GO_NEGATIVE_REGULATION_OF_TELOMERE_MAINTENANCE_VIA_TELOMERE_LENGTHENING	22	0.207163	1.17146	0.266802	0.700799	1	8124	tags=82%, list=61%, signal=210%
GO_REGULATION_OF_G_PROTEIN_COUPLED_RECEPTOR_SIGNALING_PATHWAY	110	0.0950613	1.17099	0.25502	0.70071	1	10103	tags=85%, list=76%, signal=353%
GO_CELL_CYCLE_CHECKPOINT	185	0.0720769	1.17098	0.259259	0.699538	1	8106	tags=68%, list=61%, signal=172%
GO_NEGATIVE_REGULATION_OF_EXOCYTOSIS	28	0.18574	1.17057	0.271186	0.699263	1	5130	tags=57%, list=39%, signal=93%
GO_TRANSPORT_OF_VIRUS	52	0.138143	1.17026	0.252466	0.698748	1	5582	tags=56%, list=42%, signal=96%
GO_REGULATION_OF_MEMBRANE_POTENTIAL	352	0.0550396	1.16981	0.261759	0.698611	1	3289	tags=30%, list=25%, signal=39%
GO_EXCITATORY_SYNAPSE_ASSEMBLY	25	0.198372	1.1694	0.262548	0.698375	1	4810	tags=56%, list=36%, signal=88%
GO_SEQUESTERING_OF_CALCIUM_ION	100	0.099348	1.16894	0.285996	0.698269	1	3473	tags=36%, list=26%, signal=48%
GO_REGULATION_OF_TRANSCRIPTION_INITIATION_FROM_RNA_POLYMERASE_II_PROMOTER	24	0.20528	1.16856	0.24	0.697984	1	7797	tags=79%, list=59%, signal=191%
GO_POSITIVE_T_CELL_SELECTION	19	0.22175	1.16731	0.250513	0.699793	1	1253	tags=32%, list=9%, signal=35%
GO_CELLULAR_RESPONSE_TO_PROSTAGLANDIN_STIMULUS	17	0.229236	1.16639	0.279352	0.700813	1	4774	tags=59%, list=36%, signal=92%
GO_POSITIVE_REGULATION_OF_CHROMATIN_ORGANIZATION	81	0.108669	1.16205	0.293996	0.709887	1	6111	tags=57%, list=46%, signal=104%
GO_T_CELL_HOMEOSTASIS	24	0.203019	1.16111	0.286561	0.710947	1	5612	tags=63%, list=42%, signal=108%
GO_NUCLEOSIDE_MONOPHOSPHATE_BIOSYNTHETIC_PROCESS	41	0.156884	1.15978	0.29009	0.712966	1	10238	tags=93%, list=77%, signal=402%
GO_CAMERA_TYPE_EYE_MORPHOGENESIS	90	0.105354	1.1597	0.270916	0.711934	1	6730	tags=61%, list=51%, signal=123%
GO_POSITIVE_REGULATION_OF_DNA_REPAIR	57	0.127381	1.15858	0.266393	0.713469	1	8106	tags=74%, list=61%, signal=188%
GO_RESPONSE_TO_AMPHETAMINE	27	0.184079	1.15817	0.248447	0.713224	1	2972	tags=41%, list=22%, signal=52%
GO_LEUKOCYTE_ACTIVATION_INVOLVED_IN_INFLAMMATORY_RESPONSE	25	0.192612	1.15615	0.255533	0.716853	1	5418	tags=60%, list=41%, signal=101%
GO_RESPONSE_TO_DIETARY_EXCESS	15	0.242712	1.1557	0.261538	0.716752	1	4751	tags=60%, list=36%, signal=93%
GO_CALCIUM_ION_REGULATED_EXOCYTOSIS_OF_NEUROTRANSMITTER	15	0.240452	1.15489	0.291667	0.717461	1	1237	tags=33%, list=9%, signal=37%
GO_CELLULAR_SENESCENCE	56	0.127278	1.15484	0.264078	0.716348	1	3773	tags=41%, list=28%, signal=57%
GO_PROTEIN_INSERTION_INTO_MITOCHONDRIAL_MEMBRANE_INVOLVED_IN_APOPTOTIC_SIGNALING_PATHWAY	28	0.185191	1.15383	0.275053	0.717669	1	10833	tags=100%, list=82%, signal=540%
GO_BRANCH_ELONGATION_OF_AN_EPITHELIUM	16	0.234971	1.15226	0.258189	0.720274	1	3525	tags=50%, list=27%, signal=68%
GO_REGULATION_OF_CALCIUM_ION_DEPENDENT_EXOCYTOSIS	105	0.0955415	1.15158	0.2818	0.720689	1	891	tags=16%, list=7%, signal=17%
GO_ESTABLISHMENT_OF_PROTEIN_LOCALIZATION_TO_MITOCHONDRIAL_MEMBRANE	18	0.218957	1.1506	0.282474	0.721927	1	5953	tags=67%, list=45%, signal=121%
GO_POSITIVE_REGULATION_OF_EPITHELIAL_CELL_PROLIFERATION	145	0.0823678	1.15017	0.288577	0.721809	1	1116	tags=17%, list=8%, signal=18%
GO_DEVELOPMENT_OF_PRIMARY_SEXUAL_CHARACTERISTICS	159	0.0780969	1.14868	0.283203	0.724253	1	7332	tags=63%, list=55%, signal=139%
GO_DETECTION_OF_LIGHT_STIMULUS	35	0.161104	1.14857	0.29505	0.723331	1	9255	tags=86%, list=70%, signal=282%
GO_REGULATION_OF_GTPASE_ACTIVITY	390	0.0516339	1.1481	0.277666	0.723268	1	5126	tags=44%, list=39%, signal=69%
GO_NEGATIVE_REGULATION_OF_TRANSLATIONAL_INITIATION	16	0.239896	1.14776	0.283702	0.722902	1	2629	tags=44%, list=20%, signal=54%
GO_NON_CANONICAL_WNT_SIGNALING_PATHWAY	137	0.0835467	1.14509	0.288	0.728237	1	10735	tags=89%, list=81%, signal=458%
GO_REGULATION_OF_ALPHA_BETA_T_CELL_ACTIVATION	64	0.122413	1.1447	0.289683	0.727967	1	11047	tags=95%, list=83%, signal=562%
GO_SERTOLI_CELL_DIFFERENTIATION	16	0.233775	1.14459	0.276636	0.727034	1	7694	tags=81%, list=58%, signal=193%
GO_ENDOSOMAL_TRANSPORT	198	0.06964	1.14433	0.2818	0.72648	1	10565	tags=86%, list=79%, signal=415%
GO_POSITIVE_REGULATION_OF_MEIOTIC_CELL_CYCLE	15	0.241959	1.14276	0.277207	0.729071	1	3875	tags=53%, list=29%, signal=75%
GO_POSITIVE_REGULATION_OF_INTERFERON_ALPHA_PRODUCTION	19	0.218843	1.14232	0.274793	0.728935	1	3390	tags=47%, list=26%, signal=63%
GO_B_CELL_HOMEOSTASIS	25	0.187667	1.14182	0.284294	0.728915	1	2294	tags=36%, list=17%, signal=43%
GO_PROTEIN_INSERTION_INTO_MEMBRANE	55	0.13318	1.14162	0.287149	0.728192	1	6452	tags=62%, list=49%, signal=120%
GO_ENDOPLASMIC_RETICULUM_ORGANIZATION	48	0.142841	1.14156	0.2818	0.727157	1	5860	tags=58%, list=44%, signal=104%
GO_POSITIVE_REGULATION_OF_TRANSCRIPTION_OF_NOTCH_RECEPTOR_TARGET	17	0.231434	1.14079	0.270876	0.727874	1	836	tags=29%, list=6%, signal=31%
GO_REGULATION_OF_PEPTIDYL_LYSINE_ACETYLATION	49	0.136996	1.14043	0.280876	0.727563	1	6593	tags=63%, list=50%, signal=125%
GO_REGULATION_OF_MEGAKARYOCYTE_DIFFERENTIATION	46	0.142529	1.14024	0.295918	0.726895	1	5912	tags=59%, list=44%, signal=105%
GO_REGULATION_OF_LEUKOCYTE_APOPTOTIC_PROCESS	57	0.129477	1.13969	0.281837	0.727082	1	10643	tags=93%, list=80%, signal=465%
GO_SPERM_MOTILITY	42	0.144895	1.13877	0.272727	0.728112	1	8838	tags=81%, list=67%, signal=241%
GO_CATECHOLAMINE_SECRETION	47	0.14139	1.13851	0.264344	0.727557	1	1237	tags=23%, list=9%, signal=26%
GO_FEMALE_GAMETE_GENERATION	93	0.0983435	1.13749	0.292111	0.728873	1	4846	tags=46%, list=36%, signal=72%
GO_TYPE_B_PANCREATIC_CELL_DEVELOPMENT	18	0.220841	1.13522	0.273109	0.733157	1	1498	tags=33%, list=11%, signal=38%
GO_IN_UTERO_EMBRYONIC_DEVELOPMENT	282	0.0585335	1.13519	0.278095	0.732039	1	6401	tags=54%, list=48%, signal=102%
GO_MODULATION_OF_EXCITATORY_POSTSYNAPTIC_POTENTIAL	39	0.151727	1.13464	0.281376	0.732247	1	7530	tags=72%, list=57%, signal=165%
GO_POSITIVE_REGULATION_OF_STRESS_ACTIVATED_PROTEIN_KINASE_SIGNALING_CASCADE	128	0.0862853	1.13421	0.28655	0.732105	1	5093	tags=47%, list=38%, signal=75%
GO_RESPONSE_TO_MINERALOCORTICOID	27	0.179421	1.13298	0.287379	0.733982	1	3526	tags=44%, list=27%, signal=60%
GO_POSITIVE_REGULATION_OF_MUSCLE_TISSUE_DEVELOPMENT	55	0.130034	1.13209	0.297405	0.735038	1	3594	tags=40%, list=27%, signal=55%
GO_NEGATIVE_REGULATION_OF_CHROMOSOME_ORGANIZATION	111	0.0906684	1.13149	0.286869	0.735274	1	8143	tags=70%, list=61%, signal=180%
GO_REPRODUCTIVE_SYSTEM_DEVELOPMENT	316	0.0556595	1.13023	0.291581	0.737191	1	3062	tags=28%, list=23%, signal=36%
GO_CARDIAC_CHAMBER_DEVELOPMENT	132	0.0851366	1.12996	0.291089	0.736677	1	2604	tags=28%, list=20%, signal=35%
GO_REGULATION_OF_CELL_MORPHOGENESIS	429	0.0475123	1.12964	0.283401	0.736294	1	782	tags=10%, list=6%, signal=11%
GO_POSITIVE_REGULATION_OF_HORMONE_SECRETION	92	0.0995803	1.12942	0.306483	0.735652	1	11108	tags=93%, list=84%, signal=565%
GO_NEUROTRANSMITTER_TRANSPORT	230	0.0644317	1.12861	0.278226	0.736447	1	891	tags=13%, list=7%, signal=14%
GO_POSITIVE_REGULATION_OF_ERYTHROCYTE_DIFFERENTIATION	25	0.188873	1.12833	0.3074	0.73599	1	7594	tags=76%, list=57%, signal=177%
GO_NEUROTRANSMITTER_UPTAKE	31	0.168538	1.12684	0.29249	0.738598	1	4195	tags=48%, list=32%, signal=71%
GO_REGULATION_OF_LIPASE_ACTIVITY	66	0.118105	1.12547	0.294118	0.740705	1	6089	tags=58%, list=46%, signal=106%
GO_POSITIVE_REGULATION_OF_TRANSLATIONAL_INITIATION	23	0.191787	1.12482	0.276986	0.74119	1	2655	tags=39%, list=20%, signal=49%
GO_DNA_DEALKYLATION	20	0.210927	1.12392	0.310413	0.742169	1	6503	tags=70%, list=49%, signal=137%
GO_POSITIVE_REGULATION_OF_REGULATED_SECRETORY_PATHWAY	42	0.147203	1.12183	0.287785	0.746061	1	4061	tags=45%, list=31%, signal=65%
GO_DE_NOVO_PROTEIN_FOLDING	36	0.158858	1.12118	0.293878	0.746488	1	7861	tags=75%, list=59%, signal=183%
GO_REGULATION_OF_DNA_REPLICATION	86	0.102855	1.11976	0.286573	0.748817	1	7913	tags=70%, list=60%, signal=171%
GO_NEGATIVE_REGULATION_OF_EPITHELIAL_CELL_APOPTOTIC_PROCESS	30	0.169155	1.11842	0.292	0.751065	1	4401	tags=50%, list=33%, signal=75%
GO_NEGATIVE_REGULATION_OF_DNA_REPLICATION	33	0.16294	1.11793	0.317829	0.751125	1	9518	tags=88%, list=72%, signal=309%
GO_EMBRYO_DEVELOPMENT_ENDING_IN_BIRTH_OR_EGG_HATCHING	480	0.0450527	1.11733	0.28692	0.751463	1	6676	tags=55%, list=50%, signal=106%
GO_ANATOMICAL_STRUCTURE_HOMEOSTASIS	320	0.0542864	1.11549	0.303823	0.754715	1	12045	tags=96%, list=91%, signal=999%
GO_POSITIVE_REGULATION_OF_VASCULAR_SMOOTH_MUSCLE_CELL_PROLIFERATION	31	0.169774	1.11475	0.317427	0.755348	1	8037	tags=77%, list=60%, signal=195%
GO_BETA_CATENIN_TCF_COMPLEX_ASSEMBLY	30	0.171569	1.11463	0.296813	0.754432	1	10571	tags=97%, list=80%, signal=471%
GO_RESPONSE_TO_STARVATION	163	0.0748833	1.11433	0.303089	0.753993	1	11083	tags=91%, list=83%, signal=540%
GO_POSITIVE_REGULATION_OF_TISSUE_REMODELING	20	0.206443	1.11411	0.299213	0.753342	1	5898	tags=65%, list=44%, signal=117%
GO_RIBONUCLEOSIDE_MONOPHOSPHATE_BIOSYNTHETIC_PROCESS	31	0.165441	1.11407	0.318725	0.752288	1	10238	tags=94%, list=77%, signal=406%
GO_REGULATION_OF_MICROTUBULE_DEPOLYMERIZATION	26	0.184728	1.11299	0.311069	0.753738	1	8283	tags=81%, list=62%, signal=214%
GO_REGULATION_OF_MYELOID_CELL_DIFFERENTIATION	171	0.0739185	1.11249	0.31323	0.753852	1	6024	tags=53%, list=45%, signal=95%
GO_VISUAL_BEHAVIOR	46	0.138051	1.11217	0.331942	0.753481	1	3660	tags=41%, list=28%, signal=57%
GO_MYELOID_CELL_DIFFERENTIATION	297	0.0563279	1.11149	0.301229	0.753946	1	6024	tags=51%, list=45%, signal=91%
GO_CHROMATIN_ASSEMBLY	76	0.111485	1.11097	0.295547	0.754042	1	7619	tags=68%, list=57%, signal=159%
GO_SMAD_PROTEIN_SIGNAL_TRANSDUCTION	46	0.138406	1.11075	0.283168	0.753422	1	1344	tags=24%, list=10%, signal=27%
GO_DEPHOSPHORYLATION	399	0.0495135	1.11058	0.321357	0.752707	1	6522	tags=54%, list=49%, signal=103%
GO_ACTIVATION_OF_INNATE_IMMUNE_RESPONSE	231	0.0637119	1.11028	0.324324	0.752333	1	11594	tags=94%, list=87%, signal=720%
GO_POSITIVE_REGULATION_OF_ESTABLISHMENT_OF_PROTEIN_LOCALIZATION_TO_MITOCHONDRION	54	0.129772	1.11011	0.341748	0.751588	1	10833	tags=94%, list=82%, signal=509%
GO_DORSAL_VENTRAL_NEURAL_TUBE_PATTERNING	20	0.203956	1.10958	0.314	0.751766	1	8589	tags=85%, list=65%, signal=240%
GO_CELLULAR_RESPONSE_TO_STARVATION	132	0.0834853	1.10923	0.312253	0.751402	1	11083	tags=92%, list=83%, signal=547%
GO_NEURON_PROJECTION_ORGANIZATION	82	0.104425	1.10888	0.310941	0.751092	1	8020	tags=71%, list=60%, signal=177%
GO_REGULATION_OF_SYNAPTIC_VESICLE_RECYCLING	26	0.179056	1.10833	0.315118	0.751338	1	4269	tags=50%, list=32%, signal=74%
GO_CELLULAR_RESPONSE_TO_EXTRACELLULAR_STIMULUS	215	0.0647108	1.10813	0.34433	0.750671	1	11083	tags=90%, list=83%, signal=532%
GO_QUINONE_BIOSYNTHETIC_PROCESS	16	0.228793	1.10714	0.320866	0.751965	1	10252	tags=100%, list=77%, signal=437%
GO_CELL_CYCLE_G2_M_PHASE_TRANSITION	243	0.0602816	1.10538	0.306418	0.755157	1	10643	tags=86%, list=80%, signal=424%
GO_POSITIVE_REGULATION_OF_DEVELOPMENTAL_GROWTH	138	0.0804672	1.10476	0.336032	0.755581	1	3467	tags=34%, list=26%, signal=46%
GO_DOPAMINE_TRANSPORT	36	0.153073	1.10421	0.321212	0.755791	1	6461	tags=64%, list=49%, signal=124%
GO_CYTOPLASMIC_PATTERN_RECOGNITION_RECEPTOR_SIGNALING_PATHWAY_IN_RESPONSE_TO_VIRUS	22	0.190506	1.10404	0.309426	0.755038	1	8345	tags=82%, list=63%, signal=220%
GO_REGULATION_OF_NEUROTRANSMITTER_UPTAKE	16	0.232287	1.10362	0.316456	0.75493	1	9375	tags=94%, list=71%, signal=318%
GO_CARDIAC_ATRIUM_DEVELOPMENT	23	0.195438	1.10358	0.321862	0.75388	1	7807	tags=78%, list=59%, signal=189%
GO_POSITIVE_REGULATION_OF_MAP_KINASE_ACTIVITY	216	0.0660599	1.10356	0.319277	0.752798	1	5042	tags=44%, list=38%, signal=70%
GO_MICROTUBULE_BUNDLE_FORMATION	70	0.112654	1.10264	0.318637	0.753809	1	4775	tags=47%, list=36%, signal=73%
GO_EMBRYONIC_SKELETAL_SYSTEM_DEVELOPMENT	77	0.108447	1.10171	0.325203	0.754998	1	4607	tags=45%, list=35%, signal=69%
GO_CILIUM_MOVEMENT_INVOLVED_IN_CELL_MOTILITY	17	0.218715	1.10167	0.32197	0.753946	1	10386	tags=100%, list=78%, signal=457%
GO_FEEDING_BEHAVIOR	62	0.121114	1.10041	0.314516	0.755874	1	2684	tags=32%, list=20%, signal=40%
GO_POSITIVE_REGULATION_OF_NEURON_DEATH	78	0.107245	1.1003	0.333977	0.755025	1	6079	tags=56%, list=46%, signal=103%
GO_POSITIVE_REGULATION_OF_NEURON_APOPTOTIC_PROCESS	45	0.138216	1.09871	0.307385	0.757848	1	5847	tags=58%, list=44%, signal=103%
GO_NEGATIVE_REGULATION_OF_HISTONE_METHYLATION	19	0.206204	1.09805	0.340509	0.758341	1	9853	tags=95%, list=74%, signal=366%
GO_REGULATION_OF_NEURONAL_SYNAPTIC_PLASTICITY	50	0.131254	1.09776	0.335938	0.757892	1	1185	tags=22%, list=9%, signal=24%
GO_ESTABLISHMENT_OF_MITOCHONDRION_LOCALIZATION	22	0.19572	1.09707	0.304175	0.758557	1	9484	tags=91%, list=71%, signal=317%
GO_REGULATION_OF_ACTIVIN_RECEPTOR_SIGNALING_PATHWAY	21	0.20289	1.09652	0.33652	0.758803	1	5534	tags=62%, list=42%, signal=106%
GO_POSITIVE_REGULATION_OF_INSULIN_SECRETION	56	0.124757	1.09623	0.342629	0.758373	1	10926	tags=95%, list=82%, signal=530%
GO_REGULATION_OF_MAP_KINASE_ACTIVITY	279	0.0562907	1.0962	0.327731	0.757345	1	5078	tags=44%, list=38%, signal=69%
GO_NEGATIVE_REGULATION_OF_CELLULAR_AMIDE_METABOLIC_PROCESS	131	0.082793	1.0962	0.340594	0.756245	1	5098	tags=47%, list=38%, signal=75%
GO_INTERFERON_BETA_PRODUCTION	45	0.134013	1.09527	0.295918	0.757428	1	11514	tags=100%, list=87%, signal=746%
GO_NEGATIVE_REGULATION_OF_PROTEIN_MODIFICATION_PROCESS	492	0.0430431	1.09481	0.324597	0.757398	1	3581	tags=31%, list=27%, signal=41%
GO_NUCLEOSIDE_CATABOLIC_PROCESS	21	0.198077	1.09459	0.325349	0.756785	1	9395	tags=90%, list=71%, signal=308%
GO_NON_RECOMBINATIONAL_REPAIR	66	0.11253	1.0945	0.329567	0.7559	1	10190	tags=88%, list=77%, signal=375%
GO_MONONUCLEAR_CELL_DIFFERENTIATION	29	0.167707	1.09396	0.335366	0.756149	1	6024	tags=62%, list=45%, signal=113%
GO_CHEMICAL_SYNAPTIC_TRANSMISSION_POSTSYNAPTIC	91	0.099145	1.09387	0.327519	0.755285	1	735	tags=15%, list=6%, signal=16%
GO_SPINAL_CORD_PATTERNING	18	0.220891	1.09358	0.336	0.754871	1	7404	tags=78%, list=56%, signal=175%
GO_REGULATION_OF_GENE_SILENCING	102	0.0939178	1.09291	0.333977	0.755397	1	5666	tags=52%, list=43%, signal=90%
GO_PANCREAS_DEVELOPMENT	58	0.120447	1.09223	0.348697	0.755947	1	2988	tags=34%, list=22%, signal=44%
GO_REGULATION_OF_EXOCYTOSIS	186	0.0692623	1.08945	0.351085	0.761323	1	1878	tags=21%, list=14%, signal=24%
GO_GENETIC_IMPRINTING	20	0.198229	1.08944	0.319018	0.760263	1	8665	tags=85%, list=65%, signal=244%
GO_HISTONE_H2A_MONOUBIQUITINATION	16	0.222069	1.08942	0.32008	0.759218	1	8680	tags=88%, list=65%, signal=252%
GO_HOMOLOGOUS_CHROMOSOME_SEGREGATION	34	0.158867	1.08887	0.342052	0.759485	1	8056	tags=76%, list=61%, signal=194%
GO_MITOTIC_SISTER_CHROMATID_SEGREGATION	123	0.0836533	1.08843	0.350913	0.759462	1	6569	tags=58%, list=49%, signal=113%
GO_RETINA_MORPHOGENESIS_IN_CAMERA_TYPE_EYE	36	0.153727	1.08744	0.333333	0.760793	1	10144	tags=92%, list=76%, signal=386%
GO_MESONEPHROS_DEVELOPMENT	78	0.106413	1.0874	0.335391	0.759807	1	3875	tags=40%, list=29%, signal=56%
GO_REGULATION_OF_DNA_REPAIR	100	0.0939044	1.08723	0.357143	0.759177	1	9924	tags=84%, list=75%, signal=329%
GO_REGULATION_OF_SKELETAL_MUSCLE_CELL_DIFFERENTIATION	15	0.231036	1.08666	0.316532	0.759545	1	5792	tags=67%, list=44%, signal=118%
GO_RRNA_METHYLATION	21	0.203234	1.08575	0.334737	0.760666	1	7428	tags=76%, list=56%, signal=172%
GO_PROTEIN_LOCALIZATION_TO_CHROMOSOME	69	0.109523	1.08572	0.325911	0.759643	1	11841	tags=100%, list=89%, signal=912%
GO_MRNA_MODIFICATION	18	0.212025	1.08565	0.333333	0.758733	1	1615	tags=33%, list=12%, signal=38%
GO_DENDRITE_EXTENSION	30	0.169382	1.08538	0.331439	0.758247	1	4841	tags=53%, list=36%, signal=84%
GO_PROTEIN_K11_LINKED_UBIQUITINATION	27	0.178785	1.08524	0.323353	0.757497	1	6980	tags=70%, list=53%, signal=148%
GO_LONG_TERM_MEMORY	31	0.161998	1.08494	0.322645	0.757112	1	3853	tags=45%, list=29%, signal=63%
GO_DIVALENT_INORGANIC_CATION_TRANSPORT	358	0.0490632	1.08494	0.318367	0.756046	1	4042	tags=35%, list=30%, signal=49%
GO_SOMITOGENESIS	50	0.132251	1.08479	0.343621	0.755339	1	4893	tags=50%, list=37%, signal=79%
GO_DNA_DEPENDENT_DNA_REPLICATION	130	0.08278	1.08461	0.352818	0.754687	1	11484	tags=95%, list=86%, signal=689%
GO_POSITIVE_REGULATION_OF_FILOPODIUM_ASSEMBLY	27	0.170943	1.08348	0.335354	0.75634	1	2654	tags=37%, list=20%, signal=46%
GO_POSITIVE_REGULATION_OF_RNA_METABOLIC_PROCESS	62	0.116976	1.08277	0.351779	0.756968	1	5311	tags=52%, list=40%, signal=86%
GO_POSITIVE_REGULATION_OF_LEUKOCYTE_APOPTOTIC_PROCESS	19	0.205359	1.08208	0.345263	0.757567	1	2170	tags=37%, list=16%, signal=44%
GO_STARTLE_RESPONSE	22	0.190815	1.08203	0.337143	0.756641	1	8945	tags=86%, list=67%, signal=264%
GO_REGULATION_OF_PROTEIN_LOCALIZATION_TO_SYNAPSE	24	0.181046	1.08178	0.316406	0.756188	1	7011	tags=71%, list=53%, signal=150%
GO_RESPIRATORY_SYSTEM_PROCESS	23	0.185527	1.08087	0.349802	0.757346	1	6205	tags=65%, list=47%, signal=122%
GO_REGULATION_OF_CIRCADIAN_RHYTHM	87	0.0991154	1.07976	0.342742	0.758978	1	5259	tags=49%, list=40%, signal=81%
GO_MEMBRANE_DEPOLARIZATION	77	0.104059	1.07957	0.327835	0.758366	1	2939	tags=32%, list=22%, signal=41%
GO_REGULATION_OF_INTRACELLULAR_STEROID_HORMONE_RECEPTOR_SIGNALING_PATHWAY	63	0.11721	1.07929	0.34585	0.757928	1	5832	tags=56%, list=44%, signal=99%
GO_REGULATION_OF_FILOPODIUM_ASSEMBLY	37	0.154131	1.07922	0.344758	0.757071	1	1189	tags=24%, list=9%, signal=27%
GO_REGULATION_OF_TRANSCRIPTION_INVOLVED_IN_G1_S_TRANSITION_OF_MITOTIC_CELL_CYCLE	23	0.192069	1.07886	0.363257	0.756901	1	10163	tags=96%, list=76%, signal=406%
GO_METENCEPHALON_DEVELOPMENT	97	0.0937189	1.07727	0.351085	0.759589	1	4517	tags=43%, list=34%, signal=65%
GO_NEGATIVE_REGULATION_OF_PHOSPHORUS_METABOLIC_PROCESS	445	0.0443175	1.07607	0.34433	0.76137	1	3581	tags=31%, list=27%, signal=41%
GO_REGIONALIZATION	221	0.0620106	1.0759	0.354286	0.760685	1	2917	tags=28%, list=22%, signal=35%
GO_REGULATION_OF_AXONOGENESIS	173	0.073276	1.07514	0.371032	0.761458	1	1112	tags=16%, list=8%, signal=17%
GO_CELL_FATE_COMMITMENT_INVOLVED_IN_FORMATION_OF_PRIMARY_GERM_LAYER	19	0.208064	1.07488	0.340122	0.760991	1	4932	tags=58%, list=37%, signal=92%
GO_PROTEIN_DEGLYCOSYLATION	27	0.170742	1.07394	0.362903	0.762217	1	1180	tags=26%, list=9%, signal=28%
GO_LEARNING	126	0.0806493	1.07353	0.326044	0.762154	1	2629	tags=28%, list=20%, signal=34%
GO_SIGNAL_TRANSDUCTION_INVOLVED_IN_CELL_CYCLE_CHECKPOINT	64	0.114457	1.07338	0.346	0.761433	1	8868	tags=78%, list=67%, signal=234%
GO_METHYLATION_DEPENDENT_CHROMATIN_SILENCING	16	0.224518	1.0726	0.347737	0.762245	1	5325	tags=63%, list=40%, signal=104%
GO_HISTONE_H4_ACETYLATION	61	0.118065	1.07216	0.369565	0.76223	1	6934	tags=64%, list=52%, signal=133%
GO_MICROTUBULE_BASED_MOVEMENT	239	0.0604371	1.07143	0.364173	0.762957	1	10554	tags=85%, list=79%, signal=407%
GO_NUCLEOBASE_BIOSYNTHETIC_PROCESS	18	0.207203	1.07098	0.354167	0.762996	1	3894	tags=50%, list=29%, signal=71%
GO_FAT_CELL_DIFFERENTIATION	176	0.0678976	1.07083	0.33871	0.762297	1	1827	tags=20%, list=14%, signal=23%
GO_POSITIVE_REGULATION_OF_CYCLASE_ACTIVITY	15	0.229454	1.07075	0.341897	0.76144	1	3155	tags=47%, list=24%, signal=61%
GO_NEGATIVE_REGULATION_OF_ALPHA_BETA_T_CELL_ACTIVATION	24	0.184004	1.07051	0.352459	0.761	1	10848	tags=100%, list=82%, signal=543%
GO_REGULATION_OF_BONE_REMODELING	33	0.156247	1.06833	0.342685	0.76517	1	9204	tags=85%, list=69%, signal=275%
GO_REGULATION_OF_HEART_RATE_BY_CARDIAC_CONDUCTION	30	0.164253	1.06829	0.387033	0.764232	1	4466	tags=50%, list=34%, signal=75%
GO_HEART_FORMATION	18	0.207605	1.06735	0.374753	0.765384	1	9057	tags=89%, list=68%, signal=279%
GO_POSITIVE_REGULATION_OF_CARBOHYDRATE_METABOLIC_PROCESS	50	0.125272	1.06719	0.354	0.764706	1	10833	tags=94%, list=82%, signal=507%
GO_REGULATION_OF_CYTOSOLIC_CALCIUM_ION_CONCENTRATION	244	0.0589214	1.0665	0.356137	0.765371	1	1409	tags=16%, list=11%, signal=18%
GO_VENTRICULAR_CARDIAC_MUSCLE_CELL_ACTION_POTENTIAL	25	0.180188	1.06636	0.361702	0.764672	1	3988	tags=48%, list=30%, signal=68%
GO_NCRNA_CATABOLIC_PROCESS	23	0.186491	1.06606	0.355086	0.764314	1	10237	tags=96%, list=77%, signal=416%
GO_PHOSPHOLIPID_DEPHOSPHORYLATION	35	0.150013	1.06558	0.339394	0.764374	1	6744	tags=66%, list=51%, signal=133%
GO_B_CELL_DIFFERENTIATION	84	0.099192	1.06344	0.348249	0.768497	1	11188	tags=94%, list=84%, signal=591%
GO_MODIFICATION_OF_MORPHOLOGY_OR_PHYSIOLOGY_OF_OTHER_ORGANISM_INVOLVED_IN_SYMBIOTIC_INTERACTION	76	0.103347	1.06317	0.341509	0.768129	1	8426	tags=74%, list=63%, signal=200%
GO_POSITIVE_REGULATION_OF_AUTOPHAGY	103	0.0893694	1.06317	0.359684	0.767104	1	5530	tags=50%, list=42%, signal=86%
GO_EMBRYONIC_PLACENTA_DEVELOPMENT	65	0.10871	1.06172	0.359841	0.769406	1	2855	tags=32%, list=21%, signal=41%
GO_POSITIVE_REGULATION_OF_UBIQUITIN_PROTEIN_TRANSFERASE_ACTIVITY	26	0.169893	1.0616	0.362069	0.768666	1	5924	tags=62%, list=45%, signal=111%
GO_CALCIUM_ION_TRANSMEMBRANE_TRANSPORT	246	0.0592516	1.06091	0.391837	0.769288	1	1171	tags=15%, list=9%, signal=16%
GO_ENDOTHELIAL_CELL_PROLIFERATION	115	0.0845838	1.06062	0.363281	0.768951	1	4894	tags=45%, list=37%, signal=71%
GO_HAIR_CELL_DIFFERENTIATION	25	0.173645	1.06057	0.358871	0.768045	1	7796	tags=76%, list=59%, signal=183%
GO_NEGATIVE_REGULATION_OF_CARBOHYDRATE_METABOLIC_PROCESS	33	0.159333	1.06054	0.376782	0.767115	1	6344	tags=64%, list=48%, signal=121%
GO_HORMONE_MEDIATED_SIGNALING_PATHWAY	180	0.067938	1.05999	0.342256	0.76728	1	6787	tags=58%, list=51%, signal=116%
GO_HEART_DEVELOPMENT	441	0.0452387	1.05986	0.3583	0.766576	1	3908	tags=34%, list=29%, signal=46%
GO_CHAPERONE_COFACTOR_DEPENDENT_PROTEIN_REFOLDING	27	0.171027	1.05845	0.358763	0.768893	1	5114	tags=56%, list=38%, signal=90%
GO_MATURATION_OF_SSU_RRNA	42	0.13587	1.05787	0.352941	0.769246	1	4844	tags=50%, list=36%, signal=78%
GO_N_TERMINAL_PROTEIN_AMINO_ACID_ACETYLATION	15	0.228023	1.05688	0.369198	0.770543	1	5832	tags=67%, list=44%, signal=119%
GO_G0_TO_G1_TRANSITION	40	0.144755	1.05674	0.370143	0.769825	1	8713	tags=80%, list=66%, signal=232%
GO_POSITIVE_REGULATION_OF_DNA_REPLICATION	29	0.165115	1.05641	0.377649	0.769628	1	3767	tags=45%, list=28%, signal=62%
GO_POSITIVE_REGULATION_OF_TYPE_I_INTERFERON_PRODUCTION	68	0.107846	1.05607	0.360947	0.769383	1	2091	tags=26%, list=16%, signal=31%
GO_REGULATION_OF_DOUBLE_STRAND_BREAK_REPAIR	59	0.118129	1.05593	0.388889	0.768695	1	9924	tags=86%, list=75%, signal=340%
GO_SODIUM_ION_TRANSMEMBRANE_TRANSPORT	106	0.0895382	1.0558	0.390151	0.767996	1	3959	tags=39%, list=30%, signal=55%
GO_CELL_COMMUNICATION_INVOLVED_IN_CARDIAC_CONDUCTION	46	0.131022	1.05571	0.386588	0.767176	1	4042	tags=43%, list=30%, signal=62%
GO_SMOOTH_MUSCLE_CELL_DIFFERENTIATION	48	0.129106	1.05562	0.400794	0.766369	1	7980	tags=73%, list=60%, signal=182%
GO_POSITIVE_REGULATION_OF_MYELOID_CELL_DIFFERENTIATION	64	0.10968	1.05535	0.387914	0.766008	1	6024	tags=56%, list=45%, signal=102%
GO_NUCLEAR_TRANSCRIBED_MRNA_CATABOLIC_PROCESS_EXONUCLEOLYTIC	34	0.149451	1.05494	0.371197	0.765986	1	10917	tags=97%, list=82%, signal=542%
GO_NEUROMUSCULAR_PROCESS	83	0.0985622	1.05329	0.376782	0.768796	1	8945	tags=77%, list=67%, signal=234%
GO_ENERGY_HOMEOSTASIS	29	0.163014	1.0529	0.394515	0.768721	1	10669	tags=97%, list=80%, signal=489%
GO_MYD88_INDEPENDENT_TOLL_LIKE_RECEPTOR_SIGNALING_PATHWAY	28	0.167525	1.05237	0.390716	0.768899	1	3473	tags=43%, list=26%, signal=58%
GO_NUCLEAR_ENVELOPE_ORGANIZATION	49	0.12555	1.0513	0.356	0.770358	1	7287	tags=67%, list=55%, signal=149%
GO_CELL_SURFACE_RECEPTOR_SIGNALING_PATHWAY_INVOLVED_IN_HEART_DEVELOPMENT	20	0.192577	1.05107	0.378758	0.769903	1	6082	tags=65%, list=46%, signal=120%
GO_CHAPERONE_MEDIATED_PROTEIN_FOLDING	53	0.12128	1.05052	0.403259	0.770206	1	5164	tags=51%, list=39%, signal=83%
GO_ADRENERGIC_RECEPTOR_SIGNALING_PATHWAY	22	0.184579	1.05026	0.363985	0.769827	1	4195	tags=50%, list=32%, signal=73%
GO_SCF_DEPENDENT_PROTEASOMAL_UBIQUITIN_DEPENDENT_PROTEIN_CATABOLIC_PROCESS	84	0.0953734	1.04833	0.372745	0.773343	1	10922	tags=92%, list=82%, signal=511%
GO_NEURON_APOPTOTIC_PROCESS	199	0.0646234	1.04829	0.367793	0.77246	1	5030	tags=44%, list=38%, signal=70%
GO_EPITHELIAL_STRUCTURE_MAINTENANCE	17	0.208832	1.04813	0.384615	0.77192	1	1136	tags=29%, list=9%, signal=32%
GO_CELLULAR_RESPONSE_TO_GLUCAGON_STIMULUS	19	0.199081	1.04778	0.385686	0.771695	1	10647	tags=100%, list=80%, signal=502%
GO_NUCLEOSIDE_METABOLIC_PROCESS	46	0.130349	1.04718	0.379921	0.772125	1	3762	tags=41%, list=28%, signal=57%
GO_SARCOPLASMIC_RETICULUM_CALCIUM_ION_TRANSPORT	26	0.175866	1.04663	0.368224	0.772422	1	3289	tags=42%, list=25%, signal=56%
GO_NEGATIVE_REGULATION_OF_PROTEIN_LOCALIZATION_TO_NUCLEUS	21	0.191402	1.04662	0.378819	0.771451	1	3155	tags=43%, list=24%, signal=56%
GO_DIVALENT_INORGANIC_CATION_HOMEOSTASIS	348	0.0484682	1.0466	0.400394	0.770513	1	2045	tags=20%, list=15%, signal=23%
GO_NEURAL_TUBE_DEVELOPMENT	137	0.0749322	1.04634	0.371849	0.770105	1	6774	tags=58%, list=51%, signal=118%
GO_REGULATION_OF_B_CELL_PROLIFERATION	41	0.137321	1.04554	0.368836	0.771004	1	5635	tags=56%, list=42%, signal=97%
GO_POSITIVE_REGULATION_OF_RELEASE_OF_SEQUESTERED_CALCIUM_ION_INTO_CYTOSOL	28	0.166232	1.04535	0.396	0.770479	1	6338	tags=64%, list=48%, signal=123%
GO_NUCLEOSIDE_DIPHOSPHATE_METABOLIC_PROCESS	24	0.175505	1.04529	0.400398	0.76963	1	3762	tags=46%, list=28%, signal=64%
GO_VENTRICULAR_SYSTEM_DEVELOPMENT	24	0.177861	1.04501	0.387841	0.769283	1	5392	tags=58%, list=41%, signal=98%
GO_POSITIVE_REGULATION_OF_TRANSCRIPTION_BY_RNA_POLYMERASE_I	21	0.186783	1.04493	0.376923	0.768497	1	4482	tags=52%, list=34%, signal=79%
GO_REGULATION_OF_TUMOR_NECROSIS_FACTOR_MEDIATED_SIGNALING_PATHWAY	42	0.139342	1.04441	0.393509	0.768729	1	4798	tags=50%, list=36%, signal=78%
GO_MISMATCH_REPAIR	31	0.157512	1.04425	0.389899	0.768117	1	9057	tags=84%, list=68%, signal=263%
GO_RRNA_METABOLIC_PROCESS	191	0.0641966	1.04419	0.366142	0.767283	1	4655	tags=41%, list=35%, signal=63%
GO_REGULATION_OF_PROTEIN_STABILITY	245	0.0573509	1.04383	0.394584	0.767193	1	8364	tags=69%, list=63%, signal=182%
GO_REGULATION_OF_POSTTRANSCRIPTIONAL_GENE_SILENCING	79	0.0991857	1.04353	0.37428	0.766894	1	5586	tags=52%, list=42%, signal=89%
GO_PLACENTA_DEVELOPMENT	110	0.0858118	1.04308	0.383104	0.766984	1	2855	tags=30%, list=21%, signal=38%
GO_NEGATIVE_REGULATION_OF_MICROTUBULE_DEPOLYMERIZATION	21	0.186956	1.04112	0.372709	0.770597	1	3214	tags=43%, list=24%, signal=56%
GO_RECEPTOR_LOCALIZATION_TO_SYNAPSE	52	0.120681	1.04083	0.399194	0.770285	1	5302	tags=52%, list=40%, signal=86%
GO_GLYCOSYL_COMPOUND_CATABOLIC_PROCESS	30	0.159879	1.03971	0.413592	0.771979	1	10283	tags=93%, list=77%, signal=412%
GO_POSITIVE_REGULATION_OF_SMALL_GTPASE_MEDIATED_SIGNAL_TRANSDUCTION	56	0.122112	1.03951	0.382066	0.771496	1	10961	tags=95%, list=82%, signal=538%
GO_POSTSYNAPTIC_DENSITY_ASSEMBLY	18	0.20321	1.03942	0.391892	0.77074	1	6162	tags=67%, list=46%, signal=124%
GO_NEURAL_TUBE_PATTERNING	31	0.160475	1.03773	0.411885	0.773638	1	8589	tags=81%, list=65%, signal=227%
GO_REGULATION_OF_DNA_DAMAGE_RESPONSE_SIGNAL_TRANSDUCTION_BY_P53_CLASS_MEDIATOR	25	0.173419	1.03743	0.403471	0.773374	1	5141	tags=56%, list=39%, signal=91%
GO_NEGATIVE_REGULATION_OF_NEURON_APOPTOTIC_PROCESS	123	0.0791891	1.03728	0.402105	0.772744	1	4899	tags=45%, list=37%, signal=70%
GO_TELOMERASE_RNA_LOCALIZATION	19	0.199461	1.03721	0.37475	0.77195	1	9243	tags=89%, list=70%, signal=293%
GO_NEGATIVE_REGULATION_OF_INTRACELLULAR_SIGNAL_TRANSDUCTION	409	0.0435992	1.0371	0.39876	0.771239	1	4214	tags=36%, list=32%, signal=51%
GO_CELL_DEATH_IN_RESPONSE_TO_OXIDATIVE_STRESS	70	0.105922	1.0369	0.384615	0.770746	1	3535	tags=37%, list=27%, signal=50%
GO_CIRCADIAN_RHYTHM	162	0.0698535	1.03687	0.391218	0.769856	1	3594	tags=34%, list=27%, signal=46%
GO_REGULATION_OF_APPETITE	17	0.210866	1.03643	0.397388	0.769908	1	1109	tags=29%, list=8%, signal=32%
GO_REGULATION_OF_SISTER_CHROMATID_COHESION	18	0.202481	1.0352	0.41	0.771861	1	9125	tags=89%, list=69%, signal=283%
GO_POSITIVE_REGULATION_OF_RECEPTOR_SIGNALING_PATHWAY_VIA_STAT	44	0.130444	1.0352	0.395753	0.770909	1	10655	tags=93%, list=80%, signal=468%
GO_POSITIVE_REGULATION_OF_AMINE_TRANSPORT	28	0.164713	1.03491	0.388548	0.770673	1	9206	tags=86%, list=69%, signal=278%
GO_POSITIVE_REGULATION_OF_GLYCOPROTEIN_BIOSYNTHETIC_PROCESS	16	0.212144	1.03256	0.401623	0.775169	1	10473	tags=100%, list=79%, signal=471%
GO_REGULATION_OF_INNATE_IMMUNE_RESPONSE	308	0.0507946	1.03192	0.390244	0.775632	1	11594	tags=92%, list=87%, signal=706%
GO_SNRNA_PROCESSING	22	0.184497	1.03191	0.403226	0.774701	1	10237	tags=95%, list=77%, signal=415%
GO_ENDODERM_DEVELOPMENT	53	0.121205	1.03089	0.384134	0.776049	1	6168	tags=58%, list=46%, signal=109%
GO_SEGMENTATION	70	0.104506	1.03068	0.390244	0.775598	1	5832	tags=54%, list=44%, signal=96%
GO_PROTEIN_KINASE_C_ACTIVATING_G_PROTEIN_COUPLED_RECEPTOR_SIGNALING_PATHWAY	22	0.18373	1.02978	0.399606	0.776672	1	2394	tags=36%, list=18%, signal=44%
GO_RNA_PHOSPHODIESTER_BOND_HYDROLYSIS_EXONUCLEOLYTIC	36	0.142976	1.02835	0.394628	0.778891	1	11394	tags=100%, list=86%, signal=699%
GO_NUCLEAR_TRANSCRIBED_MRNA_CATABOLIC_PROCESS_DEADENYLATION_DEPENDENT_DECAY	66	0.106782	1.02802	0.405941	0.778661	1	10266	tags=88%, list=77%, signal=384%
GO_BETA_CATENIN_DESTRUCTION_COMPLEX_DISASSEMBLY	17	0.206075	1.02676	0.394309	0.780664	1	9772	tags=94%, list=74%, signal=355%
GO_PREASSEMBLY_OF_GPI_ANCHOR_IN_ER_MEMBRANE	17	0.203079	1.0239	0.415094	0.786287	1	9030	tags=88%, list=68%, signal=275%
GO_REGULATION_OF_STEM_CELL_PROLIFERATION	52	0.118958	1.02303	0.409266	0.787387	1	7625	tags=69%, list=57%, signal=162%
GO_REGULATION_OF_EXCITATORY_SYNAPSE_ASSEMBLY	15	0.220188	1.02283	0.408915	0.786893	1	620	tags=27%, list=5%, signal=28%
GO_POSITIVE_REGULATION_OF_ENDOTHELIAL_CELL_PROLIFERATION	78	0.0992687	1.02144	0.42437	0.789053	1	1584	tags=22%, list=12%, signal=25%
GO_GUANOSINE_CONTAINING_COMPOUND_METABOLIC_PROCESS	23	0.178088	1.02122	0.424474	0.78859	1	8615	tags=83%, list=65%, signal=234%
GO_CARDIAC_MUSCLE_CELL_ACTION_POTENTIAL	59	0.113245	1.02042	0.420039	0.789461	1	3231	tags=36%, list=24%, signal=47%
GO_REGULATION_OF_CELLULAR_RESPIRATION	25	0.171685	1.0196	0.424901	0.790413	1	5164	tags=56%, list=39%, signal=91%
GO_REGULATION_OF_REGULATED_SECRETORY_PATHWAY	139	0.0752297	1.01899	0.411157	0.790804	1	1878	tags=22%, list=14%, signal=25%
GO_DOPAMINE_SECRETION	29	0.157314	1.0184	0.408537	0.791198	1	4787	tags=52%, list=36%, signal=81%
GO_NEGATIVE_REGULATION_OF_MAPK_CASCADE	134	0.0730703	1.01828	0.418468	0.790566	1	4195	tags=39%, list=32%, signal=56%
GO_REGULATION_OF_MITOTIC_SPINDLE_ASSEMBLY	20	0.196609	1.01826	0.43125	0.789652	1	10680	tags=100%, list=80%, signal=508%
GO_CENTROSOME_DUPLICATION	62	0.11043	1.01807	0.415507	0.789126	1	6255	tags=58%, list=47%, signal=109%
GO_GLYCOPROTEIN_CATABOLIC_PROCESS	16	0.213415	1.01764	0.422594	0.7892	1	6303	tags=69%, list=47%, signal=131%
GO_MIRNA_METABOLIC_PROCESS	18	0.19776	1.01763	0.413793	0.788293	1	7711	tags=78%, list=58%, signal=185%
GO_POSITIVE_REGULATION_OF_SMOOTH_MUSCLE_CELL_PROLIFERATION	73	0.103035	1.0174	0.418288	0.787861	1	4645	tags=45%, list=35%, signal=69%
GO_POSITIVE_REGULATION_OF_SYNAPSE_ASSEMBLY	64	0.108553	1.01735	0.409369	0.787034	1	4170	tags=42%, list=31%, signal=61%
GO_GLUTAMATE_SECRETION	38	0.142131	1.01732	0.430799	0.786162	1	4061	tags=45%, list=31%, signal=64%
GO_REGULATION_OF_LEUKOCYTE_PROLIFERATION	136	0.0733248	1.01652	0.423625	0.787122	1	11445	tags=93%, list=86%, signal=666%
GO_PYRIMIDINE_NUCLEOTIDE_BIOSYNTHETIC_PROCESS	42	0.133508	1.01646	0.428279	0.786342	1	3926	tags=43%, list=30%, signal=61%
GO_REGULATION_OF_DNA_DAMAGE_CHECKPOINT	16	0.209564	1.01634	0.410204	0.785692	1	8846	tags=88%, list=67%, signal=261%
GO_POSITIVE_REGULATION_OF_INTERFERON_BETA_PRODUCTION	28	0.16139	1.01628	0.410506	0.784878	1	4029	tags=46%, list=30%, signal=66%
GO_REGULATION_OF_ACUTE_INFLAMMATORY_RESPONSE	26	0.170067	1.01564	0.412574	0.785411	1	6944	tags=69%, list=52%, signal=145%
GO_POSITIVE_REGULATION_OF_DOUBLE_STRAND_BREAK_REPAIR	26	0.165114	1.01528	0.425926	0.785306	1	8032	tags=77%, list=60%, signal=194%
GO_PHOSPHATIDYLINOSITOL_METABOLIC_PROCESS	85	0.0940821	1.01397	0.411647	0.787389	1	9545	tags=81%, list=72%, signal=286%
GO_ENDOCRINE_SYSTEM_DEVELOPMENT	83	0.0944844	1.01283	0.386905	0.789084	1	3875	tags=39%, list=29%, signal=54%
GO_COLUMNAR_CUBOIDAL_EPITHELIAL_CELL_DIFFERENTIATION	75	0.0986455	1.01178	0.419291	0.790566	1	7201	tags=64%, list=54%, signal=139%
GO_POSITIVE_REGULATION_OF_CELLULAR_RESPONSE_TO_INSULIN_STIMULUS	18	0.196052	1.01161	0.431535	0.79001	1	10687	tags=100%, list=80%, signal=510%
GO_POSITIVE_REGULATION_OF_TOR_SIGNALING	34	0.147418	1.01071	0.407258	0.791107	1	7426	tags=71%, list=56%, signal=160%
GO_RNA_POLYADENYLATION	40	0.133717	1.00922	0.421488	0.793606	1	11185	tags=98%, list=84%, signal=614%
GO_UBIQUITIN_DEPENDENT_ERAD_PATHWAY	69	0.10115	1.00867	0.410609	0.793889	1	5403	tags=51%, list=41%, signal=85%
GO_SYNAPTIC_VESICLE_LOCALIZATION	154	0.0700573	1.00838	0.420118	0.793632	1	891	tags=14%, list=7%, signal=14%
GO_METANEPHRIC_NEPHRON_DEVELOPMENT	28	0.160755	1.00819	0.420432	0.793134	1	5936	tags=61%, list=45%, signal=109%
GO_CARDIAC_VENTRICLE_DEVELOPMENT	97	0.0866111	1.00809	0.411017	0.792435	1	7625	tags=66%, list=57%, signal=154%
GO_LEFT_RIGHT_PATTERN_FORMATION	15	0.222147	1.00739	0.445312	0.793092	1	5910	tags=67%, list=44%, signal=120%
GO_RESPONSE_TO_CORTICOSTERONE	18	0.197458	1.00696	0.410822	0.793199	1	3285	tags=44%, list=25%, signal=59%
GO_REGULATION_OF_TRANSPORTER_ACTIVITY	226	0.0580173	1.00628	0.447732	0.793873	1	770	tags=12%, list=6%, signal=12%
GO_VASCULAR_ASSOCIATED_SMOOTH_MUSCLE_CELL_MIGRATION	20	0.187038	1.0049	0.434	0.796137	1	1504	tags=30%, list=11%, signal=34%
GO_POSITIVE_REGULATION_OF_RESPONSE_TO_BIOTIC_STIMULUS	28	0.159101	1.00487	0.441352	0.795279	1	11179	tags=100%, list=84%, signal=628%
GO_RESPONSE_TO_AMINO_ACID_STARVATION	46	0.123478	1.00459	0.426295	0.794997	1	10498	tags=91%, list=79%, signal=433%
GO_EMBRYONIC_MORPHOGENESIS	423	0.0423752	1.00377	0.447791	0.795894	1	6680	tags=54%, list=50%, signal=106%
GO_SIGNAL_TRANSDUCTION_IN_RESPONSE_TO_DNA_DAMAGE	112	0.080723	1.00296	0.434109	0.796776	1	3563	tags=35%, list=27%, signal=47%
GO_PROTEIN_LOCALIZATION_TO_GOLGI_APPARATUS	25	0.169393	1.00103	0.416667	0.800236	1	8384	tags=80%, list=63%, signal=216%
GO_POSITIVE_REGULATION_OF_GROWTH	206	0.0605312	0.99958	0.398467	0.802557	1	3594	tags=33%, list=27%, signal=45%
GO_NEGATIVE_CHEMOTAXIS	41	0.132919	0.999506	0.459725	0.801789	1	2776	tags=34%, list=21%, signal=43%
GO_OLIGOSACCHARIDE_LIPID_INTERMEDIATE_BIOSYNTHETIC_PROCESS	19	0.190027	0.998728	0.432749	0.802627	1	1674	tags=32%, list=13%, signal=36%
GO_POSITIVE_REGULATION_OF_INTERLEUKIN_10_PRODUCTION	15	0.213484	0.997007	0.42278	0.805698	1	7797	tags=80%, list=59%, signal=193%
GO_REGULATION_OF_DEVELOPMENTAL_GROWTH	264	0.0520724	0.996547	0.436893	0.805875	1	1284	tags=15%, list=10%, signal=16%
GO_B_CELL_RECEPTOR_SIGNALING_PATHWAY	43	0.125354	0.995147	0.447479	0.808253	1	811	tags=19%, list=6%, signal=20%
GO_BRANCHING_MORPHOGENESIS_OF_AN_EPITHELIAL_TUBE	116	0.0781856	0.994751	0.472727	0.808255	1	4812	tags=44%, list=36%, signal=68%
GO_TOLL_LIKE_RECEPTOR_3_SIGNALING_PATHWAY	17	0.202242	0.994318	0.454183	0.808344	1	2787	tags=41%, list=21%, signal=52%
GO_PYRIMIDINE_NUCLEOSIDE_MONOPHOSPHATE_BIOSYNTHETIC_PROCESS	16	0.207172	0.993475	0.436	0.809309	1	3894	tags=50%, list=29%, signal=71%
GO_CELLULAR_RESPONSE_TO_KETONE	79	0.09698	0.99288	0.419679	0.809793	1	4774	tags=46%, list=36%, signal=71%
GO_REGULATION_OF_TRANSLATIONAL_INITIATION	68	0.104694	0.992588	0.428279	0.809526	1	2719	tags=31%, list=20%, signal=39%
GO_ENTEROENDOCRINE_CELL_DIFFERENTIATION	22	0.175665	0.992465	0.429098	0.808908	1	2501	tags=36%, list=19%, signal=45%
GO_CILIUM_MOVEMENT	45	0.127872	0.992241	0.441905	0.808478	1	10414	tags=91%, list=78%, signal=420%
GO_NEGATIVE_REGULATION_OF_OSTEOCLAST_DIFFERENTIATION	18	0.195675	0.991496	0.47451	0.809282	1	6262	tags=67%, list=47%, signal=126%
GO_NEGATIVE_REGULATION_OF_MUSCLE_CONTRACTION	21	0.181303	0.991154	0.449814	0.809131	1	3289	tags=43%, list=25%, signal=57%
GO_HINDBRAIN_DEVELOPMENT	128	0.0748283	0.991127	0.449102	0.808279	1	4517	tags=41%, list=34%, signal=62%
GO_RETINA_LAYER_FORMATION	17	0.199388	0.990107	0.451292	0.809634	1	9079	tags=88%, list=68%, signal=278%
GO_EMBRYONIC_DIGIT_MORPHOGENESIS	49	0.120817	0.989951	0.438525	0.809068	1	6536	tags=61%, list=49%, signal=120%
GO_RELEASE_OF_SEQUESTERED_CALCIUM_ION_INTO_CYTOSOL_BY_ENDOPLASMIC_RETICULUM	24	0.169418	0.989562	0.42268	0.809015	1	3289	tags=42%, list=25%, signal=55%
GO_ADENYLATE_CYCLASE_INHIBITING_G_PROTEIN_COUPLED_RECEPTOR_SIGNALING_PATHWAY	64	0.103423	0.989348	0.450902	0.80859	1	1123	tags=19%, list=8%, signal=20%
GO_NEGATIVE_REGULATION_OF_TELOMERE_MAINTENANCE_VIA_TELOMERASE	16	0.20138	0.988546	0.441767	0.809544	1	8124	tags=81%, list=61%, signal=209%
GO_CELLULAR_RESPONSE_TO_GLUCOSE_STARVATION	40	0.132	0.987398	0.446154	0.811291	1	8882	tags=80%, list=67%, signal=240%
GO_NEGATIVE_REGULATION_OF_CHROMOSOME_SEGREGATION	35	0.139365	0.987264	0.45809	0.81069	1	11062	tags=97%, list=83%, signal=578%
GO_NEGATIVE_REGULATION_OF_RNA_CATABOLIC_PROCESS	46	0.122809	0.986929	0.473282	0.810516	1	6751	tags=63%, list=51%, signal=128%
GO_DNA_REPLICATION_INITIATION	32	0.143385	0.986838	0.439673	0.809837	1	11388	tags=100%, list=86%, signal=697%
GO_MEMBRANE_DEPOLARIZATION_DURING_CARDIAC_MUSCLE_CELL_ACTION_POTENTIAL	20	0.182178	0.98673	0.453155	0.809164	1	4891	tags=55%, list=37%, signal=87%
GO_MULTICELLULAR_ORGANISMAL_HOMEOSTASIS	344	0.0464739	0.986451	0.460653	0.808903	1	11142	tags=88%, list=84%, signal=533%
GO_REGULATION_OF_CD4_POSITIVE_ALPHA_BETA_T_CELL_DIFFERENTIATION	30	0.150679	0.986387	0.466667	0.808144	1	10848	tags=97%, list=82%, signal=525%
GO_NEGATIVE_REGULATION_OF_PEPTIDYL_SERINE_PHOSPHORYLATION	24	0.168193	0.98604	0.454357	0.808021	1	3859	tags=46%, list=29%, signal=64%
GO_REGULATION_OF_MEMBRANE_DEPOLARIZATION	39	0.133174	0.985228	0.440476	0.808959	1	6072	tags=59%, list=46%, signal=108%
GO_ECTODERM_DEVELOPMENT	16	0.209743	0.984757	0.462926	0.809126	1	8013	tags=81%, list=60%, signal=204%
GO_POSITIVE_REGULATION_OF_PROTEIN_TARGETING_TO_MEMBRANE	27	0.160748	0.984249	0.486056	0.809464	1	6727	tags=67%, list=51%, signal=135%
GO_VESICLE_TARGETING	87	0.0891542	0.984238	0.452	0.808584	1	9515	tags=80%, list=72%, signal=281%
GO_SYNAPSIS	27	0.155378	0.983381	0.466667	0.809603	1	6306	tags=63%, list=47%, signal=120%
GO_POSITIVE_REGULATION_OF_TELOMERASE_RNA_LOCALIZATION_TO_CAJAL_BODY	15	0.208663	0.981679	0.484375	0.812732	1	7861	tags=80%, list=59%, signal=196%
GO_AORTA_MORPHOGENESIS	27	0.159114	0.981207	0.451362	0.812924	1	5272	tags=56%, list=40%, signal=92%
GO_REGULATION_OF_VASCULAR_SMOOTH_MUSCLE_CELL_PROLIFERATION	46	0.121496	0.980918	0.473581	0.812633	1	4746	tags=48%, list=36%, signal=74%
GO_DNA_CATABOLIC_PROCESS	33	0.142024	0.979691	0.466809	0.814468	1	5768	tags=58%, list=43%, signal=101%
GO_REGULATION_OF_MICROTUBULE_BASED_MOVEMENT	19	0.187877	0.97942	0.476459	0.814171	1	2402	tags=37%, list=18%, signal=45%
GO_NEGATIVE_REGULATION_OF_SYNAPSE_ORGANIZATION	20	0.184928	0.977227	0.466038	0.818235	1	1532	tags=30%, list=12%, signal=34%
GO_G_PROTEIN_COUPLED_ACETYLCHOLINE_RECEPTOR_SIGNALING_PATHWAY	17	0.200726	0.977067	0.456522	0.817651	1	9843	tags=94%, list=74%, signal=362%
GO_POSITIVE_REGULATION_OF_BMP_SIGNALING_PATHWAY	26	0.162528	0.975904	0.43985	0.819386	1	7044	tags=69%, list=53%, signal=147%
GO_POSITIVE_REGULATION_OF_B_CELL_PROLIFERATION	27	0.157606	0.975153	0.472656	0.820121	1	862	tags=22%, list=6%, signal=24%
GO_PEPTIDYL_GLUTAMIC_ACID_MODIFICATION	23	0.171127	0.97401	0.474609	0.82179	1	9863	tags=91%, list=74%, signal=353%
GO_FATTY_ACID_DERIVATIVE_BIOSYNTHETIC_PROCESS	44	0.123615	0.973571	0.470135	0.821855	1	1080	tags=20%, list=8%, signal=22%
GO_PEPTIDYL_THREONINE_DEPHOSPHORYLATION	16	0.197228	0.973456	0.465164	0.821204	1	4026	tags=50%, list=30%, signal=72%
GO_RIBONUCLEOPROTEIN_COMPLEX_SUBUNIT_ORGANIZATION	227	0.055655	0.973279	0.464066	0.820707	1	7527	tags=62%, list=57%, signal=141%
GO_EMBRYONIC_CRANIAL_SKELETON_MORPHOGENESIS	35	0.138212	0.972827	0.462745	0.820803	1	825	tags=20%, list=6%, signal=21%
GO_REGULATION_OF_PROTEIN_OLIGOMERIZATION	33	0.142738	0.972096	0.471074	0.821559	1	6564	tags=64%, list=49%, signal=125%
GO_NEUROEPITHELIAL_CELL_DIFFERENTIATION	38	0.132131	0.971689	0.490347	0.821548	1	4893	tags=50%, list=37%, signal=79%
GO_VESICLE_MEDIATED_TRANSPORT_IN_SYNAPSE	189	0.0620515	0.971557	0.476483	0.820946	1	944	tags=13%, list=7%, signal=14%
GO_REGULATION_OF_DNA_METHYLATION	16	0.204639	0.970814	0.489603	0.821749	1	9742	tags=94%, list=73%, signal=351%
GO_NEGATIVE_REGULATION_OF_INTRINSIC_APOPTOTIC_SIGNALING_PATHWAY_BY_P53_CLASS_MEDIATOR	19	0.189678	0.970207	0.498969	0.822233	1	5176	tags=58%, list=39%, signal=95%
GO_POSITIVE_REGULATION_OF_PROTEIN_LOCALIZATION_TO_MEMBRANE	104	0.0792901	0.970167	0.463178	0.821418	1	6493	tags=57%, list=49%, signal=110%
GO_ENDOPLASMIC_RETICULUM_TUBULAR_NETWORK_ORGANIZATION	16	0.202755	0.96982	0.463035	0.821286	1	9767	tags=94%, list=73%, signal=353%
GO_POSITIVE_REGULATION_OF_T_CELL_PROLIFERATION	54	0.110733	0.969811	0.461066	0.820421	1	8870	tags=78%, list=67%, signal=233%
GO_PROTEIN_QUALITY_CONTROL_FOR_MISFOLDED_OR_INCOMPLETELY_SYNTHESIZED_PROTEINS	25	0.160302	0.969633	0.48847	0.819922	1	7973	tags=76%, list=60%, signal=190%
GO_REGULATION_OF_SISTER_CHROMATID_SEGREGATION	64	0.102223	0.968583	0.470472	0.821405	1	11937	tags=100%, list=90%, signal=978%
GO_MALE_MEIOSIS_I	17	0.19601	0.96737	0.473373	0.823296	1	5215	tags=59%, list=39%, signal=97%
GO_POSITIVE_REGULATION_OF_DEFENSE_RESPONSE	329	0.0463955	0.967204	0.45679	0.82279	1	11597	tags=92%, list=87%, signal=703%
GO_NEGATIVE_REGULATION_OF_CARDIAC_MUSCLE_TISSUE_DEVELOPMENT	26	0.158747	0.966211	0.47012	0.824143	1	6583	tags=65%, list=50%, signal=129%
GO_REGULATION_OF_CELL_PROJECTION_ASSEMBLY	149	0.0690104	0.963931	0.487619	0.828403	1	1322	tags=17%, list=10%, signal=18%
GO_POSITIVE_REGULATION_OF_TRANSCRIPTION_FROM_RNA_POLYMERASE_II_PROMOTER_INVOLVED_IN_CELLULAR_RESPONSE_TO_CHEMICAL_STIMULUS	21	0.175134	0.963768	0.487859	0.827883	1	7168	tags=71%, list=54%, signal=155%
GO_SNRNA_3_END_PROCESSING	15	0.205122	0.963737	0.476096	0.827049	1	2592	tags=40%, list=20%, signal=50%
GO_PROTEIN_LOCALIZATION_TO_CYTOSKELETON	53	0.111983	0.962663	0.507937	0.828448	1	2278	tags=28%, list=17%, signal=34%
GO_REGULATION_OF_MEMBRANE_REPOLARIZATION	25	0.160513	0.962036	0.468504	0.828967	1	6907	tags=68%, list=52%, signal=141%
GO_RESPONSE_TO_ARSENIC_CONTAINING_SUBSTANCE	26	0.157941	0.961847	0.47451	0.828473	1	7616	tags=73%, list=57%, signal=171%
GO_RESPONSE_TO_BRONCHODILATOR	41	0.125243	0.961495	0.483539	0.828406	1	3526	tags=39%, list=27%, signal=53%
GO_POSITIVE_REGULATION_OF_CALCIUM_ION_TRANSMEMBRANE_TRANSPORTER_ACTIVITY	29	0.148184	0.960576	0.452026	0.829632	1	8116	tags=76%, list=61%, signal=194%
GO_PEROXISOMAL_MEMBRANE_TRANSPORT	18	0.192686	0.959539	0.486842	0.831021	1	7040	tags=72%, list=53%, signal=153%
GO_POSITIVE_REGULATION_OF_CELL_JUNCTION_ASSEMBLY	32	0.140142	0.959464	0.491597	0.830312	1	4786	tags=50%, list=36%, signal=78%
GO_RECEPTOR_BIOSYNTHETIC_PROCESS	19	0.183423	0.958578	0.508	0.83144	1	5259	tags=58%, list=40%, signal=96%
GO_REGULATION_OF_CHROMOSOME_SEGREGATION	82	0.0900914	0.95838	0.500998	0.831013	1	11937	tags=99%, list=90%, signal=964%
GO_CARDIAC_SEPTUM_MORPHOGENESIS	58	0.105517	0.957408	0.502083	0.832291	1	2269	tags=28%, list=17%, signal=33%
GO_CGMP_MEDIATED_SIGNALING	23	0.1667	0.957388	0.48073	0.831446	1	2410	tags=35%, list=18%, signal=42%
GO_CARDIAC_MUSCLE_CELL_ACTION_POTENTIAL_INVOLVED_IN_CONTRACTION	42	0.124752	0.956452	0.515723	0.83276	1	4042	tags=43%, list=30%, signal=61%
GO_DOPAMINE_RECEPTOR_SIGNALING_PATHWAY	35	0.135733	0.956358	0.50308	0.832078	1	7313	tags=69%, list=55%, signal=152%
GO_MULTICELLULAR_ORGANISMAL_RESPONSE_TO_STRESS	60	0.105102	0.956003	0.49697	0.831976	1	7247	tags=65%, list=55%, signal=142%
GO_NEGATIVE_REGULATION_OF_ANIMAL_ORGAN_MORPHOGENESIS	25	0.162759	0.95574	0.47619	0.831697	1	5814	tags=60%, list=44%, signal=106%
GO_MATING	27	0.155487	0.95563	0.475191	0.831059	1	2859	tags=37%, list=22%, signal=47%
GO_NEGATIVE_REGULATION_OF_INTRACELLULAR_TRANSPORT	54	0.110163	0.954818	0.470238	0.831998	1	3217	tags=35%, list=24%, signal=46%
GO_POSITIVE_REGULATION_OF_CARDIAC_MUSCLE_CELL_DIFFERENTIATION	16	0.195806	0.954557	0.515593	0.831667	1	8198	tags=81%, list=62%, signal=212%
GO_ROOF_OF_MOUTH_DEVELOPMENT	70	0.0951589	0.95417	0.462475	0.83166	1	8044	tags=70%, list=61%, signal=176%
GO_NEGATIVE_REGULATION_OF_DENDRITE_DEVELOPMENT	24	0.164895	0.954114	0.49004	0.83092	1	9994	tags=92%, list=75%, signal=369%
GO_REGULATION_OF_POSTSYNAPTIC_DENSITY_ORGANIZATION	15	0.203691	0.953841	0.515528	0.830668	1	5269	tags=60%, list=40%, signal=99%
GO_HOMEOSTASIS_OF_NUMBER_OF_CELLS_WITHIN_A_TISSUE	24	0.165046	0.95381	0.494824	0.829858	1	5562	tags=58%, list=42%, signal=100%
GO_CELLULAR_RESPONSE_TO_UV	67	0.100386	0.952426	0.531697	0.832091	1	7201	tags=64%, list=54%, signal=139%
GO_POSITIVE_REGULATION_OF_PEPTIDYL_TYROSINE_PHOSPHORYLATION	126	0.0717216	0.951883	0.485207	0.832468	1	11712	tags=95%, list=88%, signal=794%
GO_MACROPHAGE_DIFFERENTIATION	33	0.14044	0.951872	0.509652	0.831617	1	1359	tags=24%, list=10%, signal=27%
GO_REGULATION_OF_CD4_POSITIVE_ALPHA_BETA_T_CELL_ACTIVATION	38	0.131416	0.951453	0.522936	0.831654	1	10848	tags=95%, list=82%, signal=514%
GO_REGULATION_OF_CALCIUM_ION_IMPORT	21	0.172884	0.951402	0.47318	0.830894	1	6565	tags=67%, list=49%, signal=132%
GO_GAMMA_AMINOBUTYRIC_ACID_SIGNALING_PATHWAY	21	0.175177	0.951158	0.490272	0.830534	1	4636	tags=52%, list=35%, signal=80%
GO_AMINE_TRANSPORT	75	0.0940447	0.950169	0.493151	0.831845	1	1237	tags=19%, list=9%, signal=20%
GO_HEMATOPOIETIC_STEM_CELL_PROLIFERATION	20	0.174943	0.950153	0.484436	0.831007	1	8974	tags=85%, list=68%, signal=261%
GO_IMMUNOGLOBULIN_PRODUCTION_INVOLVED_IN_IMMUNOGLOBULIN_MEDIATED_IMMUNE_RESPONSE	34	0.136364	0.950092	0.507246	0.830276	1	6009	tags=59%, list=45%, signal=107%
GO_RNA_PHOSPHODIESTER_BOND_HYDROLYSIS_ENDONUCLEOLYTIC	64	0.0999948	0.949714	0.498127	0.830239	1	8021	tags=70%, list=60%, signal=176%
GO_VESICLE_CARGO_LOADING	18	0.185579	0.949585	0.495984	0.829661	1	8611	tags=83%, list=65%, signal=236%
GO_TYPE_I_INTERFERON_PRODUCTION	108	0.0786426	0.949415	0.498054	0.829169	1	11514	tags=94%, list=87%, signal=701%
GO_HEMATOPOIETIC_PROGENITOR_CELL_DIFFERENTIATION	141	0.068134	0.948717	0.51619	0.82988	1	10508	tags=86%, list=79%, signal=406%
GO_NEGATIVE_REGULATION_OF_TOLL_LIKE_RECEPTOR_SIGNALING_PATHWAY	29	0.152974	0.94817	0.525424	0.830221	1	3928	tags=45%, list=30%, signal=63%
GO_MORPHOGENESIS_OF_EMBRYONIC_EPITHELIUM	123	0.0748619	0.947992	0.504892	0.829726	1	11655	tags=95%, list=88%, signal=766%
GO_CELL_DIFFERENTIATION_INVOLVED_IN_KIDNEY_DEVELOPMENT	43	0.121809	0.947362	0.474468	0.830257	1	5494	tags=53%, list=41%, signal=91%
GO_REGULATION_OF_HISTONE_DEACETYLATION	22	0.167107	0.947134	0.502947	0.829845	1	5635	tags=59%, list=42%, signal=102%
GO_RESPONSE_TO_GLUCAGON	29	0.151918	0.946022	0.506024	0.831368	1	3942	tags=45%, list=30%, signal=64%
GO_GLYCEROLIPID_METABOLIC_PROCESS	184	0.0597163	0.945797	0.498099	0.831025	1	9545	tags=78%, list=72%, signal=272%
GO_POSITIVE_REGULATION_OF_CELL_CYCLE_PROCESS	226	0.0546127	0.945712	0.513919	0.83036	1	8812	tags=72%, list=66%, signal=209%
GO_REGULATION_OF_PROTEIN_TYROSINE_KINASE_ACTIVITY	76	0.0931647	0.945365	0.534791	0.830261	1	6637	tags=59%, list=50%, signal=118%
GO_PYRIMIDINE_CONTAINING_COMPOUND_CATABOLIC_PROCESS	28	0.153564	0.945146	0.530693	0.829852	1	6506	tags=64%, list=49%, signal=126%
GO_NEGATIVE_REGULATION_OF_EPITHELIAL_CELL_DIFFERENTIATION	28	0.150704	0.941997	0.524528	0.835893	1	5120	tags=54%, list=39%, signal=87%
GO_DEOXYRIBOSE_PHOSPHATE_CATABOLIC_PROCESS	20	0.176451	0.939247	0.524366	0.841059	1	10283	tags=95%, list=77%, signal=419%
GO_POSITIVE_REGULATION_OF_NUCLEOCYTOPLASMIC_TRANSPORT	58	0.105929	0.936744	0.521127	0.845627	1	7992	tags=71%, list=60%, signal=177%
GO_GLYCOSYL_COMPOUND_BIOSYNTHETIC_PROCESS	36	0.131092	0.936587	0.537037	0.845105	1	10444	tags=92%, list=79%, signal=427%
GO_PLATELET_DERIVED_GROWTH_FACTOR_RECEPTOR_SIGNALING_PATHWAY	50	0.110831	0.936413	0.537402	0.844631	1	4645	tags=46%, list=35%, signal=70%
GO_DORSAL_VENTRAL_PATTERN_FORMATION	61	0.103335	0.936182	0.530992	0.844288	1	6911	tags=62%, list=52%, signal=129%
GO_LYMPH_VESSEL_MORPHOGENESIS	19	0.178042	0.935356	0.515213	0.845175	1	3232	tags=42%, list=24%, signal=56%
GO_ACTIVATION_OF_GTPASE_ACTIVITY	72	0.0929793	0.935097	0.530303	0.844905	1	9845	tags=83%, list=74%, signal=320%
GO_POSITIVE_REGULATION_OF_CILIUM_ASSEMBLY	20	0.172909	0.934775	0.519455	0.844747	1	5014	tags=55%, list=38%, signal=88%
GO_RESPONSE_TO_MORPHINE	29	0.143925	0.934525	0.54845	0.844453	1	4048	tags=45%, list=30%, signal=64%
GO_TRANSCRIPTION_INITIATION_FROM_RNA_POLYMERASE_II_PROMOTER	161	0.0629336	0.93436	0.523046	0.843939	1	11142	tags=90%, list=84%, signal=550%
GO_FIBROBLAST_APOPTOTIC_PROCESS	17	0.183203	0.933083	0.513238	0.845859	1	5385	tags=59%, list=41%, signal=99%
GO_REGULATION_OF_CELLULAR_AMIDE_METABOLIC_PROCESS	347	0.0434485	0.931532	0.524558	0.848543	1	5488	tags=46%, list=41%, signal=76%
GO_POSITIVE_REGULATION_OF_TRANSCRIPTION_INITIATION_FROM_RNA_POLYMERASE_II_PROMOTER	16	0.196926	0.931471	0.515444	0.847821	1	4030	tags=50%, list=30%, signal=72%
GO_N_TERMINAL_PROTEIN_AMINO_ACID_MODIFICATION	27	0.154004	0.931237	0.505882	0.847461	1	5832	tags=59%, list=44%, signal=105%
GO_REGULATION_OF_DEFENSE_RESPONSE_TO_VIRUS	48	0.114286	0.931139	0.534694	0.846811	1	4300	tags=44%, list=32%, signal=64%
GO_GLYCOSYL_COMPOUND_METABOLIC_PROCESS	51	0.109432	0.931059	0.541667	0.846147	1	3762	tags=39%, list=28%, signal=54%
GO_LEUKOCYTE_DIFFERENTIATION	343	0.0430479	0.930492	0.543434	0.84653	1	11763	tags=93%, list=89%, signal=786%
GO_CYTOPLASMIC_MICROTUBULE_ORGANIZATION	51	0.107001	0.930446	0.520243	0.845776	1	3273	tags=35%, list=25%, signal=47%
GO_PROTEIN_LOCALIZATION_TO_CHROMATIN	22	0.165511	0.929447	0.548077	0.847167	1	4448	tags=50%, list=33%, signal=75%
GO_NEGATIVE_REGULATION_OF_BINDING	127	0.0706341	0.928815	0.53	0.847675	1	8592	tags=72%, list=65%, signal=201%
GO_REGULATION_OF_PLATELET_DERIVED_GROWTH_FACTOR_RECEPTOR_SIGNALING_PATHWAY	18	0.183821	0.928547	0.539179	0.847423	1	7896	tags=78%, list=59%, signal=191%
GO_TRANSCRIPTION_PREINITIATION_COMPLEX_ASSEMBLY	40	0.125396	0.928482	0.552684	0.84669	1	8305	tags=75%, list=62%, signal=199%
GO_GLIAL_CELL_ACTIVATION	31	0.140966	0.928178	0.553061	0.846527	1	5418	tags=55%, list=41%, signal=92%
GO_LABYRINTHINE_LAYER_DEVELOPMENT	39	0.121651	0.927754	0.522293	0.846585	1	2817	tags=33%, list=21%, signal=42%
GO_MULTI_ORGANISM_CELLULAR_PROCESS	34	0.137066	0.927523	0.523992	0.846237	1	8345	tags=76%, list=63%, signal=205%
GO_DNA_TEMPLATED_TRANSCRIPTION_TERMINATION	69	0.0941453	0.92711	0.538023	0.846329	1	9733	tags=83%, list=73%, signal=307%
GO_REGULATION_OF_NUCLEAR_TRANSCRIBED_MRNA_CATABOLIC_PROCESS_DEADENYLATION_DEPENDENT_DECAY	17	0.18771	0.926636	0.559356	0.846476	1	9234	tags=88%, list=69%, signal=289%
GO_NEGATIVE_REGULATION_OF_ALPHA_BETA_T_CELL_DIFFERENTIATION	16	0.191333	0.926335	0.523077	0.846263	1	9088	tags=88%, list=68%, signal=276%
GO_REGULATION_OF_VIRAL_GENOME_REPLICATION	60	0.0998489	0.925553	0.540373	0.847154	1	8867	tags=77%, list=67%, signal=229%
GO_ANTERIOR_POSTERIOR_PATTERN_SPECIFICATION	130	0.0700725	0.92494	0.530214	0.847604	1	4904	tags=44%, list=37%, signal=69%
GO_MAMMARY_GLAND_EPITHELIAL_CELL_PROLIFERATION	22	0.162743	0.923669	0.542169	0.849535	1	6297	tags=64%, list=47%, signal=121%
GO_POSITIVE_REGULATION_OF_MYELOID_LEUKOCYTE_DIFFERENTIATION	36	0.130338	0.923625	0.545276	0.848788	1	6024	tags=58%, list=45%, signal=106%
GO_REGULATION_OF_MACROPHAGE_DIFFERENTIATION	18	0.179049	0.923565	0.532673	0.848054	1	2791	tags=39%, list=21%, signal=49%
GO_ACTIVATION_OF_ADENYLATE_CYCLASE_ACTIVITY	31	0.142087	0.922989	0.556008	0.848468	1	4117	tags=45%, list=31%, signal=65%
GO_REGULATION_OF_CYCLASE_ACTIVITY	29	0.145051	0.92103	0.549898	0.851955	1	7241	tags=69%, list=54%, signal=151%
GO_EATING_BEHAVIOR	20	0.169781	0.920761	0.558767	0.851691	1	11036	tags=100%, list=83%, signal=589%
GO_CELLULAR_RESPONSE_TO_STEROID_HORMONE_STIMULUS	207	0.0558087	0.920227	0.542751	0.852042	1	6909	tags=57%, list=52%, signal=118%
GO_COPII_COATED_VESICLE_BUDDING	66	0.0969656	0.919627	0.561866	0.852484	1	9389	tags=80%, list=71%, signal=272%
GO_REGULATION_OF_AMPA_RECEPTOR_ACTIVITY	25	0.156834	0.919449	0.537657	0.852034	1	2703	tags=36%, list=20%, signal=45%
GO_TUBE_CLOSURE	81	0.0864394	0.91648	0.535373	0.857596	1	11655	tags=96%, list=88%, signal=778%
GO_SPINDLE_ORGANIZATION	148	0.0631244	0.916374	0.545455	0.856992	1	6443	tags=55%, list=48%, signal=105%
GO_CHROMOSOME_SEPARATION	71	0.0929169	0.915684	0.536585	0.857644	1	11312	tags=94%, list=85%, signal=631%
GO_REGULATION_OF_RESPONSE_TO_DNA_DAMAGE_STIMULUS	179	0.0585376	0.9155	0.536145	0.857187	1	3909	tags=35%, list=29%, signal=49%
GO_POSITIVE_REGULATION_OF_CELLULAR_CARBOHYDRATE_METABOLIC_PROCESS	36	0.129596	0.914455	0.541922	0.858593	1	10833	tags=94%, list=82%, signal=509%
GO_CYTOSKELETON_DEPENDENT_INTRACELLULAR_TRANSPORT	165	0.060897	0.91375	0.558594	0.859184	1	10315	tags=84%, list=78%, signal=369%
GO_CELL_CELL_SIGNALING_BY_WNT	451	0.0373906	0.913572	0.544401	0.858745	1	10923	tags=86%, list=82%, signal=465%
GO_POSITIVE_REGULATION_OF_RESPONSE_TO_DNA_DAMAGE_STIMULUS	82	0.0856428	0.912613	0.554435	0.859915	1	8106	tags=70%, list=61%, signal=177%
GO_MEMBRANE_DOCKING	172	0.0590144	0.911577	0.549587	0.861341	1	7647	tags=63%, list=58%, signal=147%
GO_MYELOID_LEUKOCYTE_DIFFERENTIATION	145	0.0645978	0.91138	0.557411	0.860917	1	6024	tags=52%, list=45%, signal=94%
GO_REGULATION_OF_PEPTIDYL_TYROSINE_PHOSPHORYLATION	178	0.0601259	0.909603	0.551102	0.86387	1	11754	tags=94%, list=88%, signal=806%
GO_LUNG_EPITHELIUM_DEVELOPMENT	28	0.142243	0.908594	0.573469	0.865177	1	2859	tags=36%, list=22%, signal=45%
GO_REGULATION_OF_GOLGI_ORGANIZATION	15	0.196083	0.908565	0.556701	0.864399	1	8028	tags=80%, list=60%, signal=202%
GO_RESPONSE_TO_CATECHOLAMINE	32	0.133957	0.908428	0.559671	0.863851	1	4868	tags=50%, list=37%, signal=79%
GO_G1_DNA_DAMAGE_CHECKPOINT	57	0.102332	0.908428	0.540486	0.863009	1	3308	tags=35%, list=25%, signal=47%
GO_RESPONSE_TO_CARBOHYDRATE	179	0.0593915	0.906989	0.57652	0.865206	1	4863	tags=42%, list=37%, signal=66%
GO_POSITIVE_REGULATION_OF_INSULIN_SECRETION_INVOLVED_IN_CELLULAR_RESPONSE_TO_GLUCOSE_STIMULUS	27	0.143633	0.906329	0.549407	0.865809	1	11384	tags=100%, list=86%, signal=696%
GO_RESPONSE_TO_ANTINEOPLASTIC_AGENT	76	0.0862363	0.905071	0.550495	0.867672	1	4805	tags=45%, list=36%, signal=70%
GO_AMINO_SUGAR_METABOLIC_PROCESS	20	0.167332	0.904904	0.576613	0.867176	1	7746	tags=75%, list=58%, signal=180%
GO_ACYLGLYCEROL_METABOLIC_PROCESS	42	0.116751	0.904894	0.578838	0.866358	1	1933	tags=26%, list=15%, signal=31%
GO_ANIMAL_ORGAN_FORMATION	41	0.119928	0.904505	0.564202	0.866363	1	4893	tags=49%, list=37%, signal=77%
GO_CELL_FATE_COMMITMENT	163	0.0619255	0.90427	0.581081	0.866006	1	4975	tags=44%, list=37%, signal=69%
GO_RESPONSE_TO_MUSCLE_STRETCH	15	0.192467	0.904223	0.573441	0.865267	1	2760	tags=40%, list=21%, signal=50%
GO_DENTATE_GYRUS_DEVELOPMENT	15	0.195179	0.902131	0.597107	0.868956	1	7154	tags=73%, list=54%, signal=159%
GO_VASCULAR_ENDOTHELIAL_GROWTH_FACTOR_PRODUCTION	22	0.16299	0.90178	0.55332	0.868884	1	8106	tags=77%, list=61%, signal=198%
GO_LUNG_CELL_DIFFERENTIATION	15	0.196384	0.901314	0.574109	0.869042	1	3594	tags=47%, list=27%, signal=64%
GO_NEGATIVE_REGULATION_OF_DNA_DEPENDENT_DNA_REPLICATION	23	0.153578	0.900904	0.555777	0.869111	1	9518	tags=87%, list=72%, signal=306%
GO_ASSOCIATIVE_LEARNING	69	0.0934021	0.900809	0.585271	0.868458	1	4735	tags=45%, list=36%, signal=69%
GO_REGULATION_OF_DNA_DEPENDENT_DNA_REPLICATION	42	0.119177	0.900788	0.577154	0.867659	1	7913	tags=71%, list=60%, signal=176%
GO_LABYRINTHINE_LAYER_BLOOD_VESSEL_DEVELOPMENT	19	0.168059	0.899778	0.570815	0.868954	1	2665	tags=37%, list=20%, signal=46%
GO_MICROTUBULE_CYTOSKELETON_ORGANIZATION_INVOLVED_IN_MITOSIS	114	0.0706228	0.899573	0.580578	0.86857	1	5014	tags=45%, list=38%, signal=71%
GO_GLANDULAR_EPITHELIAL_CELL_DEVELOPMENT	23	0.156387	0.899185	0.559846	0.868541	1	1969	tags=30%, list=15%, signal=36%
GO_CELLULAR_RESPONSE_TO_HEAT	114	0.070475	0.897573	0.565558	0.871081	1	5832	tags=51%, list=44%, signal=90%
GO_REGULATION_OF_ANIMAL_ORGAN_FORMATION	24	0.153475	0.897393	0.566667	0.870666	1	9038	tags=83%, list=68%, signal=260%
GO_REGULATION_OF_RESPONSE_TO_INTERFERON_GAMMA	19	0.175773	0.897082	0.551793	0.870457	1	6060	tags=63%, list=46%, signal=116%
GO_CELLULAR_RESPONSE_TO_ACID_CHEMICAL	162	0.0608623	0.896987	0.591522	0.869837	1	3630	tags=33%, list=27%, signal=45%
GO_PITUITARY_GLAND_DEVELOPMENT	25	0.14934	0.896027	0.612576	0.870975	1	5992	tags=60%, list=45%, signal=109%
GO_CEREBRAL_CORTEX_RADIALLY_ORIENTED_CELL_MIGRATION	28	0.141801	0.895498	0.564706	0.871211	1	6662	tags=64%, list=50%, signal=129%
GO_REGULATION_OF_CYSTEINE_TYPE_ENDOPEPTIDASE_ACTIVITY_INVOLVED_IN_APOPTOTIC_SIGNALING_PATHWAY	15	0.194124	0.894923	0.591002	0.871522	1	4510	tags=53%, list=34%, signal=81%
GO_PLATELET_MORPHOGENESIS	18	0.178521	0.894852	0.589852	0.87085	1	583	tags=22%, list=4%, signal=23%
GO_NEGATIVE_REGULATION_OF_STRIATED_MUSCLE_CELL_DIFFERENTIATION	25	0.151647	0.892733	0.584942	0.874454	1	6493	tags=64%, list=49%, signal=125%
GO_NEGATIVE_REGULATION_OF_DNA_RECOMBINATION	24	0.152382	0.8927	0.557034	0.873704	1	10160	tags=92%, list=76%, signal=389%
GO_PHARYNGEAL_SYSTEM_DEVELOPMENT	18	0.173799	0.892602	0.568998	0.873077	1	5814	tags=61%, list=44%, signal=108%
GO_EPITHELIAL_CELL_PROLIFERATION	288	0.0459368	0.891906	0.585106	0.873669	1	3601	tags=32%, list=27%, signal=42%
GO_RESPONSE_TO_CORTICOSTEROID	121	0.068154	0.889881	0.581854	0.876978	1	749	tags=12%, list=6%, signal=13%
GO_LONG_TERM_SYNAPTIC_POTENTIATION	80	0.0859765	0.889414	0.59203	0.87718	1	1189	tags=18%, list=9%, signal=19%
GO_PROTEIN_DEPHOSPHORYLATION	270	0.0471753	0.887399	0.603416	0.880653	1	6522	tags=54%, list=49%, signal=103%
GO_CARDIAC_MUSCLE_CELL_CONTRACTION	58	0.0976994	0.887266	0.594433	0.88011	1	3289	tags=34%, list=25%, signal=46%
GO_REGULATION_OF_STRIATED_MUSCLE_CELL_DIFFERENTIATION	72	0.0919012	0.887259	0.576674	0.879295	1	8198	tags=71%, list=62%, signal=184%
GO_REGULATION_OF_BONE_MINERALIZATION	53	0.104997	0.887148	0.594118	0.878697	1	3875	tags=40%, list=29%, signal=56%
GO_NEGATIVE_REGULATION_OF_T_CELL_DIFFERENTIATION	27	0.141672	0.887139	0.595376	0.877889	1	11410	tags=100%, list=86%, signal=705%
GO_NEGATIVE_REGULATION_OF_SIGNAL_TRANSDUCTION_BY_P53_CLASS_MEDIATOR	24	0.152401	0.886719	0.596741	0.877959	1	5176	tags=54%, list=39%, signal=89%
GO_SMOOTH_MUSCLE_CELL_PROLIFERATION	113	0.0704197	0.886507	0.585513	0.877552	1	4834	tags=43%, list=36%, signal=68%
GO_NEGATIVE_REGULATION_OF_MYELOID_LEUKOCYTE_DIFFERENTIATION	35	0.12433	0.886339	0.590726	0.877081	1	3667	tags=40%, list=28%, signal=55%
GO_REGULATION_OF_TRANSCRIPTION_BY_RNA_POLYMERASE_I	27	0.144454	0.885885	0.576471	0.877188	1	4482	tags=48%, list=34%, signal=73%
GO_POSITIVE_REGULATION_OF_RECEPTOR_INTERNALIZATION	20	0.168953	0.885629	0.58397	0.876895	1	11047	tags=100%, list=83%, signal=592%
GO_MEGAKARYOCYTE_DIFFERENTIATION	59	0.0978864	0.885549	0.611002	0.876232	1	5912	tags=54%, list=44%, signal=97%
GO_HEXOSE_CATABOLIC_PROCESS	27	0.140969	0.883553	0.574113	0.879587	1	8466	tags=78%, list=64%, signal=214%
GO_REGULATION_OF_ANOIKIS	18	0.171665	0.88346	0.565217	0.878953	1	9534	tags=89%, list=72%, signal=314%
GO_REGULATION_OF_LONG_TERM_NEURONAL_SYNAPTIC_PLASTICITY	26	0.14731	0.883261	0.555556	0.878551	1	1112	tags=23%, list=8%, signal=25%
GO_REGULATION_OF_SMAD_PROTEIN_SIGNAL_TRANSDUCTION	16	0.181294	0.880446	0.610101	0.883533	1	915	tags=25%, list=7%, signal=27%
GO_CELL_DIFFERENTIATION_INVOLVED_IN_METANEPHROS_DEVELOPMENT	18	0.173799	0.880335	0.577465	0.882949	1	5814	tags=61%, list=44%, signal=108%
GO_ARTERY_MORPHOGENESIS	48	0.10697	0.879555	0.578313	0.883763	1	6335	tags=58%, list=48%, signal=111%
GO_AXON_EXTENSION	110	0.0715202	0.879344	0.610989	0.883396	1	3285	tags=32%, list=25%, signal=42%
GO_NEGATIVE_REGULATION_OF_DNA_BINDING_TRANSCRIPTION_FACTOR_ACTIVITY	119	0.0701229	0.879024	0.60404	0.883258	1	3766	tags=35%, list=28%, signal=49%
GO_POSITIVE_REGULATION_OF_SIGNALING_RECEPTOR_ACTIVITY	34	0.126456	0.877604	0.611554	0.88536	1	7313	tags=68%, list=55%, signal=150%
GO_REGULATION_OF_NEURON_MIGRATION	34	0.125905	0.876952	0.611328	0.885916	1	4975	tags=50%, list=37%, signal=80%
GO_MITOTIC_DNA_INTEGRITY_CHECKPOINT	92	0.0762352	0.876895	0.570265	0.885211	1	3471	tags=34%, list=26%, signal=45%
GO_DNA_REPLICATION_INDEPENDENT_NUCLEOSOME_ORGANIZATION	36	0.122102	0.876877	0.59481	0.884428	1	5764	tags=56%, list=43%, signal=98%
GO_REGULATION_OF_SPINDLE_ORGANIZATION	40	0.116528	0.87653	0.603586	0.884339	1	7758	tags=70%, list=58%, signal=168%
GO_LUNG_ALVEOLUS_DEVELOPMENT	31	0.136314	0.875772	0.586724	0.88512	1	2050	tags=29%, list=15%, signal=34%
GO_PROTEIN_K63_LINKED_UBIQUITINATION	42	0.113343	0.875716	0.616525	0.884422	1	9256	tags=81%, list=70%, signal=266%
GO_POSTSYNAPTIC_MODULATION_OF_CHEMICAL_SYNAPTIC_TRANSMISSION	16	0.184223	0.875698	0.594862	0.883653	1	10013	tags=94%, list=75%, signal=380%
GO_POSITIVE_REGULATION_OF_MACROAUTOPHAGY	61	0.0956926	0.874369	0.610548	0.885599	1	10498	tags=89%, list=79%, signal=419%
GO_MITOTIC_NUCLEAR_DIVISION	234	0.0492455	0.87429	0.620968	0.884947	1	6569	tags=54%, list=49%, signal=105%
GO_REGULATION_OF_MYOBLAST_DIFFERENTIATION	36	0.124126	0.874038	0.606557	0.884705	1	7583	tags=69%, list=57%, signal=161%
GO_POSITIVE_REGULATION_OF_CELL_CYCLE_G2_M_PHASE_TRANSITION	26	0.141841	0.87335	0.613636	0.885309	1	2718	tags=35%, list=20%, signal=43%
GO_PHOSPHATIDYLSERINE_METABOLIC_PROCESS	16	0.180343	0.872555	0.6	0.886127	1	6742	tags=69%, list=51%, signal=139%
GO_FOREBRAIN_CELL_MIGRATION	56	0.0976867	0.872074	0.595789	0.886277	1	9623	tags=82%, list=72%, signal=296%
GO_POSITIVE_REGULATION_OF_INTERFERON_GAMMA_PRODUCTION	30	0.131297	0.871973	0.626263	0.885661	1	10662	tags=93%, list=80%, signal=471%
GO_REGULATION_OF_TRANSLATIONAL_ELONGATION	17	0.170949	0.871779	0.61829	0.885218	1	11020	tags=100%, list=83%, signal=585%
GO_CELL_PROLIFERATION_INVOLVED_IN_KIDNEY_DEVELOPMENT	16	0.18588	0.871773	0.612841	0.88442	1	3346	tags=44%, list=25%, signal=58%
GO_CELLULAR_CARBOHYDRATE_METABOLIC_PROCESS	207	0.0515815	0.871706	0.610101	0.883754	1	9083	tags=73%, list=68%, signal=228%
GO_POSITIVE_REGULATION_OF_CYTOKINESIS	24	0.149197	0.871461	0.596386	0.883461	1	6326	tags=63%, list=48%, signal=119%
GO_NEGATIVE_REGULATION_OF_MYELOID_CELL_DIFFERENTIATION	59	0.0973164	0.87107	0.617822	0.883471	1	3667	tags=37%, list=28%, signal=51%
GO_INFLAMMATORY_RESPONSE_TO_ANTIGENIC_STIMULUS	29	0.135331	0.870203	0.610656	0.884461	1	9203	tags=83%, list=69%, signal=269%
GO_HEART_MORPHOGENESIS	194	0.0548062	0.869546	0.601626	0.884998	1	2501	tags=24%, list=19%, signal=29%
GO_NEGATIVE_REGULATION_OF_OXIDATIVE_STRESS_INDUCED_INTRINSIC_APOPTOTIC_SIGNALING_PATHWAY	15	0.185763	0.868802	0.613726	0.885745	1	2849	tags=40%, list=21%, signal=51%
GO_PEPTIDYL_SERINE_DEPHOSPHORYLATION	18	0.170107	0.868307	0.582	0.885964	1	1433	tags=28%, list=11%, signal=31%
GO_SOMATIC_RECOMBINATION_OF_IMMUNOGLOBULIN_GENE_SEGMENTS	33	0.123845	0.867938	0.621277	0.885928	1	6009	tags=58%, list=45%, signal=105%
GO_REGULATION_OF_PROTEIN_LOCALIZATION_TO_MEMBRANE	155	0.0604541	0.867153	0.608871	0.88671	1	6493	tags=55%, list=49%, signal=106%
GO_RESPONSE_TO_MISFOLDED_PROTEIN	22	0.15548	0.867149	0.617706	0.885917	1	10622	tags=95%, list=80%, signal=475%
GO_NEUROTROPHIN_SIGNALING_PATHWAY	35	0.122929	0.86712	0.618497	0.885171	1	4445	tags=46%, list=33%, signal=69%
GO_REGULATION_OF_TOLL_LIKE_RECEPTOR_SIGNALING_PATHWAY	48	0.104912	0.866886	0.625731	0.884849	1	11346	tags=96%, list=85%, signal=653%
GO_PROTEIN_MANNOSYLATION	19	0.168	0.866006	0.630612	0.88588	1	10360	tags=95%, list=78%, signal=429%
GO_NEGATIVE_REGULATION_OF_TRANSMEMBRANE_RECEPTOR_PROTEIN_SERINE_THREONINE_KINASE_SIGNALING_PATHWAY	94	0.0775364	0.865883	0.617587	0.885309	1	4207	tags=39%, list=32%, signal=57%
GO_MUSCLE_CELL_PROLIFERATION	155	0.0582389	0.865758	0.616842	0.88479	1	4893	tags=43%, list=37%, signal=67%
GO_NEGATIVE_REGULATION_OF_CATABOLIC_PROCESS	248	0.0493208	0.865587	0.594059	0.884334	1	6751	tags=56%, list=51%, signal=111%
GO_NUCLEOTIDE_EXCISION_REPAIR_DNA_INCISION	38	0.116574	0.865555	0.636364	0.883603	1	9296	tags=82%, list=70%, signal=271%
GO_REGULATION_OF_CELL_DIVISION	122	0.067542	0.865278	0.625755	0.883347	1	5101	tags=45%, list=38%, signal=72%
GO_POSITIVE_REGULATION_OF_MORPHOGENESIS_OF_AN_EPITHELIUM	22	0.153616	0.864974	0.630476	0.883163	1	5814	tags=59%, list=44%, signal=105%
GO_PHOSPHOLIPASE_C_ACTIVATING_G_PROTEIN_COUPLED_RECEPTOR_SIGNALING_PATHWAY	65	0.0901731	0.864496	0.630058	0.8833	1	6576	tags=58%, list=49%, signal=115%
GO_NUCLEOTIDE_EXCISION_REPAIR_DNA_DUPLEX_UNWINDING	21	0.157844	0.864057	0.59919	0.883369	1	9296	tags=86%, list=70%, signal=285%
GO_NUCLEOSOME_ORGANIZATION	90	0.0778535	0.863749	0.631902	0.883211	1	5764	tags=51%, list=43%, signal=90%
GO_POSITIVE_REGULATION_OF_VASCULAR_ASSOCIATED_SMOOTH_MUSCLE_CELL_MIGRATION	16	0.177	0.863364	0.608782	0.883204	1	7617	tags=75%, list=57%, signal=175%
GO_ACTIVATION_OF_PROTEIN_KINASE_B_ACTIVITY	28	0.137008	0.863093	0.627723	0.882972	1	4827	tags=50%, list=36%, signal=78%
GO_CARDIAC_MUSCLE_FIBER_DEVELOPMENT	15	0.18516	0.862913	0.618474	0.88251	1	6401	tags=67%, list=48%, signal=128%
GO_LUNG_MORPHOGENESIS	40	0.113887	0.861649	0.611538	0.88432	1	1148	tags=20%, list=9%, signal=22%
GO_CYTOKINESIS	127	0.0674816	0.861496	0.607692	0.883853	1	6122	tags=53%, list=46%, signal=97%
GO_RESPONSE_TO_INTERFERON_BETA	23	0.151196	0.861282	0.602083	0.883505	1	4927	tags=52%, list=37%, signal=83%
GO_INOSITOL_PHOSPHATE_BIOSYNTHETIC_PROCESS	37	0.121033	0.859606	0.646245	0.88604	1	9889	tags=86%, list=74%, signal=337%
GO_TETRAPYRROLE_METABOLIC_PROCESS	18	0.16845	0.858924	0.632967	0.886642	1	1455	tags=28%, list=11%, signal=31%
GO_REGULATION_OF_CARBOHYDRATE_BIOSYNTHETIC_PROCESS	75	0.0835869	0.858337	0.640562	0.886983	1	11830	tags=97%, list=89%, signal=881%
GO_REGULATION_OF_PROTEIN_HOMODIMERIZATION_ACTIVITY	18	0.164356	0.857533	0.656	0.887809	1	771	tags=22%, list=6%, signal=24%
GO_POSITIVE_REGULATION_OF_LIPASE_ACTIVITY	50	0.103414	0.856234	0.616162	0.889591	1	6338	tags=58%, list=48%, signal=110%
GO_HISTONE_H2A_ACETYLATION	15	0.184181	0.855552	0.644309	0.890131	1	4642	tags=53%, list=35%, signal=82%
GO_CELLULAR_RESPONSE_TO_VIRUS	39	0.115637	0.855029	0.643002	0.890383	1	8349	tags=74%, list=63%, signal=199%
GO_BRANCHING_INVOLVED_IN_BLOOD_VESSEL_MORPHOGENESIS	24	0.147935	0.854505	0.646707	0.890654	1	3574	tags=42%, list=27%, signal=57%
GO_AMYLOID_BETA_CLEARANCE	25	0.147064	0.854404	0.621181	0.890052	1	7617	tags=72%, list=57%, signal=168%
GO_CELLULAR_RESPONSE_TO_IONIZING_RADIATION	64	0.0901633	0.854096	0.640333	0.889886	1	8774	tags=75%, list=66%, signal=220%
GO_CALCIUM_ION_REGULATED_EXOCYTOSIS	140	0.0621076	0.853954	0.653608	0.88938	1	891	tags=13%, list=7%, signal=14%
GO_MAMMARY_GLAND_DUCT_MORPHOGENESIS	26	0.141737	0.85351	0.640244	0.889484	1	4764	tags=50%, list=36%, signal=78%
GO_MAMMARY_GLAND_DEVELOPMENT	108	0.0697626	0.852606	0.654832	0.890531	1	4863	tags=44%, list=37%, signal=68%
GO_ANIMAL_ORGAN_MATURATION	18	0.1684	0.852272	0.615842	0.890431	1	11054	tags=100%, list=83%, signal=594%
GO_RESPONSE_TO_TYPE_I_INTERFERON	64	0.0898798	0.850843	0.642	0.89248	1	3794	tags=38%, list=29%, signal=52%
GO_MULTIVESICULAR_BODY_ORGANIZATION	30	0.129336	0.850203	0.645963	0.892996	1	9359	tags=83%, list=70%, signal=281%
GO_SOMATIC_DIVERSIFICATION_OF_IMMUNE_RECEPTORS_VIA_GERMLINE_RECOMBINATION_WITHIN_A_SINGLE_LOCUS	39	0.11519	0.850163	0.635438	0.892301	1	858	tags=18%, list=6%, signal=19%
GO_CELLULAR_PROTEIN_CONTAINING_COMPLEX_LOCALIZATION	23	0.150429	0.850055	0.627409	0.891748	1	5515	tags=57%, list=41%, signal=96%
GO_POSITIVE_REGULATION_OF_INTERLEUKIN_2_PRODUCTION	22	0.151595	0.849522	0.669355	0.892013	1	7049	tags=68%, list=53%, signal=145%
GO_REGULATION_OF_KIDNEY_DEVELOPMENT	40	0.112792	0.84938	0.654618	0.891521	1	5814	tags=55%, list=44%, signal=97%
GO_PROTEIN_LOCALIZATION_TO_SYNAPSE	78	0.0835779	0.848709	0.63786	0.892009	1	7414	tags=64%, list=56%, signal=144%
GO_NEGATIVE_REGULATION_OF_ERK1_AND_ERK2_CASCADE	57	0.0936773	0.848641	0.64741	0.891368	1	4122	tags=40%, list=31%, signal=58%
GO_REGULATION_OF_HEART_MORPHOGENESIS	28	0.134164	0.848388	0.627907	0.891135	1	5814	tags=57%, list=44%, signal=101%
GO_BRAIN_MORPHOGENESIS	27	0.138112	0.848146	0.676357	0.890836	1	6535	tags=63%, list=49%, signal=124%
GO_NEGATIVE_REGULATION_OF_CALCIUM_MEDIATED_SIGNALING	25	0.143325	0.84804	0.654762	0.890257	1	1819	tags=28%, list=14%, signal=32%
GO_NUCLEOSIDE_BISPHOSPHATE_BIOSYNTHETIC_PROCESS	63	0.0893843	0.847975	0.643701	0.889607	1	1981	tags=24%, list=15%, signal=28%
GO_T_CELL_PROLIFERATION	114	0.0691689	0.847665	0.63253	0.889418	1	11445	tags=93%, list=86%, signal=664%
GO_REGULATION_OF_RYANODINE_SENSITIVE_CALCIUM_RELEASE_CHANNEL_ACTIVITY	23	0.143999	0.84652	0.665298	0.890882	1	3289	tags=39%, list=25%, signal=52%
GO_POSITIVE_REGULATION_OF_CAMP_MEDIATED_SIGNALING	17	0.169956	0.846434	0.650699	0.890279	1	1652	tags=29%, list=12%, signal=34%
GO_APPENDAGE_DEVELOPMENT	134	0.0626421	0.846333	0.665281	0.889691	1	8101	tags=67%, list=61%, signal=170%
GO_STRESS_GRANULE_ASSEMBLY	16	0.175362	0.846181	0.637113	0.889195	1	2655	tags=38%, list=20%, signal=47%
GO_PEPTIDYL_TYROSINE_MODIFICATION	270	0.0440092	0.845497	0.635789	0.889693	1	11387	tags=90%, list=86%, signal=616%
GO_TELENCEPHALON_DEVELOPMENT	221	0.049403	0.844932	0.666667	0.890092	1	7171	tags=59%, list=54%, signal=126%
GO_RNA_5_END_PROCESSING	20	0.153316	0.844796	0.654971	0.889585	1	3945	tags=45%, list=30%, signal=64%
GO_PHOTORECEPTOR_CELL_DIFFERENTIATION	43	0.107826	0.844414	0.645291	0.889566	1	9079	tags=79%, list=68%, signal=249%
GO_SUBPALLIUM_DEVELOPMENT	23	0.144835	0.843939	0.646	0.889694	1	9634	tags=87%, list=72%, signal=316%
GO_HIPPOCAMPUS_DEVELOPMENT	74	0.083713	0.84389	0.660749	0.889003	1	7154	tags=62%, list=54%, signal=134%
GO_REGULATION_OF_VIRAL_INDUCED_CYTOPLASMIC_PATTERN_RECOGNITION_RECEPTOR_SIGNALING_PATHWAY	17	0.167873	0.84271	0.650699	0.890552	1	7152	tags=71%, list=54%, signal=153%
GO_NUCLEOBASE_CONTAINING_SMALL_MOLECULE_CATABOLIC_PROCESS	37	0.114775	0.842083	0.638723	0.891023	1	8176	tags=73%, list=62%, signal=189%
GO_NEGATIVE_REGULATION_OF_METAPHASE_ANAPHASE_TRANSITION_OF_CELL_CYCLE	29	0.133378	0.841811	0.627219	0.890779	1	11062	tags=97%, list=83%, signal=575%
GO_REGULATION_OF_VASCULAR_PERMEABILITY	26	0.140357	0.841582	0.62756	0.890464	1	3760	tags=42%, list=28%, signal=59%
GO_PURINE_NUCLEOSIDE_BIOSYNTHETIC_PROCESS	19	0.159263	0.841562	0.635974	0.889735	1	9077	tags=84%, list=68%, signal=265%
GO_NUCLEOBASE_CONTAINING_SMALL_MOLECULE_INTERCONVERSION	27	0.138028	0.84147	0.635802	0.889149	1	8505	tags=78%, list=64%, signal=216%
GO_VASCULAR_PROCESS_IN_CIRCULATORY_SYSTEM	116	0.0668113	0.841344	0.640719	0.888641	1	4389	tags=40%, list=33%, signal=59%
GO_NEUROINFLAMMATORY_RESPONSE	38	0.118906	0.840058	0.622047	0.890268	1	5418	tags=53%, list=41%, signal=89%
GO_POSITIVE_REGULATION_OF_DNA_BINDING_TRANSCRIPTION_FACTOR_ACTIVITY	205	0.0502195	0.839048	0.652174	0.891478	1	10687	tags=85%, list=80%, signal=429%
GO_OLIGOSACCHARIDE_METABOLIC_PROCESS	17	0.171941	0.837964	0.664683	0.892888	1	7098	tags=71%, list=53%, signal=151%
GO_VESICLE_LOCALIZATION	282	0.0441479	0.837846	0.66383	0.892337	1	4326	tags=37%, list=33%, signal=54%
GO_LIMBIC_SYSTEM_DEVELOPMENT	94	0.0719205	0.837587	0.639442	0.892051	1	6826	tags=59%, list=51%, signal=119%
GO_NEGATIVE_REGULATION_OF_MUSCLE_CELL_DIFFERENTIATION	40	0.11183	0.836348	0.666667	0.893644	1	4830	tags=48%, list=36%, signal=74%
GO_POSITIVE_REGULATION_OF_PROTEIN_IMPORT	36	0.11716	0.836331	0.660494	0.892913	1	9152	tags=81%, list=69%, signal=258%
GO_ACTIVATION_OF_MAPK_ACTIVITY	121	0.0655754	0.836185	0.653061	0.892436	1	4078	tags=37%, list=31%, signal=53%
GO_REGULATION_OF_CELL_CELL_ADHESION	265	0.0438562	0.836085	0.661386	0.891868	1	11464	tags=91%, list=86%, signal=646%
GO_PROTEIN_HOMOTETRAMERIZATION	64	0.0881148	0.835982	0.683594	0.891301	1	10670	tags=89%, list=80%, signal=450%
GO_REGULATION_OF_CHROMOSOME_SEPARATION	50	0.102115	0.835848	0.684314	0.89081	1	11937	tags=100%, list=90%, signal=979%
GO_HEPATICOBILIARY_SYSTEM_DEVELOPMENT	111	0.0688442	0.83553	0.67364	0.890649	1	4719	tags=42%, list=36%, signal=65%
GO_POSITIVE_REGULATION_OF_NEUROTRANSMITTER_TRANSPORT	31	0.12849	0.835409	0.638672	0.890112	1	4726	tags=48%, list=36%, signal=75%
GO_RRNA_CATABOLIC_PROCESS	15	0.179134	0.83495	0.631373	0.890225	1	10911	tags=100%, list=82%, signal=558%
GO_POSITIVE_REGULATION_OF_VIRAL_GENOME_REPLICATION	29	0.131279	0.834626	0.661856	0.890089	1	9715	tags=86%, list=73%, signal=320%
GO_SECONDARY_PALATE_DEVELOPMENT	19	0.157815	0.834119	0.699801	0.890293	1	1402	tags=26%, list=11%, signal=29%
GO_VASCULAR_ENDOTHELIAL_CELL_PROLIFERATION	15	0.176196	0.833012	0.666667	0.891655	1	318	tags=20%, list=2%, signal=20%
GO_NEGATIVE_REGULATION_OF_ORGAN_GROWTH	26	0.138263	0.832854	0.671233	0.891215	1	1232	tags=23%, list=9%, signal=25%
GO_EXPLORATION_BEHAVIOR	22	0.150129	0.831914	0.698947	0.892237	1	4048	tags=45%, list=30%, signal=65%
GO_GLOBAL_GENOME_NUCLEOTIDE_EXCISION_REPAIR	25	0.140716	0.831565	0.665339	0.892113	1	9296	tags=84%, list=70%, signal=279%
GO_NEGATIVE_REGULATION_OF_CARDIOCYTE_DIFFERENTIATION	17	0.164518	0.830664	0.663405	0.893019	1	5633	tags=59%, list=42%, signal=102%
GO_POSITIVE_REGULATION_OF_DNA_RECOMBINATION	30	0.125716	0.830131	0.671518	0.893257	1	6306	tags=60%, list=47%, signal=114%
GO_REGULATION_OF_MITOCHONDRIAL_FISSION	21	0.151136	0.829634	0.667339	0.893445	1	4955	tags=52%, list=37%, signal=83%
GO_REGULATION_OF_CARDIAC_MUSCLE_CELL_ACTION_POTENTIAL	24	0.138908	0.829519	0.644578	0.892918	1	3140	tags=38%, list=24%, signal=49%
GO_RESPONSE_TO_ACETYLCHOLINE	25	0.139555	0.828496	0.699571	0.894076	1	9843	tags=88%, list=74%, signal=339%
GO_POSITIVE_REGULATION_OF_MUSCLE_CELL_APOPTOTIC_PROCESS	22	0.152993	0.828493	0.67451	0.893332	1	10655	tags=95%, list=80%, signal=481%
GO_LYMPHOCYTE_HOMEOSTASIS	43	0.103293	0.828411	0.696177	0.89274	1	4503	tags=44%, list=34%, signal=67%
GO_THIOESTER_BIOSYNTHETIC_PROCESS	48	0.103176	0.828055	0.672917	0.892691	1	9154	tags=79%, list=69%, signal=253%
GO_POSITIVE_REGULATION_OF_VASOCONSTRICTION	19	0.162638	0.827619	0.652	0.892751	1	1338	tags=26%, list=10%, signal=29%
GO_RESPONSE_TO_PROSTAGLANDIN_E	16	0.173356	0.826818	0.686654	0.893543	1	8496	tags=81%, list=64%, signal=225%
GO_NEGATIVE_REGULATION_OF_KINASE_ACTIVITY	201	0.0493373	0.826497	0.689024	0.893378	1	1998	tags=20%, list=15%, signal=23%
GO_POSITIVE_REGULATION_OF_AXON_EXTENSION	39	0.11205	0.825791	0.666667	0.894	1	3285	tags=36%, list=25%, signal=48%
GO_PROTEIN_KINASE_C_SIGNALING	20	0.150641	0.825401	0.693712	0.894014	1	4645	tags=50%, list=35%, signal=77%
GO_CELL_AGING	88	0.0731501	0.824056	0.704951	0.895844	1	3866	tags=36%, list=29%, signal=51%
GO_REGULATION_OF_MUSCLE_CELL_DIFFERENTIATION	121	0.0645543	0.823469	0.728953	0.896199	1	8375	tags=69%, list=63%, signal=186%
GO_CARDIAC_CELL_DEVELOPMENT	66	0.0846602	0.82302	0.694165	0.896299	1	6934	tags=61%, list=52%, signal=126%
GO_NEGATIVE_REGULATION_OF_STRESS_ACTIVATED_PROTEIN_KINASE_SIGNALING_CASCADE	35	0.116862	0.822726	0.69	0.896092	1	3766	tags=40%, list=28%, signal=56%
GO_ESTABLISHMENT_OF_PROTEIN_LOCALIZATION_TO_PLASMA_MEMBRANE	52	0.0948435	0.822387	0.686869	0.895987	1	3855	tags=38%, list=29%, signal=54%
GO_ENDOPLASMIC_RETICULUM_MANNOSE_TRIMMING	15	0.179812	0.822075	0.688559	0.895835	1	9130	tags=87%, list=69%, signal=277%
GO_C21_STEROID_HORMONE_BIOSYNTHETIC_PROCESS	21	0.147174	0.820201	0.69	0.898641	1	7539	tags=71%, list=57%, signal=165%
GO_NUCLEOTIDE_EXCISION_REPAIR_PREINCISION_COMPLEX_STABILIZATION	20	0.153466	0.818263	0.664683	0.901565	1	9259	tags=85%, list=70%, signal=280%
GO_VENTRICULAR_CARDIAC_MUSCLE_CELL_MEMBRANE_REPOLARIZATION	18	0.15863	0.817993	0.694231	0.901344	1	3062	tags=39%, list=23%, signal=50%
GO_REGULATION_OF_NON_CANONICAL_WNT_SIGNALING_PATHWAY	20	0.15098	0.817922	0.700405	0.900741	1	2647	tags=35%, list=20%, signal=44%
GO_SPECIFICATION_OF_SYMMETRY	91	0.0739492	0.816277	0.670103	0.902996	1	2528	tags=26%, list=19%, signal=32%
GO_REGULATION_OF_INTRINSIC_APOPTOTIC_SIGNALING_PATHWAY_IN_RESPONSE_TO_DNA_DAMAGE_BY_P53_CLASS_MEDIATOR	16	0.173167	0.815728	0.664	0.90325	1	5176	tags=56%, list=39%, signal=92%
GO_RESPONSE_TO_AMYLOID_BETA	34	0.117856	0.815588	0.679245	0.902763	1	782	tags=18%, list=6%, signal=19%
GO_LAMELLIPODIUM_ASSEMBLY	58	0.0899022	0.815085	0.681729	0.902941	1	11412	tags=95%, list=86%, signal=668%
GO_POSITIVE_REGULATION_OF_MITOTIC_CELL_CYCLE	127	0.0608674	0.814764	0.681553	0.902773	1	6523	tags=55%, list=49%, signal=107%
GO_METAPHASE_ANAPHASE_TRANSITION_OF_CELL_CYCLE	46	0.102084	0.814276	0.682573	0.902953	1	11937	tags=100%, list=90%, signal=979%
GO_POSITIVE_REGULATION_OF_MUSCLE_HYPERTROPHY	27	0.132675	0.812684	0.698152	0.905187	1	8576	tags=78%, list=65%, signal=219%
GO_REGULATION_OF_PROTEIN_POLYUBIQUITINATION	17	0.163233	0.811933	0.693878	0.905836	1	2523	tags=35%, list=19%, signal=44%
GO_HISTONE_H4_K5_ACETYLATION	16	0.171501	0.81121	0.65625	0.906426	1	7690	tags=75%, list=58%, signal=178%
GO_REGULATION_OF_T_CELL_DIFFERENTIATION_IN_THYMUS	17	0.168263	0.810877	0.685714	0.906325	1	3238	tags=41%, list=24%, signal=54%
GO_REGULATION_OF_DEFENSE_RESPONSE_TO_VIRUS_BY_HOST	22	0.144976	0.810402	0.70793	0.906461	1	8345	tags=77%, list=63%, signal=207%
GO_NEUROTRANSMITTER_RECEPTOR_LOCALIZATION_TO_POSTSYNAPTIC_SPECIALIZATION_MEMBRANE	20	0.151206	0.810089	0.707158	0.906284	1	5302	tags=55%, list=40%, signal=91%
GO_INSULIN_SECRETION_INVOLVED_IN_CELLULAR_RESPONSE_TO_GLUCOSE_STIMULUS	56	0.0928723	0.809458	0.677824	0.906698	1	3991	tags=39%, list=30%, signal=56%
GO_PROTEIN_FOLDING	191	0.0513408	0.809296	0.711066	0.906251	1	12199	tags=97%, list=92%, signal=1163%
GO_ATRIOVENTRICULAR_VALVE_DEVELOPMENT	19	0.153175	0.808609	0.701613	0.906758	1	3562	tags=42%, list=27%, signal=57%
GO_REGULATION_OF_PROTEIN_SUMOYLATION	19	0.153021	0.808516	0.705508	0.906189	1	4963	tags=53%, list=37%, signal=84%
GO_NEURAL_RETINA_DEVELOPMENT	48	0.0999566	0.808213	0.689024	0.906013	1	10581	tags=90%, list=80%, signal=438%
GO_RESPONSE_TO_PROSTAGLANDIN	22	0.140941	0.808182	0.714876	0.90533	1	4774	tags=50%, list=36%, signal=78%
GO_BONE_MATURATION	16	0.168374	0.808013	0.722772	0.904891	1	11054	tags=100%, list=83%, signal=594%
GO_RNA_CAPPING	32	0.120866	0.807939	0.695219	0.904287	1	9610	tags=84%, list=72%, signal=304%
GO_REGULATION_OF_PROTEIN_EXIT_FROM_ENDOPLASMIC_RETICULUM	23	0.138025	0.807922	0.680412	0.903576	1	10880	tags=96%, list=82%, signal=527%
GO_REGULATION_OF_LYMPHOCYTE_APOPTOTIC_PROCESS	35	0.113682	0.807124	0.716	0.904254	1	10643	tags=91%, list=80%, signal=458%
GO_POSITIVE_REGULATION_OF_FAT_CELL_DIFFERENTIATION	54	0.0927857	0.806849	0.701717	0.90402	1	1232	tags=19%, list=9%, signal=20%
GO_REGULATION_OF_T_CELL_MIGRATION	23	0.141236	0.805671	0.675835	0.905461	1	2170	tags=30%, list=16%, signal=36%
GO_NUCLEOSIDE_MONOPHOSPHATE_METABOLIC_PROCESS	28	0.127588	0.805553	0.729167	0.904938	1	3528	tags=39%, list=27%, signal=53%
GO_HEART_VALVE_DEVELOPMENT	45	0.102177	0.804806	0.70082	0.905559	1	7801	tags=69%, list=59%, signal=166%
GO_NEGATIVE_REGULATION_OF_MICROTUBULE_POLYMERIZATION_OR_DEPOLYMERIZATION	32	0.119994	0.804515	0.71063	0.905332	1	900	tags=19%, list=7%, signal=20%
GO_REGULATION_OF_CARDIAC_MUSCLE_CELL_MEMBRANE_REPOLARIZATION	18	0.15863	0.803272	0.689788	0.906922	1	3062	tags=39%, list=23%, signal=50%
GO_NEGATIVE_REGULATION_OF_FAT_CELL_DIFFERENTIATION	36	0.112758	0.803211	0.708835	0.906295	1	1827	tags=25%, list=14%, signal=29%
GO_REGULATION_OF_PROTEIN_DEACETYLATION	35	0.114458	0.802993	0.707983	0.905945	1	7595	tags=69%, list=57%, signal=160%
GO_ESTABLISHMENT_OR_MAINTENANCE_OF_BIPOLAR_CELL_POLARITY	42	0.106345	0.802878	0.706107	0.90545	1	3653	tags=38%, list=27%, signal=52%
GO_TRABECULA_FORMATION	21	0.144009	0.800405	0.720588	0.909058	1	7581	tags=71%, list=57%, signal=166%
GO_EYE_PHOTORECEPTOR_CELL_DIFFERENTIATION	31	0.122322	0.800051	0.7154	0.908937	1	10381	tags=90%, list=78%, signal=412%
GO_MALE_MEIOTIC_NUCLEAR_DIVISION	29	0.125039	0.799244	0.684211	0.909602	1	5215	tags=52%, list=39%, signal=85%
GO_REGULATION_OF_NITRIC_OXIDE_SYNTHASE_ACTIVITY	36	0.113525	0.797733	0.708333	0.911552	1	4401	tags=44%, list=33%, signal=66%
GO_C4_DICARBOXYLATE_TRANSPORT	20	0.152487	0.796754	0.728346	0.912616	1	6614	tags=65%, list=50%, signal=129%
GO_CELLULAR_RESPONSE_TO_EXTERNAL_STIMULUS	268	0.0421244	0.796567	0.699797	0.912197	1	11104	tags=88%, list=84%, signal=522%
GO_GOLGI_VESICLE_BUDDING	74	0.0778479	0.796267	0.730223	0.911984	1	11003	tags=91%, list=83%, signal=523%
GO_NEURON_PROJECTION_EXTENSION_INVOLVED_IN_NEURON_PROJECTION_GUIDANCE	36	0.110684	0.796046	0.734021	0.911653	1	747	tags=17%, list=6%, signal=18%
GO_PORE_COMPLEX_ASSEMBLY	15	0.170621	0.796029	0.705882	0.910955	1	4822	tags=53%, list=36%, signal=84%
GO_NEURAL_TUBE_FORMATION	93	0.0696737	0.795359	0.719192	0.911382	1	11655	tags=95%, list=88%, signal=764%
GO_MULTICELLULAR_ORGANISM_AGING	26	0.132725	0.794215	0.728992	0.91265	1	6417	tags=62%, list=48%, signal=119%
GO_CELLULAR_RESPONSE_TO_ABIOTIC_STIMULUS	247	0.0428831	0.793682	0.736842	0.912835	1	8210	tags=66%, list=62%, signal=169%
GO_REGULATION_OF_ASTROCYTE_DIFFERENTIATION	27	0.1279	0.791919	0.757874	0.915246	1	5686	tags=56%, list=43%, signal=97%
GO_MAINTENANCE_OF_SYNAPSE_STRUCTURE	15	0.172505	0.791899	0.719057	0.91454	1	9227	tags=87%, list=69%, signal=283%
GO_L_GLUTAMATE_TRANSMEMBRANE_TRANSPORT	21	0.143051	0.788819	0.744048	0.91928	1	10758	tags=95%, list=81%, signal=499%
GO_POSITIVE_REGULATION_OF_P38MAPK_CASCADE	21	0.14149	0.78819	0.740079	0.919625	1	9513	tags=86%, list=72%, signal=301%
GO_NEGATIVE_REGULATION_OF_ION_TRANSPORT	108	0.0662098	0.787509	0.706334	0.920044	1	849	tags=13%, list=6%, signal=14%
GO_INTERLEUKIN_1_BETA_SECRETION	26	0.129727	0.787145	0.741636	0.919959	1	10546	tags=92%, list=79%, signal=446%
GO_CELLULAR_RESPONSE_TO_CHOLESTEROL	15	0.167382	0.787061	0.711832	0.919377	1	5751	tags=60%, list=43%, signal=106%
GO_PROTEIN_DESTABILIZATION	40	0.102585	0.786643	0.722334	0.919391	1	8275	tags=73%, list=62%, signal=192%
GO_PURINE_NUCLEOSIDE_MONOPHOSPHATE_METABOLIC_PROCESS	19	0.149658	0.786623	0.752988	0.918704	1	8505	tags=79%, list=64%, signal=219%
GO_RESPONSE_TO_PLATELET_DERIVED_GROWTH_FACTOR	18	0.148257	0.785201	0.723232	0.920348	1	1723	tags=28%, list=13%, signal=32%
GO_EMBRYONIC_HEART_TUBE_DEVELOPMENT	54	0.0911991	0.785185	0.753968	0.919645	1	10113	tags=85%, list=76%, signal=355%
GO_SENSORY_ORGAN_MORPHOGENESIS	190	0.0490398	0.784728	0.744856	0.919747	1	6771	tags=56%, list=51%, signal=112%
GO_RESPONSE_TO_TEMPERATURE_STIMULUS	201	0.0487147	0.784566	0.7577	0.919284	1	816	tags=11%, list=6%, signal=11%
GO_EPHRIN_RECEPTOR_SIGNALING_PATHWAY	82	0.073252	0.782314	0.736842	0.922418	1	166	tags=9%, list=1%, signal=9%
GO_CELLULAR_RESPONSE_TO_CARBOHYDRATE_STIMULUS	117	0.061906	0.782308	0.723938	0.9217	1	4863	tags=43%, list=37%, signal=67%
GO_B_CELL_PROLIFERATION	49	0.0941063	0.782214	0.730849	0.92115	1	6076	tags=55%, list=46%, signal=101%
GO_INNER_EAR_AUDITORY_RECEPTOR_CELL_DIFFERENTIATION	22	0.140824	0.781829	0.745342	0.921091	1	7796	tags=73%, list=59%, signal=176%
GO_CYTOPLASMIC_MRNA_PROCESSING_BODY_ASSEMBLY	18	0.153104	0.781553	0.720322	0.920844	1	11257	tags=100%, list=85%, signal=653%
GO_NEUROMUSCULAR_PROCESS_CONTROLLING_BALANCE	41	0.102141	0.780964	0.733068	0.921111	1	10315	tags=88%, list=78%, signal=391%
GO_CELLULAR_RESPONSE_TO_ARSENIC_CONTAINING_SUBSTANCE	15	0.164143	0.780658	0.752988	0.920903	1	8452	tags=80%, list=64%, signal=220%
GO_GLANDULAR_EPITHELIAL_CELL_DIFFERENTIATION	34	0.111794	0.780266	0.746914	0.920825	1	2035	tags=26%, list=15%, signal=31%
GO_REGULATION_OF_ISOTYPE_SWITCHING	22	0.138919	0.779398	0.749004	0.921608	1	6009	tags=59%, list=45%, signal=108%
GO_MONOSACCHARIDE_CATABOLIC_PROCESS	32	0.113177	0.778321	0.745868	0.922705	1	8466	tags=75%, list=64%, signal=206%
GO_EMBRYONIC_SKELETAL_SYSTEM_MORPHOGENESIS	55	0.0900093	0.776712	0.740668	0.924767	1	4607	tags=44%, list=35%, signal=67%
GO_MORPHOGENESIS_OF_AN_EPITHELIAL_FOLD	20	0.147136	0.776248	0.750491	0.924834	1	4027	tags=45%, list=30%, signal=64%
GO_NON_MOTILE_CILIUM_ASSEMBLY	49	0.0938997	0.775824	0.753479	0.924835	1	11232	tags=94%, list=85%, signal=604%
GO_DEVELOPMENTAL_INDUCTION	22	0.138275	0.77579	0.741201	0.924168	1	9038	tags=82%, list=68%, signal=255%
GO_MRNA_CLEAVAGE	21	0.141005	0.775755	0.746964	0.923504	1	11418	tags=100%, list=86%, signal=709%
GO_COENZYME_BIOSYNTHETIC_PROCESS	127	0.0582981	0.774948	0.781369	0.924142	1	10638	tags=86%, list=80%, signal=426%
GO_NEGATIVE_REGULATION_OF_JNK_CASCADE	27	0.124214	0.774363	0.72428	0.924407	1	3766	tags=41%, list=28%, signal=57%
GO_NEGATIVE_REGULATION_OF_ENDOTHELIAL_CELL_PROLIFERATION	29	0.122007	0.772196	0.741551	0.927337	1	1589	tags=24%, list=12%, signal=27%
GO_MYOTUBE_DIFFERENTIATION	73	0.0780636	0.771231	0.714286	0.928247	1	1516	tags=19%, list=11%, signal=22%
GO_CENTRIOLE_ASSEMBLY	35	0.11199	0.771217	0.767717	0.927547	1	1932	tags=26%, list=15%, signal=30%
GO_REGULATION_OF_SPINDLE_ASSEMBLY	27	0.125068	0.771124	0.772636	0.926975	1	11138	tags=96%, list=84%, signal=593%
GO_POSITIVE_REGULATION_OF_PEPTIDYL_THREONINE_PHOSPHORYLATION	26	0.129529	0.770937	0.732535	0.926554	1	1859	tags=27%, list=14%, signal=31%
GO_NEGATIVE_REGULATION_OF_PROTEIN_COMPLEX_DISASSEMBLY	58	0.0860505	0.770079	0.780335	0.927258	1	3214	tags=33%, list=24%, signal=43%
GO_NEGATIVE_REGULATION_OF_NF_KAPPAB_TRANSCRIPTION_FACTOR_ACTIVITY	64	0.0837673	0.769798	0.764228	0.927017	1	7405	tags=64%, list=56%, signal=144%
GO_MATURATION_OF_LSU_RRNA	19	0.146921	0.76719	0.747036	0.930781	1	3645	tags=42%, list=27%, signal=58%
GO_FOLIC_ACID_METABOLIC_PROCESS	16	0.162432	0.766965	0.765306	0.930415	1	1996	tags=31%, list=15%, signal=37%
GO_NEGATIVE_REGULATION_OF_CARTILAGE_DEVELOPMENT	17	0.150881	0.766479	0.754	0.930502	1	5814	tags=59%, list=44%, signal=104%
GO_TELENCEPHALON_GLIAL_CELL_MIGRATION	21	0.139606	0.765556	0.758197	0.931346	1	9538	tags=86%, list=72%, signal=303%
GO_ASYMMETRIC_CELL_DIVISION	17	0.15362	0.765543	0.755741	0.930644	1	11250	tags=100%, list=85%, signal=651%
GO_SMOOTH_MUSCLE_TISSUE_DEVELOPMENT	17	0.152787	0.764201	0.77167	0.932153	1	8134	tags=76%, list=61%, signal=197%
GO_CHROMOSOME_ORGANIZATION_INVOLVED_IN_MEIOTIC_CELL_CYCLE	41	0.101385	0.763852	0.770297	0.932007	1	8056	tags=71%, list=61%, signal=179%
GO_EMBRYONIC_CAMERA_TYPE_EYE_DEVELOPMENT	33	0.11513	0.763225	0.767396	0.932351	1	6930	tags=64%, list=52%, signal=133%
GO_REGULATION_OF_FAT_CELL_DIFFERENTIATION	101	0.064254	0.762657	0.764706	0.932602	1	3757	tags=35%, list=28%, signal=48%
GO_HOMEOSTASIS_OF_NUMBER_OF_CELLS	192	0.0477339	0.76265	0.76701	0.931897	1	6088	tags=51%, list=46%, signal=92%
GO_POSITIVE_REGULATION_OF_CARDIAC_MUSCLE_CELL_PROLIFERATION	20	0.143557	0.762204	0.781132	0.931876	1	3410	tags=40%, list=26%, signal=54%
GO_NEURON_CELLULAR_HOMEOSTASIS	27	0.121474	0.762123	0.758285	0.931311	1	849	tags=19%, list=6%, signal=20%
GO_REGULATION_OF_RECEPTOR_LOCALIZATION_TO_SYNAPSE	16	0.160078	0.762121	0.7607	0.930601	1	7011	tags=69%, list=53%, signal=145%
GO_RNA_STABILIZATION	38	0.102785	0.760107	0.767677	0.933126	1	9129	tags=79%, list=69%, signal=251%
GO_BONE_REMODELING	62	0.0833251	0.759945	0.781563	0.932675	1	11115	tags=92%, list=84%, signal=559%
GO_CARDIOCYTE_DIFFERENTIATION	110	0.0609532	0.759484	0.772917	0.93273	1	8257	tags=68%, list=62%, signal=179%
GO_CHROMATIN_ORGANIZATION_INVOLVED_IN_REGULATION_OF_TRANSCRIPTION	73	0.076226	0.759323	0.765784	0.932301	1	3907	tags=37%, list=29%, signal=52%
GO_NEUROTRANSMITTER_REUPTAKE	15	0.161356	0.758121	0.772358	0.933602	1	9375	tags=87%, list=71%, signal=294%
GO_POSITIVE_REGULATION_OF_TELOMERASE_ACTIVITY	34	0.109904	0.756954	0.752066	0.934813	1	5578	tags=53%, list=42%, signal=91%
GO_EMBRYONIC_EYE_MORPHOGENESIS	29	0.118239	0.755121	0.745726	0.937052	1	6680	tags=62%, list=50%, signal=125%
GO_PHOSPHATIDYLGLYCEROL_METABOLIC_PROCESS	16	0.157658	0.75421	0.763265	0.937805	1	9535	tags=88%, list=72%, signal=309%
GO_BONE_RESORPTION	42	0.0975781	0.753454	0.780156	0.938304	1	11047	tags=93%, list=83%, signal=548%
GO_DIGESTIVE_SYSTEM_DEVELOPMENT	104	0.0628653	0.753295	0.786469	0.937852	1	6454	tags=55%, list=49%, signal=106%
GO_P38MAPK_CASCADE	35	0.105922	0.75324	0.782101	0.937237	1	1253	tags=20%, list=9%, signal=22%
GO_MRNA_CIS_SPLICING_VIA_SPLICEOSOME	29	0.11678	0.75323	0.78327	0.936538	1	9449	tags=83%, list=71%, signal=286%
GO_PHYSIOLOGICAL_CARDIAC_MUSCLE_HYPERTROPHY	21	0.13756	0.753066	0.761711	0.936101	1	1338	tags=24%, list=10%, signal=26%
GO_PURINE_NUCLEOSIDE_METABOLIC_PROCESS	32	0.112371	0.752621	0.767825	0.936107	1	8892	tags=78%, list=67%, signal=236%
GO_VIRAL_GENOME_REPLICATION	82	0.0705984	0.752353	0.777989	0.935809	1	8953	tags=74%, list=67%, signal=227%
GO_DETERMINATION_OF_HEART_LEFT_RIGHT_ASYMMETRY	44	0.0975149	0.75201	0.782696	0.935667	1	9883	tags=84%, list=74%, signal=327%
GO_ERAD_PATHWAY	89	0.068455	0.751478	0.772901	0.935833	1	12236	tags=99%, list=92%, signal=1238%
GO_FOREBRAIN_NEURON_DEVELOPMENT	28	0.120812	0.751204	0.777778	0.935589	1	770	tags=18%, list=6%, signal=19%
GO_POSITIVE_REGULATION_OF_CELL_CYCLE	315	0.0365758	0.751134	0.762646	0.934988	1	6739	tags=54%, list=51%, signal=108%
GO_REGULATION_OF_MRNA_3_END_PROCESSING	25	0.127132	0.751117	0.782609	0.934305	1	3097	tags=36%, list=23%, signal=47%
GO_PROTEIN_IMPORT_INTO_MITOCHONDRIAL_MATRIX	17	0.152521	0.750634	0.778004	0.934372	1	6574	tags=65%, list=49%, signal=128%
GO_SENSORY_PERCEPTION_OF_PAIN	71	0.0773002	0.750205	0.774451	0.934356	1	849	tags=14%, list=6%, signal=15%
GO_APPENDAGE_MORPHOGENESIS	114	0.0600334	0.74968	0.764244	0.934474	1	5853	tags=50%, list=44%, signal=89%
GO_REGULATION_OF_CELLULAR_PROTEIN_LOCALIZATION	459	0.0309494	0.749268	0.764259	0.934415	1	6493	tags=52%, list=49%, signal=98%
GO_POSITIVE_REGULATION_OF_EXTRINSIC_APOPTOTIC_SIGNALING_PATHWAY_VIA_DEATH_DOMAIN_RECEPTORS	15	0.157514	0.748247	0.795591	0.935326	1	4110	tags=47%, list=31%, signal=67%
GO_PROTEIN_LOCALIZATION_TO_MITOCHONDRION	131	0.0561512	0.747506	0.778656	0.935802	1	10724	tags=86%, list=81%, signal=442%
GO_REGULATION_OF_SODIUM_ION_TRANSMEMBRANE_TRANSPORT	56	0.0840314	0.747433	0.783613	0.935214	1	4108	tags=39%, list=31%, signal=57%
GO_NEGATIVE_REGULATION_OF_ACTIN_FILAMENT_BUNDLE_ASSEMBLY	19	0.143855	0.74662	0.785567	0.935799	1	8582	tags=79%, list=65%, signal=223%
GO_NEGATIVE_REGULATION_OF_RESPONSE_TO_OXIDATIVE_STRESS	38	0.10265	0.745787	0.790476	0.936398	1	3535	tags=37%, list=27%, signal=50%
GO_MITOTIC_G2_DNA_DAMAGE_CHECKPOINT	17	0.150708	0.745646	0.784047	0.935912	1	3471	tags=41%, list=26%, signal=56%
GO_TRANSCRIPTION_BY_RNA_POLYMERASE_I	55	0.0869183	0.744616	0.806841	0.93688	1	11897	tags=98%, list=90%, signal=933%
GO_POSITIVE_REGULATION_OF_ISOTYPE_SWITCHING	16	0.156961	0.742073	0.780303	0.940149	1	1238	tags=25%, list=9%, signal=28%
GO_RAB_PROTEIN_SIGNAL_TRANSDUCTION	61	0.0803562	0.741649	0.784553	0.940128	1	2204	tags=25%, list=17%, signal=29%
GO_NEGATIVE_REGULATION_OF_VASCULAR_SMOOTH_MUSCLE_CELL_PROLIFERATION	15	0.156384	0.741262	0.809901	0.940008	1	1467	tags=27%, list=11%, signal=30%
GO_REGULATION_OF_TELOMERASE_ACTIVITY	45	0.0916321	0.741235	0.781893	0.939344	1	5578	tags=51%, list=42%, signal=88%
GO_INTRACELLULAR_LIPID_TRANSPORT	36	0.108269	0.74095	0.782158	0.939067	1	2994	tags=33%, list=23%, signal=43%
GO_LEUKOCYTE_ADHESION_TO_VASCULAR_ENDOTHELIAL_CELL	22	0.134582	0.740346	0.791753	0.939321	1	9087	tags=82%, list=68%, signal=258%
GO_REGULATION_OF_SMOOTHENED_SIGNALING_PATHWAY	71	0.0739088	0.739368	0.791583	0.940143	1	12312	tags=100%, list=93%, signal=1352%
GO_POSITIVE_REGULATION_OF_STRIATED_MUSCLE_CELL_DIFFERENTIATION	40	0.0998113	0.739198	0.802062	0.939695	1	670	tags=15%, list=5%, signal=16%
GO_LEUKOCYTE_APOPTOTIC_PROCESS	72	0.074589	0.737932	0.816822	0.940957	1	11011	tags=90%, list=83%, signal=524%
GO_SECONDARY_METABOLIC_PROCESS	37	0.103701	0.736993	0.799591	0.941656	1	6886	tags=62%, list=52%, signal=129%
GO_POSITIVE_REGULATION_OF_LEUKOCYTE_PROLIFERATION	85	0.0697063	0.736817	0.811508	0.941221	1	10805	tags=88%, list=81%, signal=469%
GO_NEGATIVE_REGULATION_OF_LYASE_ACTIVITY	15	0.155556	0.736262	0.787575	0.941407	1	592	tags=20%, list=4%, signal=21%
GO_EMBRYONIC_CAMERA_TYPE_EYE_MORPHOGENESIS	22	0.133876	0.735869	0.786139	0.941289	1	6680	tags=64%, list=50%, signal=128%
GO_GLAND_DEVELOPMENT	322	0.0355773	0.735695	0.802419	0.940872	1	6389	tags=52%, list=48%, signal=97%
GO_MODULATION_OF_TRANSCRIPTION_IN_OTHER_ORGANISM_INVOLVED_IN_SYMBIOTIC_INTERACTION	23	0.124985	0.735137	0.798817	0.94103	1	11053	tags=96%, list=83%, signal=567%
GO_POSITIVE_REGULATION_OF_NOTCH_SIGNALING_PATHWAY	40	0.0992076	0.734993	0.804979	0.940548	1	5994	tags=55%, list=45%, signal=100%
GO_REGULATION_OF_SMALL_GTPASE_MEDIATED_SIGNAL_TRANSDUCTION	296	0.0363037	0.733814	0.841336	0.941665	1	8507	tags=68%, list=64%, signal=184%
GO_POSITIVE_REGULATION_OF_HEART_RATE	17	0.149463	0.733372	0.817048	0.94165	1	1924	tags=29%, list=14%, signal=34%
GO_VESICLE_TARGETING_TO_FROM_OR_WITHIN_GOLGI	69	0.0764594	0.733316	0.812253	0.941035	1	9389	tags=78%, list=71%, signal=265%
GO_REGULATION_OF_PHOSPHATASE_ACTIVITY	146	0.0516586	0.732992	0.826962	0.940816	1	5965	tags=50%, list=45%, signal=90%
GO_NEGATIVE_REGULATION_OF_EXTRINSIC_APOPTOTIC_SIGNALING_PATHWAY	81	0.0692485	0.732982	0.818548	0.940136	1	2858	tags=28%, list=22%, signal=36%
GO_ANTERIOR_POSTERIOR_AXIS_SPECIFICATION	32	0.10966	0.732397	0.802469	0.940272	1	7682	tags=69%, list=58%, signal=163%
GO_AORTIC_VALVE_DEVELOPMENT	21	0.134093	0.732036	0.775794	0.940138	1	5814	tags=57%, list=44%, signal=101%
GO_CELLULAR_RESPONSE_TO_OSMOTIC_STRESS	32	0.106973	0.731874	0.811508	0.939686	1	6887	tags=63%, list=52%, signal=129%
GO_EPITHELIAL_CILIUM_MOVEMENT	15	0.155706	0.730553	0.818359	0.941052	1	9450	tags=87%, list=71%, signal=300%
GO_REGULATION_OF_DNA_BINDING_TRANSCRIPTION_FACTOR_ACTIVITY	323	0.0358944	0.730147	0.806452	0.940948	1	4183	tags=35%, list=31%, signal=50%
GO_ANDROGEN_RECEPTOR_SIGNALING_PATHWAY	52	0.0882716	0.729203	0.794574	0.941672	1	10587	tags=88%, list=80%, signal=433%
GO_MATERNAL_PROCESS_INVOLVED_IN_FEMALE_PREGNANCY	49	0.0882185	0.729048	0.832636	0.941233	1	11036	tags=92%, list=83%, signal=539%
GO_ARTERY_DEVELOPMENT	69	0.0755156	0.728368	0.801255	0.94156	1	7668	tags=65%, list=58%, signal=153%
GO_VENTRICULAR_SEPTUM_DEVELOPMENT	57	0.0831374	0.726983	0.803644	0.942887	1	3562	tags=35%, list=27%, signal=48%
GO_INTRACELLULAR_RECEPTOR_SIGNALING_PATHWAY	230	0.0407417	0.726793	0.813008	0.942466	1	7152	tags=58%, list=54%, signal=123%
GO_OLFACTORY_LOBE_DEVELOPMENT	28	0.117263	0.726499	0.807393	0.942212	1	2241	tags=29%, list=17%, signal=34%
GO_REGULATION_OF_DEPHOSPHORYLATION	175	0.0464158	0.722922	0.819048	0.946768	1	6377	tags=53%, list=48%, signal=100%
GO_DEVELOPMENT_OF_PRIMARY_FEMALE_SEXUAL_CHARACTERISTICS	77	0.0720257	0.722907	0.823529	0.946098	1	7332	tags=62%, list=55%, signal=138%
GO_ENDODERM_FORMATION	37	0.100289	0.722316	0.815891	0.946291	1	825	tags=16%, list=6%, signal=17%
GO_CELLULAR_RESPONSE_TO_DSRNA	18	0.137759	0.722171	0.849609	0.945807	1	9984	tags=89%, list=75%, signal=357%
GO_DIENCEPHALON_DEVELOPMENT	52	0.0878648	0.721699	0.846939	0.94582	1	5992	tags=54%, list=45%, signal=98%
GO_G2_DNA_DAMAGE_CHECKPOINT	26	0.116759	0.721258	0.827309	0.945801	1	4073	tags=42%, list=31%, signal=61%
GO_MEMBRANE_BIOGENESIS	31	0.113063	0.720458	0.805845	0.946242	1	2787	tags=32%, list=21%, signal=41%
GO_CYCLIC_NUCLEOTIDE_BIOSYNTHETIC_PROCESS	16	0.14954	0.720212	0.832	0.945947	1	4659	tags=50%, list=35%, signal=77%
GO_OSTEOBLAST_PROLIFERATION	20	0.13474	0.720029	0.824219	0.945519	1	3527	tags=40%, list=27%, signal=54%
GO_CARBOHYDRATE_CATABOLIC_PROCESS	154	0.0497888	0.719958	0.821206	0.944941	1	10909	tags=87%, list=82%, signal=480%
GO_SOMATIC_DIVERSIFICATION_OF_IMMUNE_RECEPTORS	45	0.0917579	0.7197	0.831014	0.944636	1	5281	tags=49%, list=40%, signal=81%
GO_B_CELL_ACTIVATION	160	0.048215	0.718803	0.791919	0.945216	1	11410	tags=91%, list=86%, signal=633%
GO_ESTABLISHMENT_OF_MITOTIC_SPINDLE_LOCALIZATION	25	0.120513	0.71871	0.825103	0.944672	1	6906	tags=64%, list=52%, signal=133%
GO_NEGATIVE_REGULATION_OF_DNA_BIOSYNTHETIC_PROCESS	29	0.112646	0.718583	0.835341	0.944163	1	8129	tags=72%, list=61%, signal=186%
GO_REGULATION_OF_RELEASE_OF_SEQUESTERED_CALCIUM_ION_INTO_CYTOSOL	62	0.0776725	0.717566	0.825462	0.944909	1	3473	tags=34%, list=26%, signal=46%
GO_MORPHOGENESIS_OF_A_BRANCHING_STRUCTURE	153	0.0496368	0.716151	0.83	0.946265	1	4993	tags=42%, list=38%, signal=67%
GO_TYPE_B_PANCREATIC_CELL_PROLIFERATION	15	0.152994	0.716123	0.836653	0.945617	1	2398	tags=33%, list=18%, signal=41%
GO_SENSORY_PERCEPTION_OF_SMELL	20	0.132668	0.715524	0.822086	0.945801	1	4219	tags=45%, list=32%, signal=66%
GO_SPECIFICATION_OF_ANIMAL_ORGAN_IDENTITY	20	0.133723	0.71489	0.835341	0.945975	1	10850	tags=95%, list=82%, signal=517%
GO_FILOPODIUM_ASSEMBLY	53	0.0835779	0.71264	0.836812	0.948502	1	2654	tags=28%, list=20%, signal=35%
GO_CLATHRIN_COAT_ASSEMBLY	18	0.136578	0.712559	0.839216	0.947929	1	10738	tags=94%, list=81%, signal=491%
GO_TERMINATION_OF_RNA_POLYMERASE_II_TRANSCRIPTION	33	0.104891	0.710465	0.838521	0.950204	1	11093	tags=94%, list=83%, signal=567%
GO_FERTILIZATION	85	0.0660134	0.710403	0.836935	0.949595	1	10072	tags=82%, list=76%, signal=338%
GO_POSITIVE_REGULATION_OF_LONG_TERM_SYNAPTIC_POTENTIATION	21	0.128743	0.708651	0.830303	0.951299	1	10315	tags=90%, list=78%, signal=404%
GO_PROGRAMMED_NECROTIC_CELL_DEATH	33	0.10256	0.708071	0.831703	0.951379	1	9513	tags=82%, list=72%, signal=287%
GO_PROTEIN_HOMOOLIGOMERIZATION	265	0.0376649	0.706515	0.838115	0.952758	1	6680	tags=54%, list=50%, signal=106%
GO_REGULATION_OF_CELLULAR_EXTRAVASATION	17	0.142217	0.706136	0.854	0.952599	1	5929	tags=59%, list=45%, signal=106%
GO_NUCLEOSIDE_TRIPHOSPHATE_METABOLIC_PROCESS	53	0.0820428	0.704965	0.810204	0.953527	1	12203	tags=100%, list=92%, signal=1218%
GO_NEUROTROPHIN_TRK_RECEPTOR_SIGNALING_PATHWAY	29	0.109039	0.70407	0.832981	0.954085	1	6802	tags=62%, list=51%, signal=127%
GO_FEMALE_SEX_DIFFERENTIATION	88	0.0646372	0.703223	0.835294	0.954575	1	1411	tags=17%, list=11%, signal=19%
GO_MITOTIC_CELL_CYCLE_CHECKPOINT	140	0.0500652	0.702697	0.847495	0.954634	1	10827	tags=86%, list=81%, signal=461%
GO_REGULATION_OF_MYOTUBE_DIFFERENTIATION	35	0.10146	0.702466	0.829787	0.954256	1	2831	tags=31%, list=21%, signal=40%
GO_MOTILE_CILIUM_ASSEMBLY	17	0.141566	0.702226	0.818898	0.953903	1	11410	tags=100%, list=86%, signal=706%
GO_BODY_FLUID_SECRETION	67	0.0724461	0.701124	0.850943	0.95475	1	4000	tags=37%, list=30%, signal=53%
GO_NEGATIVE_REGULATION_OF_GENE_SILENCING	22	0.126381	0.700606	0.846316	0.954745	1	10404	tags=91%, list=78%, signal=418%
GO_RAC_PROTEIN_SIGNAL_TRANSDUCTION	33	0.104528	0.700356	0.839175	0.954406	1	7876	tags=70%, list=59%, signal=171%
GO_RUFFLE_ASSEMBLY	38	0.0953779	0.700307	0.841237	0.953783	1	6779	tags=61%, list=51%, signal=123%
GO_AXONEMAL_DYNEIN_COMPLEX_ASSEMBLY	22	0.125627	0.699911	0.827655	0.953634	1	10414	tags=91%, list=78%, signal=419%
GO_CANONICAL_WNT_SIGNALING_PATHWAY	285	0.0349542	0.699893	0.85259	0.952978	1	10736	tags=84%, list=81%, signal=429%
GO_NOTOCHORD_DEVELOPMENT	16	0.14163	0.697525	0.859684	0.955467	1	4764	tags=50%, list=36%, signal=78%
GO_HEART_GROWTH	70	0.0710504	0.697281	0.852	0.955092	1	1338	tags=17%, list=10%, signal=19%
GO_REGULATION_OF_MYELOID_LEUKOCYTE_DIFFERENTIATION	81	0.0655698	0.697142	0.854369	0.954588	1	6024	tags=52%, list=45%, signal=94%
GO_POSITIVE_REGULATION_OF_PROTEIN_MODIFICATION_BY_SMALL_PROTEIN_CONJUGATION_OR_REMOVAL	111	0.0572902	0.694519	0.855072	0.95734	1	9421	tags=77%, list=71%, signal=261%
GO_NEUTRAL_LIPID_BIOSYNTHETIC_PROCESS	30	0.105279	0.694419	0.845691	0.956796	1	5691	tags=53%, list=43%, signal=93%
GO_RUFFLE_ORGANIZATION	47	0.0858904	0.692677	0.845361	0.95843	1	6779	tags=60%, list=51%, signal=121%
GO_RESPONSE_TO_TRANSFORMING_GROWTH_FACTOR_BETA	205	0.0420198	0.690907	0.842742	0.960118	1	4830	tags=40%, list=36%, signal=63%
GO_OSTEOCLAST_DIFFERENTIATION	67	0.0719608	0.690855	0.84252	0.959511	1	5990	tags=52%, list=45%, signal=95%
GO_B_CELL_APOPTOTIC_PROCESS	20	0.127882	0.6906	0.844358	0.959158	1	6276	tags=60%, list=47%, signal=114%
GO_CARDIAC_SEPTUM_DEVELOPMENT	87	0.0629925	0.688676	0.847195	0.960947	1	2528	tags=25%, list=19%, signal=31%
GO_POSITIVE_REGULATION_OF_CELLULAR_PROTEIN_LOCALIZATION	285	0.0349177	0.688538	0.868173	0.960426	1	6493	tags=52%, list=49%, signal=100%
GO_NEGATIVE_REGULATION_OF_ENDOTHELIAL_CELL_APOPTOTIC_PROCESS	22	0.123523	0.688098	0.829317	0.960276	1	4401	tags=45%, list=33%, signal=68%
GO_TELOMERE_CAPPING	37	0.0942918	0.687573	0.849174	0.960231	1	3778	tags=38%, list=28%, signal=53%
GO_MORPHOGENESIS_OF_AN_EPITHELIAL_SHEET	47	0.084957	0.687219	0.838264	0.960033	1	4812	tags=45%, list=36%, signal=70%
GO_VASCULAR_SMOOTH_MUSCLE_CELL_DIFFERENTIATION	21	0.123995	0.687174	0.864407	0.959419	1	10378	tags=90%, list=78%, signal=412%
GO_HEART_TRABECULA_MORPHOGENESIS	30	0.107692	0.685834	0.859406	0.96043	1	7874	tags=70%, list=59%, signal=171%
GO_PROTEIN_HYDROXYLATION	26	0.112021	0.684453	0.87574	0.961518	1	4647	tags=46%, list=35%, signal=71%
GO_COPPER_ION_HOMEOSTASIS	16	0.14518	0.684138	0.8833	0.961228	1	2225	tags=31%, list=17%, signal=37%
GO_PEPTIDYL_TYROSINE_AUTOPHOSPHORYLATION	28	0.107628	0.68382	0.864919	0.960985	1	11387	tags=96%, list=86%, signal=672%
GO_OOGENESIS	59	0.0763064	0.683697	0.872928	0.960468	1	4846	tags=44%, list=36%, signal=69%
GO_CELLULAR_RESPONSE_TO_STEROL	18	0.135724	0.683562	0.872255	0.959987	1	3366	tags=39%, list=25%, signal=52%
GO_PTERIDINE_CONTAINING_COMPOUND_METABOLIC_PROCESS	23	0.119342	0.683412	0.860735	0.959501	1	727	tags=17%, list=5%, signal=18%
GO_C21_STEROID_HORMONE_METABOLIC_PROCESS	25	0.112868	0.681663	0.861723	0.960974	1	7539	tags=68%, list=57%, signal=157%
GO_COCHLEA_DEVELOPMENT	40	0.0919434	0.678443	0.877756	0.964169	1	7087	tags=63%, list=53%, signal=134%
GO_POSITIVE_REGULATION_OF_PROTEIN_TARGETING_TO_MITOCHONDRION	30	0.104223	0.67568	0.861386	0.966861	1	10578	tags=90%, list=80%, signal=440%
GO_MUSCLE_CELL_DIFFERENTIATION	268	0.0356137	0.674807	0.872093	0.967203	1	8263	tags=66%, list=62%, signal=170%
GO_MEMBRANE_DISASSEMBLY	15	0.147119	0.672802	0.885277	0.969011	1	6906	tags=67%, list=52%, signal=139%
GO_REGULATION_OF_ALCOHOL_BIOSYNTHETIC_PROCESS	62	0.0723612	0.672535	0.888438	0.968645	1	971	tags=15%, list=7%, signal=16%
GO_BROWN_FAT_CELL_DIFFERENTIATION	32	0.10035	0.671948	0.872165	0.968672	1	3237	tags=34%, list=24%, signal=45%
GO_MICROTUBULE_ANCHORING	24	0.115087	0.671836	0.886	0.968132	1	7886	tags=71%, list=59%, signal=174%
GO_REGULATION_OF_EPIDERMAL_CELL_DIFFERENTIATION	39	0.0918422	0.671706	0.890656	0.967599	1	7642	tags=67%, list=58%, signal=156%
GO_CARBOHYDRATE_PHOSPHORYLATION	24	0.112449	0.670272	0.881048	0.968607	1	5706	tags=54%, list=43%, signal=95%
GO_POSITIVE_REGULATION_OF_PLASMA_MEMBRANE_BOUNDED_CELL_PROJECTION_ASSEMBLY	85	0.0615676	0.669602	0.894737	0.968717	1	9818	tags=80%, list=74%, signal=304%
GO_CEREBRAL_CORTEX_CELL_MIGRATION	41	0.0884374	0.669374	0.886274	0.968307	1	11469	tags=95%, list=86%, signal=692%
GO_TISSUE_HOMEOSTASIS	148	0.0468459	0.667505	0.88403	0.969845	1	11057	tags=88%, list=83%, signal=517%
GO_REGULATION_OF_LYASE_ACTIVITY	29	0.105526	0.667053	0.880478	0.969671	1	891	tags=17%, list=7%, signal=18%
GO_GLYCOSPHINGOLIPID_BIOSYNTHETIC_PROCESS	24	0.11407	0.666686	0.890385	0.969413	1	147	tags=13%, list=1%, signal=13%
GO_POSITIVE_REGULATION_OF_MULTICELLULAR_ORGANISM_GROWTH	25	0.111813	0.66637	0.884381	0.96911	1	2237	tags=28%, list=17%, signal=34%
GO_MORPHOGENESIS_OF_AN_EPITHELIUM	422	0.0283455	0.665387	0.879098	0.969589	1	11822	tags=92%, list=89%, signal=804%
GO_MECHANORECEPTOR_DIFFERENTIATION	43	0.0866787	0.662245	0.882239	0.972437	1	8741	tags=74%, list=66%, signal=217%
GO_NEGATIVE_REGULATION_OF_LEUKOCYTE_PROLIFERATION	48	0.0815776	0.662225	0.911447	0.971786	1	11655	tags=96%, list=88%, signal=776%
GO_REGULATION_OF_B_CELL_ACTIVATION	83	0.0631027	0.66172	0.90495	0.971684	1	11655	tags=94%, list=88%, signal=759%
GO_NEGATIVE_REGULATION_OF_EMBRYONIC_DEVELOPMENT	22	0.11968	0.661634	0.888889	0.971112	1	4452	tags=45%, list=33%, signal=68%
GO_REGULATION_OF_ANDROGEN_RECEPTOR_SIGNALING_PATHWAY	23	0.116556	0.661296	0.87747	0.970818	1	10587	tags=91%, list=80%, signal=448%
GO_POSITIVE_REGULATION_OF_TELOMERE_CAPPING	16	0.140566	0.661228	0.896686	0.970237	1	625	tags=19%, list=5%, signal=20%
GO_ACYLGLYCEROL_HOMEOSTASIS	16	0.139464	0.660887	0.892057	0.969933	1	6454	tags=63%, list=49%, signal=121%
GO_MUSCLE_HYPERTROPHY	72	0.065315	0.660389	0.892996	0.969832	1	2089	tags=22%, list=16%, signal=26%
GO_NEGATIVE_REGULATION_OF_CELL_CYCLE_G1_S_PHASE_TRANSITION	91	0.0586616	0.660128	0.912871	0.969452	1	3460	tags=32%, list=26%, signal=43%
GO_POSITIVE_REGULATION_OF_CELL_GROWTH	137	0.0470088	0.658789	0.9	0.970206	1	3455	tags=31%, list=26%, signal=41%
GO_LEUKOCYTE_HOMEOSTASIS	61	0.0713881	0.658084	0.896208	0.970326	1	11691	tags=95%, list=88%, signal=787%
GO_POSITIVE_REGULATION_OF_VASCULAR_ENDOTHELIAL_GROWTH_FACTOR_PRODUCTION	18	0.127411	0.65796	0.888438	0.969809	1	7168	tags=67%, list=54%, signal=145%
GO_REGULATION_OF_CELLULAR_CARBOHYDRATE_METABOLIC_PROCESS	91	0.060047	0.657748	0.891473	0.969382	1	11036	tags=89%, list=83%, signal=521%
GO_NEGATIVE_REGULATION_OF_ERBB_SIGNALING_PATHWAY	43	0.0837066	0.657701	0.890496	0.968786	1	11562	tags=95%, list=87%, signal=731%
GO_POSITIVE_REGULATION_OF_T_CELL_MIGRATION	17	0.130929	0.657411	0.89916	0.968449	1	2170	tags=29%, list=16%, signal=35%
GO_REGULATION_OF_PROTEIN_BINDING	179	0.0418336	0.653858	0.912245	0.971617	1	8657	tags=69%, list=65%, signal=196%
GO_CELLULAR_PIGMENTATION	43	0.0834327	0.653444	0.904031	0.971406	1	8784	tags=74%, list=66%, signal=219%
GO_ENDOCARDIAL_CUSHION_DEVELOPMENT	33	0.094715	0.651951	0.89852	0.972394	1	757	tags=15%, list=6%, signal=16%
GO_GLUTAMINE_FAMILY_AMINO_ACID_METABOLIC_PROCESS	54	0.0750227	0.651783	0.893145	0.971892	1	3436	tags=33%, list=26%, signal=45%
GO_VIRAL_RNA_GENOME_REPLICATION	21	0.117417	0.651136	0.88755	0.971931	1	11731	tags=100%, list=88%, signal=851%
GO_POLYOL_CATABOLIC_PROCESS	22	0.114801	0.651035	0.887526	0.971385	1	6329	tags=59%, list=48%, signal=113%
GO_NEGATIVE_REGULATION_OF_RHO_PROTEIN_SIGNAL_TRANSDUCTION	20	0.118953	0.650741	0.900763	0.971016	1	3072	tags=35%, list=23%, signal=45%
GO_MUSCLE_HYPERTROPHY_IN_RESPONSE_TO_STRESS	20	0.12046	0.650423	0.906977	0.970685	1	11026	tags=95%, list=83%, signal=557%
GO_TRABECULA_MORPHOGENESIS	43	0.0821336	0.650303	0.903409	0.970161	1	7874	tags=67%, list=59%, signal=165%
GO_REGULATION_OF_HEART_RATE	74	0.0636104	0.646767	0.920388	0.973145	1	3289	tags=31%, list=25%, signal=41%
GO_NUCLEAR_ENVELOPE_REASSEMBLY	18	0.125753	0.643483	0.88664	0.975892	1	7190	tags=67%, list=54%, signal=145%
GO_NEGATIVE_REGULATION_OF_G_PROTEIN_COUPLED_RECEPTOR_SIGNALING_PATHWAY	38	0.0872003	0.643322	0.895874	0.975383	1	10035	tags=84%, list=76%, signal=343%
GO_REGULATION_OF_NUCLEOCYTOPLASMIC_TRANSPORT	96	0.0563372	0.642397	0.922772	0.975707	1	8531	tags=70%, list=64%, signal=193%
GO_REGULATION_OF_AUTOPHAGOSOME_ASSEMBLY	32	0.0961542	0.641682	0.913402	0.975789	1	9107	tags=78%, list=69%, signal=248%
GO_RESPONSE_TO_DSRNA	34	0.0926063	0.641412	0.892578	0.975387	1	10107	tags=85%, list=76%, signal=355%
GO_IMMUNOGLOBULIN_PRODUCTION	62	0.0689763	0.641319	0.910751	0.974823	1	6589	tags=56%, list=50%, signal=111%
GO_ATTACHMENT_OF_SPINDLE_MICROTUBULES_TO_KINETOCHORE	24	0.107455	0.640968	0.918288	0.974514	1	6326	tags=58%, list=48%, signal=111%
GO_VESICLE_ORGANIZATION	282	0.0331825	0.640959	0.904762	0.973863	1	4233	tags=35%, list=32%, signal=50%
GO_REGULATION_OF_CARDIAC_MUSCLE_CONTRACTION_BY_REGULATION_OF_THE_RELEASE_OF_SEQUESTERED_CALCIUM_ION	18	0.125753	0.64013	0.910569	0.974021	1	2760	tags=33%, list=21%, signal=42%
GO_SMALL_GTPASE_MEDIATED_SIGNAL_TRANSDUCTION	492	0.0251182	0.637164	0.90998	0.976316	1	5134	tags=41%, list=39%, signal=64%
GO_STORE_OPERATED_CALCIUM_ENTRY	16	0.131686	0.635662	0.917148	0.977119	1	11541	tags=100%, list=87%, signal=759%
GO_CELLULAR_RESPONSE_TO_FATTY_ACID	43	0.0828358	0.634677	0.931727	0.977413	1	4774	tags=44%, list=36%, signal=69%
GO_BLASTOCYST_DEVELOPMENT	77	0.0619795	0.632292	0.917323	0.979058	1	3495	tags=32%, list=26%, signal=44%
GO_PYRIMIDINE_NUCLEOSIDE_TRIPHOSPHATE_BIOSYNTHETIC_PROCESS	17	0.128784	0.632165	0.877847	0.978511	1	3762	tags=41%, list=28%, signal=57%
GO_POSITIVE_REGULATION_OF_MAPK_CASCADE	391	0.0280156	0.631638	0.921844	0.978346	1	5042	tags=41%, list=38%, signal=64%
GO_CARDIAC_MUSCLE_TISSUE_DEVELOPMENT	162	0.0421096	0.628649	0.926733	0.980443	1	7896	tags=64%, list=59%, signal=155%
GO_REGULATION_OF_MUSCLE_HYPERTROPHY	50	0.075574	0.626058	0.913655	0.982143	1	8833	tags=74%, list=66%, signal=220%
GO_CELLULAR_RESPONSE_TO_GAMMA_RADIATION	27	0.102407	0.626024	0.89605	0.981511	1	3563	tags=37%, list=27%, signal=51%
GO_NEGATIVE_REGULATION_OF_SMALL_GTPASE_MEDIATED_SIGNAL_TRANSDUCTION	51	0.07529	0.625481	0.906582	0.981332	1	4214	tags=39%, list=32%, signal=57%
GO_ORGANISM_EMERGENCE_FROM_PROTECTIVE_STRUCTURE	24	0.107757	0.624838	0.914286	0.981256	1	6322	tags=58%, list=48%, signal=111%
GO_CELLULAR_RESPONSE_TO_LIPID	444	0.0264632	0.624375	0.935484	0.98102	1	3670	tags=30%, list=28%, signal=40%
GO_POSITIVE_REGULATION_OF_EPIDERMIS_DEVELOPMENT	24	0.106682	0.624243	0.899209	0.980478	1	2460	tags=29%, list=19%, signal=36%
GO_POSITIVE_REGULATION_OF_ANIMAL_ORGAN_MORPHOGENESIS	55	0.0718412	0.624223	0.923379	0.979842	1	5814	tags=51%, list=44%, signal=90%
GO_REGULATION_OF_ESTABLISHMENT_OF_PROTEIN_LOCALIZATION_TO_MITOCHONDRION	67	0.065729	0.62287	0.905326	0.980393	1	10833	tags=88%, list=82%, signal=474%
GO_NEGATIVE_REGULATION_OF_B_CELL_ACTIVATION	27	0.0977741	0.621072	0.934132	0.981283	1	11500	tags=96%, list=87%, signal=714%
GO_SIALYLATION	19	0.120096	0.619406	0.952688	0.982083	1	4001	tags=42%, list=30%, signal=60%
GO_REGULATION_OF_NUCLEAR_DIVISION	166	0.0419245	0.619201	0.901031	0.981608	1	11698	tags=92%, list=88%, signal=760%
GO_MODIFICATION_OF_SYNAPTIC_STRUCTURE	21	0.115392	0.617913	0.901841	0.98206	1	2265	tags=29%, list=17%, signal=34%
GO_POSITIVE_REGULATION_OF_PROTEIN_ACETYLATION	33	0.0903125	0.617856	0.95	0.981453	1	11689	tags=97%, list=88%, signal=803%
GO_NEGATIVE_REGULATION_OF_MUSCLE_HYPERTROPHY	22	0.109594	0.615816	0.918	0.982571	1	5794	tags=55%, list=44%, signal=97%
GO_POSITIVE_REGULATION_OF_BLOOD_CIRCULATION	45	0.0776394	0.614784	0.934783	0.982801	1	1924	tags=22%, list=14%, signal=26%
GO_COLUMNAR_CUBOIDAL_EPITHELIAL_CELL_DEVELOPMENT	44	0.0793035	0.61232	0.952577	0.984219	1	1969	tags=23%, list=15%, signal=27%
GO_NEGATIVE_REGULATION_OF_PROTEIN_TYROSINE_KINASE_ACTIVITY	26	0.101246	0.612088	0.921212	0.983756	1	1723	tags=23%, list=13%, signal=26%
GO_POSITIVE_REGULATION_OF_CALCIUM_ION_TRANSMEMBRANE_TRANSPORT	49	0.0753565	0.609762	0.92668	0.984973	1	1171	tags=16%, list=9%, signal=18%
GO_THYMOCYTE_APOPTOTIC_PROCESS	16	0.125104	0.609393	0.93014	0.984605	1	5814	tags=56%, list=44%, signal=100%
GO_EPITHELIAL_TUBE_MORPHOGENESIS	250	0.0335092	0.606818	0.93988	0.986061	1	5197	tags=42%, list=39%, signal=68%
GO_CELL_FATE_DETERMINATION	29	0.0949687	0.601736	0.922481	0.989427	1	1031	tags=17%, list=8%, signal=19%
GO_POSITIVE_REGULATION_OF_ANION_TRANSPORT	39	0.0831403	0.599524	0.930185	0.990463	1	6735	tags=59%, list=51%, signal=119%
GO_AXONAL_TRANSPORT	53	0.0693824	0.596439	0.952577	0.992148	1	7857	tags=66%, list=59%, signal=161%
GO_REGULATION_OF_PHOSPHOPROTEIN_PHOSPHATASE_ACTIVITY	98	0.0514706	0.595407	0.928166	0.992243	1	5965	tags=50%, list=45%, signal=90%
GO_NEGATIVE_REGULATION_OF_INTRINSIC_APOPTOTIC_SIGNALING_PATHWAY_IN_RESPONSE_TO_DNA_DAMAGE	26	0.096612	0.59522	0.933723	0.991721	1	6896	tags=62%, list=52%, signal=128%
GO_MITOCHONDRIAL_GENOME_MAINTENANCE	20	0.114695	0.594466	0.941634	0.991614	1	3793	tags=40%, list=29%, signal=56%
GO_TOLL_LIKE_RECEPTOR_4_SIGNALING_PATHWAY	23	0.1029	0.593548	0.945455	0.991605	1	11346	tags=96%, list=85%, signal=653%
GO_NUCLEAR_BODY_ORGANIZATION	15	0.126026	0.593472	0.946746	0.991013	1	9844	tags=87%, list=74%, signal=334%
GO_REGULATION_OF_PROGRAMMED_NECROTIC_CELL_DEATH	16	0.124002	0.593253	0.952096	0.990501	1	4998	tags=50%, list=38%, signal=80%
GO_CELLULAR_GLUCOSE_HOMEOSTASIS	124	0.0457275	0.592971	0.949891	0.990062	1	4863	tags=41%, list=37%, signal=64%
GO_AORTA_DEVELOPMENT	46	0.0753845	0.591769	0.930693	0.990286	1	7668	tags=65%, list=58%, signal=154%
GO_UBIQUITIN_DEPENDENT_PROTEIN_CATABOLIC_PROCESS_VIA_THE_MULTIVESICULAR_BODY_SORTING_PATHWAY	21	0.107447	0.591563	0.93609	0.989775	1	4269	tags=43%, list=32%, signal=63%
GO_CELLULAR_EXTRAVASATION	38	0.080953	0.591483	0.937093	0.989174	1	11167	tags=92%, list=84%, signal=575%
GO_POSITIVE_REGULATION_OF_SMOOTH_MUSCLE_CELL_MIGRATION	32	0.088126	0.590108	0.943434	0.989468	1	4645	tags=44%, list=35%, signal=67%
GO_RESPONSE_TO_HEAT	146	0.0417233	0.589961	0.952675	0.988916	1	816	tags=10%, list=6%, signal=11%
GO_SENSORY_PERCEPTION_OF_CHEMICAL_STIMULUS	38	0.0797854	0.589088	0.960986	0.988888	1	3838	tags=37%, list=29%, signal=52%
GO_POSITIVE_REGULATION_OF_DEFENSE_RESPONSE_TO_VIRUS_BY_HOST	16	0.122156	0.588548	0.953684	0.988609	1	8345	tags=75%, list=63%, signal=201%
GO_PROTEIN_TARGETING_TO_MITOCHONDRION	94	0.0523821	0.587893	0.951579	0.988378	1	5670	tags=48%, list=43%, signal=83%
GO_MEMBRANE_FUSION	120	0.0451405	0.583382	0.956693	0.99078	1	7600	tags=62%, list=57%, signal=143%
GO_NEGATIVE_REGULATION_OF_SODIUM_ION_TRANSPORT	17	0.120798	0.581997	0.949187	0.991041	1	3868	tags=41%, list=29%, signal=58%
GO_NEGATIVE_REGULATION_OF_HEMOPOIESIS	99	0.0490716	0.580062	0.94958	0.991633	1	11702	tags=93%, list=88%, signal=772%
GO_REGULATION_OF_CELL_MATURATION	16	0.121412	0.579555	0.957916	0.991311	1	5863	tags=56%, list=44%, signal=101%
GO_POSITIVE_REGULATION_OF_GLUCOSE_TRANSMEMBRANE_TRANSPORT	31	0.0858236	0.57855	0.951807	0.99127	1	4863	tags=45%, list=37%, signal=71%
GO_REGULATION_OF_ADENYLATE_CYCLASE_ACTIVITY	22	0.103955	0.578145	0.952688	0.990868	1	7077	tags=64%, list=53%, signal=136%
GO_B_CELL_ACTIVATION_INVOLVED_IN_IMMUNE_RESPONSE	49	0.0702965	0.575573	0.94358	0.991798	1	1238	tags=16%, list=9%, signal=18%
GO_POSITIVE_REGULATION_OF_ALCOHOL_BIOSYNTHETIC_PROCESS	17	0.118981	0.574619	0.959596	0.991724	1	10928	tags=94%, list=82%, signal=529%
GO_REGULATION_OF_T_CELL_APOPTOTIC_PROCESS	21	0.104023	0.573995	0.964981	0.991482	1	10643	tags=90%, list=80%, signal=454%
GO_RESPONSE_TO_MANGANESE_ION	17	0.118609	0.573597	0.961382	0.991071	1	770	tags=18%, list=6%, signal=19%
GO_REGULATION_OF_CARDIOCYTE_DIFFERENTIATION	39	0.076418	0.573258	0.98081	0.990607	1	1031	tags=15%, list=8%, signal=17%
GO_REGULATION_OF_TISSUE_REMODELING	48	0.071024	0.572838	0.959759	0.990234	1	4596	tags=42%, list=35%, signal=63%
GO_VASODILATION	25	0.0952582	0.570708	0.952381	0.990881	1	7241	tags=64%, list=54%, signal=140%
GO_NUCLEAR_TRANSCRIBED_MRNA_POLY_A_TAIL_SHORTENING	28	0.0910227	0.56792	0.955285	0.991845	1	9234	tags=79%, list=69%, signal=257%
GO_HYDROGEN_PEROXIDE_CATABOLIC_PROCESS	16	0.115866	0.566647	0.984158	0.991905	1	5106	tags=50%, list=38%, signal=81%
GO_EXTRINSIC_APOPTOTIC_SIGNALING_PATHWAY_VIA_DEATH_DOMAIN_RECEPTORS	69	0.0580006	0.566083	0.957935	0.991559	1	4240	tags=38%, list=32%, signal=55%
GO_POSITIVE_REGULATION_OF_POSTTRANSCRIPTIONAL_GENE_SILENCING	22	0.101701	0.564432	0.951904	0.991837	1	7711	tags=68%, list=58%, signal=162%
GO_CELLULAR_RESPONSE_TO_ESTRADIOL_STIMULUS	25	0.0947908	0.563781	0.977823	0.991534	1	3526	tags=36%, list=27%, signal=49%
GO_REGULATION_OF_HORMONE_METABOLIC_PROCESS	25	0.0941123	0.561608	0.961145	0.992124	1	11509	tags=96%, list=87%, signal=715%
GO_GENITALIA_DEVELOPMENT	32	0.0841049	0.56116	0.955912	0.991723	1	10928	tags=91%, list=82%, signal=509%
GO_PIGMENT_BIOSYNTHETIC_PROCESS	47	0.0696152	0.561051	0.97541	0.991129	1	6429	tags=55%, list=48%, signal=107%
GO_TUBE_FORMATION	121	0.0446327	0.560754	0.955823	0.990647	1	7539	tags=61%, list=57%, signal=140%
GO_PYRIMIDINE_CONTAINING_COMPOUND_METABOLIC_PROCESS	21	0.102688	0.560426	0.971698	0.990173	1	9395	tags=81%, list=71%, signal=276%
GO_RESPIRATORY_GASEOUS_EXCHANGE	50	0.0668127	0.560324	0.98419	0.989585	1	975	tags=14%, list=7%, signal=15%
GO_REGULATION_OF_PROTEIN_MODIFICATION_BY_SMALL_PROTEIN_CONJUGATION_OR_REMOVAL	196	0.0342733	0.558589	0.975309	0.989852	1	5924	tags=48%, list=45%, signal=85%
GO_NEGATIVE_REGULATION_OF_PROTEOLYSIS_INVOLVED_IN_CELLULAR_PROTEIN_CATABOLIC_PROCESS	61	0.0619367	0.555981	0.980159	0.990536	1	8548	tags=70%, list=64%, signal=197%
GO_POSITIVE_REGULATION_OF_CARDIAC_MUSCLE_TISSUE_DEVELOPMENT	36	0.077725	0.552694	0.966736	0.991501	1	8198	tags=69%, list=62%, signal=181%
GO_LIPID_PHOSPHORYLATION	58	0.0608869	0.551489	0.967308	0.991434	1	1943	tags=21%, list=15%, signal=24%
GO_TRACHEA_DEVELOPMENT	18	0.105937	0.550795	0.969171	0.991116	1	7453	tags=67%, list=56%, signal=152%
GO_RETINA_DEVELOPMENT_IN_CAMERA_TYPE_EYE	112	0.0434409	0.546704	0.974104	0.992375	1	3461	tags=30%, list=26%, signal=41%
GO_PRI_MIRNA_TRANSCRIPTION_BY_RNA_POLYMERASE_II	40	0.0731698	0.541099	0.968379	0.994226	1	11655	tags=95%, list=88%, signal=770%
GO_APOPTOTIC_PROCESS_INVOLVED_IN_DEVELOPMENT	26	0.0876925	0.539326	0.964948	0.994305	1	5992	tags=54%, list=45%, signal=98%
GO_MITOCHONDRION_MORPHOGENESIS	20	0.0997362	0.539253	0.98419	0.993693	1	5985	tags=55%, list=45%, signal=100%
GO_REGULATION_OF_CELL_GROWTH_INVOLVED_IN_CARDIAC_MUSCLE_CELL_DEVELOPMENT	15	0.116535	0.539105	0.984032	0.993123	1	8198	tags=73%, list=62%, signal=191%
GO_CELLULAR_MODIFIED_AMINO_ACID_METABOLIC_PROCESS	25	0.0880965	0.536152	0.97556	0.993704	1	4678	tags=44%, list=35%, signal=68%
GO_MULTIVESICULAR_BODY_SORTING_PATHWAY	31	0.0807023	0.532754	0.973251	0.994401	1	9218	tags=77%, list=69%, signal=252%
GO_NEGATIVE_REGULATION_OF_AUTOPHAGY	69	0.0542056	0.531611	0.971134	0.994189	1	4868	tags=42%, list=37%, signal=66%
GO_REGULATION_OF_VOLTAGE_GATED_CALCIUM_CHANNEL_ACTIVITY	28	0.0841394	0.531376	0.970472	0.99363	1	8376	tags=71%, list=63%, signal=193%
GO_MANNOSYLATION	29	0.0826406	0.53073	0.980431	0.993233	1	10360	tags=86%, list=78%, signal=390%
GO_PHOSPHATIDYLCHOLINE_ACYL_CHAIN_REMODELING	16	0.109519	0.528649	0.982143	0.993384	1	3529	tags=38%, list=27%, signal=51%
GO_POSITIVE_REGULATION_OF_HEART_CONTRACTION	26	0.0860919	0.527932	0.982178	0.993001	1	1924	tags=23%, list=14%, signal=27%
GO_PIGMENT_GRANULE_LOCALIZATION	22	0.0928687	0.525852	0.976471	0.993087	1	6620	tags=59%, list=50%, signal=118%
GO_NEGATIVE_REGULATION_OF_I_KAPPAB_KINASE_NF_KAPPAB_SIGNALING	36	0.072607	0.524008	0.985106	0.993037	1	4205	tags=39%, list=32%, signal=57%
GO_REGULATION_OF_RHO_PROTEIN_SIGNAL_TRANSDUCTION	117	0.0431477	0.522563	0.976	0.992866	1	1816	tags=18%, list=14%, signal=21%
GO_REGULATION_OF_AXON_GUIDANCE	41	0.0660022	0.51683	0.985944	0.994089	1	2366	tags=24%, list=18%, signal=30%
GO_GLYCOSYLATION	214	0.0313859	0.516309	0.990099	0.993612	1	4060	tags=34%, list=31%, signal=48%
GO_ACUTE_INFLAMMATORY_RESPONSE	56	0.0588339	0.512367	0.992032	0.994121	1	7052	tags=59%, list=53%, signal=125%
GO_RESPONSE_TO_IRON_ION	27	0.0826024	0.511054	0.987654	0.993852	1	2349	tags=26%, list=18%, signal=31%
GO_POSITIVE_REGULATION_OF_AMINO_ACID_TRANSPORT	15	0.107495	0.510144	0.98855	0.993465	1	9204	tags=80%, list=69%, signal=260%
GO_POSITIVE_REGULATION_OF_RNA_SPLICING	30	0.0779789	0.507483	0.99031	0.993548	1	5167	tags=47%, list=39%, signal=76%
GO_ESTABLISHMENT_OF_ORGANELLE_LOCALIZATION	444	0.0206195	0.499573	0.988235	0.994929	1	5990	tags=47%, list=45%, signal=83%
GO_PROTEIN_STABILIZATION	152	0.0354586	0.498356	0.989837	0.994601	1	8364	tags=66%, list=63%, signal=177%
GO_REGULATION_OF_MEIOTIC_CELL_CYCLE	34	0.070756	0.489372	0.988372	0.995919	1	2579	tags=26%, list=19%, signal=33%
GO_PROSTATE_GLAND_MORPHOGENESIS	23	0.0843381	0.486818	0.997947	0.995779	1	5814	tags=52%, list=44%, signal=93%
GO_INOSITOL_TRISPHOSPHATE_BIOSYNTHETIC_PROCESS	20	0.093783	0.486581	0.985685	0.995192	1	7393	tags=65%, list=56%, signal=146%
GO_REGULATION_OF_LONG_TERM_SYNAPTIC_POTENTIATION	39	0.0659689	0.482925	0.989837	0.995182	1	10711	tags=87%, list=81%, signal=448%
GO_NEGATIVE_REGULATION_OF_SMOOTH_MUSCLE_CELL_MIGRATION	20	0.089676	0.474191	0.994012	0.996036	1	1467	tags=20%, list=11%, signal=22%
GO_PEPTIDYL_CYSTEINE_MODIFICATION	39	0.0647266	0.471385	0.991837	0.99584	1	2549	tags=26%, list=19%, signal=32%
GO_RESPIRATORY_SYSTEM_DEVELOPMENT	161	0.0309788	0.458377	0.996071	0.996844	1	12387	tags=96%, list=93%, signal=1400%
GO_SOMATIC_STEM_CELL_POPULATION_MAINTENANCE	53	0.0522235	0.446056	0.994186	0.997374	1	1063	tags=13%, list=8%, signal=14%

## Sheet: BP_Down
Supplementary Table 7. GSEA results (C5-CC, C5-BP, and C5-MF domains) for W12-HM Shank2-mutant transcripts.
NAME	SIZE	ES	NES	NOM p-val	FDR q-val	FWER p-val	RANK AT MAX	LEADING EDGE
GO_COTRANSLATIONAL_PROTEIN_TARGETING_TO_MEMBRANE	96	-0.642011	-7.40826	0	0	0	2190	tags=80%, list=16%, signal=95%
GO_ESTABLISHMENT_OF_PROTEIN_LOCALIZATION_TO_ENDOPLASMIC_RETICULUM	108	-0.58075	-7.13963	0	0	0	2190	tags=74%, list=16%, signal=88%
GO_PROTEIN_LOCALIZATION_TO_ENDOPLASMIC_RETICULUM	130	-0.463824	-6.07716	0	0	0	2280	tags=63%, list=17%, signal=75%
GO_NUCLEAR_TRANSCRIBED_MRNA_CATABOLIC_PROCESS_NONSENSE_MEDIATED_DECAY	117	-0.482644	-6.05457	0	0	0	1708	tags=61%, list=13%, signal=69%
GO_PROTEIN_TARGETING_TO_MEMBRANE	177	-0.348404	-5.33511	0	0	0	2190	tags=51%, list=16%, signal=60%
GO_TRANSLATIONAL_INITIATION	175	-0.328448	-5.05626	0	0	0	1541	tags=44%, list=12%, signal=49%
GO_VIRAL_GENE_EXPRESSION	178	-0.318717	-4.93076	0	0	0	2243	tags=48%, list=17%, signal=57%
GO_OXIDATIVE_PHOSPHORYLATION	126	-0.330121	-4.39075	0	0	0	3566	tags=60%, list=27%, signal=81%
GO_ESTABLISHMENT_OF_PROTEIN_LOCALIZATION_TO_MEMBRANE	298	-0.219404	-4.32987	0	0	0	2190	tags=38%, list=16%, signal=44%
GO_NUCLEAR_TRANSCRIBED_MRNA_CATABOLIC_PROCESS	191	-0.267255	-4.16052	0	0	0	1023	tags=34%, list=8%, signal=36%
GO_ELECTRON_TRANSPORT_CHAIN	160	-0.260982	-3.86442	0	0	0	5462	tags=67%, list=41%, signal=112%
GO_ATP_SYNTHESIS_COUPLED_ELECTRON_TRANSPORT	89	-0.343275	-3.82066	0	0	0	3981	tags=64%, list=30%, signal=91%
GO_PROTON_TRANSMEMBRANE_TRANSPORT	124	-0.288176	-3.75588	0	0	0	4138	tags=60%, list=31%, signal=86%
GO_RESPIRATORY_ELECTRON_TRANSPORT_CHAIN	107	-0.3018	-3.60342	0	0	0	5462	tags=71%, list=41%, signal=120%
GO_PROTEIN_TARGETING	389	-0.156326	-3.56199	0	0	0	1879	tags=29%, list=14%, signal=33%
GO_ATP_BIOSYNTHETIC_PROCESS	39	-0.468237	-3.48479	0	0	0	4701	tags=82%, list=35%, signal=127%
GO_ESTABLISHMENT_OF_PROTEIN_LOCALIZATION_TO_ORGANELLE	497	-0.132887	-3.42654	0	0	0	3141	tags=36%, list=24%, signal=46%
GO_EXTRACELLULAR_STRUCTURE_ORGANIZATION	315	-0.163277	-3.39121	0	5.99171e-05	0.001	3536	tags=43%, list=27%, signal=57%
GO_ENSHEATHMENT_OF_NEURONS	116	-0.271381	-3.34446	0	5.67636e-05	0.001	1696	tags=40%, list=13%, signal=45%
GO_ENERGY_COUPLED_PROTON_TRANSPORT_DOWN_ELECTROCHEMICAL_GRADIENT	21	-0.603975	-3.33473	0	5.39254e-05	0.001	4644	tags=95%, list=35%, signal=146%
GO_CYTOPLASMIC_TRANSLATION	86	-0.291855	-3.2771	0	5.13575e-05	0.001	1247	tags=38%, list=9%, signal=42%
GO_PLATELET_DEGRANULATION	96	-0.278199	-3.16691	0	4.90231e-05	0.001	5052	tags=66%, list=38%, signal=105%
GO_AEROBIC_ELECTRON_TRANSPORT_CHAIN	19	-0.610246	-3.11576	0	4.68916e-05	0.001	3094	tags=84%, list=23%, signal=110%
GO_MONOVALENT_INORGANIC_CATION_TRANSPORT	401	-0.136042	-3.07586	0	9.15631e-05	0.002	4180	tags=45%, list=31%, signal=63%
GO_GENERATION_OF_PRECURSOR_METABOLITES_AND_ENERGY	426	-0.127814	-3.05651	0	0.000131699	0.003	5033	tags=50%, list=38%, signal=78%
GO_ANTIGEN_PROCESSING_AND_PRESENTATION	180	-0.183473	-2.89123	0	0.000587817	0.014	7194	tags=72%, list=54%, signal=155%
GO_PERIPHERAL_NERVOUS_SYSTEM_DEVELOPMENT	60	-0.310393	-2.85975	0	0.000771072	0.019	2761	tags=52%, list=21%, signal=65%
GO_GLIAL_CELL_DIFFERENTIATION	183	-0.181437	-2.84332	0	0.000861907	0.022	2997	tags=40%, list=23%, signal=51%
GO_CELLULAR_RESPIRATION	177	-0.17899	-2.82374	0	0.000907486	0.024	7490	tags=74%, list=56%, signal=167%
GO_RIBONUCLEOSIDE_TRIPHOSPHATE_BIOSYNTHETIC_PROCESS	54	-0.326945	-2.81108	0	0.000914195	0.025	3303	tags=57%, list=25%, signal=76%
GO_RNA_CATABOLIC_PROCESS	355	-0.128369	-2.74357	0	0.00138285	0.038	437	tags=16%, list=3%, signal=16%
GO_ENERGY_DERIVATION_BY_OXIDATION_OF_ORGANIC_COMPOUNDS	250	-0.152276	-2.73269	0	0.00144337	0.041	8541	tags=79%, list=64%, signal=217%
GO_ENERGY_COUPLED_PROTON_TRANSMEMBRANE_TRANSPORT_AGAINST_ELECTROCHEMICAL_GRADIENT	27	-0.443372	-2.72301	0	0.00153255	0.045	3965	tags=74%, list=30%, signal=105%
GO_ANION_TRANSPORT	432	-0.110494	-2.68509	0	0.00220041	0.067	4087	tags=41%, list=31%, signal=58%
GO_AEROBIC_RESPIRATION	81	-0.253057	-2.67724	0	0.00232519	0.072	4698	tags=60%, list=35%, signal=93%
GO_ANTIGEN_PROCESSING_AND_PRESENTATION_OF_PEPTIDE_ANTIGEN	156	-0.183918	-2.65261	0	0.00272046	0.086	6701	tags=69%, list=50%, signal=137%
GO_ATP_HYDROLYSIS_COUPLED_CATION_TRANSMEMBRANE_TRANSPORT	46	-0.330135	-2.64877	0	0.00276586	0.089	4585	tags=67%, list=34%, signal=103%
GO_MITOCHONDRIAL_ELECTRON_TRANSPORT_NADH_TO_UBIQUINONE	51	-0.311873	-2.63488	0.00193798	0.00289599	0.095	7338	tags=86%, list=55%, signal=192%
GO_MYELOID_LEUKOCYTE_MEDIATED_IMMUNITY	417	-0.112813	-2.61553	0.00194553	0.0032434	0.108	6612	tags=61%, list=50%, signal=117%
GO_REGULATION_OF_GASTRULATION	25	-0.430577	-2.60962	0	0.00335666	0.114	2795	tags=64%, list=21%, signal=81%
GO_GLIOGENESIS	241	-0.142293	-2.59231	0	0.00381262	0.131	2997	tags=37%, list=23%, signal=46%
GO_NADH_DEHYDROGENASE_COMPLEX_ASSEMBLY	60	-0.283031	-2.5886	0	0.00377463	0.132	7110	tags=82%, list=53%, signal=175%
GO_SCHWANN_CELL_DIFFERENTIATION	35	-0.364714	-2.57758	0	0.00409641	0.145	2761	tags=57%, list=21%, signal=72%
GO_GLIAL_CELL_DEVELOPMENT	97	-0.219468	-2.56868	0	0.00447911	0.161	2997	tags=44%, list=23%, signal=57%
GO_NUCLEOSIDE_TRIPHOSPHATE_BIOSYNTHETIC_PROCESS	65	-0.276312	-2.56377	0	0.00447813	0.165	3094	tags=51%, list=23%, signal=66%
GO_SUPEROXIDE_METABOLIC_PROCESS	44	-0.33	-2.56092	0	0.00442803	0.167	3483	tags=59%, list=26%, signal=80%
GO_AXON_ENSHEATHMENT_IN_CENTRAL_NERVOUS_SYSTEM	19	-0.485776	-2.53801	0	0.00510597	0.193	549	tags=53%, list=4%, signal=55%
GO_CRISTAE_FORMATION	30	-0.389291	-2.50759	0	0.00646871	0.243	5028	tags=77%, list=38%, signal=123%
GO_MITOCHONDRIAL_RESPIRATORY_CHAIN_COMPLEX_ASSEMBLY	91	-0.228013	-2.49427	0	0.006878	0.261	5462	tags=64%, list=41%, signal=107%
GO_REGULATION_OF_PEPTIDASE_ACTIVITY	280	-0.128	-2.49357	0	0.00680657	0.264	4601	tags=47%, list=35%, signal=71%
GO_MITOCHONDRION_ORGANIZATION	469	-0.0999102	-2.46809	0	0.00809915	0.308	6286	tags=57%, list=47%, signal=104%
GO_POSITIVE_REGULATION_OF_CELL_SUBSTRATE_ADHESION	98	-0.212272	-2.46324	0	0.00838376	0.324	4795	tags=57%, list=36%, signal=89%
GO_TRANSLATIONAL_ELONGATION	131	-0.186578	-2.4591	0	0.00851664	0.331	4343	tags=51%, list=33%, signal=75%
GO_XENOBIOTIC_METABOLIC_PROCESS	57	-0.273694	-2.45629	0	0.00854406	0.336	6405	tags=75%, list=48%, signal=145%
GO_CELLULAR_AMINO_ACID_METABOLIC_PROCESS	242	-0.130802	-2.45375	0	0.00854833	0.341	7795	tags=71%, list=59%, signal=170%
GO_MYELOID_LEUKOCYTE_ACTIVATION	473	-0.0980129	-2.44413	0	0.00918432	0.365	6612	tags=59%, list=50%, signal=114%
GO_MITOCHONDRIAL_GENE_EXPRESSION	157	-0.161502	-2.42049	0	0.0105878	0.417	9477	tags=87%, list=71%, signal=301%
GO_REGULATION_OF_EXECUTION_PHASE_OF_APOPTOSIS	23	-0.416663	-2.40427	0	0.0116029	0.454	4874	tags=78%, list=37%, signal=123%
GO_OLIGODENDROCYTE_DEVELOPMENT	41	-0.317171	-2.39567	0.00203666	0.0123046	0.483	661	tags=37%, list=5%, signal=38%
GO_NEGATIVE_REGULATION_OF_PEPTIDASE_ACTIVITY	135	-0.177736	-2.38757	0	0.0127015	0.502	4554	tags=52%, list=34%, signal=78%
GO_RESPONSE_TO_COPPER_ION	28	-0.373435	-2.38447	0	0.0127453	0.507	5016	tags=75%, list=38%, signal=120%
GO_RIBOSOMAL_SMALL_SUBUNIT_ASSEMBLY	16	-0.492438	-2.36304	0	0.0147798	0.566	940	tags=56%, list=7%, signal=60%
GO_RESPONSE_TO_WOUNDING	483	-0.0967022	-2.36112	0	0.0147193	0.57	4018	tags=40%, list=30%, signal=55%
GO_CELLULAR_RESPONSE_TO_OXYGEN_RADICAL	20	-0.438659	-2.3526	0	0.0156044	0.599	3483	tags=70%, list=26%, signal=95%
GO_REACTIVE_OXYGEN_SPECIES_BIOSYNTHETIC_PROCESS	77	-0.225302	-2.33042	0	0.0178699	0.66	3065	tags=45%, list=23%, signal=59%
GO_AMINE_METABOLIC_PROCESS	105	-0.192264	-2.32301	0	0.0184344	0.673	7212	tags=73%, list=54%, signal=159%
GO_CHONDROCYTE_DEVELOPMENT_INVOLVED_IN_ENDOCHONDRAL_BONE_MORPHOGENESIS	19	-0.44108	-2.32202	0	0.0182908	0.675	5339	tags=84%, list=40%, signal=141%
GO_LIPID_CATABOLIC_PROCESS	227	-0.135776	-2.3191	0.00196464	0.0184607	0.684	5370	tags=54%, list=40%, signal=89%
GO_SULFUR_COMPOUND_METABOLIC_PROCESS	153	-0.158358	-2.30805	0	0.0197897	0.707	7823	tags=75%, list=59%, signal=179%
GO_MITOCHONDRIAL_TRANSLATIONAL_TERMINATION	89	-0.207042	-2.30477	0	0.0198516	0.713	7422	tags=76%, list=56%, signal=172%
GO_SCHWANN_CELL_DEVELOPMENT	28	-0.364522	-2.30464	0	0.0196024	0.715	2761	tags=57%, list=21%, signal=72%
GO_ATP_HYDROLYSIS_COUPLED_TRANSMEMBRANE_TRANSPORT	25	-0.386144	-2.29599	0.00195695	0.0205418	0.741	3916	tags=68%, list=29%, signal=96%
GO_CARBOHYDRATE_DERIVATIVE_TRANSPORT	57	-0.258914	-2.29365	0.00215517	0.0205173	0.744	4269	tags=58%, list=32%, signal=85%
GO_ORGANIC_ANION_TRANSPORT	343	-0.106375	-2.29059	0	0.0206441	0.749	4087	tags=41%, list=31%, signal=58%
GO_ORGANIC_CATION_TRANSPORT	24	-0.386835	-2.28457	0	0.021411	0.765	6498	tags=88%, list=49%, signal=171%
GO_ENDOCRINE_PROCESS	50	-0.274849	-2.27174	0	0.0229415	0.794	3007	tags=50%, list=23%, signal=64%
GO_BONE_GROWTH	34	-0.317512	-2.25506	0	0.0250633	0.826	5955	tags=76%, list=45%, signal=138%
GO_OLIGODENDROCYTE_DIFFERENTIATION	84	-0.215162	-2.24762	0.00201207	0.0260166	0.844	1906	tags=36%, list=14%, signal=41%
GO_MITOCHONDRIAL_TRANSLATION	135	-0.16271	-2.24701	0.00201207	0.0257567	0.846	9477	tags=87%, list=71%, signal=302%
GO_REGULATION_OF_COAGULATION	53	-0.256568	-2.23362	0	0.0276909	0.867	6635	tags=75%, list=50%, signal=150%
GO_NEGATIVE_REGULATION_OF_HYDROLASE_ACTIVITY	297	-0.112034	-2.23067	0.00202429	0.0280029	0.875	4631	tags=46%, list=35%, signal=69%
GO_REGULATION_OF_CELL_SUBSTRATE_ADHESION	171	-0.145701	-2.23003	0.00190476	0.0277833	0.876	5162	tags=53%, list=39%, signal=86%
GO_REGULATION_OF_ENDOCRINE_PROCESS	27	-0.370999	-2.22337	0.00207039	0.0287346	0.887	2956	tags=59%, list=22%, signal=76%
GO_PLASMA_MEMBRANE_ORGANIZATION	78	-0.213937	-2.21961	0.00207039	0.0292446	0.894	4501	tags=55%, list=34%, signal=83%
GO_REGULATION_OF_SUPEROXIDE_METABOLIC_PROCESS	23	-0.390849	-2.2145	0	0.0296141	0.897	3483	tags=65%, list=26%, signal=88%
GO_KERATINIZATION	31	-0.330334	-2.21171	0	0.0298578	0.904	4624	tags=68%, list=35%, signal=104%
GO_CELLULAR_LIPID_CATABOLIC_PROCESS	159	-0.151281	-2.20859	0	0.0301224	0.909	5370	tags=55%, list=40%, signal=92%
GO_POSITIVE_REGULATION_OF_POTASSIUM_ION_TRANSMEMBRANE_TRANSPORTER_ACTIVITY	20	-0.408252	-2.19865	0.00194553	0.0319624	0.92	3222	tags=65%, list=24%, signal=86%
GO_NEGATIVE_REGULATION_OF_CYTOKINE_PRODUCTION	179	-0.139788	-2.17946	0	0.0359786	0.951	6855	tags=65%, list=52%, signal=133%
GO_POSITIVE_REGULATION_OF_POTASSIUM_ION_TRANSPORT	39	-0.287578	-2.16693	0.00196078	0.0387109	0.966	4028	tags=59%, list=30%, signal=84%
GO_RESPONSE_TO_INORGANIC_SUBSTANCE	445	-0.0897424	-2.15617	0	0.0409354	0.973	5329	tags=49%, list=40%, signal=79%
GO_POSITIVE_REGULATION_OF_ENDOTHELIAL_CELL_MIGRATION	89	-0.192819	-2.15333	0	0.0412812	0.976	2682	tags=39%, list=20%, signal=49%
GO_CELLULAR_COMPONENT_DISASSEMBLY	463	-0.0878366	-2.13236	0.00414938	0.0467017	0.982	7830	tags=67%, list=59%, signal=158%
GO_RESPONSE_TO_NUTRIENT	157	-0.146271	-2.13227	0	0.0462166	0.982	4852	tags=51%, list=37%, signal=79%
GO_PROTEIN_LIPID_COMPLEX_SUBUNIT_ORGANIZATION	29	-0.322878	-2.12175	0	0.0486876	0.986	3510	tags=59%, list=26%, signal=79%
GO_IRON_ION_TRANSPORT	57	-0.2382	-2.09536	0.00195695	0.0567678	0.993	7341	tags=79%, list=55%, signal=176%
GO_REGULATION_OF_MITOCHONDRIAL_MEMBRANE_POTENTIAL	61	-0.220088	-2.09178	0.00610998	0.057462	0.994	4497	tags=56%, list=34%, signal=84%
GO_CYTOKINE_PRODUCTION	496	-0.0817439	-2.09058	0.00205761	0.0573367	0.995	6404	tags=56%, list=48%, signal=104%
GO_PROTEIN_LOCALIZATION_TO_LYSOSOME	38	-0.286706	-2.08548	0.00204918	0.0586363	0.995	4945	tags=66%, list=37%, signal=104%
GO_COLLAGEN_FIBRIL_ORGANIZATION	44	-0.261664	-2.08096	0.00200401	0.0596585	0.995	3180	tags=50%, list=24%, signal=66%
GO_REGULATION_OF_RENAL_SYSTEM_PROCESS	21	-0.378767	-2.07681	0.00203252	0.0607166	0.996	4468	tags=71%, list=34%, signal=107%
GO_REGULATION_OF_ENDOTHELIAL_CELL_MIGRATION	137	-0.150183	-2.07528	0.00196464	0.0606279	0.997	2682	tags=35%, list=20%, signal=43%
GO_NEGATIVE_REGULATION_OF_ESTABLISHMENT_OF_PROTEIN_LOCALIZATION	130	-0.157949	-2.07292	0.00571429	0.0610514	0.998	6612	tags=65%, list=50%, signal=129%
GO_REGULATION_OF_REACTIVE_OXYGEN_SPECIES_METABOLIC_PROCESS	79	-0.194853	-2.06163	0.00417537	0.0651113	1	3483	tags=46%, list=26%, signal=61%
GO_DIGESTION	62	-0.217647	-2.05791	0.00205761	0.0660131	1	7411	tags=77%, list=56%, signal=174%
GO_REGULATION_OF_LIPID_LOCALIZATION	92	-0.18108	-2.04997	0.00208768	0.0686646	1	2956	tags=40%, list=22%, signal=51%
GO_CELLULAR_PROTEIN_COMPLEX_DISASSEMBLY	198	-0.124531	-2.04544	0.00201613	0.0701125	1	7432	tags=68%, list=56%, signal=152%
GO_REGULATION_OF_REACTIVE_OXYGEN_SPECIES_BIOSYNTHETIC_PROCESS	65	-0.216664	-2.0431	0	0.0704825	1	3065	tags=45%, list=23%, signal=58%
GO_ENDOPLASMIC_RETICULUM_UNFOLDED_PROTEIN_RESPONSE	104	-0.169959	-2.04182	0	0.0704933	1	7983	tags=77%, list=60%, signal=191%
GO_RENAL_FILTRATION	15	-0.434878	-2.0347	0.00391389	0.0730839	1	3088	tags=67%, list=23%, signal=87%
GO_ORGANIC_ACID_BIOSYNTHETIC_PROCESS	211	-0.121397	-2.02641	0	0.0758783	1	3956	tags=42%, list=30%, signal=58%
GO_MITOCHONDRIAL_TRANSMEMBRANE_TRANSPORT	85	-0.18391	-2.02166	0.00399202	0.0770699	1	7110	tags=72%, list=53%, signal=153%
GO_MAST_CELL_MEDIATED_IMMUNITY	36	-0.282984	-2.02092	0.00628931	0.0766024	1	4372	tags=61%, list=33%, signal=91%
GO_RESPONSE_TO_METAL_ION	299	-0.100172	-2.01487	0.00621118	0.0788194	1	3989	tags=40%, list=30%, signal=56%
GO_REGULATION_OF_CELLULAR_AMINO_ACID_METABOLIC_PROCESS	53	-0.23585	-2.01449	0.00406504	0.0784135	1	7160	tags=77%, list=54%, signal=167%
GO_REGULATION_OF_CELLULAR_AMINE_METABOLIC_PROCESS	68	-0.208478	-2.01429	0.00208333	0.0778424	1	7212	tags=75%, list=54%, signal=163%
GO_WOUND_HEALING	393	-0.0866738	-2.0133	0.00195695	0.0775726	1	2975	tags=31%, list=22%, signal=38%
GO_NEUROTRANSMITTER_CATABOLIC_PROCESS	16	-0.419448	-2.01133	0.00393701	0.0777346	1	6062	tags=88%, list=46%, signal=161%
GO_ANAPHASE_PROMOTING_COMPLEX_DEPENDENT_CATABOLIC_PROCESS	75	-0.195762	-2.0022	0.00994036	0.0818033	1	7160	tags=73%, list=54%, signal=158%
GO_PROTEIN_KINASE_B_SIGNALING	187	-0.128967	-1.99516	0.00410678	0.0846648	1	6342	tags=60%, list=48%, signal=114%
GO_TUMOR_NECROSIS_FACTOR_SUPERFAMILY_CYTOKINE_PRODUCTION	97	-0.173247	-1.9949	0.00582524	0.0840921	1	6347	tags=65%, list=48%, signal=123%
GO_NEGATIVE_REGULATION_OF_HORMONE_SECRETION	49	-0.243785	-1.99251	0.0019305	0.08476	1	5181	tags=63%, list=39%, signal=103%
GO_CELL_SUBSTRATE_ADHESION	276	-0.104197	-1.99112	0.00200803	0.0848404	1	4664	tags=45%, list=35%, signal=68%
GO_CORNIFICATION	27	-0.31946	-1.98881	0.00205339	0.0854785	1	4624	tags=67%, list=35%, signal=102%
GO_ORGANIC_ACID_CATABOLIC_PROCESS	193	-0.124283	-1.98632	0.00773694	0.0861765	1	5397	tags=53%, list=41%, signal=88%
GO_ANTIGEN_PROCESSING_AND_PRESENTATION_OF_PEPTIDE_ANTIGEN_VIA_MHC_CLASS_I	83	-0.183756	-1.98164	0.00784314	0.0879146	1	6701	tags=69%, list=50%, signal=138%
GO_BIOMINERAL_TISSUE_DEVELOPMENT	108	-0.163089	-1.98074	0.00622407	0.0875951	1	6342	tags=64%, list=48%, signal=121%
GO_NEGATIVE_REGULATION_OF_PEPTIDE_SECRETION	89	-0.178867	-1.97747	0.00205339	0.088476	1	6450	tags=66%, list=49%, signal=128%
GO_BLOOD_VESSEL_MORPHOGENESIS	461	-0.0800939	-1.97073	0.00813008	0.0913236	1	3932	tags=37%, list=30%, signal=51%
GO_LYSOSOME_LOCALIZATION	56	-0.230791	-1.96934	0.006	0.0915038	1	4541	tags=57%, list=34%, signal=86%
GO_RIBOSOME_ASSEMBLY	55	-0.230532	-1.96423	0.00199203	0.0935934	1	1541	tags=35%, list=12%, signal=39%
GO_NEGATIVE_REGULATION_OF_COAGULATION	33	-0.281717	-1.95797	0.00613497	0.0967036	1	1099	tags=36%, list=8%, signal=40%
GO_CONNECTIVE_TISSUE_DEVELOPMENT	196	-0.120755	-1.95729	0.00795229	0.0964724	1	4658	tags=47%, list=35%, signal=71%
GO_CELL_CHEMOTAXIS	173	-0.126455	-1.95017	0.0107066	0.0998646	1	3182	tags=36%, list=24%, signal=47%
GO_POSITIVE_REGULATION_OF_LIPID_METABOLIC_PROCESS	97	-0.166515	-1.94459	0.00607287	0.102372	1	8902	tags=84%, list=67%, signal=251%
GO_ACTIN_FILAMENT_DEPOLYMERIZATION	44	-0.239705	-1.94096	0.006	0.103894	1	4377	tags=57%, list=33%, signal=84%
GO_REGULATION_OF_LEUKOCYTE_MIGRATION	119	-0.155693	-1.9406	0.00826446	0.103345	1	2976	tags=38%, list=22%, signal=48%
GO_RIBOSOMAL_SMALL_SUBUNIT_BIOGENESIS	60	-0.213643	-1.94029	0.00603622	0.102771	1	940	tags=28%, list=7%, signal=30%
GO_AUTOPHAGY_OF_MITOCHONDRION	68	-0.199009	-1.93933	0.0138889	0.102586	1	6360	tags=68%, list=48%, signal=129%
GO_RECEPTOR_MEDIATED_ENDOCYTOSIS	221	-0.11086	-1.93744	0.00790514	0.102884	1	6009	tags=56%, list=45%, signal=101%
GO_CHONDROCYTE_DEVELOPMENT	38	-0.262427	-1.93474	0.00606061	0.103551	1	4917	tags=63%, list=37%, signal=100%
GO_MAST_CELL_ACTIVATION	42	-0.251855	-1.93384	0.0122699	0.103288	1	5208	tags=64%, list=39%, signal=105%
GO_ENDOCRINE_HORMONE_SECRETION	31	-0.294802	-1.92297	0.00801603	0.109685	1	3809	tags=58%, list=29%, signal=81%
GO_ENDOPLASMIC_RETICULUM_CALCIUM_ION_HOMEOSTASIS	21	-0.351259	-1.91931	0.0100402	0.111226	1	4833	tags=71%, list=36%, signal=112%
GO_ANTIMICROBIAL_HUMORAL_RESPONSE	22	-0.337442	-1.91603	0.00608519	0.112698	1	3377	tags=59%, list=25%, signal=79%
GO_ANTIGEN_PROCESSING_AND_PRESENTATION_OF_PEPTIDE_OR_POLYSACCHARIDE_ANTIGEN_VIA_MHC_CLASS_II	84	-0.181676	-1.91596	0.00811359	0.111964	1	6620	tags=68%, list=50%, signal=134%
GO_GROWTH_PLATE_CARTILAGE_DEVELOPMENT	27	-0.302663	-1.91034	0.0104384	0.114811	1	5339	tags=70%, list=40%, signal=117%
GO_REGULATION_OF_CELLULAR_COMPONENT_SIZE	318	-0.0904415	-1.90556	0.00957854	0.117138	1	7646	tags=66%, list=58%, signal=153%
GO_SUBSTANTIA_NIGRA_DEVELOPMENT	38	-0.258809	-1.90388	0.00764818	0.117657	1	3566	tags=53%, list=27%, signal=72%
GO_RIBOSOMAL_LARGE_SUBUNIT_ASSEMBLY	26	-0.307802	-1.89676	0.00974659	0.121554	1	1541	tags=42%, list=12%, signal=48%
GO_SMALL_MOLECULE_CATABOLIC_PROCESS	303	-0.0948107	-1.89089	0.00191571	0.124572	1	7849	tags=68%, list=59%, signal=163%
GO_CARBOHYDRATE_BIOSYNTHETIC_PROCESS	168	-0.126415	-1.88847	0.0125	0.1253	1	8547	tags=77%, list=64%, signal=212%
GO_POSITIVE_REGULATION_OF_ION_TRANSMEMBRANE_TRANSPORT	118	-0.146511	-1.88821	0	0.124689	1	3252	tags=39%, list=24%, signal=51%
GO_REGULATION_OF_EXCRETION	15	-0.399171	-1.88765	0.00804829	0.12425	1	7106	tags=93%, list=53%, signal=200%
GO_ICOSANOID_METABOLIC_PROCESS	49	-0.225324	-1.88517	0.00196464	0.12511	1	4883	tags=59%, list=37%, signal=93%
GO_PHOSPHATIDYLINOSITOL_3_KINASE_SIGNALING	116	-0.148307	-1.88438	0.00845666	0.124725	1	7671	tags=72%, list=58%, signal=170%
GO_MEMBRANE_RAFT_ORGANIZATION	19	-0.356432	-1.87456	0.00571429	0.130873	1	2965	tags=58%, list=22%, signal=74%
GO_MUSCLE_CONTRACTION	262	-0.100946	-1.87079	0.00763359	0.132868	1	4570	tags=44%, list=34%, signal=66%
GO_CELLULAR_CARBOHYDRATE_BIOSYNTHETIC_PROCESS	69	-0.187406	-1.8677	0.0143443	0.134614	1	8502	tags=83%, list=64%, signal=228%
GO_MONOCARBOXYLIC_ACID_CATABOLIC_PROCESS	100	-0.157195	-1.86694	0.0163265	0.134345	1	5370	tags=56%, list=40%, signal=93%
GO_POSITIVE_REGULATION_OF_REACTIVE_OXYGEN_SPECIES_BIOSYNTHETIC_PROCESS	37	-0.256652	-1.85863	0.00811359	0.140072	1	3065	tags=49%, list=23%, signal=63%
GO_REGULATION_OF_LIPID_TRANSPORT	71	-0.187103	-1.85786	0.00396825	0.139783	1	2956	tags=41%, list=22%, signal=52%
GO_ANION_TRANSMEMBRANE_TRANSPORT	206	-0.111632	-1.8569	0.00606061	0.139582	1	3379	tags=36%, list=25%, signal=48%
GO_STEROID_METABOLIC_PROCESS	196	-0.11485	-1.8564	0.013834	0.139113	1	3447	tags=37%, list=26%, signal=50%
GO_CELLULAR_RESPONSE_TO_TOPOLOGICALLY_INCORRECT_PROTEIN	138	-0.133946	-1.85502	0.0122449	0.13943	1	8255	tags=75%, list=62%, signal=197%
GO_NEUROTRANSMITTER_METABOLIC_PROCESS	93	-0.164705	-1.85207	0.012685	0.140912	1	2829	tags=38%, list=21%, signal=47%
GO_REGULATION_OF_SYSTEM_PROCESS	441	-0.0790644	-1.85089	0.00801603	0.140996	1	4500	tags=41%, list=34%, signal=61%
GO_REGULATION_OF_VASCULATURE_DEVELOPMENT	251	-0.100749	-1.84852	0.0175097	0.142065	1	7212	tags=64%, list=54%, signal=138%
GO_CARTILAGE_DEVELOPMENT_INVOLVED_IN_ENDOCHONDRAL_BONE_MORPHOGENESIS	35	-0.265107	-1.84825	0.00814664	0.141466	1	7119	tags=80%, list=54%, signal=172%
GO_POSITIVE_REGULATION_OF_PROTEIN_DEPOLYMERIZATION	16	-0.378814	-1.84194	0.0125523	0.14573	1	7432	tags=94%, list=56%, signal=212%
GO_HUMORAL_IMMUNE_RESPONSE	78	-0.179743	-1.84135	0.024948	0.145476	1	4612	tags=53%, list=35%, signal=80%
GO_IRON_ION_HOMEOSTASIS	69	-0.186936	-1.84129	0.00798403	0.144688	1	8123	tags=80%, list=61%, signal=204%
GO_RETINOIC_ACID_RECEPTOR_SIGNALING_PATHWAY	26	-0.301818	-1.8396	0.0122449	0.145241	1	3665	tags=58%, list=28%, signal=80%
GO_NEGATIVE_REGULATION_OF_IMMUNE_EFFECTOR_PROCESS	74	-0.186715	-1.83825	0.0169492	0.145382	1	3460	tags=45%, list=26%, signal=60%
GO_REGULATION_OF_TRANSLATIONAL_FIDELITY	18	-0.36312	-1.83764	0.0203252	0.14501	1	4780	tags=72%, list=36%, signal=113%
GO_NEGATIVE_REGULATION_OF_ANTIGEN_RECEPTOR_MEDIATED_SIGNALING_PATHWAY	19	-0.360005	-1.83618	0.0176471	0.145386	1	5016	tags=74%, list=38%, signal=118%
GO_PLATELET_AGGREGATION	50	-0.218248	-1.83296	0.00990099	0.147166	1	2959	tags=44%, list=22%, signal=56%
GO_INTERLEUKIN_6_SECRETION	22	-0.329049	-1.8319	0.0219561	0.147206	1	7717	tags=91%, list=58%, signal=216%
GO_REGULATION_OF_LEUKOCYTE_CHEMOTAXIS	69	-0.185693	-1.83076	0.0134357	0.147294	1	2939	tags=41%, list=22%, signal=52%
GO_RESPONSE_TO_PROGESTERONE	34	-0.260863	-1.82562	0.0205761	0.150461	1	3188	tags=50%, list=24%, signal=66%
GO_RESPONSE_TO_OXYGEN_RADICAL	24	-0.321913	-1.81989	0.0118577	0.154344	1	3483	tags=58%, list=26%, signal=79%
GO_REGULATION_OF_ODONTOGENESIS	16	-0.375424	-1.81866	0.0152672	0.154555	1	7477	tags=94%, list=56%, signal=214%
GO_TISSUE_MIGRATION	238	-0.102084	-1.81705	0.0104603	0.155228	1	4476	tags=44%, list=34%, signal=65%
GO_INNER_MITOCHONDRIAL_MEMBRANE_ORGANIZATION	43	-0.233611	-1.81472	0.0111732	0.156544	1	8651	tags=88%, list=65%, signal=252%
GO_ANTIGEN_PROCESSING_AND_PRESENTATION_OF_EXOGENOUS_PEPTIDE_ANTIGEN_VIA_MHC_CLASS_I	68	-0.188	-1.81189	0.0119048	0.158128	1	6701	tags=69%, list=50%, signal=139%
GO_MAINTENANCE_OF_LOCATION_IN_CELL	79	-0.176018	-1.81064	0.0152381	0.158237	1	2386	tags=35%, list=18%, signal=43%
GO_CHONDROCYTE_DIFFERENTIATION	92	-0.155595	-1.80897	0.0158103	0.158798	1	4448	tags=49%, list=33%, signal=73%
GO_REGULATION_OF_PEPTIDE_SECRETION	324	-0.0853686	-1.80463	0.019305	0.161752	1	5293	tags=48%, list=40%, signal=78%
GO_INTERLEUKIN_1_MEDIATED_SIGNALING_PATHWAY	90	-0.163636	-1.80107	0.020284	0.164001	1	6701	tags=67%, list=50%, signal=134%
GO_PROTEIN_LIPID_COMPLEX_ASSEMBLY	20	-0.336473	-1.79989	0.010352	0.16425	1	3510	tags=60%, list=26%, signal=81%
GO_POSITIVE_REGULATION_OF_STRESS_FIBER_ASSEMBLY	45	-0.226274	-1.79648	0.0198807	0.166388	1	3206	tags=47%, list=24%, signal=61%
GO_SUPEROXIDE_ANION_GENERATION	20	-0.341145	-1.79506	0.0155642	0.166842	1	3448	tags=60%, list=26%, signal=81%
GO_RESPIRATORY_BURST	25	-0.300882	-1.78526	0.0236686	0.174644	1	5047	tags=68%, list=38%, signal=109%
GO_DERMATAN_SULFATE_PROTEOGLYCAN_BIOSYNTHETIC_PROCESS	15	-0.387043	-1.7787	0.0358566	0.180147	1	1951	tags=53%, list=15%, signal=62%
GO_GROWTH_PLATE_CARTILAGE_CHONDROCYTE_DIFFERENTIATION	19	-0.335667	-1.77798	0.0200401	0.179942	1	5339	tags=74%, list=40%, signal=123%
GO_TRANSLATIONAL_TERMINATION	103	-0.151522	-1.77767	0.0134875	0.179362	1	7422	tags=71%, list=56%, signal=159%
GO_COLLAGEN_BIOSYNTHETIC_PROCESS	33	-0.259403	-1.77592	0.0261569	0.180161	1	2603	tags=45%, list=20%, signal=56%
GO_DRUG_METABOLIC_PROCESS	227	-0.100369	-1.77421	0.0217822	0.180884	1	7062	tags=63%, list=53%, signal=132%
GO_REGULATION_OF_OXIDOREDUCTASE_ACTIVITY	68	-0.185264	-1.77215	0.0282258	0.181823	1	4001	tags=49%, list=30%, signal=69%
GO_CHEMOKINE_PRODUCTION	54	-0.204644	-1.76893	0.0253906	0.184011	1	3199	tags=44%, list=24%, signal=58%
GO_REGULATION_OF_METAL_ION_TRANSPORT	289	-0.089016	-1.76771	0.0259481	0.184434	1	4500	tags=43%, list=34%, signal=63%
GO_POSITIVE_REGULATION_OF_SODIUM_ION_TRANSMEMBRANE_TRANSPORT	20	-0.329992	-1.76741	0.0203666	0.18376	1	3596	tags=60%, list=27%, signal=82%
GO_POSITIVE_REGULATION_OF_TRANSPORTER_ACTIVITY	89	-0.160952	-1.7669	0.0204499	0.18323	1	3252	tags=40%, list=24%, signal=53%
GO_NEGATIVE_REGULATION_OF_CELL_ADHESION	196	-0.108812	-1.76568	0.0150376	0.183633	1	2848	tags=32%, list=21%, signal=40%
GO_TRANSFERRIN_TRANSPORT	31	-0.266541	-1.76395	0.0245399	0.184334	1	3755	tags=55%, list=28%, signal=76%
GO_FATTY_ACID_BIOSYNTHETIC_PROCESS	105	-0.146703	-1.75919	0.0239044	0.188157	1	3889	tags=44%, list=29%, signal=61%
GO_REGULATION_OF_PLASMA_LIPOPROTEIN_PARTICLE_LEVELS	58	-0.196441	-1.75691	0.0133588	0.189312	1	2901	tags=41%, list=22%, signal=53%
GO_NEGATIVE_REGULATION_OF_TRANSPORT	356	-0.0798631	-1.75651	0.027668	0.188799	1	6621	tags=58%, list=50%, signal=112%
GO_RESPONSE_TO_OXIDATIVE_STRESS	367	-0.0800775	-1.75628	0.00982318	0.188144	1	3710	tags=36%, list=28%, signal=48%
GO_CHONDROCYTE_DIFFERENTIATION_INVOLVED_IN_ENDOCHONDRAL_BONE_MORPHOGENESIS	24	-0.307233	-1.75544	0.0212766	0.188065	1	5339	tags=71%, list=40%, signal=118%
GO_ACTOMYOSIN_STRUCTURE_ORGANIZATION	155	-0.121893	-1.75465	0.0169133	0.187994	1	3030	tags=35%, list=23%, signal=45%
GO_NEGATIVE_REGULATION_OF_PROTEIN_POLYMERIZATION	59	-0.197368	-1.75419	0.0234542	0.187586	1	3922	tags=49%, list=30%, signal=69%
GO_CELLULAR_COMPONENT_ASSEMBLY_INVOLVED_IN_MORPHOGENESIS	79	-0.169044	-1.75345	0.0265849	0.187449	1	1637	tags=29%, list=12%, signal=33%
GO_PRODUCTION_OF_MOLECULAR_MEDIATOR_INVOLVED_IN_INFLAMMATORY_RESPONSE	46	-0.215737	-1.75144	0.0237581	0.188517	1	6389	tags=70%, list=48%, signal=134%
GO_HOMOTYPIC_CELL_CELL_ADHESION	65	-0.188355	-1.75038	0.0260521	0.188531	1	5484	tags=60%, list=41%, signal=102%
GO_POLYSACCHARIDE_BIOSYNTHETIC_PROCESS	66	-0.183757	-1.74821	0.0285714	0.189895	1	8646	tags=83%, list=65%, signal=237%
GO_SERINE_FAMILY_AMINO_ACID_BIOSYNTHETIC_PROCESS	16	-0.367551	-1.7475	0.0244399	0.18972	1	4259	tags=69%, list=32%, signal=101%
GO_DETOXIFICATION	75	-0.16902	-1.74571	0.0251572	0.190512	1	6273	tags=64%, list=47%, signal=121%
GO_NEGATIVE_REGULATION_OF_PROTEOLYSIS	212	-0.0999049	-1.74279	0.0276134	0.192689	1	5026	tags=48%, list=38%, signal=75%
GO_CELL_JUNCTION_ORGANIZATION	253	-0.0926293	-1.74138	0.0122699	0.19326	1	3416	tags=35%, list=26%, signal=46%
GO_AMINE_CATABOLIC_PROCESS	15	-0.376723	-1.74048	0.0223048	0.193286	1	4746	tags=73%, list=36%, signal=114%
GO_AMINO_ACID_TRANSMEMBRANE_TRANSPORT	69	-0.178254	-1.74028	0.0182186	0.192648	1	8623	tags=83%, list=65%, signal=234%
GO_MONOCARBOXYLIC_ACID_METABOLIC_PROCESS	329	-0.0835954	-1.73821	0.0177165	0.193804	1	4896	tags=45%, list=37%, signal=69%
GO_POSITIVE_REGULATION_OF_OXIDOREDUCTASE_ACTIVITY	39	-0.238182	-1.73748	0.0202429	0.193721	1	4001	tags=54%, list=30%, signal=77%
GO_MYELIN_ASSEMBLY	17	-0.350344	-1.73742	0.0349515	0.192895	1	1605	tags=47%, list=12%, signal=53%
GO_REGULATION_OF_SUPEROXIDE_ANION_GENERATION	16	-0.366073	-1.73735	0.0293542	0.192104	1	3448	tags=63%, list=26%, signal=84%
GO_TELOMERE_MAINTENANCE_VIA_SEMI_CONSERVATIVE_REPLICATION	27	-0.279918	-1.73732	0.0314342	0.191306	1	8594	tags=93%, list=65%, signal=262%
GO_ENDOCYTOSIS	440	-0.0715387	-1.73636	0.0219561	0.191409	1	6210	tags=54%, list=47%, signal=97%
GO_POSITIVE_REGULATION_OF_SUPRAMOLECULAR_FIBER_ORGANIZATION	172	-0.11232	-1.73414	0.0262626	0.192612	1	7027	tags=64%, list=53%, signal=134%
GO_POSITIVE_REGULATION_OF_ACTIN_FILAMENT_BUNDLE_ASSEMBLY	53	-0.20708	-1.73122	0.035124	0.194767	1	3278	tags=45%, list=25%, signal=60%
GO_IRE1_MEDIATED_UNFOLDED_PROTEIN_RESPONSE	60	-0.188624	-1.73042	0.0308008	0.19481	1	7916	tags=78%, list=60%, signal=193%
GO_REGULATION_OF_SUBSTRATE_ADHESION_DEPENDENT_CELL_SPREADING	40	-0.238208	-1.72696	0.0167715	0.197532	1	5151	tags=63%, list=39%, signal=102%
GO_REACTIVE_OXYGEN_SPECIES_METABOLIC_PROCESS	119	-0.138361	-1.72692	0.0331384	0.196731	1	3651	tags=41%, list=27%, signal=56%
GO_POSITIVE_REGULATION_OF_CELLULAR_PROTEIN_CATABOLIC_PROCESS	129	-0.127215	-1.72591	0.016129	0.196996	1	8423	tags=76%, list=63%, signal=205%
GO_POSITIVE_REGULATION_OF_TRANSMEMBRANE_TRANSPORT	153	-0.122807	-1.72136	0.0329218	0.200926	1	3252	tags=37%, list=24%, signal=48%
GO_RESPONSE_TO_ISCHEMIA	39	-0.232905	-1.71989	0.0216535	0.201602	1	5434	tags=64%, list=41%, signal=108%
GO_MUSCLE_SYSTEM_PROCESS	334	-0.0843985	-1.71778	0.0185567	0.202807	1	5274	tags=48%, list=40%, signal=77%
GO_NEGATIVE_REGULATION_OF_WNT_SIGNALING_PATHWAY	176	-0.112313	-1.71705	0.00998004	0.202704	1	7665	tags=69%, list=58%, signal=160%
GO_ENTRAINMENT_OF_CIRCADIAN_CLOCK_BY_PHOTOPERIOD	19	-0.32173	-1.71539	0.032882	0.203505	1	4125	tags=63%, list=31%, signal=91%
GO_CEREBRAL_CORTEX_NEURON_DIFFERENTIATION	21	-0.308345	-1.71468	0.0224949	0.20342	1	7301	tags=86%, list=55%, signal=190%
GO_SKELETAL_SYSTEM_DEVELOPMENT	368	-0.0781722	-1.71338	0.0223124	0.204047	1	5997	tags=53%, list=45%, signal=93%
GO_ENDOTHELIAL_CELL_MIGRATION	175	-0.114057	-1.71338	0.0201207	0.203208	1	2682	tags=31%, list=20%, signal=39%
GO_REGULATION_OF_RESPONSE_TO_WOUNDING	113	-0.141621	-1.71288	0.0325203	0.202884	1	4133	tags=45%, list=31%, signal=65%
GO_LEUKOCYTE_MIGRATION	262	-0.0915556	-1.71131	0.0300601	0.203616	1	8446	tags=73%, list=64%, signal=195%
GO_RESPONSE_TO_TOPOLOGICALLY_INCORRECT_PROTEIN	172	-0.110126	-1.70872	0.0232558	0.205547	1	7983	tags=71%, list=60%, signal=175%
GO_REGULATION_OF_SYMBIOSIS_ENCOMPASSING_MUTUALISM_THROUGH_PARASITISM	160	-0.115718	-1.70696	0.029703	0.206565	1	5625	tags=54%, list=42%, signal=92%
GO_REGULATION_OF_PHOSPHOLIPID_METABOLIC_PROCESS	56	-0.188184	-1.70589	0.0225873	0.206912	1	8902	tags=86%, list=67%, signal=259%
GO_PHOTOPERIODISM	21	-0.309228	-1.70548	0.0156556	0.2065	1	4125	tags=62%, list=31%, signal=90%
GO_MEMBRANE_LIPID_METABOLIC_PROCESS	182	-0.108074	-1.70507	0.0247423	0.206052	1	7347	tags=66%, list=55%, signal=145%
GO_CELLULAR_DETOXIFICATION	71	-0.167366	-1.70404	0.0403226	0.206244	1	4340	tags=49%, list=33%, signal=73%
GO_ORGANIC_ACID_TRANSPORT	238	-0.0962845	-1.70354	0.0235294	0.206043	1	3044	tags=32%, list=23%, signal=41%
GO_REGULATION_OF_EARLY_ENDOSOME_TO_LATE_ENDOSOME_TRANSPORT	17	-0.339761	-1.70293	0.0310078	0.20582	1	3309	tags=59%, list=25%, signal=78%
GO_GLOMERULAR_EPITHELIUM_DEVELOPMENT	17	-0.334713	-1.70232	0.026616	0.205612	1	3376	tags=59%, list=25%, signal=79%
GO_PEPTIDE_SECRETION	415	-0.073996	-1.70009	0.0286885	0.207035	1	5293	tags=47%, list=40%, signal=76%
GO_ANTIBIOTIC_METABOLIC_PROCESS	50	-0.210242	-1.69972	0.0228571	0.206645	1	3065	tags=44%, list=23%, signal=57%
GO_POSITIVE_REGULATION_OF_ION_TRANSPORT	198	-0.105436	-1.69927	0.0273109	0.206264	1	3252	tags=35%, list=24%, signal=45%
GO_REGULATION_OF_PHOSPHATIDYLINOSITOL_3_KINASE_SIGNALING	95	-0.150264	-1.69338	0.0323194	0.211597	1	7671	tags=73%, list=58%, signal=171%
GO_MONOCARBOXYLIC_ACID_BIOSYNTHETIC_PROCESS	134	-0.124736	-1.69121	0.0381526	0.21317	1	3914	tags=42%, list=29%, signal=59%
GO_CYTOSKELETON_DEPENDENT_CYTOKINESIS	74	-0.168571	-1.69086	0.0241935	0.212712	1	9806	tags=91%, list=74%, signal=343%
GO_CELLULAR_RESPONSE_TO_OXYGEN_LEVELS	197	-0.105567	-1.69012	0.0415842	0.212695	1	4488	tags=44%, list=34%, signal=66%
GO_CHAPERONE_MEDIATED_AUTOPHAGY	16	-0.350347	-1.68882	0.0229645	0.213257	1	5318	tags=75%, list=40%, signal=125%
GO_CARTILAGE_DEVELOPMENT	147	-0.120305	-1.68638	0.0250965	0.215226	1	4658	tags=47%, list=35%, signal=71%
GO_AMEBOIDAL_TYPE_CELL_MIGRATION	323	-0.0823704	-1.68609	0.0248566	0.214694	1	2636	tags=28%, list=20%, signal=34%
GO_NITRIC_OXIDE_BIOSYNTHETIC_PROCESS	51	-0.19974	-1.68563	0.0185567	0.214356	1	2829	tags=41%, list=21%, signal=52%
GO_ODONTOGENESIS	88	-0.154159	-1.68526	0.0232558	0.213961	1	5970	tags=60%, list=45%, signal=109%
GO_CELLULAR_RESPONSE_TO_XENOBIOTIC_STIMULUS	105	-0.138274	-1.68309	0.0321285	0.215375	1	6405	tags=62%, list=48%, signal=119%
GO_INORGANIC_ANION_TRANSPORT	119	-0.133268	-1.68235	0.0439122	0.215385	1	3048	tags=36%, list=23%, signal=46%
GO_REGULATION_OF_MYELINATION	33	-0.247485	-1.67811	0.031185	0.219171	1	2761	tags=45%, list=21%, signal=57%
GO_BASEMENT_MEMBRANE_ORGANIZATION	19	-0.32342	-1.67711	0.0293501	0.219305	1	6201	tags=79%, list=47%, signal=148%
GO_REGULATION_OF_VIRAL_ENTRY_INTO_HOST_CELL	20	-0.31737	-1.67463	0.0383838	0.221285	1	8415	tags=95%, list=63%, signal=259%
GO_COAGULATION	237	-0.094014	-1.67245	0.0333333	0.222934	1	7017	tags=62%, list=53%, signal=129%
GO_NEGATIVE_REGULATION_OF_INSULIN_SECRETION	31	-0.255992	-1.67161	0.0243408	0.222929	1	5181	tags=65%, list=39%, signal=105%
GO_REGULATION_OF_EXTRACELLULAR_MATRIX_ORGANIZATION	31	-0.252836	-1.66811	0.0337302	0.225825	1	3508	tags=52%, list=26%, signal=70%
GO_REGULATION_OF_EPITHELIAL_CELL_MIGRATION	186	-0.106097	-1.66804	0.0322581	0.225061	1	4827	tags=47%, list=36%, signal=72%
GO_ESTABLISHMENT_OR_MAINTENANCE_OF_CELL_POLARITY	183	-0.106147	-1.66778	0.0257426	0.224583	1	2604	tags=30%, list=20%, signal=37%
GO_REGULATION_OF_GLIAL_CELL_DIFFERENTIATION	54	-0.194419	-1.66771	0.035865	0.223857	1	2596	tags=39%, list=20%, signal=48%
GO_POSITIVE_REGULATION_OF_REACTIVE_OXYGEN_SPECIES_METABOLIC_PROCESS	34	-0.24503	-1.66566	0.0283976	0.225409	1	3007	tags=47%, list=23%, signal=61%
GO_RESPONSE_TO_INTERLEUKIN_1	142	-0.116828	-1.66543	0.0311203	0.224903	1	6701	tags=62%, list=50%, signal=124%
GO_NEGATIVE_REGULATION_OF_RESPONSE_TO_DRUG	25	-0.274798	-1.66513	0.0377734	0.224461	1	2735	tags=48%, list=21%, signal=60%
GO_TOLL_LIKE_RECEPTOR_9_SIGNALING_PATHWAY	19	-0.314116	-1.66439	0.0283976	0.224568	1	5625	tags=74%, list=42%, signal=128%
GO_POSITIVE_REGULATION_OF_INTERLEUKIN_8_PRODUCTION	26	-0.271707	-1.66425	0.0278884	0.223906	1	6109	tags=73%, list=46%, signal=135%
GO_BONE_MINERALIZATION	82	-0.157996	-1.66082	0.0333333	0.226951	1	6342	tags=63%, list=48%, signal=121%
GO_POSITIVE_REGULATION_OF_SODIUM_ION_TRANSPORT	31	-0.246199	-1.66046	0.0279441	0.226535	1	3596	tags=52%, list=27%, signal=71%
GO_REGULATION_OF_INTRINSIC_APOPTOTIC_SIGNALING_PATHWAY	131	-0.126159	-1.66001	0.0358566	0.226257	1	4225	tags=44%, list=32%, signal=64%
GO_NEURAL_NUCLEUS_DEVELOPMENT	52	-0.192886	-1.65955	0.0394737	0.225927	1	3837	tags=48%, list=29%, signal=67%
GO_T_CELL_DIFFERENTIATION_INVOLVED_IN_IMMUNE_RESPONSE	40	-0.22317	-1.65886	0.0433962	0.225958	1	6347	tags=70%, list=48%, signal=134%
GO_NEUTRAL_LIPID_CATABOLIC_PROCESS	20	-0.314469	-1.65845	0.0414201	0.225681	1	3802	tags=60%, list=29%, signal=84%
GO_RESPONSE_TO_OXYGEN_LEVELS	332	-0.0805824	-1.65663	0.0354167	0.227067	1	4521	tags=42%, list=34%, signal=62%
GO_NEGATIVE_REGULATION_OF_BLOOD_CIRCULATION	27	-0.268148	-1.65265	0.0298805	0.230622	1	6289	tags=74%, list=47%, signal=140%
GO_COFACTOR_METABOLIC_PROCESS	342	-0.0768391	-1.65112	0.02079	0.23144	1	6506	tags=56%, list=49%, signal=108%
GO_AMYLOID_PRECURSOR_PROTEIN_METABOLIC_PROCESS	52	-0.194769	-1.65082	0.0274262	0.230906	1	6879	tags=71%, list=52%, signal=147%
GO_NEGATIVE_REGULATION_OF_RESPONSE_TO_WOUNDING	61	-0.181727	-1.64962	0.0247423	0.231589	1	4133	tags=49%, list=31%, signal=71%
GO_INTERLEUKIN_6_PRODUCTION	86	-0.148022	-1.64907	0.0292398	0.231414	1	6855	tags=66%, list=52%, signal=136%
GO_PROTEIN_CONTAINING_COMPLEX_DISASSEMBLY	295	-0.0833867	-1.64793	0.0197239	0.231919	1	7432	tags=64%, list=56%, signal=142%
GO_POSITIVE_REGULATION_OF_COAGULATION	17	-0.326093	-1.6422	0.0382294	0.237624	1	8181	tags=94%, list=62%, signal=245%
GO_TRNA_METABOLIC_PROCESS	168	-0.111947	-1.64146	0.0329897	0.237808	1	8104	tags=72%, list=61%, signal=182%
GO_SODIUM_ION_HOMEOSTASIS	29	-0.250636	-1.64091	0.0433839	0.23763	1	4468	tags=59%, list=34%, signal=88%
GO_RIBOSOMAL_LARGE_SUBUNIT_BIOGENESIS	63	-0.17456	-1.6407	0.0262097	0.237095	1	2544	tags=37%, list=19%, signal=45%
GO_NUCLEOTIDE_TRANSPORT	17	-0.340045	-1.64016	0.0395257	0.236898	1	4087	tags=65%, list=31%, signal=93%
GO_PEPTIDE_CROSS_LINKING	19	-0.323916	-1.63992	0.0487805	0.236331	1	4096	tags=63%, list=31%, signal=91%
GO_NEGATIVE_REGULATION_OF_STEROID_METABOLIC_PROCESS	16	-0.338726	-1.63887	0.0346154	0.236808	1	3811	tags=63%, list=29%, signal=88%
GO_STEROID_CATABOLIC_PROCESS	15	-0.352693	-1.63672	0.0361905	0.238517	1	3293	tags=60%, list=25%, signal=80%
GO_REGULATION_OF_OLIGODENDROCYTE_DIFFERENTIATION	27	-0.26349	-1.63395	0.0345489	0.240946	1	2413	tags=44%, list=18%, signal=54%
GO_POSITIVE_REGULATION_OF_TUMOR_NECROSIS_FACTOR_SUPERFAMILY_CYTOKINE_PRODUCTION	54	-0.189937	-1.6338	0.0243408	0.240266	1	6347	tags=67%, list=48%, signal=127%
GO_NEGATIVE_REGULATION_OF_ACTIN_FILAMENT_POLYMERIZATION	46	-0.205678	-1.63345	0.0412371	0.239923	1	3922	tags=50%, list=30%, signal=71%
GO_REGULATION_OF_RESPONSE_TO_REACTIVE_OXYGEN_SPECIES	29	-0.252241	-1.623	0.0541082	0.251443	1	4905	tags=62%, list=37%, signal=98%
GO_ALPHA_BETA_T_CELL_DIFFERENTIATION	67	-0.168903	-1.62289	0.0408998	0.250738	1	6297	tags=64%, list=47%, signal=121%
GO_AMINOGLYCAN_METABOLIC_PROCESS	117	-0.125974	-1.62271	0.039501	0.250145	1	2090	tags=28%, list=16%, signal=33%
GO_GLYCEROLIPID_CATABOLIC_PROCESS	37	-0.224184	-1.62252	0.0492813	0.249528	1	6728	tags=73%, list=51%, signal=147%
GO_PHAGOCYTOSIS	196	-0.0997474	-1.62078	0.034413	0.250795	1	6357	tags=58%, list=48%, signal=109%
GO_POSITIVE_REGULATION_OF_LYMPHOCYTE_DIFFERENTIATION	66	-0.171761	-1.61858	0.0490196	0.252586	1	9006	tags=85%, list=68%, signal=262%
GO_INOSITOL_LIPID_MEDIATED_SIGNALING	146	-0.116331	-1.61857	0.0357143	0.251805	1	5299	tags=51%, list=40%, signal=84%
GO_NEGATIVE_REGULATION_OF_CELL_CYCLE_PROCESS	281	-0.0828348	-1.61728	0.0480962	0.252574	1	8146	tags=69%, list=61%, signal=175%
GO_ENDOTHELIUM_DEVELOPMENT	99	-0.14104	-1.61532	0.0333988	0.25408	1	3376	tags=39%, list=25%, signal=52%
GO_NEGATIVE_REGULATION_OF_RESPONSE_TO_EXTERNAL_STIMULUS	238	-0.0894019	-1.61525	0.044	0.253327	1	4474	tags=42%, list=34%, signal=63%
GO_REGULATION_OF_WOUND_HEALING	89	-0.147228	-1.61432	0.0391389	0.253805	1	7017	tags=67%, list=53%, signal=142%
GO_GLYCOGEN_BIOSYNTHETIC_PROCESS	41	-0.218214	-1.61041	0.0540541	0.257662	1	8455	tags=85%, list=64%, signal=234%
GO_NEGATIVE_REGULATION_OF_NEURAL_PRECURSOR_CELL_PROLIFERATION	19	-0.309904	-1.61028	0.044898	0.257046	1	2883	tags=53%, list=22%, signal=67%
GO_POTASSIUM_ION_IMPORT_ACROSS_PLASMA_MEMBRANE	36	-0.225353	-1.60587	0.0458333	0.261809	1	1075	tags=31%, list=8%, signal=33%
GO_POSITIVE_REGULATION_OF_PROTEOLYSIS_INVOLVED_IN_CELLULAR_PROTEIN_CATABOLIC_PROCESS	110	-0.132811	-1.60553	0.0467836	0.261448	1	7916	tags=73%, list=60%, signal=178%
GO_MYELOID_LEUKOCYTE_MIGRATION	114	-0.130948	-1.60425	0.0390947	0.262261	1	8418	tags=76%, list=63%, signal=206%
GO_CELL_JUNCTION_ASSEMBLY	212	-0.096213	-1.60406	0.0544747	0.261658	1	3319	tags=34%, list=25%, signal=45%
GO_CYTOKINETIC_PROCESS	35	-0.229822	-1.60343	0.0342052	0.261608	1	9865	tags=97%, list=74%, signal=376%
GO_REGULATION_OF_CELL_SIZE	158	-0.109603	-1.603	0.0451866	0.261327	1	7646	tags=68%, list=58%, signal=159%
GO_REGULATION_OF_ANTIGEN_RECEPTOR_MEDIATED_SIGNALING_PATHWAY	43	-0.204706	-1.60104	0.0435644	0.262864	1	5016	tags=58%, list=38%, signal=93%
GO_POSITIVE_REGULATION_OF_LIPID_TRANSPORT	42	-0.208161	-1.59994	0.039501	0.263406	1	2939	tags=43%, list=22%, signal=55%
GO_MEMBRANE_LIPID_BIOSYNTHETIC_PROCESS	131	-0.120194	-1.59969	0.0526316	0.26288	1	7347	tags=67%, list=55%, signal=149%
GO_POSITIVE_REGULATION_OF_UBIQUITIN_DEPENDENT_PROTEIN_CATABOLIC_PROCESS	86	-0.146307	-1.59868	0.0295858	0.263398	1	8423	tags=78%, list=63%, signal=211%
GO_POSITIVE_REGULATION_OF_CELL_MATRIX_ADHESION	42	-0.205174	-1.59463	0.0494071	0.267822	1	3295	tags=45%, list=25%, signal=60%
GO_POLYSACCHARIDE_METABOLIC_PROCESS	88	-0.145932	-1.59145	0.0417495	0.271139	1	8646	tags=80%, list=65%, signal=226%
GO_LEUKOCYTE_CHEMOTAXIS	120	-0.126139	-1.59111	0.0306122	0.270776	1	8418	tags=76%, list=63%, signal=205%
GO_NEGATIVE_REGULATION_OF_PEPTIDE_HORMONE_SECRETION	36	-0.221946	-1.58977	0.04	0.271594	1	5181	tags=61%, list=39%, signal=100%
GO_DNA_DAMAGE_RESPONSE_SIGNAL_TRANSDUCTION_RESULTING_IN_TRANSCRIPTION	15	-0.338079	-1.58957	0.0442105	0.271063	1	5259	tags=73%, list=40%, signal=121%
GO_REGULATION_OF_TRANSCRIPTION_FROM_RNA_POLYMERASE_II_PROMOTER_IN_RESPONSE_TO_HYPOXIA	72	-0.163414	-1.58949	0.0412371	0.27035	1	6701	tags=67%, list=50%, signal=134%
GO_POSITIVE_REGULATION_OF_EPITHELIAL_CELL_MIGRATION	124	-0.121988	-1.58937	0.0474383	0.269694	1	2682	tags=32%, list=20%, signal=40%
GO_NEGATIVE_REGULATION_OF_GLIOGENESIS	33	-0.230444	-1.58929	0.0465587	0.26899	1	1376	tags=33%, list=10%, signal=37%
GO_LYMPHOCYTE_MEDIATED_IMMUNITY	132	-0.120621	-1.58891	0.0475248	0.268705	1	10395	tags=90%, list=78%, signal=410%
GO_NEGATIVE_REGULATION_OF_IMMUNE_SYSTEM_PROCESS	299	-0.0789715	-1.58842	0.0474383	0.268491	1	3331	tags=33%, list=25%, signal=43%
GO_RIBOSE_PHOSPHATE_BIOSYNTHETIC_PROCESS	165	-0.106951	-1.58797	0.0414938	0.268253	1	5202	tags=50%, list=39%, signal=81%
GO_REGULATION_OF_SYSTEMIC_ARTERIAL_BLOOD_PRESSURE_BY_HORMONE	19	-0.30056	-1.58659	0.0486815	0.269232	1	3007	tags=53%, list=23%, signal=68%
GO_NEUROTRANSMITTER_BIOSYNTHETIC_PROCESS	63	-0.168962	-1.58439	0.0502092	0.271281	1	2829	tags=38%, list=21%, signal=48%
GO_REGULATION_OF_BLOOD_CIRCULATION	221	-0.0925218	-1.58364	0.044316	0.271396	1	4625	tags=44%, list=35%, signal=66%
GO_LYSOSOMAL_TRANSPORT	98	-0.137327	-1.58081	0.0496183	0.274326	1	4970	tags=51%, list=37%, signal=81%
GO_SYNAPTIC_TRANSMISSION_CHOLINERGIC	20	-0.306669	-1.58007	0.0625	0.274524	1	4570	tags=65%, list=34%, signal=99%
GO_NEGATIVE_REGULATION_OF_UBIQUITIN_PROTEIN_TRANSFERASE_ACTIVITY	15	-0.338079	-1.57886	0.0592885	0.275398	1	5259	tags=73%, list=40%, signal=121%
GO_REGULATION_OF_ANION_TRANSPORT	74	-0.15191	-1.57862	0.0315582	0.274922	1	3022	tags=38%, list=23%, signal=49%
GO_PURINE_CONTAINING_COMPOUND_BIOSYNTHETIC_PROCESS	168	-0.104016	-1.57817	0.053719	0.274692	1	5202	tags=49%, list=39%, signal=80%
GO_MACROPHAGE_MIGRATION	29	-0.242625	-1.57791	0.0327198	0.274239	1	9157	tags=93%, list=69%, signal=299%
GO_TRNA_WOBBLE_URIDINE_MODIFICATION	16	-0.328189	-1.57603	0.0544355	0.27573	1	8104	tags=94%, list=61%, signal=240%
GO_NEGATIVE_REGULATION_OF_LIPID_TRANSPORT	17	-0.322229	-1.57577	0.040856	0.275304	1	5887	tags=76%, list=44%, signal=137%
GO_FATTY_ACID_METABOLIC_PROCESS	197	-0.094992	-1.57571	0.0553279	0.274583	1	5436	tags=50%, list=41%, signal=84%
GO_REGULATION_OF_MAST_CELL_ACTIVATION_INVOLVED_IN_IMMUNE_RESPONSE	22	-0.275722	-1.57446	0.0598456	0.275454	1	4800	tags=64%, list=36%, signal=99%
GO_SECONDARY_ALCOHOL_METABOLIC_PROCESS	60	-0.170899	-1.57231	0.0576132	0.277375	1	7929	tags=77%, list=60%, signal=189%
GO_ENDOTHELIAL_CELL_DEVELOPMENT	53	-0.184643	-1.57222	0.0660377	0.276679	1	3575	tags=45%, list=27%, signal=62%
GO_NEGATIVE_REGULATION_OF_CELLULAR_RESPONSE_TO_DRUG	15	-0.338456	-1.57219	0.0573123	0.27594	1	2596	tags=53%, list=20%, signal=66%
GO_PHOSPHOLIPID_METABOLIC_PROCESS	213	-0.0948122	-1.57115	0.0414079	0.276479	1	9181	tags=78%, list=69%, signal=250%
GO_REGULATION_OF_ENDOTHELIAL_CELL_CHEMOTAXIS	17	-0.313219	-1.57089	0.0336634	0.276037	1	1316	tags=41%, list=10%, signal=46%
GO_REGULATION_OF_VESICLE_FUSION	27	-0.253479	-1.57064	0.0653061	0.275565	1	3038	tags=48%, list=23%, signal=62%
GO_INTRINSIC_APOPTOTIC_SIGNALING_PATHWAY_BY_P53_CLASS_MEDIATOR	67	-0.162982	-1.56962	0.0503018	0.276059	1	3995	tags=46%, list=30%, signal=66%
GO_REGULATION_OF_RECEPTOR_BINDING	18	-0.307439	-1.56915	0.0503018	0.275827	1	3304	tags=56%, list=25%, signal=74%
GO_PH_REDUCTION	41	-0.209113	-1.56836	0.0615711	0.276113	1	7279	tags=76%, list=55%, signal=167%
GO_IRON_SULFUR_CLUSTER_ASSEMBLY	18	-0.306183	-1.56637	0.0515873	0.277898	1	8489	tags=94%, list=64%, signal=261%
GO_PROTEIN_LOCALIZATION_TO_VACUOLE	58	-0.172654	-1.56585	0.0552147	0.277818	1	5278	tags=57%, list=40%, signal=94%
GO_POSITIVE_REGULATION_OF_INTRINSIC_APOPTOTIC_SIGNALING_PATHWAY	45	-0.197936	-1.56333	0.0461847	0.280176	1	4172	tags=51%, list=31%, signal=74%
GO_COFACTOR_TRANSPORT	32	-0.233783	-1.5623	0.0351562	0.28068	1	6869	tags=75%, list=52%, signal=155%
GO_REGULATION_OF_HORMONE_LEVELS	351	-0.0713275	-1.56209	0.0557769	0.280205	1	3811	tags=36%, list=29%, signal=49%
GO_POSITIVE_REGULATION_OF_CELL_ACTIVATION	215	-0.0911895	-1.56196	0.045738	0.279616	1	9008	tags=77%, list=68%, signal=234%
GO_SUBSTRATE_ADHESION_DEPENDENT_CELL_SPREADING	75	-0.152872	-1.56113	0.0436508	0.279958	1	5246	tags=55%, list=39%, signal=90%
GO_NIK_NF_KAPPAB_SIGNALING	131	-0.115319	-1.56112	0.05	0.279217	1	6701	tags=62%, list=50%, signal=123%
GO_DRUG_TRANSPORT	149	-0.112649	-1.55996	0.0509165	0.280048	1	3248	tags=36%, list=24%, signal=47%
GO_REGULATION_OF_ANATOMICAL_STRUCTURE_SIZE	406	-0.0690401	-1.55871	0.0513834	0.280921	1	4709	tags=42%, list=35%, signal=63%
GO_RESPONSE_TO_ACIDIC_PH	15	-0.330621	-1.55472	0.060166	0.285364	1	1814	tags=47%, list=14%, signal=54%
GO_VITAMIN_TRANSPORT	22	-0.277277	-1.55301	0.0509554	0.286751	1	9008	tags=95%, list=68%, signal=296%
GO_COLLAGEN_CATABOLIC_PROCESS	30	-0.234012	-1.55295	0.0580271	0.286054	1	6201	tags=70%, list=47%, signal=131%
GO_MITOTIC_CYTOKINESIS	63	-0.167785	-1.5517	0.0528302	0.286944	1	9806	tags=90%, list=74%, signal=343%
GO_REGULATION_OF_POLYSACCHARIDE_METABOLIC_PROCESS	37	-0.214974	-1.55122	0.0511811	0.286873	1	8646	tags=86%, list=65%, signal=247%
GO_RESPONSE_TO_PEPTIDE	394	-0.0663197	-1.54957	0.0599251	0.288265	1	4003	tags=37%, list=30%, signal=51%
GO_MUSCLE_FILAMENT_SLIDING	29	-0.241403	-1.54929	0.0504854	0.287905	1	5507	tags=66%, list=41%, signal=112%
GO_POSITIVE_REGULATION_OF_BLOOD_VESSEL_ENDOTHELIAL_CELL_MIGRATION	50	-0.182054	-1.54915	0.0487329	0.287323	1	2375	tags=36%, list=18%, signal=44%
GO_POSITIVE_REGULATION_OF_SODIUM_ION_TRANSMEMBRANE_TRANSPORTER_ACTIVITY	15	-0.329868	-1.54867	0.0651341	0.287166	1	3596	tags=60%, list=27%, signal=82%
GO_REGULATION_OF_SUPRAMOLECULAR_FIBER_ORGANIZATION	291	-0.0784922	-1.54674	0.0445269	0.28877	1	7658	tags=65%, list=58%, signal=151%
GO_ARACHIDONIC_ACID_METABOLIC_PROCESS	28	-0.249785	-1.54623	0.0607287	0.288705	1	3808	tags=54%, list=29%, signal=75%
GO_RESPONSE_TO_FLUID_SHEAR_STRESS	30	-0.241026	-1.54568	0.0585859	0.288681	1	4336	tags=57%, list=33%, signal=84%
GO_REGULATION_OF_T_CELL_RECEPTOR_SIGNALING_PATHWAY	27	-0.252792	-1.54435	0.0444874	0.289525	1	5016	tags=63%, list=38%, signal=101%
GO_REGULATION_OF_T_CELL_MEDIATED_IMMUNITY	35	-0.220434	-1.54433	0.0563107	0.288808	1	6572	tags=71%, list=49%, signal=141%
GO_RESPONSE_TO_PH	29	-0.238147	-1.5434	0.0593047	0.289255	1	6925	tags=76%, list=52%, signal=158%
GO_MAINTENANCE_OF_PROTEIN_LOCATION	92	-0.136706	-1.54191	0.0571429	0.290472	1	2386	tags=32%, list=18%, signal=38%
GO_REGULATION_OF_FIBROBLAST_GROWTH_FACTOR_RECEPTOR_SIGNALING_PATHWAY	25	-0.251383	-1.54179	0.0556701	0.289877	1	2514	tags=44%, list=19%, signal=54%
GO_GLUTATHIONE_METABOLIC_PROCESS	32	-0.234919	-1.54027	0.0630081	0.291072	1	5608	tags=66%, list=42%, signal=113%
GO_DIGESTIVE_SYSTEM_PROCESS	53	-0.179001	-1.53932	0.0690335	0.291504	1	7411	tags=74%, list=56%, signal=166%
GO_REGULATION_OF_ESTABLISHMENT_OF_PLANAR_POLARITY	103	-0.127702	-1.53793	0.0664062	0.292614	1	7220	tags=67%, list=54%, signal=146%
GO_MORPHOGENESIS_OF_A_POLARIZED_EPITHELIUM	130	-0.113362	-1.53739	0.0566406	0.292522	1	7301	tags=66%, list=55%, signal=145%
GO_POSITIVE_REGULATION_OF_ERAD_PATHWAY	15	-0.332881	-1.53706	0.0603622	0.292249	1	4442	tags=67%, list=33%, signal=100%
GO_RESPONSE_TO_ESTRADIOL	100	-0.130258	-1.53547	0.0552268	0.293535	1	4795	tags=49%, list=36%, signal=76%
GO_GLOMERULUS_DEVELOPMENT	51	-0.182984	-1.53424	0.0525292	0.294367	1	3572	tags=45%, list=27%, signal=61%
GO_ORGANIC_ACID_TRANSMEMBRANE_TRANSPORT	108	-0.123502	-1.53347	0.0503018	0.29463	1	9448	tags=83%, list=71%, signal=286%
GO_MONOVALENT_INORGANIC_ANION_HOMEOSTASIS	16	-0.308121	-1.53245	0.0568421	0.295312	1	2556	tags=50%, list=19%, signal=62%
GO_REGULATION_OF_SYNCYTIUM_FORMATION_BY_PLASMA_MEMBRANE_FUSION	16	-0.309195	-1.53092	0.0674603	0.296621	1	4203	tags=63%, list=32%, signal=91%
GO_POSITIVE_REGULATION_OF_LIPID_LOCALIZATION	56	-0.172516	-1.52694	0.0629921	0.301148	1	2939	tags=39%, list=22%, signal=50%
GO_ADAPTIVE_IMMUNE_RESPONSE	217	-0.0905236	-1.52677	0.0653061	0.300616	1	7698	tags=67%, list=58%, signal=156%
GO_TRNA_MODIFICATION	80	-0.145392	-1.52631	0.0635838	0.30044	1	8214	tags=76%, list=62%, signal=198%
GO_BONE_MORPHOGENESIS	84	-0.142024	-1.52611	0.054326	0.299983	1	4454	tags=48%, list=34%, signal=71%
GO_RESPONSE_TO_KETONE	157	-0.105291	-1.52324	0.0715706	0.303118	1	3020	tags=33%, list=23%, signal=42%
GO_GLUTATHIONE_DERIVATIVE_BIOSYNTHETIC_PROCESS	17	-0.308867	-1.51915	0.0677618	0.308137	1	592	tags=35%, list=4%, signal=37%
GO_POSITIVE_REGULATION_OF_PROTEOLYSIS	290	-0.0782573	-1.51887	0.0665281	0.307759	1	8195	tags=69%, list=62%, signal=177%
GO_SULFUR_COMPOUND_CATABOLIC_PROCESS	39	-0.19966	-1.51711	0.0892116	0.309471	1	5193	tags=59%, list=39%, signal=97%
GO_REGULATION_OF_ACTIN_CYTOSKELETON_REORGANIZATION	29	-0.237583	-1.51663	0.0543689	0.309394	1	2808	tags=45%, list=21%, signal=57%
GO_BONE_DEVELOPMENT	164	-0.100132	-1.51447	0.0736434	0.311601	1	6061	tags=55%, list=46%, signal=101%
GO_RESPONSE_TO_TOXIC_SUBSTANCE	382	-0.0669778	-1.51239	0.0610998	0.313775	1	1537	tags=18%, list=12%, signal=20%
GO_NEGATIVE_REGULATION_OF_CELL_CYCLE_ARREST	19	-0.291625	-1.51225	0.0575816	0.313224	1	5224	tags=68%, list=39%, signal=113%
GO_INTERMEDIATE_FILAMENT_BASED_PROCESS	36	-0.213269	-1.51199	0.0669371	0.312845	1	7511	tags=78%, list=57%, signal=178%
GO_POSITIVE_REGULATION_OF_LYMPHOCYTE_ACTIVATION	180	-0.095792	-1.51179	0.054	0.312364	1	9008	tags=77%, list=68%, signal=236%
GO_HORMONE_METABOLIC_PROCESS	128	-0.115708	-1.51134	0.0567951	0.312229	1	2735	tags=32%, list=21%, signal=40%
GO_LYMPHOCYTE_DIFFERENTIATION	229	-0.084049	-1.50971	0.0557692	0.313695	1	8479	tags=72%, list=64%, signal=196%
GO_ORGANOPHOSPHATE_ESTER_TRANSPORT	82	-0.143154	-1.50912	0.0879346	0.313826	1	4269	tags=46%, list=32%, signal=68%
GO_CELLULAR_AMINO_ACID_BIOSYNTHETIC_PROCESS	54	-0.175641	-1.50823	0.0696325	0.314338	1	3829	tags=46%, list=29%, signal=65%
GO_REGULATION_OF_URINE_VOLUME	15	-0.320151	-1.5082	0.0775194	0.313605	1	8155	tags=93%, list=61%, signal=241%
GO_CELL_SUBSTRATE_JUNCTION_ASSEMBLY	91	-0.135884	-1.50719	0.0731707	0.314379	1	3319	tags=38%, list=25%, signal=51%
GO_SELECTIVE_AUTOPHAGY	43	-0.196575	-1.50678	0.0866142	0.314141	1	6360	tags=67%, list=48%, signal=129%
GO_CYTOKINE_SECRETION	121	-0.118408	-1.50606	0.0795918	0.314435	1	10194	tags=88%, list=77%, signal=376%
GO_ACTIN_FILAMENT_ORGANIZATION	333	-0.0713288	-1.50351	0.0654008	0.317148	1	9174	tags=76%, list=69%, signal=239%
GO_L_AMINO_ACID_TRANSPORT	54	-0.173114	-1.50194	0.0732673	0.318604	1	9523	tags=89%, list=72%, signal=312%
GO_POSITIVE_REGULATION_OF_CYTOSKELETON_ORGANIZATION	192	-0.0929316	-1.50087	0.062753	0.319274	1	7713	tags=67%, list=58%, signal=158%
GO_CELLULAR_RESPONSE_TO_BIOTIC_STIMULUS	151	-0.103965	-1.49898	0.0676533	0.321195	1	5236	tags=50%, list=39%, signal=81%
GO_POSITIVE_REGULATION_OF_CELLULAR_AMIDE_METABOLIC_PROCESS	124	-0.115682	-1.49795	0.0625	0.321872	1	5766	tags=55%, list=43%, signal=96%
GO_POSITIVE_REGULATION_OF_STEROL_TRANSPORT	17	-0.311601	-1.49712	0.0766283	0.322352	1	2901	tags=53%, list=22%, signal=68%
GO_POSITIVE_REGULATION_OF_RESPONSE_TO_EXTERNAL_STIMULUS	195	-0.0931301	-1.49701	0.0737052	0.321767	1	3007	tags=32%, list=23%, signal=40%
GO_NUCLEOSIDE_PHOSPHATE_BIOSYNTHETIC_PROCESS	232	-0.0832856	-1.49588	0.0815109	0.322801	1	6876	tags=60%, list=52%, signal=122%
GO_REGULATION_OF_DOUBLE_STRAND_BREAK_REPAIR_VIA_NONHOMOLOGOUS_END_JOINING	15	-0.319171	-1.49481	0.0687623	0.323543	1	7282	tags=87%, list=55%, signal=191%
GO_CELLULAR_ALDEHYDE_METABOLIC_PROCESS	31	-0.231597	-1.49463	0.0693878	0.323075	1	7648	tags=81%, list=58%, signal=190%
GO_CELLULAR_RESPONSE_TO_MECHANICAL_STIMULUS	61	-0.162967	-1.49215	0.0672098	0.325732	1	6342	tags=64%, list=48%, signal=122%
GO_POSITIVE_REGULATION_OF_ALPHA_BETA_T_CELL_DIFFERENTIATION	34	-0.218041	-1.49158	0.0704225	0.325829	1	9228	tags=91%, list=69%, signal=298%
GO_EXTRACELLULAR_MATRIX_ASSEMBLY	22	-0.262402	-1.49129	0.072407	0.325447	1	6789	tags=77%, list=51%, signal=158%
GO_NEGATIVE_REGULATION_OF_SECRETION	157	-0.103242	-1.49098	0.0708502	0.325104	1	5925	tags=55%, list=45%, signal=98%
GO_CELL_KILLING	64	-0.157181	-1.48864	0.0868687	0.327495	1	7059	tags=69%, list=53%, signal=146%
GO_INTERACTION_WITH_HOST	162	-0.100122	-1.48812	0.0662393	0.32752	1	10664	tags=90%, list=80%, signal=451%
GO_RESPONSE_TO_AXON_INJURY	62	-0.161573	-1.4864	0.0733198	0.32921	1	4080	tags=47%, list=31%, signal=67%
GO_ACTIVATION_OF_CYSTEINE_TYPE_ENDOPEPTIDASE_ACTIVITY_INVOLVED_IN_APOPTOTIC_PROCESS	66	-0.154829	-1.48582	0.0555556	0.329346	1	9834	tags=89%, list=74%, signal=342%
GO_PROTEIN_KINASE_A_SIGNALING	21	-0.272235	-1.48536	0.0777096	0.329322	1	3983	tags=57%, list=30%, signal=81%
GO_MYELOID_CELL_DEVELOPMENT	50	-0.173928	-1.48078	0.0903733	0.335267	1	3280	tags=42%, list=25%, signal=56%
GO_NEGATIVE_REGULATION_OF_HEART_CONTRACTION	20	-0.27728	-1.47924	0.0871287	0.336784	1	6289	tags=75%, list=47%, signal=142%
GO_INTRINSIC_APOPTOTIC_SIGNALING_PATHWAY	240	-0.0836782	-1.47807	0.0651261	0.337786	1	4225	tags=40%, list=32%, signal=58%
GO_MEMBRANE_INVAGINATION	55	-0.17124	-1.47739	0.0675944	0.338025	1	5467	tags=58%, list=41%, signal=98%
GO_ALPHA_AMINO_ACID_METABOLIC_PROCESS	129	-0.110534	-1.47726	0.0909091	0.337444	1	6273	tags=58%, list=47%, signal=109%
GO_MONOCARBOXYLIC_ACID_TRANSPORT	111	-0.118503	-1.47725	0.0825147	0.336691	1	4306	tags=44%, list=32%, signal=65%
GO_CELLULAR_RESPONSE_TO_REACTIVE_NITROGEN_SPECIES	15	-0.316158	-1.47715	0.0963855	0.336074	1	3778	tags=60%, list=28%, signal=84%
GO_PINOCYTOSIS	19	-0.277645	-1.47543	0.0724947	0.337864	1	6109	tags=74%, list=46%, signal=136%
GO_NEGATIVE_REGULATION_OF_LIPID_METABOLIC_PROCESS	51	-0.175227	-1.47471	0.0945674	0.338149	1	6020	tags=63%, list=45%, signal=114%
GO_EXTRACELLULAR_MATRIX_DISASSEMBLY	50	-0.172357	-1.47425	0.0871287	0.338042	1	8351	tags=80%, list=63%, signal=214%
GO_POSITIVE_REGULATION_OF_ENDOTHELIAL_CELL_APOPTOTIC_PROCESS	15	-0.312994	-1.47407	0.0842912	0.337525	1	2934	tags=53%, list=22%, signal=68%
GO_DETECTION_OF_STIMULUS	149	-0.105315	-1.47197	0.0714286	0.339827	1	9588	tags=83%, list=72%, signal=293%
GO_POSITIVE_REGULATION_OF_GLIAL_CELL_DIFFERENTIATION	34	-0.213297	-1.47086	0.0644531	0.340723	1	2255	tags=38%, list=17%, signal=46%
GO_MATURE_B_CELL_DIFFERENTIATION	19	-0.281036	-1.46989	0.0910973	0.341454	1	6064	tags=74%, list=46%, signal=135%
GO_CELLULAR_RESPONSE_TO_TOXIC_SUBSTANCE	176	-0.093799	-1.46885	0.0834952	0.342203	1	2622	tags=29%, list=20%, signal=36%
GO_POSITIVE_REGULATION_OF_LIPID_KINASE_ACTIVITY	29	-0.227296	-1.46849	0.0682261	0.34203	1	8902	tags=90%, list=67%, signal=271%
GO_TYPE_2_IMMUNE_RESPONSE	18	-0.284006	-1.46796	0.0767717	0.342036	1	8045	tags=89%, list=61%, signal=225%
GO_GLYCOLYTIC_PROCESS_THROUGH_FRUCTOSE_6_PHOSPHATE	24	-0.251413	-1.46772	0.082243	0.341635	1	4972	tags=63%, list=37%, signal=100%
GO_AMINOGLYCAN_BIOSYNTHETIC_PROCESS	100	-0.123745	-1.46504	0.0784708	0.344795	1	2090	tags=28%, list=16%, signal=33%
GO_POSITIVE_REGULATION_OF_INTERLEUKIN_6_SECRETION	16	-0.298488	-1.46504	0.0679012	0.344046	1	6837	tags=81%, list=51%, signal=167%
GO_CELLULAR_IRON_ION_HOMEOSTASIS	54	-0.167321	-1.46409	0.0647059	0.344661	1	8123	tags=78%, list=61%, signal=199%
GO_REGULATION_OF_TRANSMEMBRANE_TRANSPORT	437	-0.0602894	-1.46373	0.0970874	0.34431	1	3058	tags=29%, list=23%, signal=36%
GO_RETROGRADE_AXONAL_TRANSPORT	15	-0.31774	-1.46211	0.0960334	0.346013	1	7301	tags=87%, list=55%, signal=192%
GO_PROTEASOMAL_UBIQUITIN_INDEPENDENT_PROTEIN_CATABOLIC_PROCESS	21	-0.271277	-1.46094	0.0814815	0.347014	1	7160	tags=81%, list=54%, signal=175%
GO_SPHINGOLIPID_BIOSYNTHETIC_PROCESS	93	-0.130169	-1.46068	0.0770751	0.346663	1	8858	tags=80%, list=67%, signal=237%
GO_AMINO_ACID_TRANSPORT	117	-0.116073	-1.45987	0.082	0.347102	1	4833	tags=48%, list=36%, signal=75%
GO_ENDOCYTIC_RECYCLING	40	-0.197396	-1.45971	0.0862745	0.346617	1	7353	tags=75%, list=55%, signal=167%
GO_VACUOLAR_TRANSPORT	129	-0.108962	-1.45681	0.0595903	0.350201	1	7633	tags=68%, list=57%, signal=159%
GO_NEGATIVE_REGULATION_OF_GROWTH	196	-0.0904808	-1.45599	0.0831683	0.350643	1	2749	tags=30%, list=21%, signal=37%
GO_LONG_CHAIN_FATTY_ACID_METABOLIC_PROCESS	58	-0.162785	-1.4549	0.0704762	0.351525	1	6096	tags=62%, list=46%, signal=114%
GO_POSITIVE_REGULATION_OF_SUBSTRATE_ADHESION_DEPENDENT_CELL_SPREADING	28	-0.231015	-1.45385	0.0923695	0.352383	1	2633	tags=43%, list=20%, signal=53%
GO_EPITHELIAL_CELL_DIFFERENTIATION	416	-0.0635355	-1.45342	0.0865979	0.352302	1	4646	tags=41%, list=35%, signal=61%
GO_REGULATION_OF_MACROPHAGE_MIGRATION	24	-0.244064	-1.45187	0.110454	0.353963	1	8392	tags=88%, list=63%, signal=237%
GO_NEURON_PROJECTION_REGENERATION	51	-0.172121	-1.45165	0.0842105	0.353567	1	4237	tags=49%, list=32%, signal=72%
GO_POTASSIUM_ION_HOMEOSTASIS	21	-0.265883	-1.45072	0.0769231	0.354208	1	903	tags=33%, list=7%, signal=36%
GO_FATTY_ACID_CATABOLIC_PROCESS	88	-0.13097	-1.44926	0.0830116	0.355599	1	5370	tags=53%, list=40%, signal=89%
GO_CELLULAR_RESPONSE_TO_PEPTIDE	297	-0.0744224	-1.44764	0.103792	0.357322	1	4001	tags=37%, list=30%, signal=52%
GO_REGULATION_OF_CHEMOTAXIS	150	-0.10239	-1.4474	0.0792079	0.35691	1	2997	tags=33%, list=23%, signal=42%
GO_PHAGOSOME_ACIDIFICATION	20	-0.272758	-1.44663	0.0838323	0.357287	1	3691	tags=55%, list=28%, signal=76%
GO_FC_EPSILON_RECEPTOR_SIGNALING_PATHWAY	103	-0.120815	-1.44541	0.0769231	0.358396	1	8085	tags=73%, list=61%, signal=184%
GO_REGULATION_OF_COLLAGEN_BIOSYNTHETIC_PROCESS	25	-0.244674	-1.44426	0.0918367	0.359363	1	2603	tags=44%, list=20%, signal=55%
GO_ANTIGEN_RECEPTOR_MEDIATED_SIGNALING_PATHWAY	177	-0.0962029	-1.44414	0.0838207	0.358781	1	8050	tags=70%, list=61%, signal=175%
GO_MITOTIC_CYTOKINETIC_PROCESS	21	-0.262642	-1.44347	0.0884086	0.359114	1	9806	tags=100%, list=74%, signal=381%
GO_REGULATION_OF_RESPONSE_TO_ENDOPLASMIC_RETICULUM_STRESS	77	-0.141095	-1.44252	0.0819328	0.359834	1	5731	tags=57%, list=43%, signal=100%
GO_MAINTENANCE_OF_LOCATION	259	-0.0774177	-1.44163	0.0763209	0.360402	1	2738	tags=28%, list=21%, signal=35%
GO_LIPID_OXIDATION	89	-0.13052	-1.44157	0.0759754	0.359734	1	5147	tags=52%, list=39%, signal=84%
GO_SKELETAL_MUSCLE_ADAPTATION	19	-0.280402	-1.44137	0.09	0.359315	1	3974	tags=58%, list=30%, signal=82%
GO_REGULATION_OF_LIPID_KINASE_ACTIVITY	54	-0.163175	-1.43927	0.113131	0.361936	1	10639	tags=96%, list=80%, signal=481%
GO_RESPONSE_TO_INTERLEUKIN_12	42	-0.187478	-1.43874	0.10041	0.361994	1	3213	tags=43%, list=24%, signal=56%
GO_NEGATIVE_REGULATION_OF_CELL_PROJECTION_ORGANIZATION	163	-0.0966126	-1.43821	0.0993915	0.362113	1	5337	tags=50%, list=40%, signal=82%
GO_NEGATIVE_REGULATION_OF_CELL_SUBSTRATE_ADHESION	51	-0.169166	-1.438	0.0802348	0.36168	1	2452	tags=35%, list=18%, signal=43%
GO_PATHWAY_RESTRICTED_SMAD_PROTEIN_PHOSPHORYLATION	44	-0.183894	-1.43702	0.0863454	0.362536	1	3304	tags=43%, list=25%, signal=57%
GO_POSITIVE_REGULATION_OF_PATHWAY_RESTRICTED_SMAD_PROTEIN_PHOSPHORYLATION	30	-0.220739	-1.43443	0.104331	0.365805	1	3719	tags=50%, list=28%, signal=69%
GO_INTERLEUKIN_8_PRODUCTION	42	-0.186184	-1.43167	0.106776	0.36924	1	8293	tags=81%, list=62%, signal=215%
GO_L_ALPHA_AMINO_ACID_TRANSMEMBRANE_TRANSPORT	44	-0.179811	-1.43049	0.0923695	0.370263	1	9399	tags=89%, list=71%, signal=302%
GO_INTEGRIN_MEDIATED_SIGNALING_PATHWAY	77	-0.139851	-1.42955	0.0767635	0.371012	1	7646	tags=71%, list=58%, signal=167%
GO_RESPONSE_TO_TUMOR_NECROSIS_FACTOR	204	-0.0845178	-1.42755	0.0810277	0.373302	1	7755	tags=67%, list=58%, signal=158%
GO_REGULATION_OF_CELL_MATRIX_ADHESION	97	-0.122438	-1.42529	0.0838207	0.376113	1	2633	tags=32%, list=20%, signal=40%
GO_ANION_HOMEOSTASIS	38	-0.193373	-1.42497	0.0868687	0.375896	1	1985	tags=34%, list=15%, signal=40%
GO_REGULATION_OF_CELL_ADHESION_MEDIATED_BY_INTEGRIN	37	-0.200495	-1.42453	0.10297	0.375885	1	5246	tags=59%, list=39%, signal=98%
GO_NEGATIVE_REGULATION_OF_LEUKOCYTE_APOPTOTIC_PROCESS	33	-0.214933	-1.42299	0.092827	0.377569	1	8428	tags=85%, list=63%, signal=231%
GO_MAINTENANCE_OF_PROTEIN_LOCATION_IN_CELL	64	-0.149386	-1.42225	0.0850622	0.378092	1	2386	tags=33%, list=18%, signal=40%
GO_TRNA_WOBBLE_BASE_MODIFICATION	20	-0.261567	-1.42179	0.0833333	0.378004	1	8491	tags=90%, list=64%, signal=249%
GO_ADAPTIVE_IMMUNE_RESPONSE_BASED_ON_SOMATIC_RECOMBINATION_OF_IMMUNE_RECEPTORS_BUILT_FROM_IMMUNOGLOBULIN_SUPERFAMILY_DOMAINS	149	-0.0982038	-1.42041	0.0874752	0.379445	1	10395	tags=88%, list=78%, signal=399%
GO_MIDDLE_EAR_MORPHOGENESIS	15	-0.303051	-1.41882	0.114688	0.381183	1	2180	tags=47%, list=16%, signal=56%
GO_RESPONSE_TO_LITHIUM_ION	18	-0.274136	-1.41867	0.10352	0.380639	1	5961	tags=72%, list=45%, signal=131%
GO_TAXIS	447	-0.0584112	-1.41856	0.104723	0.380043	1	2997	tags=28%, list=23%, signal=35%
GO_NEGATIVE_REGULATION_OF_NOTCH_SIGNALING_PATHWAY	36	-0.195941	-1.41777	0.103053	0.38056	1	8479	tags=83%, list=64%, signal=230%
GO_GASTRULATION	130	-0.108756	-1.41668	0.105159	0.381491	1	1330	tags=21%, list=10%, signal=23%
GO_IMMUNE_RESPONSE_REGULATING_SIGNALING_PATHWAY	400	-0.0631013	-1.41602	0.104972	0.381824	1	7660	tags=64%, list=58%, signal=146%
GO_MITOCHONDRIAL_CALCIUM_ION_HOMEOSTASIS	20	-0.264808	-1.41591	0.11157	0.381256	1	7119	tags=80%, list=54%, signal=172%
GO_RESPONSE_TO_ENDOPLASMIC_RETICULUM_STRESS	241	-0.0813716	-1.41567	0.0920245	0.380887	1	7983	tags=68%, list=60%, signal=167%
GO_TRNA_PROCESSING	121	-0.110306	-1.41373	0.100386	0.383304	1	8104	tags=72%, list=61%, signal=183%
GO_REGULATORY_T_CELL_DIFFERENTIATION	16	-0.293355	-1.41346	0.098	0.383023	1	2752	tags=50%, list=21%, signal=63%
GO_HUMORAL_IMMUNE_RESPONSE_MEDIATED_BY_CIRCULATING_IMMUNOGLOBULIN	24	-0.240351	-1.41141	0.0950413	0.38547	1	4565	tags=58%, list=34%, signal=89%
GO_REGULATION_OF_ION_TRANSMEMBRANE_TRANSPORT	377	-0.0635575	-1.41138	0.103718	0.384792	1	3058	tags=29%, list=23%, signal=37%
GO_NEGATIVE_REGULATION_OF_CYTOKINE_BIOSYNTHETIC_PROCESS	21	-0.257259	-1.41101	0.0944123	0.384602	1	2916	tags=48%, list=22%, signal=61%
GO_REGULATION_OF_BODY_FLUID_LEVELS	345	-0.066183	-1.40972	0.1	0.386064	1	4884	tags=43%, list=37%, signal=67%
GO_REGULATION_OF_SPROUTING_ANGIOGENESIS	59	-0.155557	-1.40946	0.0964567	0.385725	1	6953	tags=68%, list=52%, signal=142%
GO_NEGATIVE_REGULATION_OF_VASCULATURE_DEVELOPMENT	96	-0.123953	-1.40945	0.107724	0.384994	1	2934	tags=34%, list=22%, signal=44%
GO_VESICLE_FUSION_TO_PLASMA_MEMBRANE	21	-0.258346	-1.40634	0.120968	0.389186	1	1003	tags=33%, list=8%, signal=36%
GO_SPHINGOLIPID_METABOLIC_PROCESS	69	-0.145365	-1.4058	0.108317	0.389335	1	8480	tags=78%, list=64%, signal=215%
GO_NEGATIVE_REGULATION_OF_PLASMA_MEMBRANE_BOUNDED_CELL_PROJECTION_ASSEMBLY	20	-0.264054	-1.40505	0.10387	0.38983	1	4471	tags=60%, list=34%, signal=90%
GO_POSITIVE_REGULATION_OF_LEUKOCYTE_MIGRATION	78	-0.13592	-1.40385	0.101833	0.390932	1	2976	tags=36%, list=22%, signal=46%
GO_INORGANIC_ANION_TRANSMEMBRANE_TRANSPORT	77	-0.135149	-1.40163	0.103814	0.393801	1	3048	tags=36%, list=23%, signal=47%
GO_DEFENSE_RESPONSE_TO_BACTERIUM	82	-0.133884	-1.39945	0.109405	0.396629	1	10064	tags=89%, list=76%, signal=364%
GO_REGULATION_OF_POTASSIUM_ION_TRANSMEMBRANE_TRANSPORTER_ACTIVITY	45	-0.175035	-1.39913	0.111554	0.396426	1	4180	tags=49%, list=31%, signal=71%
GO_SARCOMERE_ORGANIZATION	32	-0.206729	-1.39801	0.114688	0.397524	1	7643	tags=78%, list=58%, signal=183%
GO_LIPOPROTEIN_BIOSYNTHETIC_PROCESS	88	-0.127133	-1.39718	0.105469	0.398206	1	7686	tags=70%, list=58%, signal=166%
GO_FATTY_ACID_BETA_OXIDATION	65	-0.151857	-1.39712	0.0947581	0.397554	1	4331	tags=48%, list=33%, signal=70%
GO_REGULATION_OF_LYMPHOCYTE_DIFFERENTIATION	114	-0.112865	-1.39646	0.118447	0.397902	1	9006	tags=79%, list=68%, signal=243%
GO_RENAL_SYSTEM_PROCESS	80	-0.13028	-1.39486	0.104082	0.399837	1	3596	tags=40%, list=27%, signal=55%
GO_CHOLESTEROL_EFFLUX	24	-0.240559	-1.39444	0.116327	0.399735	1	2901	tags=46%, list=22%, signal=59%
GO_RESPONSE_TO_HYDROGEN_PEROXIDE	116	-0.108444	-1.39431	0.125	0.399221	1	2124	tags=27%, list=16%, signal=32%
GO_REGULATION_OF_TYPE_2_IMMUNE_RESPONSE	17	-0.277441	-1.39311	0.103297	0.400414	1	8045	tags=88%, list=61%, signal=223%
GO_REGULATION_OF_HORMONE_SECRETION	193	-0.0849041	-1.39274	0.119048	0.400267	1	5293	tags=48%, list=40%, signal=79%
GO_ENDOTHELIAL_CELL_CHEMOTAXIS	23	-0.249311	-1.3916	0.130859	0.401429	1	1316	tags=35%, list=10%, signal=39%
GO_REGULATION_OF_ALPHA_BETA_T_CELL_DIFFERENTIATION	44	-0.174217	-1.391	0.10166	0.401685	1	8869	tags=84%, list=67%, signal=252%
GO_PROTEIN_TARGETING_TO_LYSOSOME	20	-0.25893	-1.3907	0.103922	0.401428	1	3210	tags=50%, list=24%, signal=66%
GO_HEMATOPOIETIC_STEM_CELL_DIFFERENTIATION	70	-0.14102	-1.39025	0.105263	0.401368	1	9718	tags=87%, list=73%, signal=323%
GO_BRANCHING_INVOLVED_IN_SALIVARY_GLAND_MORPHOGENESIS	19	-0.266049	-1.38985	0.0991561	0.401311	1	3465	tags=53%, list=26%, signal=71%
GO_LONG_CHAIN_FATTY_ACYL_COA_BIOSYNTHETIC_PROCESS	17	-0.288591	-1.38963	0.117296	0.400905	1	7897	tags=88%, list=59%, signal=217%
GO_MYOFIBRIL_ASSEMBLY	48	-0.174483	-1.3883	0.105906	0.402458	1	7658	tags=75%, list=58%, signal=176%
GO_ER_NUCLEUS_SIGNALING_PATHWAY	41	-0.182178	-1.38821	0.126556	0.401838	1	7960	tags=78%, list=60%, signal=194%
GO_RESPONSE_TO_INTERLEUKIN_4	26	-0.225654	-1.38722	0.131737	0.402789	1	7231	tags=77%, list=54%, signal=168%
GO_RESPONSE_TO_INTERFERON_GAMMA	130	-0.104138	-1.38715	0.109474	0.402165	1	10796	tags=92%, list=81%, signal=483%
GO_CALCINEURIN_MEDIATED_SIGNALING	37	-0.19568	-1.38652	0.112403	0.402462	1	5669	tags=62%, list=43%, signal=108%
GO_NEGATIVE_REGULATION_OF_CELL_CYCLE_G2_M_PHASE_TRANSITION	87	-0.127207	-1.38563	0.121212	0.403182	1	7487	tags=69%, list=56%, signal=157%
GO_MAINTENANCE_OF_PROTEIN_LOCALIZATION_IN_ORGANELLE	34	-0.196843	-1.38437	0.116183	0.404542	1	2864	tags=41%, list=22%, signal=52%
GO_REGULATION_OF_CELLULAR_RESPONSE_TO_DRUG	23	-0.246545	-1.38343	0.128968	0.405364	1	3664	tags=52%, list=28%, signal=72%
GO_REGULATION_OF_DIGESTIVE_SYSTEM_PROCESS	21	-0.252425	-1.38334	0.116279	0.404771	1	3613	tags=52%, list=27%, signal=72%
GO_NEGATIVE_REGULATION_OF_LEUKOCYTE_MIGRATION	30	-0.212745	-1.38255	0.0998004	0.405288	1	2939	tags=43%, list=22%, signal=56%
GO_STEROL_METABOLIC_PROCESS	68	-0.139469	-1.38222	0.108607	0.405104	1	7929	tags=74%, list=60%, signal=181%
GO_T_CELL_ACTIVATION_INVOLVED_IN_IMMUNE_RESPONSE	52	-0.157731	-1.38118	0.127413	0.406072	1	6347	tags=63%, list=48%, signal=121%
GO_POSITIVE_REGULATION_OF_NATURAL_KILLER_CELL_ACTIVATION	16	-0.280407	-1.37876	0.118126	0.409382	1	7077	tags=81%, list=53%, signal=174%
GO_POTASSIUM_ION_TRANSPORT	186	-0.0864622	-1.37716	0.120075	0.411344	1	1083	tags=17%, list=8%, signal=18%
GO_BLOOD_VESSEL_ENDOTHELIAL_CELL_PROLIFERATION_INVOLVED_IN_SPROUTING_ANGIOGENESIS	16	-0.289316	-1.37707	0.122407	0.410765	1	1975	tags=44%, list=15%, signal=51%
GO_CELLULAR_AMINO_ACID_CATABOLIC_PROCESS	60	-0.144596	-1.3767	0.101215	0.41063	1	6062	tags=60%, list=46%, signal=110%
GO_AMINOGLYCAN_CATABOLIC_PROCESS	54	-0.159624	-1.37657	0.117757	0.410094	1	8471	tags=80%, list=64%, signal=219%
GO_POSITIVE_REGULATION_OF_LEUKOCYTE_CELL_CELL_ADHESION	140	-0.099598	-1.37646	0.102881	0.40953	1	8374	tags=73%, list=63%, signal=195%
GO_ASPARTATE_FAMILY_AMINO_ACID_CATABOLIC_PROCESS	18	-0.266526	-1.37627	0.10856	0.4091	1	6062	tags=72%, list=46%, signal=133%
GO_REGULATION_OF_CATION_TRANSMEMBRANE_TRANSPORT	268	-0.0739289	-1.37528	0.115632	0.410113	1	3303	tags=32%, list=25%, signal=42%
GO_RESPONSE_TO_VITAMIN	61	-0.148154	-1.37433	0.134387	0.411007	1	4795	tags=51%, list=36%, signal=79%
GO_KIDNEY_MESENCHYME_DEVELOPMENT	15	-0.295819	-1.37318	0.138776	0.412251	1	2276	tags=47%, list=17%, signal=56%
GO_POSITIVE_REGULATION_OF_PEPTIDASE_ACTIVITY	148	-0.0975827	-1.37286	0.117172	0.412098	1	10931	tags=92%, list=82%, signal=512%
GO_ENERGY_RESERVE_METABOLIC_PROCESS	71	-0.139275	-1.37261	0.103448	0.411797	1	8455	tags=77%, list=64%, signal=212%
GO_REGULATION_OF_NEURAL_PRECURSOR_CELL_PROLIFERATION	74	-0.134196	-1.37163	0.129344	0.412633	1	6848	tags=65%, list=52%, signal=133%
GO_CELLULAR_RESPONSE_TO_REACTIVE_OXYGEN_SPECIES	133	-0.101333	-1.37115	0.110429	0.412704	1	3664	tags=38%, list=28%, signal=51%
GO_POSITIVE_REGULATION_OF_VASCULATURE_DEVELOPMENT	143	-0.0974813	-1.37109	0.133205	0.41208	1	6712	tags=60%, list=51%, signal=120%
GO_POSITIVE_REGULATION_OF_VIRAL_PROCESS	93	-0.122237	-1.36831	0.108696	0.415933	1	5533	tags=54%, list=42%, signal=91%
GO_LIPID_LOCALIZATION	270	-0.07078	-1.3682	0.116054	0.415388	1	2968	tags=29%, list=22%, signal=37%
GO_T_CELL_MEDIATED_IMMUNITY	54	-0.15478	-1.36784	0.109533	0.415233	1	10504	tags=94%, list=79%, signal=449%
GO_POSITIVE_REGULATION_OF_PHAGOCYTOSIS	39	-0.189722	-1.36772	0.11359	0.414731	1	6347	tags=67%, list=48%, signal=127%
GO_STEROID_BIOSYNTHETIC_PROCESS	130	-0.103127	-1.36731	0.120388	0.414711	1	3142	tags=34%, list=24%, signal=44%
GO_CELLULAR_RESPONSE_TO_PEPTIDE_HORMONE_STIMULUS	249	-0.0739004	-1.36529	0.129979	0.417514	1	4001	tags=37%, list=30%, signal=52%
GO_AUTOPHAGOSOME_ORGANIZATION	88	-0.124039	-1.36526	0.119374	0.416822	1	8784	tags=78%, list=66%, signal=230%
GO_VACUOLAR_ACIDIFICATION	20	-0.252901	-1.36443	0.11245	0.417596	1	7277	tags=80%, list=55%, signal=177%
GO_REGULATION_OF_STEROL_TRANSPORT	29	-0.212747	-1.36413	0.113244	0.417332	1	5887	tags=66%, list=44%, signal=117%
GO_NATURAL_KILLER_CELL_DIFFERENTIATION	16	-0.280407	-1.36338	0.134387	0.41783	1	7077	tags=81%, list=53%, signal=174%
GO_ORGANOPHOSPHATE_METABOLIC_PROCESS	438	-0.0567941	-1.36221	0.113546	0.419103	1	7858	tags=65%, list=59%, signal=153%
GO_MATERNAL_PLACENTA_DEVELOPMENT	28	-0.217835	-1.36174	0.131274	0.419187	1	5181	tags=61%, list=39%, signal=99%
GO_LYMPHOCYTE_ACTIVATION	436	-0.0567446	-1.36105	0.133475	0.419661	1	10245	tags=83%, list=77%, signal=349%
GO_REGULATION_OF_MAST_CELL_ACTIVATION	27	-0.21862	-1.36085	0.12024	0.419287	1	4977	tags=59%, list=37%, signal=95%
GO_RESPONSE_TO_TESTOSTERONE	34	-0.192099	-1.36017	0.122699	0.419714	1	2536	tags=38%, list=19%, signal=47%
GO_PROTEOGLYCAN_METABOLIC_PROCESS	67	-0.14287	-1.35828	0.115312	0.422234	1	2079	tags=30%, list=16%, signal=35%
GO_GLUCOSE_METABOLIC_PROCESS	94	-0.116509	-1.35813	0.134503	0.42174	1	6381	tags=60%, list=48%, signal=114%
GO_PEPTIDYL_ASPARAGINE_MODIFICATION	31	-0.205633	-1.35686	0.131148	0.42329	1	5420	tags=61%, list=41%, signal=103%
GO_LYMPHOCYTE_CHEMOTAXIS	25	-0.2302	-1.35513	0.13843	0.425493	1	2795	tags=44%, list=21%, signal=56%
GO_MATURE_B_CELL_DIFFERENTIATION_INVOLVED_IN_IMMUNE_RESPONSE	15	-0.285951	-1.35434	0.121723	0.426131	1	6837	tags=80%, list=51%, signal=165%
GO_NEGATIVE_REGULATION_OF_INTRACELLULAR_STEROID_HORMONE_RECEPTOR_SIGNALING_PATHWAY	27	-0.210418	-1.35332	0.129897	0.427158	1	5578	tags=63%, list=42%, signal=108%
GO_ESTABLISHMENT_OF_PROTEIN_LOCALIZATION_TO_VACUOLE	44	-0.171685	-1.35275	0.12024	0.427433	1	5278	tags=57%, list=40%, signal=94%
GO_VASCULAR_ENDOTHELIAL_GROWTH_FACTOR_SIGNALING_PATHWAY	34	-0.198361	-1.35273	0.128773	0.426749	1	2453	tags=38%, list=18%, signal=47%
GO_SOMATIC_STEM_CELL_DIVISION	21	-0.244878	-1.35263	0.117417	0.426218	1	8776	tags=90%, list=66%, signal=266%
GO_MITOCHONDRIAL_MEMBRANE_ORGANIZATION	117	-0.107432	-1.3525	0.137864	0.425707	1	9604	tags=83%, list=72%, signal=296%
GO_REGULATION_OF_VIRAL_LIFE_CYCLE	97	-0.117925	-1.35028	0.15087	0.428731	1	8858	tags=78%, list=67%, signal=233%
GO_CHLORIDE_TRANSMEMBRANE_TRANSPORT	58	-0.150698	-1.35027	0.142259	0.428021	1	3048	tags=38%, list=23%, signal=49%
GO_REGULATION_OF_MEMBRANE_PERMEABILITY	71	-0.137315	-1.34981	0.146771	0.428019	1	9604	tags=86%, list=72%, signal=308%
GO_SIGNAL_TRANSDUCTION_IN_ABSENCE_OF_LIGAND	56	-0.156191	-1.34947	0.120229	0.427905	1	3867	tags=45%, list=29%, signal=63%
GO_NEUROTRANSMITTER_RECEPTOR_INTERNALIZATION	23	-0.232699	-1.34943	0.11609	0.427256	1	6159	tags=70%, list=46%, signal=129%
GO_MACROAUTOPHAGY	273	-0.0721238	-1.34926	0.131687	0.426822	1	10697	tags=88%, list=80%, signal=439%
GO_POSITIVE_REGULATION_OF_RESPONSE_TO_ENDOPLASMIC_RETICULUM_STRESS	35	-0.189783	-1.34748	0.131799	0.429173	1	4700	tags=54%, list=35%, signal=84%
GO_POSITIVE_REGULATION_OF_RESPONSE_TO_WOUNDING	42	-0.177364	-1.34705	0.12749	0.429168	1	3347	tags=43%, list=25%, signal=57%
GO_ACTIVATION_OF_IMMUNE_RESPONSE	421	-0.0573602	-1.34621	0.131048	0.429863	1	7502	tags=62%, list=56%, signal=138%
GO_RESPONSE_TO_EXTRACELLULAR_STIMULUS	398	-0.0599312	-1.34574	0.139875	0.429951	1	4905	tags=43%, list=37%, signal=66%
GO_INSULIN_RECEPTOR_SIGNALING_PATHWAY	115	-0.110631	-1.34561	0.13442	0.429444	1	3975	tags=41%, list=30%, signal=58%
GO_ENTRAINMENT_OF_CIRCADIAN_CLOCK	24	-0.231777	-1.34469	0.128405	0.430311	1	4125	tags=54%, list=31%, signal=78%
GO_POSITIVE_REGULATION_OF_LOCOMOTION	422	-0.0575983	-1.34418	0.122807	0.430388	1	2913	tags=27%, list=22%, signal=34%
GO_LEUKOCYTE_CELL_CELL_ADHESION	216	-0.0796045	-1.34327	0.142566	0.431275	1	8374	tags=71%, list=63%, signal=188%
GO_DENDRITIC_CELL_DIFFERENTIATION	25	-0.227109	-1.34229	0.126733	0.432269	1	5494	tags=64%, list=41%, signal=109%
GO_RHYTHMIC_BEHAVIOR	34	-0.198072	-1.34122	0.151822	0.433339	1	5193	tags=59%, list=39%, signal=96%
GO_REGENERATION	148	-0.0925679	-1.34086	0.123753	0.433199	1	1209	tags=18%, list=9%, signal=20%
GO_PYRIDINE_CONTAINING_COMPOUND_METABOLIC_PROCESS	33	-0.199023	-1.34059	0.134172	0.432969	1	7028	tags=73%, list=53%, signal=154%
GO_REGULATION_OF_POTASSIUM_ION_TRANSPORT	81	-0.127464	-1.34046	0.127883	0.432451	1	4224	tags=44%, list=32%, signal=65%
GO_DNA_SYNTHESIS_INVOLVED_IN_DNA_REPAIR	46	-0.166228	-1.33897	0.156673	0.434203	1	9356	tags=87%, list=70%, signal=293%
GO_FEMALE_MEIOTIC_NUCLEAR_DIVISION	23	-0.230602	-1.33889	0.150735	0.433607	1	5609	tags=65%, list=42%, signal=113%
GO_REGULATION_OF_CHOLESTEROL_EFFLUX	17	-0.268262	-1.33852	0.13834	0.433553	1	4258	tags=59%, list=32%, signal=86%
GO_POSITIVE_REGULATION_OF_PROTEIN_KINASE_B_SIGNALING	125	-0.103231	-1.33736	0.135903	0.434843	1	6297	tags=58%, list=47%, signal=108%
GO_POSITIVE_REGULATION_OF_MONOOXYGENASE_ACTIVITY	20	-0.249397	-1.33686	0.128571	0.434935	1	4001	tags=55%, list=30%, signal=79%
GO_POSITIVE_REGULATION_OF_STEROID_METABOLIC_PROCESS	15	-0.291902	-1.33631	0.132924	0.435179	1	9416	tags=100%, list=71%, signal=343%
GO_ICOSANOID_BIOSYNTHETIC_PROCESS	28	-0.20967	-1.33475	0.126733	0.437223	1	4340	tags=54%, list=33%, signal=79%
GO_NEUROMUSCULAR_SYNAPTIC_TRANSMISSION	22	-0.236146	-1.33343	0.136015	0.43876	1	4721	tags=59%, list=36%, signal=91%
GO_ORGANOPHOSPHATE_BIOSYNTHETIC_PROCESS	485	-0.0533305	-1.33343	0.137066	0.438066	1	5922	tags=50%, list=45%, signal=86%
GO_IMMUNE_RESPONSE_REGULATING_CELL_SURFACE_RECEPTOR_SIGNALING_PATHWAY	281	-0.0694961	-1.33271	0.131373	0.438625	1	8556	tags=71%, list=64%, signal=196%
GO_HORMONE_TRANSPORT	236	-0.0754051	-1.33192	0.120553	0.439307	1	3747	tags=36%, list=28%, signal=49%
GO_BICARBONATE_TRANSPORT	27	-0.215914	-1.33131	0.129344	0.439661	1	3044	tags=44%, list=23%, signal=58%
GO_ALCOHOL_METABOLIC_PROCESS	167	-0.0873244	-1.33057	0.16453	0.44029	1	8166	tags=70%, list=61%, signal=179%
GO_ENTRY_INTO_OTHER_ORGANISM_INVOLVED_IN_SYMBIOTIC_INTERACTION	99	-0.113532	-1.32982	0.151697	0.440825	1	9914	tags=86%, list=75%, signal=335%
GO_CELLULAR_METABOLIC_COMPOUND_SALVAGE	29	-0.207736	-1.3291	0.145228	0.441423	1	6870	tags=72%, list=52%, signal=150%
GO_POSITIVE_REGULATION_OF_PROTEIN_DEPHOSPHORYLATION	37	-0.182829	-1.32871	0.141748	0.441421	1	3325	tags=43%, list=25%, signal=58%
GO_POSITIVE_REGULATION_OF_CHEMOTAXIS	91	-0.116021	-1.32751	0.134122	0.442802	1	2997	tags=34%, list=23%, signal=44%
GO_POSITIVE_REGULATION_OF_I_KAPPAB_KINASE_NF_KAPPAB_SIGNALING	140	-0.0984411	-1.32739	0.143451	0.442314	1	10003	tags=85%, list=75%, signal=340%
GO_NEGATIVE_REGULATION_OF_SMOOTH_MUSCLE_CELL_PROLIFERATION	37	-0.18166	-1.32724	0.12753	0.441913	1	6214	tags=65%, list=47%, signal=121%
GO_LATE_ENDOSOME_TO_VACUOLE_TRANSPORT	16	-0.274889	-1.32572	0.168561	0.443815	1	5489	tags=69%, list=41%, signal=117%
GO_NEGATIVE_REGULATION_OF_LIPID_BIOSYNTHETIC_PROCESS	34	-0.193338	-1.32535	0.145791	0.443735	1	4474	tags=53%, list=34%, signal=80%
GO_PEPTIDE_METABOLIC_PROCESS	93	-0.115141	-1.32496	0.130769	0.443733	1	8056	tags=72%, list=61%, signal=182%
GO_PROTEIN_O_LINKED_MANNOSYLATION	15	-0.285424	-1.32489	0.151874	0.443159	1	7730	tags=87%, list=58%, signal=207%
GO_POSITIVE_REGULATION_OF_INTERLEUKIN_6_PRODUCTION	50	-0.158807	-1.32405	0.153996	0.443881	1	6404	tags=64%, list=48%, signal=123%
GO_INOSITOL_PHOSPHATE_MEDIATED_SIGNALING	46	-0.161028	-1.32253	0.143713	0.445884	1	5669	tags=59%, list=43%, signal=102%
GO_APOPTOTIC_PROCESS_INVOLVED_IN_MORPHOGENESIS	16	-0.274296	-1.32223	0.148893	0.445725	1	9650	tags=100%, list=73%, signal=365%
GO_EXCRETION	34	-0.19379	-1.32204	0.149194	0.44532	1	4468	tags=53%, list=34%, signal=80%
GO_REGULATION_OF_LIPID_CATABOLIC_PROCESS	36	-0.185642	-1.32172	0.14	0.44518	1	5293	tags=58%, list=40%, signal=97%
GO_RESPONSE_TO_PEPTIDE_HORMONE	334	-0.0627231	-1.32169	0.135307	0.444537	1	4003	tags=36%, list=30%, signal=51%
GO_REGULATION_OF_CALCIUM_ION_TRANSPORT	173	-0.0863165	-1.32163	0.151515	0.443944	1	7780	tags=67%, list=59%, signal=160%
GO_PEPTIDE_CATABOLIC_PROCESS	20	-0.24691	-1.3213	0.143149	0.44384	1	6692	tags=75%, list=50%, signal=151%
GO_DETECTION_OF_MECHANICAL_STIMULUS	30	-0.201282	-1.32113	0.156	0.443406	1	9293	tags=90%, list=70%, signal=299%
GO_MIDBRAIN_DEVELOPMENT	69	-0.138268	-1.32075	0.163065	0.443327	1	3566	tags=41%, list=27%, signal=55%
GO_NEGATIVE_REGULATION_OF_CELL_CYCLE_PHASE_TRANSITION	202	-0.0824238	-1.3207	0.147117	0.442726	1	7541	tags=65%, list=57%, signal=148%
GO_ORGANELLE_DISASSEMBLY	89	-0.120212	-1.32022	0.135246	0.442811	1	6627	tags=62%, list=50%, signal=122%
GO_HETEROTYPIC_CELL_CELL_ADHESION	36	-0.185466	-1.31952	0.122984	0.443445	1	4557	tags=53%, list=34%, signal=80%
GO_REGULATION_OF_STEM_CELL_DIFFERENTIATION	96	-0.116109	-1.31942	0.156942	0.442941	1	10790	tags=93%, list=81%, signal=489%
GO_BLOOD_VESSEL_REMODELING	31	-0.196563	-1.3175	0.166016	0.445553	1	2968	tags=42%, list=22%, signal=54%
GO_VESICLE_MEDIATED_TRANSPORT_BETWEEN_ENDOSOMAL_COMPARTMENTS	40	-0.176623	-1.31646	0.150301	0.446623	1	3309	tags=43%, list=25%, signal=56%
GO_ENDOCHONDRAL_BONE_MORPHOGENESIS	60	-0.143764	-1.3158	0.155738	0.447082	1	7845	tags=73%, list=59%, signal=178%
GO_REGULATION_OF_ACTIN_FILAMENT_ORGANIZATION	215	-0.077396	-1.3155	0.141667	0.446905	1	7643	tags=65%, list=58%, signal=151%
GO_REGULATION_OF_LYMPHOCYTE_MEDIATED_IMMUNITY	76	-0.129337	-1.31515	0.158859	0.446909	1	10183	tags=89%, list=77%, signal=381%
GO_NEGATIVE_REGULATION_OF_CELLULAR_RESPONSE_TO_INSULIN_STIMULUS	30	-0.201433	-1.3138	0.161736	0.448648	1	3975	tags=50%, list=30%, signal=71%
GO_AXON_REGENERATION	42	-0.169805	-1.31315	0.141684	0.449082	1	4080	tags=48%, list=31%, signal=68%
GO_POSITIVE_REGULATION_OF_SECRETION	282	-0.0685388	-1.31314	0.144	0.448415	1	4482	tags=40%, list=34%, signal=60%
GO_REGULATION_OF_ACTIN_NUCLEATION	24	-0.225011	-1.3124	0.148889	0.448895	1	5876	tags=67%, list=44%, signal=119%
GO_REGULATION_OF_NEUROTRANSMITTER_LEVELS	271	-0.0702946	-1.3124	0.165992	0.448217	1	2911	tags=29%, list=22%, signal=36%
GO_GLAND_MORPHOGENESIS	93	-0.1163	-1.31179	0.168699	0.448526	1	3182	tags=35%, list=24%, signal=46%
GO_NEUROBLAST_PROLIFERATION	54	-0.149886	-1.31179	0.154618	0.447851	1	8846	tags=81%, list=67%, signal=243%
GO_RESPONSE_TO_THYROID_HORMONE	19	-0.250971	-1.31107	0.14741	0.448412	1	6463	tags=74%, list=49%, signal=143%
GO_POSITIVE_REGULATION_OF_CELL_ADHESION	289	-0.068472	-1.30971	0.144898	0.45013	1	8400	tags=70%, list=63%, signal=186%
GO_DEFENSE_RESPONSE_TO_GRAM_NEGATIVE_BACTERIUM	25	-0.218183	-1.30943	0.138365	0.449903	1	6144	tags=68%, list=46%, signal=126%
GO_RESPONSE_TO_REACTIVE_OXYGEN_SPECIES	186	-0.0833605	-1.30825	0.144628	0.45119	1	1338	tags=18%, list=10%, signal=20%
GO_CIRCULATORY_SYSTEM_PROCESS	389	-0.0563656	-1.30776	0.166667	0.451403	1	4501	tags=39%, list=34%, signal=58%
GO_TRANSMISSION_OF_NERVE_IMPULSE	55	-0.14733	-1.30765	0.156604	0.450897	1	1434	tags=25%, list=11%, signal=28%
GO_CHLORIDE_TRANSPORT	74	-0.127939	-1.30696	0.136646	0.451467	1	3698	tags=41%, list=28%, signal=56%
GO_POSITIVE_REGULATION_OF_WOUND_HEALING	34	-0.191421	-1.30671	0.173913	0.451234	1	2545	tags=38%, list=19%, signal=47%
GO_NUCLEAR_DNA_REPLICATION	50	-0.159834	-1.30646	0.152174	0.451002	1	8251	tags=78%, list=62%, signal=205%
GO_TRANSMEMBRANE_RECEPTOR_PROTEIN_SERINE_THREONINE_KINASE_SIGNALING_PATHWAY	262	-0.0684978	-1.30624	0.165354	0.450696	1	2913	tags=29%, list=22%, signal=36%
GO_PROTEIN_POLYMERIZATION	230	-0.0725881	-1.30622	0.138728	0.450058	1	7027	tags=60%, list=53%, signal=125%
GO_BRANCHED_CHAIN_AMINO_ACID_CATABOLIC_PROCESS	19	-0.247473	-1.30605	0.158111	0.449673	1	4411	tags=58%, list=33%, signal=87%
GO_PROTEIN_REFOLDING	31	-0.198794	-1.30576	0.157197	0.449481	1	2081	tags=35%, list=16%, signal=42%
GO_POSITIVE_REGULATION_OF_CELL_ADHESION_MEDIATED_BY_INTEGRIN	15	-0.279473	-1.30503	0.168561	0.450057	1	5151	tags=67%, list=39%, signal=109%
GO_PHOSPHATIDYLCHOLINE_BIOSYNTHETIC_PROCESS	33	-0.190548	-1.30366	0.14881	0.451678	1	4724	tags=55%, list=36%, signal=84%
GO_INCLUSION_BODY_ASSEMBLY	20	-0.241974	-1.30348	0.164634	0.451309	1	2106	tags=40%, list=16%, signal=47%
GO_T_CELL_RECEPTOR_SIGNALING_PATHWAY	146	-0.0930983	-1.30317	0.146392	0.451179	1	7698	tags=67%, list=58%, signal=158%
GO_REGULATION_OF_MITOCHONDRION_ORGANIZATION	163	-0.0877982	-1.30179	0.160714	0.452851	1	10997	tags=91%, list=83%, signal=523%
GO_CYTOKINE_PRODUCTION_INVOLVED_IN_IMMUNE_RESPONSE	63	-0.135491	-1.30123	0.15625	0.453136	1	6436	tags=62%, list=48%, signal=119%
GO_POSITIVE_REGULATION_OF_CYTOKINE_SECRETION	70	-0.133737	-1.30056	0.15444	0.453757	1	10194	tags=90%, list=77%, signal=384%
GO_POSITIVE_REGULATION_OF_PROTEIN_CATABOLIC_PROCESS	193	-0.0804531	-1.3002	0.147368	0.453707	1	8450	tags=72%, list=64%, signal=193%
GO_RESPONSE_TO_ANGIOTENSIN	21	-0.234198	-1.29992	0.165067	0.453498	1	3222	tags=48%, list=24%, signal=63%
GO_MESENCHYME_DEVELOPMENT	206	-0.0790204	-1.29972	0.17119	0.453217	1	2967	tags=30%, list=22%, signal=38%
GO_RETINA_VASCULATURE_DEVELOPMENT_IN_CAMERA_TYPE_EYE	17	-0.261273	-1.29873	0.152174	0.454238	1	3569	tags=53%, list=27%, signal=72%
GO_POSITIVE_REGULATION_OF_CELL_CELL_ADHESION	164	-0.088627	-1.29806	0.180698	0.454711	1	8400	tags=72%, list=63%, signal=193%
GO_INTERLEUKIN_1_PRODUCTION	53	-0.150102	-1.29799	0.177515	0.454179	1	6289	tags=62%, list=47%, signal=118%
GO_NEGATIVE_REGULATION_OF_LYMPHOCYTE_MEDIATED_IMMUNITY	19	-0.248226	-1.29789	0.168986	0.453715	1	4401	tags=58%, list=33%, signal=86%
GO_MONOVALENT_INORGANIC_CATION_HOMEOSTASIS	113	-0.105043	-1.29768	0.169355	0.453386	1	2498	tags=29%, list=19%, signal=36%
GO_SIGNAL_RELEASE	369	-0.0585119	-1.29745	0.167653	0.453177	1	3747	tags=34%, list=28%, signal=46%
GO_POSITIVE_REGULATION_OF_FIBROBLAST_PROLIFERATION	41	-0.172212	-1.29666	0.177515	0.453882	1	3554	tags=44%, list=27%, signal=60%
GO_REGULATION_OF_VIRAL_TRANSCRIPTION	57	-0.14162	-1.29575	0.164583	0.454735	1	5588	tags=56%, list=42%, signal=96%
GO_REGULATION_OF_FATTY_ACID_TRANSPORT	19	-0.252977	-1.29513	0.183505	0.455076	1	2939	tags=47%, list=22%, signal=61%
GO_MONOSACCHARIDE_BIOSYNTHETIC_PROCESS	71	-0.132315	-1.29501	0.14881	0.454663	1	8547	tags=77%, list=64%, signal=216%
GO_FAT_SOLUBLE_VITAMIN_METABOLIC_PROCESS	21	-0.237901	-1.29459	0.155925	0.454696	1	2540	tags=43%, list=19%, signal=53%
GO_NEGATIVE_REGULATION_OF_MUSCLE_TISSUE_DEVELOPMENT	41	-0.167164	-1.29385	0.172888	0.455365	1	1676	tags=29%, list=13%, signal=33%
GO_REGULATION_OF_VESICLE_MEDIATED_TRANSPORT	425	-0.0549846	-1.29315	0.168467	0.455959	1	4422	tags=39%, list=33%, signal=56%
GO_ESTABLISHMENT_OF_CELL_POLARITY	120	-0.101955	-1.29238	0.154472	0.456653	1	2756	tags=31%, list=21%, signal=39%
GO_POSITIVE_REGULATION_OF_EPITHELIAL_CELL_APOPTOTIC_PROCESS	26	-0.213499	-1.29236	0.15547	0.456027	1	3303	tags=46%, list=25%, signal=61%
GO_POSITIVE_REGULATION_OF_MUSCLE_CONTRACTION	30	-0.198492	-1.2922	0.149606	0.455653	1	6672	tags=70%, list=50%, signal=140%
GO_INTERLEUKIN_4_PRODUCTION	20	-0.24318	-1.29205	0.175847	0.455253	1	10064	tags=100%, list=76%, signal=411%
GO_HEART_PROCESS	225	-0.071851	-1.29133	0.139004	0.455833	1	5914	tags=52%, list=44%, signal=91%
GO_REGULATION_OF_NECROTIC_CELL_DEATH	23	-0.230339	-1.29124	0.14751	0.455336	1	3879	tags=52%, list=29%, signal=74%
GO_T_CELL_CYTOKINE_PRODUCTION	21	-0.230763	-1.29061	0.15213	0.455759	1	10229	tags=100%, list=77%, signal=433%
GO_UNSATURATED_FATTY_ACID_METABOLIC_PROCESS	48	-0.154046	-1.29046	0.147638	0.45539	1	4883	tags=52%, list=37%, signal=82%
GO_POSITIVE_REGULATION_OF_TRANSMEMBRANE_RECEPTOR_PROTEIN_SERINE_THREONINE_KINASE_SIGNALING_PATHWAY	77	-0.124341	-1.29031	0.154297	0.455	1	3536	tags=39%, list=27%, signal=53%
GO_NEGATIVE_REGULATION_OF_PRODUCTION_OF_MOLECULAR_MEDIATOR_OF_IMMUNE_RESPONSE	19	-0.246719	-1.29002	0.169734	0.454856	1	4421	tags=58%, list=33%, signal=87%
GO_MOVEMENT_IN_ENVIRONMENT_OF_OTHER_ORGANISM_INVOLVED_IN_SYMBIOTIC_INTERACTION	33	-0.190116	-1.28912	0.175758	0.455801	1	8757	tags=85%, list=66%, signal=248%
GO_REGULATION_OF_GLYCOGEN_METABOLIC_PROCESS	30	-0.197662	-1.28891	0.172888	0.455542	1	8455	tags=83%, list=64%, signal=229%
GO_REGULATION_OF_GLYCOPROTEIN_BIOSYNTHETIC_PROCESS	33	-0.185432	-1.28877	0.182857	0.455138	1	6000	tags=64%, list=45%, signal=116%
GO_REGULATION_OF_PLATELET_AGGREGATION	15	-0.271412	-1.28432	0.158215	0.462173	1	4372	tags=60%, list=33%, signal=89%
GO_RESPONSE_TO_CADMIUM_ION	48	-0.156396	-1.28129	0.166344	0.46674	1	9005	tags=83%, list=68%, signal=258%
GO_FATTY_ACID_TRANSPORT	66	-0.132644	-1.28121	0.176829	0.466212	1	5496	tags=55%, list=41%, signal=93%
GO_REGULATION_OF_DNA_TEMPLATED_TRANSCRIPTION_IN_RESPONSE_TO_STRESS	109	-0.106372	-1.28098	0.189655	0.466015	1	6768	tags=61%, list=51%, signal=124%
GO_NEURAL_PRECURSOR_CELL_PROLIFERATION	129	-0.0972818	-1.28085	0.164751	0.465594	1	9023	tags=78%, list=68%, signal=239%
GO_REGULATION_OF_GLIOGENESIS	92	-0.115676	-1.28048	0.163306	0.465598	1	2808	tags=33%, list=21%, signal=41%
GO_CYTOPLASMIC_TRANSLATIONAL_INITIATION	28	-0.205577	-1.27919	0.164062	0.467276	1	3445	tags=46%, list=26%, signal=63%
GO_CARTILAGE_MORPHOGENESIS	19	-0.245359	-1.27833	0.162978	0.468149	1	5838	tags=68%, list=44%, signal=122%
GO_ALPHA_AMINO_ACID_CATABOLIC_PROCESS	57	-0.143843	-1.27831	0.167323	0.467547	1	7657	tags=72%, list=58%, signal=169%
GO_REGULATION_OF_APOPTOTIC_SIGNALING_PATHWAY	331	-0.0608303	-1.27518	0.15942	0.472337	1	4874	tags=43%, list=37%, signal=66%
GO_RESPONSE_TO_MAGNESIUM_ION	15	-0.270508	-1.27475	0.162	0.47248	1	2612	tags=47%, list=20%, signal=58%
GO_SALIVARY_GLAND_DEVELOPMENT	32	-0.188419	-1.27432	0.155512	0.472643	1	2902	tags=41%, list=22%, signal=52%
GO_CELLULAR_MODIFIED_AMINO_ACID_BIOSYNTHETIC_PROCESS	34	-0.18113	-1.27375	0.176221	0.473005	1	7372	tags=74%, list=55%, signal=165%
GO_POSITIVE_REGULATION_OF_LIPID_BIOSYNTHETIC_PROCESS	55	-0.149706	-1.27328	0.197452	0.473209	1	5752	tags=58%, list=43%, signal=102%
GO_CELL_MATRIX_ADHESION	178	-0.0814366	-1.27254	0.160075	0.473851	1	2965	tags=30%, list=22%, signal=39%
GO_POSITIVE_REGULATION_OF_CD4_POSITIVE_ALPHA_BETA_T_CELL_ACTIVATION	23	-0.217771	-1.27162	0.173038	0.474853	1	9824	tags=96%, list=74%, signal=366%
GO_PROTEIN_LOCALIZATION_TO_CELL_PERIPHERY	281	-0.0657968	-1.2713	0.185404	0.47476	1	1699	tags=19%, list=13%, signal=22%
GO_GLUCAN_METABOLIC_PROCESS	59	-0.144184	-1.2712	0.179435	0.474299	1	8455	tags=78%, list=64%, signal=213%
GO_STEROL_TRANSPORT	67	-0.130603	-1.27091	0.178947	0.474133	1	6010	tags=58%, list=45%, signal=106%
GO_POSITIVE_REGULATION_OF_PHOSPHATIDYLINOSITOL_3_KINASE_SIGNALING	66	-0.133793	-1.27057	0.17119	0.474147	1	4474	tags=47%, list=34%, signal=70%
GO_REGULATION_OF_ACTIN_FILAMENT_BASED_PROCESS	319	-0.0616971	-1.27048	0.177043	0.473643	1	7658	tags=64%, list=58%, signal=147%
GO_NEGATIVE_REGULATION_OF_PROTEIN_KINASE_B_SIGNALING	37	-0.173511	-1.27023	0.186722	0.473474	1	6322	tags=65%, list=48%, signal=123%
GO_RESPONSE_TO_CHEMOKINE	36	-0.180021	-1.26996	0.18239	0.473283	1	6475	tags=67%, list=49%, signal=130%
GO_T_CELL_MEDIATED_CYTOTOXICITY	23	-0.222661	-1.26927	0.184049	0.47392	1	6870	tags=74%, list=52%, signal=153%
GO_POSITIVE_REGULATION_OF_T_HELPER_CELL_DIFFERENTIATION	15	-0.266365	-1.26925	0.170732	0.473337	1	8869	tags=93%, list=67%, signal=280%
GO_MONOSACCHARIDE_METABOLIC_PROCESS	126	-0.0993908	-1.26794	0.180233	0.474947	1	5865	tags=54%, list=44%, signal=96%
GO_MAINTENANCE_OF_PROTEIN_LOCATION_IN_NUCLEUS	19	-0.250526	-1.26727	0.1939	0.475509	1	3671	tags=53%, list=28%, signal=73%
GO_ACTIN_FILAMENT_BUNDLE_ORGANIZATION	131	-0.0944804	-1.26693	0.161654	0.475452	1	3323	tags=34%, list=25%, signal=45%
GO_DRUG_TRANSMEMBRANE_TRANSPORT	66	-0.133119	-1.26609	0.173828	0.476277	1	2872	tags=35%, list=22%, signal=44%
GO_REGULATION_OF_ACTIN_FILAMENT_BUNDLE_ASSEMBLY	79	-0.121233	-1.26608	0.176	0.475637	1	3278	tags=37%, list=25%, signal=48%
GO_FC_RECEPTOR_SIGNALING_PATHWAY	161	-0.0864867	-1.26605	0.181452	0.475064	1	7698	tags=66%, list=58%, signal=156%
GO_POSITIVE_REGULATION_OF_EXTRACELLULAR_MATRIX_ORGANIZATION	18	-0.248568	-1.26593	0.176136	0.474599	1	3347	tags=50%, list=25%, signal=67%
GO_HINDBRAIN_MORPHOGENESIS	36	-0.175645	-1.26562	0.184265	0.474558	1	2103	tags=33%, list=16%, signal=39%
GO_REGULATION_OF_ADHERENS_JUNCTION_ORGANIZATION	65	-0.135315	-1.26348	0.184211	0.477701	1	3323	tags=38%, list=25%, signal=51%
GO_ACID_SECRETION	83	-0.117257	-1.26341	0.180698	0.477181	1	3256	tags=36%, list=24%, signal=48%
GO_EPITHELIAL_CELL_MORPHOGENESIS	27	-0.204428	-1.26269	0.181818	0.477794	1	9103	tags=89%, list=68%, signal=282%
GO_NEGATIVE_REGULATION_OF_ANION_TRANSPORT	21	-0.232324	-1.26229	0.186373	0.477891	1	2614	tags=43%, list=20%, signal=53%
GO_MESENCHYME_MORPHOGENESIS	37	-0.176415	-1.26214	0.180258	0.477514	1	3410	tags=43%, list=26%, signal=58%
GO_MICROTUBULE_NUCLEATION	26	-0.212362	-1.26178	0.193613	0.477528	1	6385	tags=69%, list=48%, signal=133%
GO_DETECTION_OF_ABIOTIC_STIMULUS	76	-0.12143	-1.26119	0.168317	0.477898	1	9588	tags=84%, list=72%, signal=301%
GO_REGULATION_OF_CALCINEURIN_MEDIATED_SIGNALING	29	-0.194628	-1.26057	0.204	0.478363	1	5669	tags=62%, list=43%, signal=108%
GO_POSITIVE_REGULATION_OF_IMMUNE_EFFECTOR_PROCESS	126	-0.0963595	-1.26043	0.185958	0.477979	1	7698	tags=67%, list=58%, signal=159%
GO_MEMBRANE_LIPID_CATABOLIC_PROCESS	28	-0.200223	-1.25964	0.189409	0.478726	1	3516	tags=46%, list=26%, signal=63%
GO_RESPONSE_TO_FUNGUS	18	-0.244299	-1.25927	0.187123	0.478741	1	6357	tags=72%, list=48%, signal=138%
GO_STRIATED_MUSCLE_ADAPTATION	37	-0.171586	-1.25849	0.173913	0.479418	1	3474	tags=43%, list=26%, signal=58%
GO_COFACTOR_CATABOLIC_PROCESS	39	-0.167279	-1.25846	0.178926	0.478851	1	4259	tags=49%, list=32%, signal=71%
GO_AMYLOID_PRECURSOR_PROTEIN_CATABOLIC_PROCESS	36	-0.177393	-1.25381	0.190283	0.486485	1	6879	tags=69%, list=52%, signal=144%
GO_NEGATIVE_REGULATION_OF_NEURON_PROJECTION_DEVELOPMENT	140	-0.0923248	-1.25186	0.186373	0.489404	1	5337	tags=49%, list=40%, signal=81%
GO_REGULATION_OF_NATURAL_KILLER_CELL_ACTIVATION	21	-0.229838	-1.25043	0.190855	0.491375	1	7077	tags=76%, list=53%, signal=163%
GO_REGULATION_OF_ORGANIC_ACID_TRANSPORT	45	-0.157242	-1.25004	0.183716	0.491442	1	2939	tags=38%, list=22%, signal=48%
GO_NEGATIVE_REGULATION_OF_CALCIUM_ION_TRANSMEMBRANE_TRANSPORT	31	-0.189308	-1.24899	0.208417	0.49275	1	7780	tags=77%, list=59%, signal=186%
GO_CELL_DEATH_IN_RESPONSE_TO_HYDROGEN_PEROXIDE	25	-0.205126	-1.24785	0.17495	0.494153	1	2596	tags=40%, list=20%, signal=50%
GO_NUCLEOTIDE_BINDING_DOMAIN_LEUCINE_RICH_REPEAT_CONTAINING_RECEPTOR_SIGNALING_PATHWAY	33	-0.180762	-1.24713	0.187755	0.494888	1	4451	tags=52%, list=33%, signal=77%
GO_LEUKOCYTE_MEDIATED_CYTOTOXICITY	53	-0.148763	-1.24641	0.205339	0.495562	1	7059	tags=68%, list=53%, signal=144%
GO_ACTIN_POLYMERIZATION_OR_DEPOLYMERIZATION	174	-0.0809567	-1.24522	0.2	0.497054	1	9174	tags=77%, list=69%, signal=245%
GO_AZOLE_TRANSPORT	17	-0.244685	-1.24378	0.184261	0.49902	1	7698	tags=82%, list=58%, signal=195%
GO_NEGATIVE_REGULATION_OF_VIRAL_PROCESS	55	-0.141745	-1.24267	0.183633	0.500422	1	8757	tags=80%, list=66%, signal=234%
GO_POSITIVE_REGULATION_OF_CYTOKINE_PRODUCTION	281	-0.0652231	-1.24234	0.193676	0.500345	1	6436	tags=55%, list=48%, signal=104%
GO_NEGATIVE_REGULATION_OF_CELL_MATRIX_ADHESION	33	-0.181715	-1.2419	0.201172	0.500503	1	10882	tags=100%, list=82%, signal=551%
GO_POSITIVE_REGULATION_OF_INTERLEUKIN_12_PRODUCTION	18	-0.240506	-1.24163	0.208421	0.500341	1	3454	tags=50%, list=26%, signal=67%
GO_COMPLEMENT_ACTIVATION	32	-0.188287	-1.24079	0.189362	0.501204	1	4565	tags=53%, list=34%, signal=81%
GO_COLLAGEN_METABOLIC_PROCESS	16	-0.258051	-1.24075	0.214008	0.50062	1	2390	tags=44%, list=18%, signal=53%
GO_POSITIVE_REGULATION_OF_GLIOGENESIS	53	-0.143376	-1.23894	0.20983	0.503413	1	4372	tags=47%, list=33%, signal=70%
GO_REGULATION_OF_HEMATOPOIETIC_PROGENITOR_CELL_DIFFERENTIATION	76	-0.123101	-1.23841	0.193182	0.503721	1	10790	tags=93%, list=81%, signal=494%
GO_POSITIVE_REGULATION_OF_NIK_NF_KAPPAB_SIGNALING	54	-0.141516	-1.23818	0.215074	0.503478	1	5019	tags=52%, list=38%, signal=83%
GO_CARBOHYDRATE_HOMEOSTASIS	188	-0.0758314	-1.23756	0.180039	0.503912	1	5299	tags=47%, list=40%, signal=78%
GO_NEGATIVE_REGULATION_OF_PROTEIN_COMPLEX_ASSEMBLY	106	-0.0997392	-1.23746	0.20202	0.50341	1	3325	tags=35%, list=25%, signal=46%
GO_ASTROCYTE_DIFFERENTIATION	65	-0.130633	-1.23716	0.20082	0.503333	1	2976	tags=35%, list=22%, signal=45%
GO_BLOOD_VESSEL_ENDOTHELIAL_CELL_MIGRATION	101	-0.104704	-1.23705	0.212724	0.502882	1	2436	tags=29%, list=18%, signal=35%
GO_LIPOPROTEIN_METABOLIC_PROCESS	15	-0.265687	-1.2364	0.201232	0.503494	1	9764	tags=100%, list=73%, signal=376%
GO_ACTIN_NUCLEATION	42	-0.161911	-1.23637	0.210953	0.502894	1	6716	tags=67%, list=51%, signal=134%
GO_CELL_ADHESION_MEDIATED_BY_INTEGRIN	54	-0.14296	-1.23577	0.199226	0.503307	1	5246	tags=54%, list=39%, signal=88%
GO_POSITIVE_REGULATION_OF_MITOCHONDRIAL_OUTER_MEMBRANE_PERMEABILIZATION_INVOLVED_IN_APOPTOTIC_SIGNALING_PATHWAY	33	-0.180049	-1.23378	0.206897	0.506243	1	8085	tags=79%, list=61%, signal=201%
GO_CELL_COMMUNICATION_BY_ELECTRICAL_COUPLING	25	-0.20594	-1.2331	0.211881	0.506825	1	4180	tags=52%, list=31%, signal=76%
GO_AMINE_BIOSYNTHETIC_PROCESS	15	-0.262524	-1.23291	0.199597	0.506544	1	7148	tags=80%, list=54%, signal=173%
GO_ASTROCYTE_DEVELOPMENT	31	-0.186476	-1.23274	0.203883	0.506243	1	5674	tags=61%, list=43%, signal=107%
GO_NEGATIVE_REGULATION_OF_IMMUNE_RESPONSE	90	-0.112626	-1.23074	0.206122	0.509387	1	4421	tags=44%, list=33%, signal=66%
GO_CELLULAR_RESPONSE_TO_HYDROGEN_PEROXIDE	76	-0.119256	-1.23023	0.219282	0.50966	1	2622	tags=32%, list=20%, signal=39%
GO_FIBROBLAST_MIGRATION	38	-0.166434	-1.22984	0.198795	0.509754	1	2342	tags=34%, list=18%, signal=41%
GO_REGULATION_OF_T_CELL_CYTOKINE_PRODUCTION	16	-0.261187	-1.22953	0.217391	0.509672	1	9824	tags=100%, list=74%, signal=383%
GO_NEGATIVE_REGULATION_OF_LIPID_CATABOLIC_PROCESS	15	-0.260113	-1.22918	0.20296	0.509719	1	3636	tags=53%, list=27%, signal=73%
GO_REGULATION_OF_T_CELL_MEDIATED_CYTOTOXICITY	15	-0.261168	-1.22902	0.217391	0.509358	1	5394	tags=67%, list=41%, signal=112%
GO_REGULATION_OF_CALCIUM_MEDIATED_SIGNALING	79	-0.118068	-1.22889	0.217822	0.508965	1	5675	tags=54%, list=43%, signal=94%
GO_REGULATION_OF_ACTOMYOSIN_STRUCTURE_ORGANIZATION	76	-0.117344	-1.22885	0.18896	0.508412	1	2997	tags=34%, list=23%, signal=44%
GO_RELEASE_OF_CYTOCHROME_C_FROM_MITOCHONDRIA	53	-0.141811	-1.2288	0.211297	0.507857	1	6148	tags=60%, list=46%, signal=112%
GO_NEGATIVE_REGULATION_OF_MYOBLAST_DIFFERENTIATION	17	-0.250743	-1.22803	0.220408	0.508676	1	2927	tags=47%, list=22%, signal=60%
GO_EMBRYONIC_DIGESTIVE_TRACT_DEVELOPMENT	26	-0.198327	-1.22721	0.226611	0.509572	1	6060	tags=65%, list=46%, signal=120%
GO_ORGANIC_HYDROXY_COMPOUND_CATABOLIC_PROCESS	48	-0.147627	-1.22658	0.178715	0.51004	1	2753	tags=35%, list=21%, signal=45%
GO_CELL_CYCLE_ARREST	208	-0.0733487	-1.22523	0.214	0.511819	1	2939	tags=29%, list=22%, signal=37%
GO_REGULATION_OF_EPITHELIAL_CELL_APOPTOTIC_PROCESS	59	-0.130363	-1.22516	0.215415	0.511319	1	2556	tags=32%, list=19%, signal=40%
GO_MIDBODY_ABSCISSION	15	-0.262524	-1.22481	0.203057	0.511302	1	9806	tags=100%, list=74%, signal=381%
GO_T_HELPER_1_TYPE_IMMUNE_RESPONSE	24	-0.210482	-1.22471	0.206693	0.510848	1	9945	tags=96%, list=75%, signal=380%
GO_REGULATION_OF_FATTY_ACID_BIOSYNTHETIC_PROCESS	30	-0.186425	-1.22399	0.206439	0.511516	1	6389	tags=67%, list=48%, signal=128%
GO_CELLULAR_RESPONSE_TO_VASCULAR_ENDOTHELIAL_GROWTH_FACTOR_STIMULUS	49	-0.142557	-1.22365	0.195402	0.511525	1	2453	tags=33%, list=18%, signal=40%
GO_REGULATION_OF_PROTEASOMAL_UBIQUITIN_DEPENDENT_PROTEIN_CATABOLIC_PROCESS	113	-0.0977682	-1.22141	0.230769	0.515052	1	8592	tags=74%, list=65%, signal=208%
GO_SKELETAL_MUSCLE_CONTRACTION	30	-0.186275	-1.22126	0.197556	0.514693	1	6834	tags=70%, list=51%, signal=144%
GO_NEGATIVE_REGULATION_OF_CELL_MORPHOGENESIS_INVOLVED_IN_DIFFERENTIATION	90	-0.110732	-1.2209	0.229675	0.514695	1	2674	tags=31%, list=20%, signal=39%
GO_BODY_MORPHOGENESIS	46	-0.151504	-1.21999	0.208577	0.515786	1	2906	tags=37%, list=22%, signal=47%
GO_NEGATIVE_REGULATION_OF_LIPID_LOCALIZATION	28	-0.19014	-1.21991	0.207877	0.515317	1	4599	tags=54%, list=35%, signal=82%
GO_LYMPHOCYTE_COSTIMULATION	36	-0.172979	-1.21983	0.206122	0.514842	1	8045	tags=78%, list=61%, signal=197%
GO_ZYMOGEN_ACTIVATION	33	-0.178348	-1.21831	0.242972	0.516976	1	8913	tags=85%, list=67%, signal=257%
GO_APOPTOTIC_CELL_CLEARANCE	33	-0.179644	-1.21771	0.224242	0.517467	1	5674	tags=61%, list=43%, signal=105%
GO_NEGATIVE_REGULATION_OF_NUCLEOCYTOPLASMIC_TRANSPORT	17	-0.246431	-1.21741	0.232645	0.517401	1	3766	tags=53%, list=28%, signal=74%
GO_OUTFLOW_TRACT_SEPTUM_MORPHOGENESIS	20	-0.230407	-1.21691	0.226378	0.517733	1	4253	tags=55%, list=32%, signal=81%
GO_POSITIVE_REGULATION_OF_CYSTEINE_TYPE_ENDOPEPTIDASE_ACTIVITY	112	-0.100251	-1.21691	0.22332	0.517097	1	9834	tags=84%, list=74%, signal=320%
GO_SECRETION_BY_TISSUE	23	-0.208579	-1.21655	0.222445	0.517126	1	6479	tags=70%, list=49%, signal=136%
GO_POSITIVE_REGULATION_OF_TRANSCRIPTION_FROM_RNA_POLYMERASE_II_PROMOTER_IN_RESPONSE_TO_STRESS	23	-0.210844	-1.21613	0.208163	0.517318	1	2982	tags=43%, list=22%, signal=56%
GO_TUMOR_NECROSIS_FACTOR_SECRETION	15	-0.26049	-1.21481	0.212551	0.519138	1	6289	tags=73%, list=47%, signal=139%
GO_T_CELL_ACTIVATION	296	-0.061649	-1.21451	0.214567	0.51903	1	10245	tags=83%, list=77%, signal=355%
GO_POSITIVE_REGULATION_OF_SPROUTING_ANGIOGENESIS	33	-0.174302	-1.2141	0.224576	0.519172	1	6953	tags=70%, list=52%, signal=146%
GO_RESPONSE_TO_CALCIUM_ION	132	-0.0904013	-1.21376	0.229287	0.519184	1	4349	tags=42%, list=33%, signal=61%
GO_REGULATION_OF_DEFENSE_RESPONSE_TO_VIRUS_BY_VIRUS	26	-0.20121	-1.21257	0.232653	0.520736	1	10111	tags=96%, list=76%, signal=401%
GO_HEME_BIOSYNTHETIC_PROCESS	21	-0.218533	-1.21257	0.227188	0.520104	1	7227	tags=76%, list=54%, signal=167%
GO_EXTRACELLULAR_VESICLE_BIOGENESIS	20	-0.234099	-1.21252	0.253465	0.519559	1	5533	tags=65%, list=42%, signal=111%
GO_REGULATION_OF_CELL_ACTIVATION	361	-0.0561119	-1.21217	0.21499	0.519551	1	3546	tags=32%, list=27%, signal=43%
GO_NEGATIVE_REGULATION_OF_TRANSPORTER_ACTIVITY	57	-0.136668	-1.21209	0.227545	0.51906	1	10783	tags=95%, list=81%, signal=500%
GO_LONG_CHAIN_FATTY_ACID_BIOSYNTHETIC_PROCESS	15	-0.251525	-1.212	0.229412	0.51856	1	4636	tags=60%, list=35%, signal=92%
GO_INTERMEDIATE_FILAMENT_ORGANIZATION	16	-0.248719	-1.20949	0.214141	0.522656	1	6667	tags=75%, list=50%, signal=150%
GO_ESTABLISHMENT_OF_SPINDLE_ORIENTATION	25	-0.204463	-1.20938	0.227823	0.522244	1	3668	tags=48%, list=28%, signal=66%
GO_NEGATIVE_REGULATION_OF_CYCLIN_DEPENDENT_PROTEIN_KINASE_ACTIVITY	26	-0.203918	-1.20933	0.233068	0.521711	1	6497	tags=69%, list=49%, signal=135%
GO_POSITIVE_REGULATION_OF_ACTIN_CYTOSKELETON_REORGANIZATION	15	-0.255744	-1.20784	0.222917	0.523833	1	2808	tags=47%, list=21%, signal=59%
GO_POSITIVE_REGULATION_OF_GLYCOGEN_METABOLIC_PROCESS	16	-0.252138	-1.2073	0.249004	0.524162	1	5791	tags=69%, list=44%, signal=122%
GO_AGING	245	-0.0666453	-1.20377	0.21499	0.530061	1	2983	tags=29%, list=22%, signal=37%
GO_ALPHA_BETA_T_CELL_ACTIVATION	88	-0.106511	-1.20326	0.219251	0.530404	1	6297	tags=58%, list=47%, signal=109%
GO_REGULATION_OF_SYSTEMIC_ARTERIAL_BLOOD_PRESSURE_MEDIATED_BY_A_CHEMICAL_SIGNAL	28	-0.187281	-1.20309	0.244444	0.530125	1	3213	tags=43%, list=24%, signal=56%
GO_CELL_VOLUME_HOMEOSTASIS	23	-0.212472	-1.20245	0.250535	0.53067	1	7583	tags=78%, list=57%, signal=182%
GO_NUCLEOSIDE_PHOSPHATE_CATABOLIC_PROCESS	64	-0.12651	-1.20219	0.213307	0.53052	1	7257	tags=67%, list=55%, signal=147%
GO_REGULATION_OF_PROTEIN_POLYMERIZATION	179	-0.0769528	-1.20189	0.217803	0.530498	1	4709	tags=43%, list=35%, signal=66%
GO_NEGATIVE_REGULATION_OF_STRIATED_MUSCLE_CELL_APOPTOTIC_PROCESS	17	-0.238011	-1.20181	0.243952	0.529998	1	3096	tags=47%, list=23%, signal=61%
GO_POSITIVE_REGULATION_OF_GRANULOCYTE_CHEMOTAXIS	16	-0.245612	-1.20158	0.232848	0.529789	1	5047	tags=63%, list=38%, signal=101%
GO_ORGANIC_HYDROXY_COMPOUND_BIOSYNTHETIC_PROCESS	187	-0.0762339	-1.20078	0.221359	0.530603	1	2982	tags=30%, list=22%, signal=38%
GO_RESPONSE_TO_BACTERIUM	335	-0.0565182	-1.19967	0.220114	0.532046	1	3474	tags=32%, list=26%, signal=42%
GO_POSITIVE_REGULATION_OF_ESTABLISHMENT_OF_PROTEIN_LOCALIZATION	334	-0.0564786	-1.19956	0.220202	0.531614	1	10331	tags=83%, list=78%, signal=364%
GO_TRANSFORMING_GROWTH_FACTOR_BETA_PRODUCTION	26	-0.193004	-1.19888	0.231801	0.532297	1	4086	tags=50%, list=31%, signal=72%
GO_PLASMA_LIPOPROTEIN_PARTICLE_CLEARANCE	36	-0.167207	-1.19757	0.235412	0.534118	1	2584	tags=36%, list=19%, signal=45%
GO_MYELOID_LEUKOCYTE_CYTOKINE_PRODUCTION	27	-0.197517	-1.1974	0.233918	0.533798	1	3288	tags=44%, list=25%, signal=59%
GO_POLYSACCHARIDE_CATABOLIC_PROCESS	22	-0.221325	-1.19666	0.227181	0.534532	1	7334	tags=77%, list=55%, signal=172%
GO_SERINE_FAMILY_AMINO_ACID_METABOLIC_PROCESS	30	-0.18635	-1.19642	0.261702	0.534345	1	6390	tags=67%, list=48%, signal=128%
GO_BONE_CELL_DEVELOPMENT	27	-0.19812	-1.19552	0.253036	0.535327	1	3280	tags=44%, list=25%, signal=59%
GO_TRANSLESION_SYNTHESIS	38	-0.16498	-1.19504	0.215768	0.535629	1	9356	tags=87%, list=70%, signal=293%
GO_DECIDUALIZATION	18	-0.23488	-1.19463	0.217973	0.535773	1	6482	tags=72%, list=49%, signal=141%
GO_POSITIVE_REGULATION_OF_NITRIC_OXIDE_BIOSYNTHETIC_PROCESS	28	-0.19153	-1.1945	0.242718	0.535421	1	2682	tags=39%, list=20%, signal=49%
GO_REGULATION_OF_WNT_SIGNALING_PATHWAY	309	-0.0579914	-1.19422	0.193483	0.535313	1	7162	tags=60%, list=54%, signal=126%
GO_REGULATION_OF_INTERLEUKIN_4_PRODUCTION	16	-0.243107	-1.19413	0.229167	0.534874	1	10064	tags=100%, list=76%, signal=411%
GO_REGULATION_OF_NIK_NF_KAPPAB_SIGNALING	75	-0.116413	-1.19331	0.231911	0.535744	1	5019	tags=49%, list=38%, signal=79%
GO_REGULATION_OF_CHONDROCYTE_DIFFERENTIATION	35	-0.167646	-1.19307	0.238298	0.535579	1	4234	tags=49%, list=32%, signal=71%
GO_REGULATION_OF_LIPID_BIOSYNTHETIC_PROCESS	140	-0.0862085	-1.19283	0.228516	0.535421	1	4658	tags=44%, list=35%, signal=66%
GO_PROTEIN_PEPTIDYL_PROLYL_ISOMERIZATION	30	-0.181976	-1.19261	0.242661	0.535238	1	2018	tags=33%, list=15%, signal=39%
GO_SYNCYTIUM_FORMATION	35	-0.169004	-1.19257	0.219802	0.534684	1	4216	tags=49%, list=32%, signal=71%
GO_DENDRITIC_CELL_MIGRATION	15	-0.252505	-1.19232	0.254545	0.534533	1	5509	tags=67%, list=41%, signal=114%
GO_INNATE_IMMUNE_RESPONSE_ACTIVATING_CELL_SURFACE_RECEPTOR_SIGNALING_PATHWAY	86	-0.110463	-1.19093	0.218324	0.536508	1	7660	tags=69%, list=58%, signal=161%
GO_PROTEIN_TRIMERIZATION	40	-0.161925	-1.19059	0.244353	0.536455	1	7823	tags=75%, list=59%, signal=182%
GO_POSITIVE_REGULATION_OF_CHONDROCYTE_DIFFERENTIATION	17	-0.244889	-1.19038	0.221996	0.536226	1	5350	tags=65%, list=40%, signal=108%
GO_PROTEIN_LOCALIZATION_TO_ENDOSOME	23	-0.209546	-1.19008	0.246154	0.536208	1	7044	tags=74%, list=53%, signal=157%
GO_FATTY_ACID_DERIVATIVE_TRANSPORT	26	-0.192928	-1.1884	0.243856	0.538722	1	4087	tags=50%, list=31%, signal=72%
GO_NEGATIVE_REGULATION_OF_CHEMOTAXIS	46	-0.149012	-1.1873	0.224359	0.540109	1	2939	tags=37%, list=22%, signal=47%
GO_CHONDROITIN_SULFATE_PROTEOGLYCAN_METABOLIC_PROCESS	34	-0.169668	-1.18721	0.234165	0.53965	1	10651	tags=97%, list=80%, signal=488%
GO_APOPTOTIC_MITOCHONDRIAL_CHANGES	105	-0.0988244	-1.18701	0.259794	0.539401	1	11102	tags=93%, list=84%, signal=562%
GO_RESPONSE_TO_MECHANICAL_STIMULUS	163	-0.0808482	-1.18621	0.252546	0.540352	1	4484	tags=42%, list=34%, signal=62%
GO_CELL_DIFFERENTIATION_IN_HINDBRAIN	16	-0.249115	-1.18439	0.253036	0.543215	1	1678	tags=38%, list=13%, signal=43%
GO_MACROPHAGE_CHEMOTAXIS	21	-0.217209	-1.18308	0.246602	0.54505	1	9776	tags=95%, list=74%, signal=360%
GO_DICARBOXYLIC_ACID_TRANSPORT	76	-0.112596	-1.18222	0.245361	0.546037	1	2710	tags=32%, list=20%, signal=39%
GO_REGULATION_OF_PHAGOCYTOSIS	57	-0.136366	-1.18169	0.256863	0.546393	1	6357	tags=61%, list=48%, signal=117%
GO_REGULATION_OF_EPITHELIAL_TO_MESENCHYMAL_TRANSITION	70	-0.120294	-1.18056	0.240326	0.547899	1	3347	tags=37%, list=25%, signal=49%
GO_PROTEIN_COMPLEX_OLIGOMERIZATION	421	-0.0493277	-1.17954	0.237705	0.549254	1	9531	tags=76%, list=72%, signal=262%
GO_NEGATIVE_REGULATION_OF_GLIAL_CELL_DIFFERENTIATION	19	-0.226116	-1.1793	0.236364	0.549105	1	2596	tags=42%, list=20%, signal=52%
GO_REGULATION_OF_BLOOD_PRESSURE	116	-0.0940175	-1.17869	0.25498	0.549655	1	4720	tags=45%, list=36%, signal=69%
GO_REGULATION_OF_MORPHOGENESIS_OF_AN_EPITHELIUM	152	-0.0827561	-1.17793	0.250996	0.550545	1	7220	tags=63%, list=54%, signal=135%
GO_NEGATIVE_REGULATION_OF_CELL_ACTIVATION	126	-0.0906114	-1.17758	0.233333	0.550569	1	6297	tags=56%, list=47%, signal=106%
GO_NEGATIVE_REGULATION_OF_MULTI_ORGANISM_PROCESS	102	-0.100448	-1.17717	0.248521	0.550741	1	9621	tags=82%, list=72%, signal=296%
GO_INTRINSIC_APOPTOTIC_SIGNALING_PATHWAY_IN_RESPONSE_TO_ENDOPLASMIC_RETICULUM_STRESS	51	-0.136206	-1.17672	0.225296	0.551041	1	1846	tags=27%, list=14%, signal=32%
GO_REGULATION_OF_HOMOTYPIC_CELL_CELL_ADHESION	20	-0.221439	-1.17518	0.256461	0.553301	1	4372	tags=55%, list=33%, signal=82%
GO_CYTOKINE_METABOLIC_PROCESS	70	-0.120683	-1.17444	0.246988	0.554008	1	3152	tags=36%, list=24%, signal=47%
GO_REGULATION_OF_IMMUNE_EFFECTOR_PROCESS	236	-0.0661346	-1.17337	0.251474	0.555412	1	2967	tags=29%, list=22%, signal=36%
GO_VACUOLE_ORGANIZATION	151	-0.0817782	-1.16995	0.254545	0.561392	1	8784	tags=74%, list=66%, signal=216%
GO_NEGATIVE_REGULATION_OF_PROTEIN_MODIFICATION_BY_SMALL_PROTEIN_CONJUGATION_OR_REMOVAL	75	-0.11605	-1.16983	0.26779	0.560992	1	2543	tags=31%, list=19%, signal=38%
GO_CYTOPLASMIC_SEQUESTERING_OF_TRANSCRIPTION_FACTOR	15	-0.24693	-1.16964	0.263598	0.560688	1	7355	tags=80%, list=55%, signal=179%
GO_PROTEIN_ADP_RIBOSYLATION	26	-0.194703	-1.16913	0.270059	0.560988	1	2530	tags=38%, list=19%, signal=47%
GO_REGULATION_OF_MITOCHONDRIAL_OUTER_MEMBRANE_PERMEABILIZATION_INVOLVED_IN_APOPTOTIC_SIGNALING_PATHWAY	41	-0.155957	-1.16809	0.249493	0.562392	1	9604	tags=88%, list=72%, signal=316%
GO_DEVELOPMENTAL_MATURATION	213	-0.0697838	-1.16648	0.238193	0.564808	1	10569	tags=86%, list=80%, signal=415%
GO_NEGATIVE_REGULATION_OF_MITOCHONDRION_ORGANIZATION	46	-0.144938	-1.16568	0.288462	0.565761	1	6171	tags=61%, list=46%, signal=113%
GO_REGULATION_OF_CELLULAR_RESPONSE_TO_GROWTH_FACTOR_STIMULUS	217	-0.0701573	-1.16523	0.24898	0.565966	1	2636	tags=27%, list=20%, signal=33%
GO_BARBED_END_ACTIN_FILAMENT_CAPPING	17	-0.234678	-1.16414	0.267635	0.567399	1	3922	tags=53%, list=30%, signal=75%
GO_STEROL_BIOSYNTHETIC_PROCESS	64	-0.123627	-1.1631	0.279261	0.568841	1	3142	tags=36%, list=24%, signal=47%
GO_REGULATION_OF_MITOCHONDRIAL_TRANSLATION	25	-0.196532	-1.16294	0.273085	0.56854	1	10684	tags=100%, list=80%, signal=509%
GO_TRICARBOXYLIC_ACID_CYCLE	33	-0.173733	-1.16262	0.270588	0.568508	1	7766	tags=76%, list=58%, signal=182%
GO_MUSCLE_CELL_CELLULAR_HOMEOSTASIS	17	-0.229422	-1.16181	0.261905	0.569408	1	3210	tags=47%, list=24%, signal=62%
GO_SULFUR_COMPOUND_BIOSYNTHETIC_PROCESS	152	-0.0823816	-1.16121	0.270378	0.569883	1	1804	tags=22%, list=14%, signal=25%
GO_NEGATIVE_REGULATION_OF_ACTIN_FILAMENT_DEPOLYMERIZATION	32	-0.174135	-1.16111	0.263261	0.569425	1	3922	tags=47%, list=30%, signal=66%
GO_CELLULAR_BIOGENIC_AMINE_METABOLIC_PROCESS	37	-0.166027	-1.16078	0.275785	0.569406	1	6062	tags=62%, list=46%, signal=114%
GO_REGULATION_OF_CYTOPLASMIC_TRANSPORT	22	-0.205977	-1.16046	0.257874	0.569451	1	3309	tags=45%, list=25%, signal=60%
GO_RESPONSE_TO_INTERLEUKIN_7	22	-0.210417	-1.16031	0.279352	0.569122	1	9291	tags=91%, list=70%, signal=302%
GO_POSITIVE_REGULATION_OF_VIRAL_TRANSCRIPTION	41	-0.154002	-1.16005	0.258264	0.568991	1	5416	tags=56%, list=41%, signal=94%
GO_REGULATION_OF_PROTEASOMAL_PROTEIN_CATABOLIC_PROCESS	168	-0.0778218	-1.15984	0.256148	0.568773	1	6495	tags=57%, list=49%, signal=109%
GO_AMINO_ACID_ACTIVATION	48	-0.143228	-1.15975	0.266284	0.56832	1	7795	tags=73%, list=59%, signal=176%
GO_RESPONSE_TO_LEAD_ION	22	-0.210267	-1.15836	0.272727	0.570269	1	9293	tags=91%, list=70%, signal=302%
GO_LIPOPOLYSACCHARIDE_MEDIATED_SIGNALING_PATHWAY	41	-0.151207	-1.15768	0.276923	0.571063	1	3184	tags=39%, list=24%, signal=51%
GO_GOLGI_VESICLE_TRANSPORT	322	-0.0570765	-1.15585	0.271047	0.574053	1	11519	tags=92%, list=87%, signal=675%
GO_POSITIVE_REGULATION_OF_HISTONE_DEACETYLATION	16	-0.237664	-1.1553	0.276	0.574518	1	1830	tags=38%, list=14%, signal=43%
GO_REGULATION_OF_ENDOPLASMIC_RETICULUM_STRESS_INDUCED_INTRINSIC_APOPTOTIC_SIGNALING_PATHWAY	28	-0.182552	-1.15527	0.266925	0.573932	1	4225	tags=50%, list=32%, signal=73%
GO_CALCIUM_MEDIATED_SIGNALING	150	-0.0806393	-1.15451	0.256863	0.574813	1	5675	tags=51%, list=43%, signal=87%
GO_CYTOCHROME_COMPLEX_ASSEMBLY	33	-0.168576	-1.15387	0.283368	0.575416	1	5418	tags=58%, list=41%, signal=97%
GO_POSITIVE_REGULATION_OF_LEUKOCYTE_CHEMOTAXIS	54	-0.135321	-1.1509	0.273109	0.580632	1	2886	tags=35%, list=22%, signal=45%
GO_REGULATION_OF_PROTEIN_LOCALIZATION_TO_CELL_SURFACE	34	-0.169992	-1.14994	0.30038	0.581854	1	6347	tags=65%, list=48%, signal=124%
GO_PLASMA_MEMBRANE_TUBULATION	20	-0.21153	-1.14961	0.253138	0.58187	1	2510	tags=40%, list=19%, signal=49%
GO_INFLAMMATORY_RESPONSE	420	-0.0506105	-1.14866	0.289855	0.58308	1	9950	tags=80%, list=75%, signal=307%
GO_POSITIVE_REGULATION_OF_PEPTIDE_SECRETION	174	-0.0765004	-1.14845	0.267068	0.58286	1	5719	tags=51%, list=43%, signal=88%
GO_REGULATION_OF_OSTEOBLAST_DIFFERENTIATION	94	-0.101904	-1.14777	0.253465	0.58357	1	2615	tags=30%, list=20%, signal=37%
GO_PEROXISOME_PROLIFERATOR_ACTIVATED_RECEPTOR_SIGNALING_PATHWAY	18	-0.226442	-1.14641	0.270428	0.58551	1	2164	tags=39%, list=16%, signal=46%
GO_PROTEIN_TARGETING_TO_VACUOLE	33	-0.170565	-1.14616	0.273279	0.585399	1	3378	tags=42%, list=25%, signal=57%
GO_REGULATION_OF_MACROPHAGE_CHEMOTAXIS	17	-0.231532	-1.1456	0.265469	0.58582	1	3182	tags=47%, list=24%, signal=62%
GO_POSITIVE_REGULATION_OF_GLUCOSE_METABOLIC_PROCESS	20	-0.214657	-1.14474	0.300797	0.586805	1	5791	tags=65%, list=44%, signal=115%
GO_REGULATION_OF_T_HELPER_CELL_DIFFERENTIATION	23	-0.202647	-1.14435	0.277207	0.586905	1	8869	tags=87%, list=67%, signal=261%
GO_REGULATION_OF_INCLUSION_BODY_ASSEMBLY	15	-0.241883	-1.14424	0.273885	0.586485	1	2106	tags=40%, list=16%, signal=47%
GO_REGULATION_OF_CYTOKINE_PRODUCTION_INVOLVED_IN_IMMUNE_RESPONSE	52	-0.131701	-1.14389	0.276134	0.586558	1	6436	tags=62%, list=48%, signal=119%
GO_BILE_ACID_BIOSYNTHETIC_PROCESS	22	-0.205744	-1.14298	0.275862	0.587649	1	9353	tags=91%, list=70%, signal=306%
GO_CARBOHYDRATE_METABOLIC_PROCESS	445	-0.0475514	-1.14162	0.280079	0.589679	1	8738	tags=70%, list=66%, signal=198%
GO_REGULATION_OF_CYSTEINE_TYPE_ENDOPEPTIDASE_ACTIVITY	176	-0.0747189	-1.14106	0.26556	0.590154	1	11405	tags=93%, list=86%, signal=648%
GO_REGULATION_OF_OXIDATIVE_PHOSPHORYLATION	21	-0.209177	-1.14087	0.302231	0.589866	1	3554	tags=48%, list=27%, signal=65%
GO_TRANSCRIPTION_COUPLED_NUCLEOTIDE_EXCISION_REPAIR	71	-0.113596	-1.13971	0.292411	0.591595	1	9356	tags=82%, list=70%, signal=274%
GO_REGULATION_OF_T_CELL_DIFFERENTIATION	91	-0.102665	-1.13827	0.26694	0.593776	1	8869	tags=77%, list=67%, signal=230%
GO_PURINERGIC_RECEPTOR_SIGNALING_PATHWAY	21	-0.204849	-1.13796	0.281376	0.593719	1	9940	tags=95%, list=75%, signal=377%
GO_MYD88_DEPENDENT_TOLL_LIKE_RECEPTOR_SIGNALING_PATHWAY	27	-0.182839	-1.13787	0.294949	0.593293	1	6436	tags=67%, list=48%, signal=129%
GO_REGULATION_OF_LEUKOCYTE_DEGRANULATION	32	-0.170562	-1.13778	0.274704	0.592878	1	4800	tags=53%, list=36%, signal=83%
GO_POSITIVE_REGULATION_OF_LAMELLIPODIUM_ORGANIZATION	23	-0.197928	-1.13747	0.280561	0.592857	1	4309	tags=52%, list=32%, signal=77%
GO_CERAMIDE_BIOSYNTHETIC_PROCESS	54	-0.131602	-1.13705	0.291016	0.593004	1	4658	tags=48%, list=35%, signal=74%
GO_VITAMIN_METABOLIC_PROCESS	86	-0.104693	-1.13632	0.296146	0.593839	1	9127	tags=79%, list=69%, signal=251%
GO_ADHERENS_JUNCTION_ASSEMBLY	86	-0.104926	-1.13621	0.276265	0.593403	1	2788	tags=31%, list=21%, signal=39%
GO_TOXIN_METABOLIC_PROCESS	17	-0.229316	-1.13605	0.302	0.593091	1	7902	tags=82%, list=59%, signal=203%
GO_ORGANIC_HYDROXY_COMPOUND_METABOLIC_PROCESS	341	-0.0527082	-1.13481	0.276718	0.594952	1	2982	tags=28%, list=22%, signal=35%
GO_ORGANOPHOSPHATE_CATABOLIC_PROCESS	112	-0.0917099	-1.13468	0.287671	0.594566	1	7692	tags=67%, list=58%, signal=158%
GO_PERK_MEDIATED_UNFOLDED_PROTEIN_RESPONSE	16	-0.231835	-1.13443	0.295117	0.594433	1	2738	tags=44%, list=21%, signal=55%
GO_MESENCHYMAL_CELL_DIFFERENTIATION	172	-0.0749281	-1.13439	0.287313	0.5939	1	3036	tags=30%, list=23%, signal=39%
GO_LOW_DENSITY_LIPOPROTEIN_PARTICLE_CLEARANCE	26	-0.190632	-1.13409	0.272016	0.593929	1	2584	tags=38%, list=19%, signal=48%
GO_KERATAN_SULFATE_BIOSYNTHETIC_PROCESS	24	-0.193069	-1.13368	0.283368	0.594105	1	3531	tags=46%, list=27%, signal=62%
GO_STRIATED_MUSCLE_CELL_APOPTOTIC_PROCESS	28	-0.180467	-1.13342	0.295455	0.594006	1	3778	tags=46%, list=28%, signal=65%
GO_DETECTION_OF_STIMULUS_INVOLVED_IN_SENSORY_PERCEPTION	44	-0.144768	-1.13339	0.302231	0.593443	1	8655	tags=80%, list=65%, signal=227%
GO_REGULATION_OF_EMBRYONIC_DEVELOPMENT	99	-0.0986715	-1.13313	0.276923	0.593329	1	1787	tags=23%, list=13%, signal=27%
GO_ORGAN_GROWTH	136	-0.085456	-1.13289	0.300395	0.59314	1	6890	tags=60%, list=52%, signal=124%
GO_HEAD_MORPHOGENESIS	34	-0.164188	-1.13171	0.294949	0.594765	1	2906	tags=38%, list=22%, signal=49%
GO_INSULIN_LIKE_GROWTH_FACTOR_RECEPTOR_SIGNALING_PATHWAY	27	-0.181985	-1.13074	0.289683	0.596101	1	3494	tags=44%, list=26%, signal=60%
GO_NEGATIVE_REGULATION_OF_NEURON_DIFFERENTIATION	197	-0.0713513	-1.13025	0.298969	0.596443	1	7567	tags=64%, list=57%, signal=146%
GO_POSITIVE_REGULATION_OF_PROTEIN_POLYMERIZATION	112	-0.0918414	-1.12998	0.274354	0.596337	1	6385	tags=57%, list=48%, signal=109%
GO_MEMBRANE_PROTEIN_PROTEOLYSIS	52	-0.133084	-1.12902	0.298947	0.597529	1	7440	tags=69%, list=56%, signal=157%
GO_EAR_DEVELOPMENT	165	-0.0747844	-1.12881	0.299048	0.597309	1	3530	tags=34%, list=27%, signal=46%
GO_NEGATIVE_REGULATION_OF_LEUKOCYTE_MEDIATED_IMMUNITY	27	-0.186316	-1.1277	0.312992	0.598872	1	4421	tags=52%, list=33%, signal=78%
GO_CIRCADIAN_SLEEP_WAKE_CYCLE	18	-0.22074	-1.12737	0.312625	0.598885	1	5193	tags=61%, list=39%, signal=100%
GO_POSITIVE_REGULATION_OF_T_CELL_MEDIATED_IMMUNITY	25	-0.187923	-1.12663	0.294798	0.599717	1	7077	tags=72%, list=53%, signal=154%
GO_REGULATION_OF_MUSCLE_CONTRACTION	117	-0.0896141	-1.12638	0.30064	0.599632	1	4500	tags=43%, list=34%, signal=64%
GO_REGULATION_OF_MUSCLE_SYSTEM_PROCESS	175	-0.0738762	-1.12637	0.299197	0.59904	1	4500	tags=41%, list=34%, signal=61%
GO_ANATOMICAL_STRUCTURE_MATURATION	124	-0.0893467	-1.12623	0.306968	0.598674	1	10507	tags=88%, list=79%, signal=416%
GO_REGULATION_OF_VASOCONSTRICTION	39	-0.153544	-1.12578	0.313492	0.59892	1	4441	tags=49%, list=33%, signal=73%
GO_POSITIVE_REGULATION_OF_ORGAN_GROWTH	37	-0.1574	-1.12537	0.277551	0.599046	1	3662	tags=43%, list=28%, signal=60%
GO_REGULATION_OF_CELLULAR_KETONE_METABOLIC_PROCESS	116	-0.0903438	-1.12474	0.29249	0.599682	1	9924	tags=84%, list=75%, signal=327%
GO_CELLULAR_MODIFIED_AMINO_ACID_CATABOLIC_PROCESS	20	-0.209646	-1.12447	0.306043	0.599593	1	5193	tags=60%, list=39%, signal=98%
GO_NEGATIVE_REGULATION_OF_CYTOKINE_SECRETION	35	-0.16466	-1.1241	0.289941	0.599723	1	7691	tags=74%, list=58%, signal=176%
GO_EXOCRINE_SYSTEM_DEVELOPMENT	41	-0.148026	-1.12343	0.294	0.600435	1	2902	tags=37%, list=22%, signal=47%
GO_MRNA_TRANSCRIPTION	21	-0.210017	-1.12237	0.297131	0.601904	1	2910	tags=43%, list=22%, signal=55%
GO_AMMONIUM_TRANSPORT	72	-0.113633	-1.12195	0.287755	0.602109	1	5144	tags=50%, list=39%, signal=81%
GO_NEGATIVE_REGULATION_OF_LEUKOCYTE_CELL_CELL_ADHESION	76	-0.108157	-1.12193	0.301653	0.601525	1	10288	tags=88%, list=77%, signal=388%
GO_ERROR_FREE_TRANSLESION_SYNTHESIS	18	-0.222222	-1.1215	0.29981	0.601719	1	8865	tags=89%, list=67%, signal=267%
GO_ACTIN_CYTOSKELETON_REORGANIZATION	87	-0.0998989	-1.12014	0.310782	0.603799	1	2501	tags=29%, list=19%, signal=35%
GO_PROTEIN_MATURATION	215	-0.0657014	-1.12	0.298039	0.603464	1	9094	tags=75%, list=68%, signal=233%
GO_MUCOPOLYSACCHARIDE_METABOLIC_PROCESS	16	-0.23352	-1.11988	0.314176	0.603104	1	1885	tags=38%, list=14%, signal=44%
GO_NEGATIVE_REGULATION_OF_SUPRAMOLECULAR_FIBER_ORGANIZATION	108	-0.0933892	-1.11835	0.292683	0.605413	1	3323	tags=34%, list=25%, signal=45%
GO_GLIAL_CELL_PROLIFERATION	37	-0.152539	-1.11748	0.322457	0.606505	1	4804	tags=51%, list=36%, signal=80%
GO_CONTRACTILE_ACTIN_FILAMENT_BUNDLE_ASSEMBLY	82	-0.104929	-1.11733	0.307393	0.606221	1	2829	tags=32%, list=21%, signal=40%
GO_RESPONSE_TO_MUSCLE_ACTIVITY	20	-0.204333	-1.11721	0.322515	0.605812	1	4599	tags=55%, list=35%, signal=84%
GO_LAMELLIPODIUM_ORGANIZATION	73	-0.109427	-1.11645	0.299213	0.606649	1	6201	tags=58%, list=47%, signal=107%
GO_BILE_ACID_METABOLIC_PROCESS	28	-0.177656	-1.11639	0.286021	0.606171	1	9511	tags=89%, list=72%, signal=313%
GO_NEGATIVE_REGULATION_OF_SPROUTING_ANGIOGENESIS	23	-0.19119	-1.11634	0.301426	0.605639	1	9021	tags=87%, list=68%, signal=270%
GO_REGULATION_OF_CARTILAGE_DEVELOPMENT	49	-0.130952	-1.116	0.30297	0.6057	1	4234	tags=45%, list=32%, signal=66%
GO_INTERLEUKIN_1_BETA_PRODUCTION	46	-0.136029	-1.11444	0.29505	0.608187	1	6289	tags=61%, list=47%, signal=115%
GO_NEGATIVE_REGULATION_OF_SMOOTHENED_SIGNALING_PATHWAY	27	-0.174864	-1.1137	0.304878	0.609031	1	7034	tags=70%, list=53%, signal=149%
GO_CD4_POSITIVE_ALPHA_BETA_T_CELL_ACTIVATION	55	-0.126785	-1.11362	0.314741	0.608595	1	6297	tags=60%, list=47%, signal=114%
GO_CELL_COMMUNICATION_BY_ELECTRICAL_COUPLING_INVOLVED_IN_CARDIAC_CONDUCTION	20	-0.205727	-1.11349	0.310062	0.608237	1	3916	tags=50%, list=29%, signal=71%
GO_TRANSCRIPTION_INITIATION_FROM_RNA_POLYMERASE_I_PROMOTER	33	-0.164277	-1.11314	0.320792	0.608299	1	5475	tags=58%, list=41%, signal=98%
GO_NEGATIVE_REGULATION_OF_AXONOGENESIS	67	-0.112873	-1.11304	0.304175	0.607868	1	2674	tags=31%, list=20%, signal=39%
GO_REGULATION_OF_OXIDATIVE_STRESS_INDUCED_CELL_DEATH	52	-0.134026	-1.1128	0.288981	0.607777	1	2316	tags=31%, list=17%, signal=37%
GO_REGULATION_OF_CELL_CYCLE_ARREST	91	-0.0980561	-1.11215	0.322709	0.608366	1	6155	tags=56%, list=46%, signal=104%
GO_REGULATION_OF_CELL_JUNCTION_ASSEMBLY	82	-0.106676	-1.11173	0.315686	0.608563	1	2968	tags=33%, list=22%, signal=42%
GO_DRUG_CATABOLIC_PROCESS	57	-0.122688	-1.11135	0.305499	0.608757	1	6538	tags=61%, list=49%, signal=120%
GO_CELLULAR_RESPONSE_TO_OXIDATIVE_STRESS	246	-0.0614094	-1.10917	0.31528	0.612456	1	3684	tags=34%, list=28%, signal=46%
GO_POSITIVE_REGULATION_OF_ALPHA_BETA_T_CELL_ACTIVATION	44	-0.138591	-1.10891	0.331984	0.612341	1	9945	tags=89%, list=75%, signal=351%
GO_TERMINATION_OF_RNA_POLYMERASE_I_TRANSCRIPTION	29	-0.176832	-1.10839	0.328629	0.612754	1	5905	tags=62%, list=44%, signal=111%
GO_ISOPRENOID_METABOLIC_PROCESS	62	-0.12168	-1.10821	0.311609	0.612492	1	10824	tags=94%, list=81%, signal=502%
GO_RESPONSE_TO_EPIDERMAL_GROWTH_FACTOR	42	-0.147526	-1.10798	0.318841	0.612279	1	2793	tags=36%, list=21%, signal=45%
GO_POSITIVE_REGULATION_OF_CANONICAL_WNT_SIGNALING_PATHWAY	133	-0.0831954	-1.10781	0.323583	0.611999	1	11397	tags=94%, list=86%, signal=653%
GO_VASCULOGENESIS	64	-0.118786	-1.1069	0.314346	0.613161	1	10474	tags=91%, list=79%, signal=426%
GO_POSITIVE_REGULATION_OF_EPITHELIAL_CELL_DIFFERENTIATION	38	-0.150285	-1.10661	0.348	0.613139	1	2556	tags=34%, list=19%, signal=42%
GO_REGULATION_OF_ENDOTHELIAL_CELL_DIFFERENTIATION	26	-0.187703	-1.10606	0.317365	0.613583	1	9779	tags=92%, list=74%, signal=349%
GO_REGULATION_OF_VASCULAR_ENDOTHELIAL_GROWTH_FACTOR_RECEPTOR_SIGNALING_PATHWAY	29	-0.174809	-1.10546	0.328947	0.614111	1	4557	tags=52%, list=34%, signal=79%
GO_GLYCEROPHOSPHOLIPID_CATABOLIC_PROCESS	18	-0.216345	-1.10537	0.308163	0.613666	1	6728	tags=72%, list=51%, signal=146%
GO_NEGATIVE_REGULATION_OF_AXON_EXTENSION	40	-0.149924	-1.10492	0.309055	0.613928	1	2666	tags=35%, list=20%, signal=44%
GO_POSITIVE_REGULATION_OF_COLD_INDUCED_THERMOGENESIS	75	-0.108468	-1.10478	0.339216	0.61356	1	6896	tags=63%, list=52%, signal=130%
GO_POSITIVE_REGULATION_OF_APOPTOTIC_SIGNALING_PATHWAY	151	-0.07626	-1.10419	0.337255	0.614069	1	5512	tags=49%, list=41%, signal=83%
GO_POSITIVE_REGULATION_OF_LAMELLIPODIUM_ASSEMBLY	16	-0.233916	-1.10318	0.320166	0.615506	1	3541	tags=50%, list=27%, signal=68%
GO_CELL_CYCLE_DNA_REPLICATION	58	-0.124638	-1.10317	0.325444	0.614924	1	8663	tags=78%, list=65%, signal=222%
GO_REGULATION_OF_OSSIFICATION	146	-0.0796248	-1.10316	0.304264	0.614333	1	4234	tags=40%, list=32%, signal=58%
GO_NAD_METABOLIC_PROCESS	19	-0.208397	-1.10227	0.32265	0.615515	1	7028	tags=74%, list=53%, signal=156%
GO_NEUTROPHIL_MIGRATION	50	-0.131405	-1.10172	0.319192	0.616029	1	9159	tags=82%, list=69%, signal=263%
GO_LYMPHOCYTE_ACTIVATION_INVOLVED_IN_IMMUNE_RESPONSE	102	-0.0918303	-1.10133	0.332681	0.616224	1	6347	tags=57%, list=48%, signal=108%
GO_RESPONSE_TO_ZINC_ION	33	-0.162309	-1.10118	0.297189	0.615896	1	2682	tags=36%, list=20%, signal=45%
GO_CARBOHYDRATE_DERIVATIVE_CATABOLIC_PROCESS	150	-0.0767123	-1.10016	0.333333	0.617351	1	8296	tags=70%, list=62%, signal=184%
GO_NATURAL_KILLER_CELL_MEDIATED_IMMUNITY	30	-0.174284	-1.09881	0.318471	0.619396	1	7879	tags=77%, list=59%, signal=188%
GO_REGULATION_OF_CELL_CYCLE_CHECKPOINT	29	-0.166077	-1.09804	0.326087	0.62027	1	8339	tags=79%, list=63%, signal=212%
GO_GRANULOCYTE_MIGRATION	66	-0.114509	-1.09789	0.334043	0.619968	1	9159	tags=80%, list=69%, signal=257%
GO_NEGATIVE_REGULATION_OF_LYMPHOCYTE_ACTIVATION	93	-0.0968304	-1.09776	0.324803	0.619619	1	6297	tags=57%, list=47%, signal=108%
GO_SPINAL_CORD_MOTOR_NEURON_DIFFERENTIATION	19	-0.205474	-1.09771	0.326772	0.619119	1	1471	tags=32%, list=11%, signal=35%
GO_NUCLEOTIDE_EXCISION_REPAIR_DNA_GAP_FILLING	23	-0.187225	-1.09713	0.338057	0.619648	1	4451	tags=52%, list=33%, signal=78%
GO_PROTEOGLYCAN_BIOSYNTHETIC_PROCESS	62	-0.118388	-1.09689	0.324701	0.619479	1	2079	tags=27%, list=16%, signal=32%
GO_I_KAPPAB_KINASE_NF_KAPPAB_SIGNALING	204	-0.0670609	-1.09653	0.330677	0.619593	1	10003	tags=82%, list=75%, signal=326%
GO_ERROR_PRONE_TRANSLESION_SYNTHESIS	19	-0.205716	-1.09626	0.319066	0.619515	1	9162	tags=89%, list=69%, signal=288%
GO_DENDRITE_SELF_AVOIDANCE	15	-0.237363	-1.09603	0.351626	0.619368	1	3938	tags=53%, list=30%, signal=76%
GO_REGULATION_OF_CALCIUM_ION_TRANSMEMBRANE_TRANSPORT	110	-0.0881294	-1.09594	0.324903	0.618942	1	7780	tags=67%, list=59%, signal=161%
GO_REGULATION_OF_RELEASE_OF_CYTOCHROME_C_FROM_MITOCHONDRIA	43	-0.142584	-1.09553	0.323887	0.61915	1	6148	tags=60%, list=46%, signal=112%
GO_CELLULAR_DEFENSE_RESPONSE	28	-0.170503	-1.0954	0.335227	0.618814	1	6758	tags=68%, list=51%, signal=138%
GO_APOPTOTIC_SIGNALING_PATHWAY	492	-0.0428907	-1.09475	0.344828	0.619438	1	3693	tags=32%, list=28%, signal=43%
GO_EPIDERMAL_CELL_DIFFERENTIATION	122	-0.0843601	-1.0947	0.330693	0.618946	1	4119	tags=39%, list=31%, signal=56%
GO_AMYLOID_BETA_FORMATION	28	-0.174101	-1.0942	0.331959	0.619275	1	5761	tags=61%, list=43%, signal=107%
GO_BLASTOCYST_GROWTH	17	-0.220855	-1.09341	0.339216	0.620192	1	5669	tags=65%, list=43%, signal=113%
GO_REGULATION_OF_PROTEIN_LOCALIZATION_TO_NUCLEUS	96	-0.094399	-1.09249	0.317907	0.621408	1	2078	tags=25%, list=16%, signal=29%
GO_NEGATIVE_REGULATION_OF_PHAGOCYTOSIS	16	-0.225638	-1.09226	0.323471	0.621278	1	7804	tags=81%, list=59%, signal=197%
GO_NEGATIVE_REGULATION_OF_RELEASE_OF_CYTOCHROME_C_FROM_MITOCHONDRIA	16	-0.227494	-1.09212	0.338742	0.620965	1	8610	tags=88%, list=65%, signal=248%
GO_EMBRYO_IMPLANTATION	35	-0.157827	-1.09127	0.342916	0.622046	1	3225	tags=40%, list=24%, signal=53%
GO_NEGATIVE_REGULATION_OF_ENDOPLASMIC_RETICULUM_STRESS_INDUCED_INTRINSIC_APOPTOTIC_SIGNALING_PATHWAY	17	-0.218746	-1.09092	0.344196	0.622139	1	5697	tags=65%, list=43%, signal=113%
GO_ENDOSOME_TO_LYSOSOME_TRANSPORT	54	-0.126624	-1.08959	0.32696	0.624175	1	4970	tags=50%, list=37%, signal=80%
GO_REGULATION_OF_THE_FORCE_OF_HEART_CONTRACTION	24	-0.190317	-1.08898	0.337349	0.624815	1	6890	tags=71%, list=52%, signal=147%
GO_REGULATION_OF_INTRINSIC_APOPTOTIC_SIGNALING_PATHWAY_BY_P53_CLASS_MEDIATOR	25	-0.183837	-1.08851	0.333984	0.62521	1	3410	tags=44%, list=26%, signal=59%
GO_POSITIVE_REGULATION_OF_MITOCHONDRION_ORGANIZATION	107	-0.0892171	-1.08815	0.331263	0.625372	1	10997	tags=92%, list=83%, signal=527%
GO_T_CELL_DIFFERENTIATION	156	-0.0772276	-1.08804	0.322	0.624983	1	8869	tags=74%, list=67%, signal=221%
GO_POSITIVE_REGULATION_OF_ACTIN_FILAMENT_POLYMERIZATION	83	-0.10295	-1.08797	0.294715	0.624521	1	6167	tags=57%, list=46%, signal=105%
GO_REGULATION_OF_ADAPTIVE_IMMUNE_RESPONSE	99	-0.0922461	-1.08675	0.35119	0.626329	1	6436	tags=58%, list=48%, signal=111%
GO_TISSUE_REGENERATION	46	-0.138973	-1.0865	0.343254	0.626169	1	6250	tags=61%, list=47%, signal=115%
GO_NEGATIVE_REGULATION_OF_CATION_CHANNEL_ACTIVITY	30	-0.167722	-1.08497	0.335953	0.628579	1	8852	tags=83%, list=67%, signal=249%
GO_REGULATION_OF_RECEPTOR_RECYCLING	23	-0.189145	-1.08418	0.346667	0.629508	1	6159	tags=65%, list=46%, signal=121%
GO_NEGATIVE_REGULATION_OF_ADHERENS_JUNCTION_ORGANIZATION	19	-0.204284	-1.08336	0.348454	0.630535	1	9181	tags=89%, list=69%, signal=289%
GO_SPERM_EGG_RECOGNITION	25	-0.182209	-1.08261	0.345238	0.631452	1	8216	tags=80%, list=62%, signal=209%
GO_NEGATIVE_REGULATION_OF_TRANSFERASE_ACTIVITY	227	-0.0609962	-1.0826	0.323471	0.630871	1	4005	tags=36%, list=30%, signal=51%
GO_REGULATION_OF_MULTI_ORGANISM_PROCESS	274	-0.0564291	-1.08183	0.333977	0.631789	1	5669	tags=48%, list=43%, signal=82%
GO_MAMMARY_GLAND_MORPHOGENESIS	36	-0.149942	-1.08157	0.358121	0.631736	1	3182	tags=39%, list=24%, signal=51%
GO_CELLULAR_RESPONSE_TO_CADMIUM_ION	26	-0.174875	-1.08154	0.335907	0.631199	1	2793	tags=38%, list=21%, signal=49%
GO_RIBONUCLEOTIDE_CATABOLIC_PROCESS	28	-0.17241	-1.08135	0.323471	0.63097	1	7682	tags=75%, list=58%, signal=177%
GO_DIOL_BIOSYNTHETIC_PROCESS	17	-0.219233	-1.08044	0.349594	0.632153	1	4127	tags=53%, list=31%, signal=77%
GO_REGULATION_OF_ANION_TRANSMEMBRANE_TRANSPORT	23	-0.188192	-1.08021	0.363821	0.631983	1	5016	tags=57%, list=38%, signal=91%
GO_ENDOTHELIAL_CELL_APOPTOTIC_PROCESS	41	-0.142569	-1.08001	0.35259	0.631788	1	2326	tags=32%, list=18%, signal=38%
GO_CELLULAR_RESPONSE_TO_INSULIN_STIMULUS	177	-0.0691305	-1.07979	0.338057	0.631646	1	3975	tags=37%, list=30%, signal=52%
GO_RESPONSE_TO_GONADOTROPIN	21	-0.197937	-1.07977	0.342105	0.631073	1	8766	tags=86%, list=66%, signal=251%
GO_T_CELL_SELECTION	25	-0.177158	-1.0797	0.331976	0.630631	1	2967	tags=40%, list=22%, signal=51%
GO_RESPONSE_TO_GROWTH_HORMONE	26	-0.176301	-1.07876	0.347475	0.631907	1	5841	tags=62%, list=44%, signal=110%
GO_PROTEIN_PALMITOYLATION	31	-0.166156	-1.0784	0.330171	0.632039	1	5086	tags=55%, list=38%, signal=89%
GO_POSITIVE_REGULATION_OF_RHO_PROTEIN_SIGNAL_TRANSDUCTION	19	-0.206671	-1.0784	0.338086	0.63145	1	4253	tags=53%, list=32%, signal=77%
GO_REGULATION_OF_AUTOPHAGY_OF_MITOCHONDRION	38	-0.147898	-1.07758	0.348162	0.632469	1	6085	tags=61%, list=46%, signal=111%
GO_REGULATION_OF_CYTOSKELETON_ORGANIZATION	451	-0.0432059	-1.07665	0.33996	0.63375	1	2452	tags=23%, list=18%, signal=27%
GO_POSITIVE_REGULATION_OF_CYTOSOLIC_CALCIUM_ION_CONCENTRATION_INVOLVED_IN_PHOSPHOLIPASE_C_ACTIVATING_G_PROTEIN_COUPLED_SIGNALING_PATHWAY	19	-0.19895	-1.0757	0.362376	0.634977	1	3656	tags=47%, list=28%, signal=65%
GO_POSITIVE_REGULATION_OF_CELL_KILLING	30	-0.169306	-1.07565	0.341797	0.634474	1	7059	tags=70%, list=53%, signal=149%
GO_ARF_PROTEIN_SIGNAL_TRANSDUCTION	19	-0.212053	-1.0754	0.334661	0.634356	1	6280	tags=68%, list=47%, signal=130%
GO_RECEPTOR_CATABOLIC_PROCESS	32	-0.159206	-1.07519	0.340265	0.634171	1	2874	tags=38%, list=22%, signal=48%
GO_REGULATION_OF_OXIDATIVE_STRESS_INDUCED_INTRINSIC_APOPTOTIC_SIGNALING_PATHWAY	22	-0.189759	-1.07458	0.357274	0.634871	1	2316	tags=36%, list=17%, signal=44%
GO_NEGATIVE_REGULATION_OF_ENDOCYTOSIS	34	-0.156089	-1.07384	0.368526	0.635751	1	4186	tags=47%, list=31%, signal=69%
GO_LIPID_DROPLET_ORGANIZATION	16	-0.222117	-1.07375	0.346303	0.635345	1	2867	tags=44%, list=22%, signal=56%
GO_NEGATIVE_REGULATION_OF_ORGANELLE_ASSEMBLY	32	-0.155458	-1.07371	0.350305	0.634834	1	9984	tags=91%, list=75%, signal=363%
GO_REGULATION_OF_LEUKOCYTE_MEDIATED_IMMUNITY	114	-0.0846355	-1.07261	0.350515	0.636391	1	10194	tags=85%, list=77%, signal=362%
GO_AMMONIUM_ION_METABOLIC_PROCESS	41	-0.14145	-1.07225	0.345168	0.636483	1	4934	tags=51%, list=37%, signal=81%
GO_NEGATIVE_REGULATION_OF_PHOSPHORYLATION	359	-0.0496092	-1.07213	0.346076	0.636118	1	4098	tags=36%, list=31%, signal=50%
GO_NEGATIVE_REGULATION_OF_ORGANIC_ACID_TRANSPORT	17	-0.215426	-1.07182	0.363821	0.636106	1	2614	tags=41%, list=20%, signal=51%
GO_LIPID_MODIFICATION	198	-0.0665407	-1.07146	0.368421	0.636301	1	5305	tags=46%, list=40%, signal=76%
GO_NEGATIVE_REGULATION_OF_MITOTIC_CELL_CYCLE	269	-0.0574408	-1.07139	0.366109	0.635856	1	8146	tags=67%, list=61%, signal=169%
GO_CELL_MATURATION	122	-0.0826233	-1.07027	0.364341	0.637501	1	10569	tags=88%, list=80%, signal=424%
GO_CERAMIDE_METABOLIC_PROCESS	20	-0.200942	-1.07007	0.360947	0.63729	1	5973	tags=65%, list=45%, signal=118%
GO_REGULATION_OF_BONE_DEVELOPMENT	15	-0.227119	-1.06921	0.363813	0.638438	1	10276	tags=100%, list=77%, signal=440%
GO_PROTEIN_TRANSPORT_WITHIN_PLASMA_MEMBRANE	43	-0.135913	-1.06847	0.375	0.639317	1	9018	tags=81%, list=68%, signal=252%
GO_GLUCAN_CATABOLIC_PROCESS	20	-0.198531	-1.06806	0.356164	0.639473	1	7334	tags=75%, list=55%, signal=167%
GO_PROTEIN_TETRAMERIZATION	111	-0.087018	-1.06775	0.359596	0.639536	1	7355	tags=64%, list=55%, signal=142%
GO_MULTICELLULAR_ORGANISMAL_SIGNALING	160	-0.0726152	-1.06593	0.373967	0.642593	1	4945	tags=44%, list=37%, signal=70%
GO_RNA_SPLICING_VIA_ENDONUCLEOLYTIC_CLEAVAGE_AND_LIGATION	15	-0.227194	-1.06563	0.366197	0.642608	1	9389	tags=93%, list=71%, signal=318%
GO_REGULATION_OF_B_CELL_DIFFERENTIATION	22	-0.186368	-1.06471	0.364522	0.643863	1	9006	tags=86%, list=68%, signal=267%
GO_APOPTOTIC_DNA_FRAGMENTATION	21	-0.193361	-1.06457	0.371849	0.643568	1	3131	tags=43%, list=24%, signal=56%
GO_METAL_ION_HOMEOSTASIS	458	-0.0435987	-1.06452	0.382231	0.643072	1	5187	tags=43%, list=39%, signal=68%
GO_MATURATION_OF_SSU_RRNA_FROM_TRICISTRONIC_RRNA_TRANSCRIPT_SSU_RRNA_5_8S_RRNA_LSU_RRNA_	32	-0.157301	-1.06307	0.351515	0.645328	1	1238	tags=25%, list=9%, signal=28%
GO_MITOCHONDRIAL_CALCIUM_ION_TRANSMEMBRANE_TRANSPORT	23	-0.186822	-1.06276	0.363095	0.645335	1	5612	tags=61%, list=42%, signal=105%
GO_PROSTANOID_BIOSYNTHETIC_PROCESS	19	-0.20027	-1.06233	0.345992	0.64564	1	2939	tags=42%, list=22%, signal=54%
GO_POSITIVE_REGULATION_OF_NEUTROPHIL_MIGRATION	19	-0.199549	-1.06232	0.367265	0.645061	1	5047	tags=58%, list=38%, signal=93%
GO_ACTIN_FILAMENT_BASED_MOVEMENT	116	-0.0839205	-1.06218	0.378	0.644733	1	5655	tags=51%, list=43%, signal=88%
GO_REGULATION_OF_HUMORAL_IMMUNE_RESPONSE	32	-0.156962	-1.06209	0.338521	0.644323	1	4565	tags=50%, list=34%, signal=76%
GO_NUCLEOSIDE_BISPHOSPHATE_METABOLIC_PROCESS	53	-0.122853	-1.0617	0.349398	0.644473	1	9408	tags=83%, list=71%, signal=283%
GO_PHAGOSOME_MATURATION	35	-0.151318	-1.05963	0.350305	0.647934	1	3691	tags=43%, list=28%, signal=59%
GO_GLIAL_CELL_MIGRATION	43	-0.138076	-1.05947	0.357285	0.647662	1	7444	tags=70%, list=56%, signal=158%
GO_REGULATION_OF_ENDOCYTOSIS	166	-0.0721	-1.05917	0.379507	0.647706	1	6020	tags=52%, list=45%, signal=95%
GO_NEGATIVE_REGULATION_OF_RESPONSE_TO_BIOTIC_STIMULUS	31	-0.160037	-1.05884	0.334661	0.647714	1	3881	tags=45%, list=29%, signal=64%
GO_FIBROBLAST_PROLIFERATION	70	-0.104636	-1.05847	0.358	0.647844	1	3554	tags=37%, list=27%, signal=50%
GO_ASPARTATE_FAMILY_AMINO_ACID_METABOLIC_PROCESS	41	-0.142174	-1.05739	0.368522	0.649522	1	6221	tags=61%, list=47%, signal=114%
GO_VIRAL_LIFE_CYCLE	245	-0.0588215	-1.05725	0.368421	0.649223	1	9052	tags=74%, list=68%, signal=227%
GO_INTEGRIN_ACTIVATION	18	-0.209112	-1.05723	0.364948	0.648675	1	9039	tags=89%, list=68%, signal=278%
GO_REGULATION_OF_RESPONSE_TO_OXIDATIVE_STRESS	67	-0.109945	-1.05667	0.383064	0.649164	1	2316	tags=28%, list=17%, signal=34%
GO_REGULATION_OF_LYMPHOCYTE_ACTIVATION	277	-0.0562978	-1.05641	0.388412	0.649072	1	9008	tags=73%, list=68%, signal=223%
GO_POSITIVE_REGULATION_OF_DNA_BINDING	42	-0.139083	-1.0558	0.362205	0.649692	1	2272	tags=31%, list=17%, signal=37%
GO_DEFENSE_RESPONSE_TO_GRAM_POSITIVE_BACTERIUM	28	-0.169361	-1.05561	0.365385	0.649466	1	9621	tags=89%, list=72%, signal=323%
GO_POSITIVE_REGULATION_OF_INFLAMMATORY_RESPONSE	80	-0.10176	-1.05452	0.375	0.651054	1	2976	tags=33%, list=22%, signal=42%
GO_NEUTRAL_AMINO_ACID_TRANSPORT	29	-0.163136	-1.0543	0.374745	0.650922	1	8378	tags=79%, list=63%, signal=214%
GO_REGULATION_OF_LIPID_METABOLIC_PROCESS	299	-0.05264	-1.05406	0.405825	0.650791	1	5451	tags=46%, list=41%, signal=76%
GO_RESPONSE_TO_DEXAMETHASONE	32	-0.155632	-1.05378	0.373494	0.650767	1	3752	tags=44%, list=28%, signal=61%
GO_ARP2_3_COMPLEX_MEDIATED_ACTIN_NUCLEATION	31	-0.163115	-1.05326	0.371869	0.65126	1	8556	tags=81%, list=64%, signal=226%
GO_NEGATIVE_REGULATION_OF_INTERLEUKIN_6_PRODUCTION	28	-0.165058	-1.05291	0.362887	0.651388	1	11102	tags=100%, list=84%, signal=606%
GO_NEGATIVE_REGULATION_OF_OSTEOBLAST_DIFFERENTIATION	34	-0.155681	-1.05252	0.375502	0.651588	1	2237	tags=32%, list=17%, signal=39%
GO_CARDIAC_EPITHELIAL_TO_MESENCHYMAL_TRANSITION	25	-0.173705	-1.05241	0.393881	0.651245	1	4076	tags=48%, list=31%, signal=69%
GO_RENAL_SYSTEM_VASCULATURE_DEVELOPMENT	22	-0.186155	-1.05216	0.354839	0.651134	1	3572	tags=45%, list=27%, signal=62%
GO_PYRIDINE_CONTAINING_COMPOUND_BIOSYNTHETIC_PROCESS	26	-0.176029	-1.05146	0.388672	0.65192	1	3800	tags=46%, list=29%, signal=65%
GO_ADAPTIVE_THERMOGENESIS	124	-0.0813986	-1.05142	0.389558	0.651416	1	10826	tags=90%, list=81%, signal=478%
GO_NEGATIVE_REGULATION_OF_EPITHELIAL_CELL_PROLIFERATION	93	-0.0897663	-1.05064	0.401575	0.652421	1	5247	tags=48%, list=39%, signal=79%
GO_MODIFIED_AMINO_ACID_TRANSPORT	15	-0.227721	-1.0504	0.358025	0.652326	1	2294	tags=40%, list=17%, signal=48%
GO_CELLULAR_KETONE_METABOLIC_PROCESS	154	-0.0725547	-1.04934	0.356	0.653942	1	7160	tags=61%, list=54%, signal=131%
GO_RESPONSE_TO_LEPTIN	19	-0.204284	-1.04932	0.379668	0.653397	1	9181	tags=89%, list=69%, signal=289%
GO_PROTEIN_TRANSMEMBRANE_IMPORT_INTO_INTRACELLULAR_ORGANELLE	32	-0.155764	-1.04882	0.380859	0.653822	1	8734	tags=81%, list=66%, signal=236%
GO_MITOCHONDRIAL_TRANSPORT	229	-0.060689	-1.04738	0.366667	0.656117	1	8610	tags=71%, list=65%, signal=197%
GO_B_CELL_MEDIATED_IMMUNITY	66	-0.109285	-1.04732	0.390566	0.655661	1	1979	tags=26%, list=15%, signal=30%
GO_NEGATIVE_REGULATION_OF_BLOOD_VESSEL_DIAMETER	56	-0.116623	-1.0473	0.380597	0.655113	1	3916	tags=41%, list=29%, signal=58%
GO_POSITIVE_REGULATION_OF_LEUKOCYTE_DIFFERENTIATION	101	-0.0885699	-1.0469	0.361493	0.655332	1	9228	tags=78%, list=69%, signal=254%
GO_POSITIVE_REGULATION_OF_MEMBRANE_PERMEABILITY	56	-0.117206	-1.04585	0.373984	0.656821	1	9604	tags=84%, list=72%, signal=301%
GO_POSITIVE_REGULATION_OF_LYMPHOCYTE_MEDIATED_IMMUNITY	53	-0.118641	-1.04548	0.388	0.656992	1	9213	tags=81%, list=69%, signal=263%
GO_REGULATION_OF_MACROAUTOPHAGY	156	-0.0736345	-1.04518	0.385375	0.656967	1	11046	tags=90%, list=83%, signal=529%
GO_THIOESTER_METABOLIC_PROCESS	39	-0.138736	-1.04442	0.384466	0.657831	1	9408	tags=85%, list=71%, signal=289%
GO_CELLULAR_COMPONENT_DISASSEMBLY_INVOLVED_IN_EXECUTION_PHASE_OF_APOPTOSIS	31	-0.160821	-1.04409	0.380567	0.657927	1	7729	tags=74%, list=58%, signal=177%
GO_POSITIVE_REGULATION_OF_ADAPTIVE_IMMUNE_RESPONSE	62	-0.11383	-1.04402	0.388235	0.657502	1	9213	tags=81%, list=69%, signal=262%
GO_NEGATIVE_REGULATION_OF_ADAPTIVE_IMMUNE_RESPONSE	26	-0.167747	-1.04389	0.382812	0.65721	1	4421	tags=50%, list=33%, signal=75%
GO_INTERLEUKIN_12_PRODUCTION	30	-0.161463	-1.04366	0.401559	0.657091	1	6277	tags=63%, list=47%, signal=120%
GO_EXPORT_ACROSS_PLASMA_MEMBRANE	21	-0.191133	-1.04339	0.39619	0.656995	1	5692	tags=62%, list=43%, signal=108%
GO_PROTEIN_DNA_COMPLEX_DISASSEMBLY	17	-0.212244	-1.04335	0.373967	0.656512	1	3438	tags=47%, list=26%, signal=63%
GO_HORMONE_BIOSYNTHETIC_PROCESS	51	-0.123454	-1.04288	0.391732	0.656845	1	2536	tags=31%, list=19%, signal=39%
GO_STEM_CELL_DIVISION	36	-0.145679	-1.04285	0.395112	0.656342	1	8776	tags=81%, list=66%, signal=237%
GO_NEGATIVE_REGULATION_OF_CALCIUM_ION_TRANSPORT	43	-0.136043	-1.04274	0.422481	0.655973	1	7780	tags=72%, list=59%, signal=173%
GO_ERK1_AND_ERK2_CASCADE	209	-0.06231	-1.04245	0.363636	0.655993	1	3192	tags=30%, list=24%, signal=39%
GO_REGULATION_OF_T_CELL_ACTIVATION	201	-0.0625374	-1.04213	0.368526	0.656061	1	8902	tags=73%, list=67%, signal=218%
GO_REGULATION_OF_EXTRINSIC_APOPTOTIC_SIGNALING_PATHWAY_IN_ABSENCE_OF_LIGAND	34	-0.150666	-1.04109	0.380753	0.657533	1	3867	tags=44%, list=29%, signal=62%
GO_POSITIVE_REGULATION_OF_FOCAL_ADHESION_ASSEMBLY	24	-0.177276	-1.04107	0.369835	0.656981	1	2633	tags=38%, list=20%, signal=47%
GO_MITOCHONDRIAL_FISSION	30	-0.158069	-1.0404	0.382129	0.657724	1	10309	tags=93%, list=78%, signal=415%
GO_TRANSFORMING_GROWTH_FACTOR_BETA_RECEPTOR_SIGNALING_PATHWAY	157	-0.07012	-1.03988	0.410714	0.658157	1	2974	tags=29%, list=22%, signal=37%
GO_REGULATION_OF_STEROID_BIOSYNTHETIC_PROCESS	68	-0.108912	-1.03974	0.406977	0.657887	1	3447	tags=37%, list=26%, signal=49%
GO_REGULATION_OF_FIBROBLAST_MIGRATION	30	-0.157541	-1.03962	0.377395	0.657533	1	2342	tags=33%, list=18%, signal=40%
GO_CARDIAC_CONDUCTION	119	-0.0825112	-1.03962	0.410714	0.656967	1	4945	tags=45%, list=37%, signal=72%
GO_FATTY_ACYL_COA_BIOSYNTHETIC_PROCESS	27	-0.169067	-1.03939	0.378906	0.656862	1	5142	tags=56%, list=39%, signal=90%
GO_ALPHA_AMINO_ACID_BIOSYNTHETIC_PROCESS	50	-0.12287	-1.03853	0.370079	0.657934	1	3956	tags=42%, list=30%, signal=60%
GO_REGULATION_OF_HEMOPOIESIS	337	-0.048721	-1.03841	0.391213	0.657569	1	10136	tags=81%, list=76%, signal=333%
GO_NEGATIVE_REGULATION_OF_NIK_NF_KAPPAB_SIGNALING	16	-0.213406	-1.03835	0.390144	0.657119	1	2152	tags=38%, list=16%, signal=45%
GO_ORGANELLE_TRANSPORT_ALONG_MICROTUBULE	73	-0.103874	-1.03766	0.426559	0.657912	1	8277	tags=73%, list=62%, signal=191%
GO_AMELOGENESIS	15	-0.219736	-1.03681	0.37751	0.658965	1	3286	tags=47%, list=25%, signal=62%
GO_REGULATION_OF_LEUKOCYTE_DIFFERENTIATION	185	-0.065333	-1.03648	0.393474	0.659077	1	10136	tags=83%, list=76%, signal=344%
GO_EPITHELIAL_CELL_APOPTOTIC_PROCESS	78	-0.0992163	-1.03648	0.395303	0.658513	1	2609	tags=29%, list=20%, signal=36%
GO_CELLULAR_HORMONE_METABOLIC_PROCESS	57	-0.117963	-1.03589	0.400394	0.659129	1	2870	tags=33%, list=22%, signal=42%
GO_MAINTENANCE_OF_CELL_POLARITY	16	-0.213415	-1.03562	0.398855	0.659095	1	6305	tags=69%, list=47%, signal=131%
GO_NEGATIVE_REGULATION_OF_NERVOUS_SYSTEM_DEVELOPMENT	262	-0.0563472	-1.0337	0.425887	0.662319	1	3680	tags=33%, list=28%, signal=45%
GO_POSITIVE_REGULATION_OF_BLOOD_PRESSURE	25	-0.174354	-1.03353	0.374502	0.662057	1	4599	tags=52%, list=35%, signal=79%
GO_POSITIVE_REGULATION_OF_NEURAL_PRECURSOR_CELL_PROLIFERATION	45	-0.129684	-1.03216	0.398113	0.664192	1	6848	tags=64%, list=52%, signal=133%
GO_VIRAL_BUDDING_VIA_HOST_ESCRT_COMPLEX	20	-0.191748	-1.03189	0.387879	0.664133	1	7424	tags=75%, list=56%, signal=170%
GO_CHROMOSOME_LOCALIZATION	64	-0.107567	-1.03147	0.407787	0.664379	1	11453	tags=97%, list=86%, signal=697%
GO_ADHERENS_JUNCTION_ORGANIZATION	131	-0.0765493	-1.03076	0.384298	0.665173	1	2443	tags=26%, list=18%, signal=31%
GO_REGULATION_OF_CAMP_MEDIATED_SIGNALING	41	-0.134862	-1.03025	0.410749	0.665575	1	4373	tags=46%, list=33%, signal=69%
GO_CELL_REDOX_HOMEOSTASIS	65	-0.10682	-1.03002	0.407173	0.665474	1	8198	tags=72%, list=62%, signal=188%
GO_ESTABLISHMENT_OF_EPITHELIAL_CELL_POLARITY	27	-0.168229	-1.02827	0.419608	0.668357	1	2692	tags=37%, list=20%, signal=46%
GO_MITOPHAGY	20	-0.192502	-1.02784	0.415984	0.668609	1	6085	tags=65%, list=46%, signal=120%
GO_DETECTION_OF_MECHANICAL_STIMULUS_INVOLVED_IN_SENSORY_PERCEPTION	19	-0.195845	-1.02638	0.39834	0.670984	1	9293	tags=89%, list=70%, signal=297%
GO_TRANSCRIPTION_ELONGATION_FROM_RNA_POLYMERASE_I_PROMOTER	28	-0.163243	-1.02428	0.392079	0.674539	1	5905	tags=61%, list=44%, signal=109%
GO_CHONDROITIN_SULFATE_PROTEOGLYCAN_BIOSYNTHETIC_PROCESS	28	-0.163712	-1.02308	0.405579	0.676327	1	1627	tags=29%, list=12%, signal=32%
GO_RESPONSE_TO_ACID_CHEMICAL	258	-0.0546187	-1.02143	0.411647	0.679132	1	2792	tags=26%, list=21%, signal=33%
GO_RESPONSE_TO_ORGANOPHOSPHORUS	102	-0.0889757	-1.02122	0.42236	0.678965	1	2997	tags=31%, list=23%, signal=40%
GO_NEGATIVE_REGULATION_OF_PROTEIN_SERINE_THREONINE_KINASE_ACTIVITY	110	-0.081363	-1.02046	0.400786	0.679864	1	4003	tags=38%, list=30%, signal=54%
GO_NEGATIVE_REGULATION_OF_NEURON_PROJECTION_REGENERATION	15	-0.226667	-1.01994	0.421471	0.680257	1	4080	tags=53%, list=31%, signal=77%
GO_MITOCHONDRIAL_RNA_METABOLIC_PROCESS	21	-0.181594	-1.0199	0.415479	0.679751	1	8350	tags=81%, list=63%, signal=217%
GO_MUSCLE_ORGAN_DEVELOPMENT	294	-0.0504865	-1.01989	0.431535	0.679185	1	2916	tags=27%, list=22%, signal=34%
GO_CATECHOLAMINE_METABOLIC_PROCESS	27	-0.166344	-1.01965	0.411273	0.679086	1	2717	tags=37%, list=20%, signal=46%
GO_POSITIVE_REGULATION_OF_ATPASE_ACTIVITY	49	-0.124823	-1.01946	0.423077	0.678939	1	11367	tags=98%, list=86%, signal=675%
GO_REGULATION_OF_PLATELET_ACTIVATION	25	-0.169001	-1.01933	0.406615	0.678611	1	7328	tags=72%, list=55%, signal=160%
GO_PROTEIN_DEPOLYMERIZATION	91	-0.0919492	-1.01865	0.435318	0.679394	1	7550	tags=66%, list=57%, signal=152%
GO_REGULATION_OF_LYMPHOCYTE_MIGRATION	32	-0.151512	-1.01818	0.400415	0.679772	1	2976	tags=38%, list=22%, signal=48%
GO_ALCOHOL_BIOSYNTHETIC_PROCESS	138	-0.0766919	-1.01766	0.411647	0.680207	1	2363	tags=25%, list=18%, signal=31%
GO_ACTIN_FILAMENT_POLYMERIZATION	149	-0.069345	-1.01739	0.409182	0.68017	1	4709	tags=42%, list=35%, signal=65%
GO_REGULATION_OF_UBIQUITIN_DEPENDENT_PROTEIN_CATABOLIC_PROCESS	135	-0.0728325	-1.01729	0.407407	0.679805	1	8592	tags=72%, list=65%, signal=201%
GO_INTERFERON_GAMMA_MEDIATED_SIGNALING_PATHWAY	63	-0.108915	-1.01697	0.42549	0.679904	1	9108	tags=79%, list=69%, signal=251%
GO_POSITIVE_REGULATION_OF_MESENCHYMAL_CELL_PROLIFERATION	23	-0.174437	-1.0166	0.427699	0.680079	1	3465	tags=43%, list=26%, signal=59%
GO_BASE_EXCISION_REPAIR	38	-0.140265	-1.01614	0.413655	0.680431	1	10383	tags=92%, list=78%, signal=420%
GO_MITOCHONDRIAL_OUTER_MEMBRANE_PERMEABILIZATION	50	-0.121239	-1.01599	0.424303	0.680119	1	10091	tags=88%, list=76%, signal=364%
GO_REGULATION_OF_PROTEIN_CATABOLIC_PROCESS	336	-0.0485592	-1.0153	0.391481	0.680897	1	11950	tags=95%, list=90%, signal=915%
GO_POSITIVE_REGULATION_OF_EPITHELIAL_TO_MESENCHYMAL_TRANSITION	40	-0.131811	-1.01529	0.422414	0.68034	1	2906	tags=35%, list=22%, signal=45%
GO_NATURAL_KILLER_CELL_ACTIVATION	39	-0.137783	-1.0149	0.419608	0.680552	1	7376	tags=69%, list=56%, signal=155%
GO_DNA_STRAND_ELONGATION	21	-0.188807	-1.01455	0.426531	0.680681	1	9520	tags=90%, list=72%, signal=318%
GO_CARDIAC_MYOFIBRIL_ASSEMBLY	19	-0.198708	-1.01292	0.418605	0.683343	1	9255	tags=89%, list=70%, signal=294%
GO_GLYCEROPHOSPHOLIPID_METABOLIC_PROCESS	143	-0.0716386	-1.0125	0.422179	0.683572	1	8167	tags=69%, list=61%, signal=176%
GO_NOTCH_SIGNALING_PATHWAY	156	-0.0714909	-1.01187	0.393939	0.684277	1	3918	tags=37%, list=29%, signal=51%
GO_POSITIVE_REGULATION_OF_NITRIC_OXIDE_SYNTHASE_ACTIVITY	18	-0.205545	-1.01178	0.430642	0.683889	1	3918	tags=50%, list=29%, signal=71%
GO_LIPID_HOMEOSTASIS	85	-0.0920373	-1.01173	0.406504	0.683398	1	4258	tags=41%, list=32%, signal=60%
GO_REGULATION_OF_ANIMAL_ORGAN_MORPHOGENESIS	204	-0.0606822	-1.0115	0.420833	0.683327	1	7220	tags=60%, list=54%, signal=130%
GO_POSITIVE_REGULATION_OF_CALCIUM_MEDIATED_SIGNALING	35	-0.144873	-1.01098	0.417004	0.683846	1	5675	tags=57%, list=43%, signal=99%
GO_SLEEP	23	-0.175755	-1.01094	0.43	0.683354	1	5181	tags=57%, list=39%, signal=92%
GO_NEGATIVE_REGULATION_OF_LOCOMOTION	257	-0.0539734	-1.01091	0.413255	0.682822	1	2452	tags=24%, list=18%, signal=29%
GO_DOPAMINE_METABOLIC_PROCESS	21	-0.182821	-1.00999	0.430704	0.68405	1	2638	tags=38%, list=20%, signal=47%
GO_ENDOSOME_TRANSPORT_VIA_MULTIVESICULAR_BODY_SORTING_PATHWAY	24	-0.167383	-1.00951	0.423002	0.684455	1	5533	tags=58%, list=42%, signal=100%
GO_ASPARTATE_FAMILY_AMINO_ACID_BIOSYNTHETIC_PROCESS	19	-0.188932	-1.00914	0.424431	0.684608	1	2390	tags=37%, list=18%, signal=45%
GO_CELLULAR_RESPONSE_TO_ANTIBIOTIC	119	-0.0788445	-1.00903	0.425163	0.684275	1	2648	tags=28%, list=20%, signal=34%
GO_NEGATIVE_REGULATION_OF_INFLAMMATORY_RESPONSE	90	-0.0913636	-1.009	0.466395	0.683767	1	4554	tags=43%, list=34%, signal=65%
GO_NEGATIVE_REGULATION_OF_EPITHELIAL_CELL_MIGRATION	52	-0.118101	-1.00899	0.422091	0.683218	1	4827	tags=48%, list=36%, signal=75%
GO_VASCULAR_SMOOTH_MUSCLE_CONTRACTION	18	-0.19668	-1.00766	0.431138	0.685369	1	6989	tags=72%, list=53%, signal=152%
GO_SKELETAL_MUSCLE_ORGAN_DEVELOPMENT	124	-0.0788689	-1.00721	0.430328	0.68569	1	2821	tags=29%, list=21%, signal=37%
GO_REGULATION_OF_AUTOPHAGY	286	-0.0511435	-1.00711	0.431068	0.685344	1	11046	tags=88%, list=83%, signal=511%
GO_SYNAPTIC_VESICLE_CYTOSKELETAL_TRANSPORT	18	-0.195575	-1.00685	0.416667	0.685291	1	7742	tags=78%, list=58%, signal=186%
GO_MUSCLE_TISSUE_DEVELOPMENT	296	-0.0507641	-1.00655	0.426945	0.685329	1	1721	tags=18%, list=13%, signal=20%
GO_NEGATIVE_REGULATION_OF_RESPONSE_TO_ENDOPLASMIC_RETICULUM_STRESS	41	-0.132792	-1.00621	0.438632	0.685428	1	5697	tags=56%, list=43%, signal=98%
GO_POSITIVE_REGULATION_OF_CATION_CHANNEL_ACTIVITY	53	-0.116593	-1.00591	0.440644	0.685409	1	3222	tags=36%, list=24%, signal=47%
GO_RIBOSOME_BIOGENESIS	258	-0.0548846	-1.00543	0.442656	0.685809	1	419	tags=9%, list=3%, signal=9%
GO_PHOSPHATIDYLINOSITOL_BIOSYNTHETIC_PROCESS	110	-0.0826666	-1.00524	0.43074	0.685621	1	9181	tags=77%, list=69%, signal=248%
GO_REGULATION_OF_PROTEIN_LOCALIZATION_TO_CELL_PERIPHERY	96	-0.0872556	-1.0047	0.449799	0.686085	1	2726	tags=29%, list=21%, signal=36%
GO_LYMPH_VESSEL_DEVELOPMENT	25	-0.171398	-1.00417	0.427435	0.686577	1	3575	tags=44%, list=27%, signal=60%
GO_NEGATIVE_REGULATION_OF_INTRACELLULAR_PROTEIN_TRANSPORT	35	-0.145659	-1.00363	0.418216	0.687103	1	3766	tags=43%, list=28%, signal=60%
GO_CELLULAR_RESPONSE_TO_CAMP	42	-0.133713	-1.00334	0.449416	0.68713	1	2976	tags=36%, list=22%, signal=46%
GO_POSITIVE_REGULATION_OF_SMOOTH_MUSCLE_CONTRACTION	21	-0.179516	-1.00059	0.409174	0.692028	1	6479	tags=67%, list=49%, signal=130%
GO_POSITIVE_REGULATION_OF_PRODUCTION_OF_MOLECULAR_MEDIATOR_OF_IMMUNE_RESPONSE	57	-0.112748	-1.00036	0.445585	0.691949	1	2939	tags=33%, list=22%, signal=43%
GO_CELL_RECOGNITION	97	-0.0874159	-1.00009	0.451745	0.69194	1	2547	tags=28%, list=19%, signal=34%
GO_NEGATIVE_REGULATION_OF_TUMOR_NECROSIS_FACTOR_SUPERFAMILY_CYTOKINE_PRODUCTION	36	-0.138348	-0.999987	0.449692	0.691576	1	6289	tags=61%, list=47%, signal=116%
GO_MICROTUBULE_POLYMERIZATION	65	-0.107669	-0.999033	0.443114	0.69288	1	6960	tags=63%, list=52%, signal=132%
GO_NEGATIVE_REGULATION_OF_CELL_CELL_ADHESION	112	-0.0820401	-0.998503	0.431452	0.693396	1	3073	tags=31%, list=23%, signal=40%
GO_ANOIKIS	28	-0.158993	-0.998467	0.423459	0.692903	1	6436	tags=64%, list=48%, signal=124%
GO_NEURON_RECOGNITION	45	-0.124928	-0.998158	0.423459	0.69297	1	4253	tags=44%, list=32%, signal=65%
GO_REGULATION_OF_ATPASE_ACTIVITY	68	-0.10117	-0.998108	0.440079	0.692502	1	11367	tags=96%, list=86%, signal=657%
GO_POSITIVE_REGULATION_OF_RESPONSE_TO_DRUG	19	-0.189451	-0.997909	0.448771	0.692341	1	5181	tags=58%, list=39%, signal=95%
GO_NEURON_DEATH	287	-0.0512648	-0.997797	0.447853	0.691991	1	3502	tags=31%, list=26%, signal=42%
GO_ESTABLISHMENT_OF_ENDOTHELIAL_BARRIER	36	-0.139304	-0.997285	0.406122	0.692434	1	3323	tags=39%, list=25%, signal=52%
GO_REGULATION_OF_STEROID_METABOLIC_PROCESS	85	-0.0942512	-0.996924	0.457983	0.692569	1	3447	tags=35%, list=26%, signal=47%
GO_NEGATIVE_REGULATION_OF_SMALL_MOLECULE_METABOLIC_PROCESS	50	-0.120499	-0.996443	0.444219	0.692964	1	3190	tags=36%, list=24%, signal=47%
GO_SENSORY_PERCEPTION_OF_MECHANICAL_STIMULUS	115	-0.0810098	-0.996303	0.439539	0.692692	1	1245	tags=17%, list=9%, signal=19%
GO_UNSATURATED_FATTY_ACID_BIOSYNTHETIC_PROCESS	33	-0.146674	-0.995521	0.458418	0.693636	1	3292	tags=39%, list=25%, signal=52%
GO_REGULATION_OF_EXTENT_OF_CELL_GROWTH	100	-0.0853981	-0.994306	0.447674	0.69548	1	2330	tags=26%, list=18%, signal=31%
GO_REGULATION_OF_MEMBRANE_LIPID_DISTRIBUTION	36	-0.137958	-0.992943	0.451362	0.69769	1	8140	tags=75%, list=61%, signal=193%
GO_CLATHRIN_DEPENDENT_ENDOCYTOSIS	40	-0.135509	-0.992393	0.46371	0.698253	1	4186	tags=45%, list=31%, signal=65%
GO_RECEPTOR_METABOLIC_PROCESS	160	-0.0681931	-0.991683	0.438	0.699074	1	6249	tags=54%, list=47%, signal=100%
GO_MICROVILLUS_ORGANIZATION	20	-0.185418	-0.991467	0.454357	0.698959	1	7508	tags=75%, list=56%, signal=172%
GO_RESPONSE_TO_INTERLEUKIN_6	31	-0.146892	-0.991048	0.435417	0.699277	1	4484	tags=48%, list=34%, signal=73%
GO_POSITIVE_REGULATION_OF_ADHERENS_JUNCTION_ORGANIZATION	30	-0.150377	-0.990843	0.445545	0.699121	1	3323	tags=40%, list=25%, signal=53%
GO_PEPTIDE_HORMONE_PROCESSING	22	-0.175617	-0.990732	0.450787	0.698783	1	4920	tags=55%, list=37%, signal=86%
GO_POSITIVE_REGULATION_OF_INTERLEUKIN_1_PRODUCTION	27	-0.156132	-0.990359	0.442656	0.698948	1	10728	tags=96%, list=81%, signal=499%
GO_ACTIN_MEDIATED_CELL_CONTRACTION	94	-0.087404	-0.990093	0.456612	0.698906	1	5634	tags=51%, list=42%, signal=88%
GO_MEMBRANE_REPOLARIZATION	35	-0.142243	-0.989546	0.447205	0.699477	1	4191	tags=46%, list=32%, signal=67%
GO_SODIUM_ION_TRANSPORT	160	-0.0670221	-0.988994	0.454365	0.700032	1	4437	tags=40%, list=33%, signal=59%
GO_FACE_MORPHOGENESIS	30	-0.15	-0.988549	0.432596	0.700337	1	8644	tags=80%, list=65%, signal=228%
GO_NEGATIVE_REGULATION_OF_CYSTEINE_TYPE_ENDOPEPTIDASE_ACTIVITY	68	-0.100788	-0.988467	0.455598	0.699926	1	1600	tags=22%, list=12%, signal=25%
GO_RECEPTOR_RECYCLING	31	-0.149897	-0.988331	0.445972	0.699626	1	6159	tags=61%, list=46%, signal=114%
GO_WATER_SOLUBLE_VITAMIN_METABOLIC_PROCESS	62	-0.104683	-0.987712	0.455823	0.700272	1	9334	tags=81%, list=70%, signal=270%
GO_NEGATIVE_REGULATION_OF_CELL_DEVELOPMENT	274	-0.0496542	-0.987619	0.450704	0.699912	1	3332	tags=30%, list=25%, signal=39%
GO_DICARBOXYLIC_ACID_METABOLIC_PROCESS	51	-0.117869	-0.987071	0.453831	0.700444	1	10167	tags=88%, list=77%, signal=374%
GO_POSITIVE_REGULATION_OF_VIRAL_LIFE_CYCLE	50	-0.117764	-0.986705	0.452869	0.70064	1	7479	tags=68%, list=56%, signal=155%
GO_POSITIVE_REGULATION_OF_SIGNAL_TRANSDUCTION_BY_P53_CLASS_MEDIATOR	19	-0.187794	-0.986094	0.449799	0.701291	1	5203	tags=58%, list=39%, signal=95%
GO_CHONDROITIN_SULFATE_BIOSYNTHETIC_PROCESS	24	-0.169625	-0.986018	0.466797	0.700893	1	1627	tags=29%, list=12%, signal=33%
GO_SENSORY_PERCEPTION_OF_LIGHT_STIMULUS	115	-0.0773039	-0.98594	0.466019	0.700488	1	8690	tags=73%, list=65%, signal=209%
GO_RESPONSE_TO_AUDITORY_STIMULUS	17	-0.201063	-0.985831	0.46371	0.70015	1	8277	tags=82%, list=62%, signal=218%
GO_ACTIVATED_T_CELL_PROLIFERATION	24	-0.168042	-0.985555	0.459839	0.700133	1	8293	tags=79%, list=62%, signal=210%
GO_POSITIVE_REGULATION_OF_CYTOKINE_BIOSYNTHETIC_PROCESS	36	-0.137631	-0.985437	0.488327	0.699803	1	2976	tags=36%, list=22%, signal=46%
GO_ALCOHOL_CATABOLIC_PROCESS	39	-0.133076	-0.984455	0.442827	0.701121	1	9483	tags=85%, list=71%, signal=295%
GO_METAPHASE_PLATE_CONGRESSION	50	-0.118746	-0.983759	0.462302	0.701986	1	11453	tags=98%, list=86%, signal=706%
GO_REGULATION_OF_TRANSMEMBRANE_RECEPTOR_PROTEIN_SERINE_THREONINE_KINASE_SIGNALING_PATHWAY	176	-0.0634497	-0.983151	0.436	0.702626	1	3020	tags=29%, list=23%, signal=37%
GO_SPROUTING_ANGIOGENESIS	99	-0.0850603	-0.98313	0.446154	0.702119	1	7202	tags=63%, list=54%, signal=136%
GO_REGULATION_OF_AMYLOID_BETA_FORMATION	22	-0.175268	-0.982104	0.450413	0.7036	1	7341	tags=73%, list=55%, signal=162%
GO_MULTI_MULTICELLULAR_ORGANISM_PROCESS	151	-0.0674072	-0.982103	0.487273	0.703048	1	3516	tags=33%, list=26%, signal=45%
GO_RETROGRADE_VESICLE_MEDIATED_TRANSPORT_GOLGI_TO_ENDOPLASMIC_RETICULUM	78	-0.0932777	-0.981503	0.460905	0.703732	1	10014	tags=85%, list=75%, signal=341%
GO_REGULATION_OF_CLATHRIN_DEPENDENT_ENDOCYTOSIS	16	-0.203838	-0.981296	0.464066	0.703588	1	8924	tags=88%, list=67%, signal=266%
GO_POSITIVE_REGULATION_OF_MYOTUBE_DIFFERENTIATION	20	-0.184099	-0.981167	0.463035	0.703287	1	4203	tags=50%, list=32%, signal=73%
GO_NEURAL_CREST_CELL_MIGRATION	46	-0.124814	-0.981153	0.485417	0.702772	1	8171	tags=74%, list=61%, signal=191%
GO_PROTEIN_LOCALIZATION_TO_MICROTUBULE	16	-0.201051	-0.978608	0.451807	0.707177	1	8961	tags=88%, list=67%, signal=268%
GO_EAR_MORPHOGENESIS	83	-0.0911446	-0.978568	0.480412	0.706707	1	7764	tags=67%, list=58%, signal=161%
GO_REGULATION_OF_NEURON_PROJECTION_REGENERATION	28	-0.157695	-0.976978	0.467836	0.709324	1	4080	tags=46%, list=31%, signal=67%
GO_REGULATION_OF_SODIUM_ION_TRANSPORT	77	-0.097004	-0.975997	0.471954	0.710692	1	4415	tags=43%, list=33%, signal=64%
GO_NEGATIVE_REGULATION_OF_INTRINSIC_APOPTOTIC_SIGNALING_PATHWAY	81	-0.0931885	-0.975946	0.458333	0.710243	1	3036	tags=32%, list=23%, signal=41%
GO_POSITIVE_REGULATION_OF_MITOCHONDRIAL_TRANSLATION	17	-0.196414	-0.975885	0.479757	0.709808	1	10684	tags=100%, list=80%, signal=509%
GO_CORPUS_CALLOSUM_DEVELOPMENT	16	-0.205967	-0.975577	0.483301	0.709837	1	3912	tags=50%, list=29%, signal=71%
GO_POSITIVE_REGULATION_OF_MICROTUBULE_POLYMERIZATION_OR_DEPOLYMERIZATION	28	-0.154566	-0.975359	0.453815	0.709691	1	7444	tags=71%, list=56%, signal=162%
GO_SPINDLE_LOCALIZATION	38	-0.130852	-0.974944	0.490157	0.709934	1	10158	tags=89%, list=76%, signal=379%
GO_REGULATION_OF_SYSTEMIC_ARTERIAL_BLOOD_PRESSURE	57	-0.109209	-0.974861	0.482558	0.709561	1	3219	tags=35%, list=24%, signal=46%
GO_STRIATED_MUSCLE_CONTRACTION	130	-0.0722995	-0.973399	0.485549	0.711831	1	4570	tags=42%, list=34%, signal=63%
GO_INSULIN_SECRETION	165	-0.0648658	-0.973032	0.470226	0.712038	1	4224	tags=38%, list=32%, signal=55%
GO_REGULATION_OF_CHOLESTEROL_BIOSYNTHETIC_PROCESS	41	-0.129911	-0.972848	0.495327	0.711828	1	3142	tags=37%, list=24%, signal=48%
GO_REGULATION_OF_INSULIN_SECRETION	139	-0.0701656	-0.972819	0.474438	0.711326	1	5293	tags=47%, list=40%, signal=77%
GO_NEGATIVE_REGULATION_OF_CELL_GROWTH	150	-0.0691629	-0.972452	0.471591	0.711457	1	2902	tags=29%, list=22%, signal=36%
GO_NEGATIVE_REGULATION_OF_LYMPHOCYTE_APOPTOTIC_PROCESS	21	-0.175716	-0.971899	0.482143	0.711972	1	8428	tags=81%, list=63%, signal=221%
GO_REGULATION_OF_PROTEIN_LOCALIZATION_TO_PLASMA_MEMBRANE	79	-0.0950608	-0.971271	0.465863	0.71268	1	7493	tags=66%, list=56%, signal=150%
GO_REGULATION_OF_NUCLEOTIDE_BIOSYNTHETIC_PROCESS	27	-0.159273	-0.970845	0.48932	0.712914	1	3303	tags=41%, list=25%, signal=54%
GO_LEUKOCYTE_PROLIFERATION	179	-0.0624381	-0.970142	0.482824	0.713794	1	10245	tags=83%, list=77%, signal=358%
GO_PROTEIN_HETEROOLIGOMERIZATION	87	-0.0883968	-0.969765	0.468504	0.714	1	9527	tags=80%, list=72%, signal=282%
GO_REGULATION_OF_RESPONSE_TO_DRUG	70	-0.0964556	-0.969286	0.476471	0.714386	1	5181	tags=49%, list=39%, signal=79%
GO_GLUTAMINE_FAMILY_AMINO_ACID_CATABOLIC_PROCESS	21	-0.174757	-0.968557	0.48008	0.715237	1	2745	tags=38%, list=21%, signal=48%
GO_RELAXATION_OF_MUSCLE	24	-0.164047	-0.967999	0.476954	0.715819	1	3916	tags=46%, list=29%, signal=65%
GO_EPITHELIAL_TO_MESENCHYMAL_TRANSITION	107	-0.0806937	-0.967794	0.488518	0.715633	1	3036	tags=31%, list=23%, signal=40%
GO_NEGATIVE_REGULATION_OF_CD4_POSITIVE_ALPHA_BETA_T_CELL_ACTIVATION	18	-0.190376	-0.967744	0.464896	0.71518	1	7811	tags=78%, list=59%, signal=188%
GO_DITERPENOID_METABOLIC_PROCESS	52	-0.111788	-0.967253	0.481336	0.7156	1	11300	tags=96%, list=85%, signal=640%
GO_REGULATION_OF_DNA_BINDING	94	-0.0856272	-0.967056	0.497099	0.715443	1	11030	tags=91%, list=83%, signal=534%
GO_LYMPHOCYTE_MIGRATION	50	-0.116586	-0.96603	0.456067	0.716912	1	2976	tags=34%, list=22%, signal=44%
GO_REGULATION_OF_MRNA_POLYADENYLATION	15	-0.206855	-0.965252	0.495292	0.717848	1	5229	tags=60%, list=39%, signal=99%
GO_CELLULAR_RESPONSE_TO_AMINO_ACID_STIMULUS	58	-0.108559	-0.964201	0.497976	0.71937	1	10938	tags=93%, list=82%, signal=524%
GO_OOCYTE_MATURATION	19	-0.183384	-0.963915	0.485075	0.719355	1	5961	tags=63%, list=45%, signal=114%
GO_CRANIAL_NERVE_DEVELOPMENT	29	-0.148676	-0.963705	0.483403	0.719202	1	3987	tags=45%, list=30%, signal=64%
GO_LYMPHANGIOGENESIS	16	-0.196606	-0.963582	0.487755	0.718878	1	2375	tags=38%, list=18%, signal=46%
GO_SKELETAL_SYSTEM_MORPHOGENESIS	164	-0.0646455	-0.961995	0.484787	0.721379	1	2556	tags=26%, list=19%, signal=31%
GO_REGULATION_OF_SIGNALING_RECEPTOR_ACTIVITY	300	-0.0492456	-0.959962	0.49703	0.724781	1	3304	tags=30%, list=25%, signal=39%
GO_REGULATION_OF_PRODUCTION_OF_MOLECULAR_MEDIATOR_OF_IMMUNE_RESPONSE	84	-0.0890179	-0.959389	0.453125	0.725354	1	2939	tags=31%, list=22%, signal=39%
GO_EPITHELIAL_CELL_FATE_COMMITMENT	15	-0.206403	-0.958201	0.496907	0.727069	1	3463	tags=47%, list=26%, signal=63%
GO_NEGATIVE_REGULATION_OF_SIGNAL_TRANSDUCTION_IN_ABSENCE_OF_LIGAND	24	-0.167741	-0.958136	0.512821	0.726645	1	3867	tags=46%, list=29%, signal=65%
GO_RESPONSE_TO_XENOBIOTIC_STIMULUS	197	-0.0595114	-0.957163	0.477823	0.727995	1	4214	tags=38%, list=32%, signal=54%
GO_NAD_BIOSYNTHETIC_PROCESS	20	-0.171515	-0.957072	0.505682	0.727625	1	7028	tags=70%, list=53%, signal=148%
GO_NEGATIVE_REGULATION_OF_RESPONSE_TO_CYTOKINE_STIMULUS	38	-0.131269	-0.957056	0.499033	0.727107	1	2808	tags=34%, list=21%, signal=43%
GO_G_PROTEIN_COUPLED_PURINERGIC_RECEPTOR_SIGNALING_PATHWAY	15	-0.205951	-0.953347	0.512195	0.733793	1	9671	tags=93%, list=73%, signal=342%
GO_CELLULAR_RESPONSE_TO_GROWTH_HORMONE_STIMULUS	16	-0.198659	-0.95254	0.5	0.734794	1	10654	tags=100%, list=80%, signal=504%
GO_PHOSPHATE_ION_TRANSPORT	20	-0.176187	-0.952304	0.475149	0.734697	1	2979	tags=40%, list=22%, signal=51%
GO_NEGATIVE_REGULATION_OF_DEFENSE_RESPONSE_TO_VIRUS	19	-0.178799	-0.952272	0.507874	0.734208	1	1825	tags=32%, list=14%, signal=37%
GO_TRANSITION_METAL_ION_TRANSPORT	99	-0.0827676	-0.951413	0.505906	0.735334	1	2668	tags=28%, list=20%, signal=35%
GO_REGULATION_OF_CELL_CYCLE_G2_M_PHASE_TRANSITION	192	-0.0597801	-0.951317	0.512195	0.734966	1	8078	tags=67%, list=61%, signal=168%
GO_POSITIVE_REGULATION_OF_NF_KAPPAB_TRANSCRIPTION_FACTOR_ACTIVITY	118	-0.0745585	-0.950372	0.482402	0.736194	1	10169	tags=84%, list=77%, signal=354%
GO_AMYLOID_BETA_METABOLIC_PROCESS	38	-0.132294	-0.950169	0.515748	0.736049	1	7341	tags=68%, list=55%, signal=152%
GO_POSITIVE_REGULATION_OF_COLLAGEN_BIOSYNTHETIC_PROCESS	16	-0.193517	-0.94993	0.519841	0.735978	1	2416	tags=38%, list=18%, signal=46%
GO_REGULATION_OF_MICROTUBULE_POLYMERIZATION	42	-0.119608	-0.949301	0.525151	0.736641	1	6960	tags=64%, list=52%, signal=135%
GO_PROCESS_UTILIZING_AUTOPHAGIC_MECHANISM	441	-0.039021	-0.948906	0.49503	0.736882	1	11102	tags=87%, list=84%, signal=513%
GO_ENDOCRINE_PANCREAS_DEVELOPMENT	33	-0.136456	-0.948822	0.519115	0.736507	1	2622	tags=33%, list=20%, signal=41%
GO_PROTEIN_LOCALIZATION_TO_PLASMA_MEMBRANE	227	-0.0543993	-0.948773	0.507692	0.736035	1	4501	tags=39%, list=34%, signal=58%
GO_VASCULAR_ENDOTHELIAL_GROWTH_FACTOR_RECEPTOR_SIGNALING_PATHWAY	86	-0.0848527	-0.94729	0.512922	0.738356	1	11707	tags=97%, list=88%, signal=805%
GO_REGULATION_OF_CELLULAR_PROTEIN_CATABOLIC_PROCESS	223	-0.0542173	-0.94728	0.534553	0.737821	1	11629	tags=93%, list=88%, signal=730%
GO_NEGATIVE_REGULATION_OF_DEFENSE_RESPONSE	136	-0.0698915	-0.946486	0.498	0.738781	1	4554	tags=41%, list=34%, signal=62%
GO_PEPTIDE_HORMONE_SECRETION	191	-0.0600689	-0.946	0.493256	0.739205	1	4224	tags=38%, list=32%, signal=54%
GO_REGULATION_OF_LAMELLIPODIUM_ORGANIZATION	38	-0.128739	-0.945964	0.493097	0.738725	1	3541	tags=39%, list=27%, signal=54%
GO_CELLULAR_RESPONSE_TO_DEXAMETHASONE_STIMULUS	25	-0.158055	-0.945731	0.499025	0.738605	1	3752	tags=44%, list=28%, signal=61%
GO_MITOCHONDRIAL_DEPOLARIZATION	21	-0.175446	-0.945331	0.498039	0.738831	1	2103	tags=33%, list=16%, signal=40%
GO_REGULATION_OF_EPIDERMAL_GROWTH_FACTOR_ACTIVATED_RECEPTOR_ACTIVITY	23	-0.164206	-0.944852	0.521042	0.739255	1	9379	tags=87%, list=71%, signal=295%
GO_TRANSITION_METAL_ION_HOMEOSTASIS	103	-0.0787949	-0.944714	0.494929	0.738972	1	8123	tags=69%, list=61%, signal=176%
GO_RESPONSE_TO_ESTROGEN	56	-0.10755	-0.944451	0.492929	0.738918	1	5460	tags=52%, list=41%, signal=88%
GO_POSITIVE_REGULATION_OF_PROTEIN_LOCALIZATION_TO_NUCLEUS	66	-0.0994267	-0.944235	0.515091	0.738818	1	10768	tags=91%, list=81%, signal=477%
GO_MUSCLE_STRUCTURE_DEVELOPMENT	483	-0.0379421	-0.944073	0.523622	0.73859	1	2927	tags=26%, list=22%, signal=32%
GO_REGULATION_OF_CELL_KILLING	40	-0.125132	-0.943926	0.51503	0.73833	1	7646	tags=70%, list=58%, signal=164%
GO_ADAPTATION_OF_SIGNALING_PATHWAY	15	-0.207232	-0.942179	0.516832	0.741193	1	6996	tags=73%, list=53%, signal=155%
GO_POSITIVE_REGULATION_OF_PROTEIN_DEACETYLATION	19	-0.186219	-0.942043	0.502982	0.740903	1	2426	tags=37%, list=18%, signal=45%
GO_PHOSPHOLIPID_TRANSPORT	62	-0.101681	-0.941947	0.532258	0.740506	1	2300	tags=27%, list=17%, signal=33%
[truncated: 593 more rows]

## Sheet: MF_Up
Supplementary Table 7. GSEA results (C5-CC, C5-BP, and C5-MF domains) for W12-HM Shank2-mutant transcripts.
[truncated: 340 more rows]

[truncated: 1 more sheets: MF_Down]
