# Supplementary material for: Gene Dosage- and Age-Dependent Differential Transcriptomic Changes in the Prefrontal Cortex of Shank2-Mutant Mice
Source: Front Mol Neurosci. 2021 Jun 11;14:683196. doi: 10.3389/fnmol.2021.683196 (PMC8226033; doi:10.3389/fnmol.2021.683196)
Supplement: Supplementary Table 8 — Details on the top enriched gene sets in C5 subdomains (CC, BP, and MF) for W3-HT, W3-HM, W12-HT, and W12-HM transcript groups, showing information on individual genes contributed to the enrichments such as original rank and running enrichment score. [file Table_8.XLSX]

## Sheet: CC-Up
Supplementary Table 8. Details on the top enriched gene sets in C5 subdomains (CC, BP, and MF) for W3-HT, W3-HM, W12-HT, and W12-HM transcript groups, showing information on individual genes contributed to the enrichments such as original rank and running enrichment score.
W3-HT						W3-HM						W12-HT						W12-HM
GO_POSTSYNAPTIC_MEMBRANE						GO_NUCLEAR_CHROMOSOME						GO_CHROMOSOMAL_REGION						GO_HISTONE_METHYLTRANSFERASE_COMPLEX
PROBE	RANK IN GENE LIST	RANK METRIC SCORE	RUNNING ES	CORE ENRICHMENT		PROBE	RANK IN GENE LIST	RANK METRIC SCORE	RUNNING ES	CORE ENRICHMENT		PROBE	RANK IN GENE LIST	RANK METRIC SCORE	RUNNING ES	CORE ENRICHMENT		PROBE	RANK IN GENE LIST	RANK METRIC SCORE	RUNNING ES	CORE ENRICHMENT
DMD	12	3.75978	0.00247232	Yes		NABP1	69	2.39156	-0.00303231	Yes		ORC2	70	3.73933	-0.00216149	Yes		CBX5	19	4.41005	0.0103259	Yes
SLC8A1	21	3.35328	0.00523164	Yes		CBX5	84	2.24566	-0.00193705	Yes		KDM4C	71	3.72988	0.00248967	Yes		KDM5A	136	2.72734	0.013306	Yes
KCNB1	30	3.08603	0.00799096	Yes		SMARCA1	95	2.18654	-0.000541594	Yes		APC	88	3.48966	0.00558366	Yes		TRIM37	152	2.65026	0.0239348	Yes
ATP2B2	52	2.87856	0.00981751	Yes		AGO3	120	2.09139	-0.000196797	Yes		MRE11	93	3.45769	0.00984553	Yes		SIRT1	210	2.39962	0.0313829	Yes
GRIN2B	62	2.77979	0.0125051	Yes		MEF2C	162	1.89117	-0.0011278	Yes		TP53BP1	98	3.43227	0.0141074	Yes		ZNF462	327	2.04418	0.0343631	Yes
CPEB3	81	2.56238	0.0145469	Yes		TTN	191	1.79231	-0.00108319	Yes		ATR	105	3.34142	0.0181746	Yes		KMT2D	509	1.69449	0.0324209	Yes
GABRB2	85	2.53495	0.017665	Yes		BLM	192	1.78553	0.00106273	Yes		NUP160	107	3.32095	0.0227285	Yes		UTY	521	1.68026	0.0433526	Yes
CHRM2	106	2.42421	0.0195633	Yes		MCMBP	197	1.77323	0.00290847	Yes		PURA	162	2.87096	0.0221241	Yes		KDM6B	566	1.59677	0.0517852	Yes
TENM2	107	2.42083	0.0228966	Yes		CHEK1	254	1.62089	0.000851766	Yes		CBX5	209	2.58741	0.0222984	Yes		MGA	580	1.57675	0.0625654	Yes
ARHGAP32	116	2.38062	0.0256559	Yes		H3F3B	256	1.61572	0.00292264	Yes		RAD51D	382	1.99336	0.0102099	Yes		E2F6	808	1.3495	0.0571397	Yes
KCTD16	199	2.03582	0.0231056	Yes		MIS12	264	1.6038	0.00454324	Yes		PRKDC	437	1.88405	0.00960561	Yes		KMT2B	852	1.31321	0.065648	Yes
CLSTN2	212	1.98961	0.025578	Yes		SMAD2	303	1.53075	0.00383738	Yes		SMC3	457	1.83316	0.0124076	Yes		KMT2A	948	1.23236	0.0702185	Yes
ERBB4	228	1.92826	0.027835	Yes		RFX3	309	1.52411	0.00560806	Yes		PPP1R12A	506	1.73897	0.0123873	Yes		RNF2	1118	1.11681	0.069185	Yes
KCNA1	233	1.91411	0.0308813	Yes		ZEB2	316	1.51447	0.00730371	Yes		RAD50	532	1.69502	0.0146053	Yes		KDM4C	1290	1.01669	0.0680001	Yes
SORCS3	240	1.88955	0.0337842	Yes		CPSF6	335	1.47624	0.00809879	Yes		ZBTB48	534	1.6939	0.0191592	Yes		SUZ12	1418	0.952638	0.0701472	Yes
IGSF9B	241	1.88803	0.0371175	Yes		EED	342	1.46989	0.00979443	Yes		NAT10	610	1.59419	0.0165111	Yes		TEX10	1481	0.918483	0.0772168	Yes
DNM3	249	1.84246	0.0399486	Yes		SMAD3	346	1.46613	0.0117152	Yes		LRIF1	667	1.49974	0.0157121	Yes		TAF6	1544	0.895961	0.0842863	Yes
RGS7BP	255	1.83584	0.0429232	Yes		DPF1	407	1.3834	0.00935832	Yes		SUGT1	681	1.48449	0.0190981	Yes		SETD1B	1721	0.822864	0.0827227	Yes
CNKSR2	258	1.82455	0.046113	Yes		DHX9	418	1.37385	0.0107538	Yes		CDC73	700	1.45424	0.0219974	Yes		PRPF31	1744	0.815245	0.0928214	Yes
GRIK2	278	1.77267	0.048083	Yes		CDK13	421	1.37048	0.0127496	Yes		TNKS2	704	1.45248	0.0263566	Yes		RUVBL1	2038	0.714697	0.0823975	Yes
DLGAP2	314	1.69285	0.0489051	Yes		CTC1	422	1.36763	0.0148955	Yes		NUP98	722	1.43726	0.0293533	Yes		ZNF451	2160	0.67909	0.084999	Yes
GRM5	361	1.60928	0.0489378	Yes		NUFIP1	425	1.36681	0.0168914	Yes		XPO1	731	1.42936	0.0332258	Yes		PHF20	2346	0.626883	0.0827539	Yes
OPRM1	367	1.602	0.0519124	Yes		CBX1	448	1.33435	0.0173862	Yes		FMR1	732	1.42929	0.037877	Yes		HDAC9	2375	0.621416	0.0923982	Yes
DCC	379	1.57856	0.0544565	Yes		TIMELESS	459	1.32883	0.0187817	Yes		SETX	746	1.41495	0.0412629	Yes		KAT8	2544	0.575098	0.0914404	Yes
GRIN2A	397	1.54725	0.05657	Yes		CDC73	467	1.32121	0.0204023	Yes		KMT5B	794	1.36302	0.0413399	Yes		HDAC2	2563	0.572437	0.101842	Yes
LRRC4	423	1.51614	0.0581096	Yes		NRIP1	472	1.30657	0.022248	Yes		SMC5	995	1.18155	0.0265263	Yes		KDM5D	2843	0.50443	0.0924784	Yes
LRRC7	424	1.51591	0.0614429	Yes		KAT6A	478	1.29959	0.0240187	Yes		PHF6	998	1.17983	0.0309829	Yes		BPTF	2855	0.502439	0.10341	Yes
CHRNA5	438	1.50165	0.0638435	Yes		MEF2A	489	1.28677	0.0254142	Yes		DCLRE1C	1000	1.17948	0.0355367	Yes		HCFC2	2965	0.47723	0.10692	Yes
DGKI	444	1.49423	0.0668181	Yes		MEF2D	509	1.26406	0.0261342	Yes		MCM6	1065	1.12234	0.0339591	Yes		KDM5B	3017	0.468691	0.114823	Yes
GRIA1	452	1.47536	0.0696491	Yes		NHP2	535	1.23535	0.0264039	Yes		MEAF6	1097	1.10162	0.0355933	Yes		TAF1	3148	0.442404	0.116743	Yes
LRRTM4	465	1.45822	0.0721215	Yes		ENC1	539	1.23318	0.0283247	Yes		TNKS	1113	1.09216	0.0387846	Yes		RBBP7	3833	0.328012	0.0767089	Yes
LRRTM2	485	1.4406	0.0740915	Yes		BPTF	541	1.2304	0.0303956	Yes		SIN3A	1122	1.08501	0.0426572	Yes		JARID2	3880	0.320075	0.0849901	Yes
MUSK	493	1.43096	0.0769226	Yes		SMARCAD1	542	1.23002	0.0325415	Yes		NCAPD3	1129	1.07962	0.0467244	Yes		KDM5C	4054	0.294212	0.0836537	Yes
STRN	599	1.3168	0.072722	Yes		NIFK	559	1.21391	0.0334867	Yes		ATRX	1179	1.04572	0.0466067	Yes		PELP1	4076	0.291099	0.0938281	Yes
DAGLA	612	1.30819	0.0751943	Yes		UBE2I	629	1.15718	0.0304544	Yes		MIS12	1225	1.01712	0.0468783	Yes		ZNF827	4156	0.278978	0.0996102	Yes
ANKS1B	621	1.29624	0.0779536	Yes		MYC	643	1.14712	0.0316247	Yes		KDM1A	1299	0.970492	0.0444248	Yes		PRDM10	4291	0.259079	0.101227	Yes
NLGN1	655	1.26692	0.0789192	Yes		RIF1	669	1.12703	0.0318945	Yes		CBX3	1444	0.886661	0.0350614	Yes		LAS1L	4358	0.249177	0.107994	Yes
ANK3	662	1.26238	0.081822	Yes		HNRNPK	672	1.12542	0.0338903	Yes		CLASP1	1543	0.838358	0.0301748	Yes		EZH2	4448	0.236818	0.113019	Yes
KCNMA1	664	1.26071	0.0850836	Yes		STAT3	687	1.11281	0.0349855	Yes		THOC1	1562	0.82552	0.0330742	Yes		WDR82	4489	0.231837	0.121754	Yes
CACNA1C	673	1.25614	0.0878429	Yes		ATRX	689	1.11218	0.0370564	Yes		NCAPD2	1586	0.812356	0.0354869	Yes		KDM4A	4561	0.223354	0.128142	Yes
CHRM4	687	1.24068	0.0902435	Yes		TRIM28	723	1.0845	0.0367258	Yes		CKAP5	1689	0.764575	0.0302111	Yes		RBBP5	4599	0.21788	0.137105	Yes
GRM1	688	1.23984	0.0935768	Yes		WDR82	733	1.07546	0.0381963	Yes		ORC4	1698	0.760577	0.0340836	Yes		KDM6A	4653	0.211186	0.144856	Yes
ADCY1	702	1.22473	0.0959774	Yes		PCNA	751	1.06456	0.0390664	Yes		ORC3	1764	0.727542	0.0324088	Yes		ZNF335	4887	0.181511	0.138976	Yes
DLG1	714	1.21861	0.0985214	Yes		SIN3B	758	1.0606	0.0407621	Yes		ERCC4	1771	0.724228	0.036476	Yes		KMT2C	5005	0.168171	0.14188	Yes
NTRK3	715	1.21786	0.101855	Yes		SMC1A	765	1.05129	0.0424577	Yes		BAZ1B	1921	0.667702	0.0266259	Yes		ZFP64	5006	0.168126	0.153645	Yes
PSD3	725	1.21171	0.104542	Yes		ZBTB18	782	1.03453	0.0434029	Yes		DCLRE1B	1936	0.657715	0.0299146	Yes		USF1	5110	0.154618	0.15761	Yes
KCTD8	727	1.21036	0.107804	Yes		ASF1B	824	1.00724	0.0424719	Yes		RTEL1	1970	0.644102	0.031354	Yes		REST	5130	0.152466	0.167936	Yes
PCDH17	740	1.19887	0.110276	Yes		CCNB1	930	0.937099	0.0367379	Yes		WRN	2041	0.621967	0.0291926	Yes		TAF7	5133	0.152242	0.179549	Yes
SYNE1	792	1.16018	0.10995	Yes		MCM7	951	0.926122	0.0373829	Yes		THOC2	2086	0.606147	0.0295615	Yes		PAGR1	5219	0.143613	0.184877	Yes
ARHGEF9	810	1.14983	0.112064	Yes		SSB	955	0.924443	0.0393036	Yes		DDB1	2103	0.598094	0.0326555	Yes		PAXIP1	5281	0.137088	0.192022	Yes
CNTN2	815	1.14653	0.11511	Yes		STAG3	973	0.9129	0.0401738	Yes		PARP1	2127	0.590947	0.0350682	Yes		CHD8	5328	0.132225	0.200303	Yes
GRIA2	903	1.08841	0.112201	Yes		TNKS1BP1	992	0.903315	0.0409688	Yes		WDR82	2178	0.57302	0.0348532	Yes		TAF4	5521	0.114259	0.197528	Yes
GABRB1	965	1.05534	0.111158	Yes		HAT1	998	0.901206	0.0427395	Yes		CLASP2	2189	0.569289	0.0385311	Yes		CXXC1	5531	0.113868	0.208611	Yes
GABRB3	998	1.03233	0.112195	Yes		MCM3	1022	0.890908	0.0431594	Yes		HNRNPU	2206	0.566005	0.0416251	Yes		POGZ	5615	0.104999	0.21409	Yes
LIN7A	1005	1.02997	0.115098	Yes		PBRM1	1033	0.887393	0.0445548	Yes		TERF2IP	2210	0.563866	0.0459843	Yes		SETD1A	5703	0.0960426	0.219266	Yes
LRFN5	1050	0.995518	0.115274	Yes		SIRT1	1036	0.885496	0.0465507	Yes		PDS5A	2216	0.562882	0.0501488	Yes		WDR5	5713	0.0951175	0.23035	Yes
SIPA1L1	1141	0.940847	0.11215	Yes		SMARCC2	1097	0.861331	0.0441938	Yes		THOC5	2250	0.554005	0.0515883	Yes		DPY30	5912	0.0765974	0.22712	Yes
CHRNB2	1171	0.925725	0.113402	Yes		ALYREF	1113	0.852845	0.045214	Yes		SLX4	2256	0.552626	0.0557528	Yes		AEBP2	5951	0.0729337	0.236007	Yes
CHRNA7	1203	0.909367	0.114511	Yes		H1F0	1134	0.842891	0.045859	Yes		XRCC6	2264	0.550823	0.0597227	Yes		PHF19	5970	0.0716295	0.246408	Yes
KCNC1	1215	0.902912	0.117055	Yes		ACD	1184	0.816107	0.0443276	Yes		MBD5	2292	0.542031	0.0617462	Yes		C17orf49	6141	0.0552293	0.245299	Yes
NRP1	1236	0.894323	0.118954	Yes		HNRNPC	1210	0.807168	0.0445973	Yes		CENPT	2328	0.531646	0.062991	Yes		PRMT5	6145	0.0549377	0.256837	Yes
CPEB4	1238	0.893448	0.122215	Yes		SRF	1239	0.795741	0.044642	Yes		MSH2	2364	0.520891	0.0642358	Yes		TAF9	6220	0.0492581	0.262998	Yes
GLRA3	1337	0.852619	0.118517	Yes		CHD5	1261	0.786817	0.0452119	Yes		TERF1	2365	0.520787	0.068887	Yes		WDR5B	6290	0.0433822	0.269537	Yes
HOMER1	1405	0.827767	0.117043	Yes		PINX1	1269	0.785091	0.0468325	Yes		NABP1	2371	0.519522	0.0730515	Yes		ZNF507	6510	0.0234048	0.264717	Yes
SYNDIG1	1462	0.810344	0.116358	Yes		POLR2B	1287	0.77855	0.0477026	Yes		RPA1	2395	0.51275	0.0754643	Yes		EZH1	6685	0.00672867	0.263305	Yes
CACNG8	1468	0.808225	0.119333	Yes		RAD9A	1291	0.776438	0.0496234	Yes		CENPC	2416	0.505652	0.078169	Yes		KDM4D	6695	0.00617507	0.274388	Yes
OPRD1	1510	0.79286	0.119724	Yes		CHD3	1346	0.750761	0.0477168	Yes		DNMT3A	2432	0.497246	0.0813603	Yes		NCOA6	6702	0.00504109	0.285698	Yes
SHISA7	1567	0.769135	0.119039	Yes		C14orf39	1374	0.742666	0.0478364	Yes		POLR2B	2450	0.492368	0.0843569	Yes		ZNF513	6993	-0.0185508	0.275502	No
CHRM5	1599	0.753534	0.120149	Yes		ACTL6A	1393	0.738363	0.0486315	Yes		STAG1	2472	0.485169	0.0869643	Yes		KANSL1	7277	-0.0415333	0.265835	No
ADAM22	1604	0.751054	0.123195	Yes		BRD8	1411	0.732961	0.0495016	Yes		RAD21	2539	0.46625	0.0851921	Yes		MTF2	7477	-0.0585406	0.26253	No
SH2D5	1618	0.745697	0.125595	Yes		TOP1	1417	0.729198	0.0512723	Yes		PPP1CB	2600	0.450536	0.0840038	Yes		RBBP4	7619	-0.0706876	0.263617	No
SLITRK1	1649	0.734199	0.126776	Yes		KDM1A	1433	0.723973	0.0522926	Yes		ZW10	2618	0.445752	0.0870005	Yes		ASH2L	8006	-0.106474	0.24615	No
EPHA4	1836	0.676618	0.116764	Yes		TERT	1434	0.722611	0.0544385	Yes		RIF1	2664	0.430577	0.0872721	Yes		MEN1	8129	-0.117781	0.248676	No
BCR	1888	0.658826	0.116438	Yes		CSNK2A1	1439	0.721436	0.0562842	Yes		TELO2	2668	0.429941	0.0916313	Yes		EED	8167	-0.121201	0.257639	No
CDH2	1902	0.655952	0.118838	Yes		THOC7	1443	0.720223	0.058205	Yes		LIG4	2690	0.42222	0.0942387	Yes		PRDM4	8598	-0.17095	0.23684	No
LRRC4C	1905	0.654995	0.122028	Yes		XRCC6	1455	0.716759	0.0595254	Yes		MAD2L1	2716	0.415592	0.0964567	Yes		EPOP	9472	-0.291193	0.182493	No
ABI1	1910	0.654024	0.125075	Yes		ARID1A	1470	0.711159	0.0606207	Yes		KDM4A	2717	0.41552	0.101108	Yes		SENP3	9859	-0.349481	0.165027	No
SLC6A9	1920	0.651381	0.127762	Yes		SMARCC1	1490	0.704359	0.0613407	Yes		DHX36	2732	0.411038	0.104397	Yes		ZNF407	10611	-0.498077	0.119919	No
PTEN	1935	0.64594	0.130091	Yes		RBBP7	1492	0.703966	0.0634116	Yes		PAFAH1B1	2740	0.409571	0.108366	Yes		HCFC1	11173	-0.648109	0.0891998	No
TIAM1	1970	0.63632	0.130985	Yes		ADD3	1502	0.701445	0.0648821	Yes		KMT5C	2810	0.393544	0.106302	Yes		INO80C	11485	-0.738573	0.0774128	No
LZTS3	1974	0.635485	0.134103	Yes		C17orf49	1507	0.699618	0.0667278	Yes		ATM	2899	0.371032	0.102389	Yes		RUVBL2	11683	-0.815827	0.0742589	No
FAIM2	2024	0.626338	0.13392	Yes		PLRG1	1511	0.698534	0.0686486	Yes		PPP2CA	2920	0.366424	0.105094	Yes		MCRS1	12499	-1.37417	0.0243046	No
ADRB1	2031	0.624154	0.136823	Yes		MTA2	1529	0.693964	0.0695187	Yes		SMC6	2979	0.352505	0.1041	Yes		KDM4B	12509	-1.38887	0.0353877	No
GRID1	2040	0.621643	0.139582	Yes		UHRF1	1540	0.691529	0.0709142	Yes		DYNLT3	3126	0.317696	0.0945419	Yes		PHF1	12646	-1.54412	0.0368533	No
ADORA1	2058	0.615798	0.141696	Yes		SETX	1562	0.684454	0.0714841	Yes		AHCTF1	3137	0.315202	0.0982199	Yes		MAX	12760	-1.71698	0.0400606	No
KCNA3	2084	0.611756	0.143236	Yes		TFPT	1563	0.684295	0.07363	Yes		HMBOX1	3187	0.305385	0.0981022	Yes
AKAP9	2113	0.6065	0.14456	Yes		ASXL1	1564	0.684213	0.0757759	Yes		DYNC1LI2	3263	0.2872	0.0954541	Yes
HTR5A	2129	0.600072	0.146817	Yes		WRNIP1	1573	0.68175	0.0773215	Yes		SS18L1	3289	0.282493	0.0976721	Yes
GRIK3	2151	0.594703	0.148643	Yes		RARA	1659	0.657834	0.0730884	Yes		SALL1	3413	0.251351	0.0903525	Yes
ADCY8	2158	0.593643	0.151546	Yes		THOC1	1664	0.656149	0.0749342	Yes		KAT8	3535	0.228968	0.0832275	Yes
DLGAP1	2215	0.580005	0.150862	Yes		MEN1	1698	0.644896	0.0746036	Yes		TRAPPC12	3645	0.210246	0.0772704	Yes
RGS9	2232	0.576415	0.153047	Yes		MCM2	1748	0.632334	0.0730722	Yes		PDS5B	3733	0.190312	0.0734544	Yes
PJA2	2233	0.57639	0.15638	Yes		PAX6	1771	0.628208	0.0735671	Yes		NUDCD2	3750	0.18849	0.0765484	Yes
CDH9	2259	0.572326	0.15792	Yes		ING2	1811	0.619681	0.0727861	Yes		NSMCE2	3821	0.176866	0.0743869	Yes
MINK1	2278	0.567586	0.159961	Yes		SPIDR	1824	0.618031	0.0740315	Yes		SEH1L	3870	0.169236	0.0743665	Yes
KCNH1	2458	0.52709	0.150451	Yes		NABP2	1880	0.603875	0.0720499	Yes		APEX1	3875	0.167746	0.0786284	Yes
KCND2	2464	0.526117	0.153426	Yes		PURA	1896	0.600109	0.0730701	Yes		POT1	3883	0.166887	0.0825983	Yes
COMT	2484	0.521494	0.155396	Yes		LDB1	1905	0.598448	0.0746156	Yes		KAT2B	3891	0.16583	0.0865682	Yes
CHRM1	2485	0.521442	0.158729	Yes		SMARCAL1	1953	0.585196	0.0732343	Yes		NDEL1	3908	0.164175	0.0896622	Yes
CHRNA4	2514	0.515272	0.160054	Yes		HDAC2	1961	0.584323	0.0748549	Yes		DYNC1LI1	3935	0.160664	0.0917829	Yes
GLRB	2529	0.512193	0.162382	Yes		RSPH1	2002	0.575117	0.073999	Yes		SUV39H1	4026	0.148767	0.087675	Yes
GABRG3	2572	0.503624	0.162702	Yes		TONSL	2026	0.571134	0.0744188	Yes		MCM7	4097	0.137719	0.0855135	Yes
ARC	2650	0.488751	0.160511	Yes		NDC80	2033	0.569246	0.0761145	Yes		CTCF	4110	0.134899	0.0889968	Yes
NETO1	2651	0.488735	0.163844	Yes		TP53	2068	0.563286	0.0757088	Yes		RCC2	4114	0.134685	0.093356	Yes
SLC8A3	2652	0.488681	0.167177	Yes		RGS12	2092	0.558278	0.0761286	Yes		FBXO28	4118	0.13323	0.0977152	Yes
SLC16A3	2776	0.464352	0.161685	Yes		POLA1	2123	0.550442	0.0760232	Yes		ORC5	4135	0.130317	0.100809	Yes
GABRR2	2787	0.461573	0.164301	Yes		CBX3	2124	0.550097	0.0781691	Yes		HJURP	4185	0.122677	0.100691	Yes
ADGRB1	2804	0.457535	0.166486	Yes		TARDBP	2141	0.547234	0.0791142	Yes		DNMT1	4228	0.11623	0.101255	Yes
NRCAM	2805	0.457359	0.16982	Yes		POLD2	2142	0.54714	0.0812602	Yes		FEN1	4255	0.111496	0.103376	Yes
GRIA3	2851	0.447903	0.169924	Yes		POLA2	2149	0.545419	0.0829558	Yes		SKA2	4345	0.0970914	0.0993651	Yes
GRM3	2854	0.447183	0.173114	Yes		POLR3GL	2151	0.544822	0.0850267	Yes		BRCA2	4385	0.092766	0.100221	Yes
GABBR1	2873	0.44498	0.175156	Yes		LRWD1	2167	0.53995	0.0860469	Yes		NSMCE1	4428	0.0868905	0.100784	Yes
EPHA7	2883	0.442979	0.177843	Yes		PPP1CC	2173	0.539114	0.0878176	Yes		DCTN6	4491	0.0766059	0.0994013	Yes
ADORA2A	2906	0.440916	0.179598	Yes		GABPA	2198	0.534525	0.0881624	Yes		WAPL	4618	0.0603636	0.0917897	Yes
GABRG2	3014	0.420871	0.175254	Yes		SMCHD1	2234	0.52597	0.0876817	Yes		NUP133	4678	0.052409	0.0906988	Yes
PLPPR4	3131	0.404564	0.170264	Yes		SOX18	2274	0.517985	0.0869008	Yes		SSB	4714	0.0490827	0.0919436	Yes
P2RX1	3143	0.402488	0.172808	Yes		ATR	2283	0.51616	0.0884463	Yes		TOX4	4745	0.0445686	0.0936751	Yes
GABRE	3168	0.397366	0.17442	Yes		TCP1	2286	0.514652	0.0904421	Yes		THOC3	4752	0.0438629	0.0977423	Yes
CHRM3	3185	0.393742	0.176605	Yes		TCF4	2328	0.505437	0.0895111	Yes		PPP2R5A	4799	0.0381025	0.0979166	Yes
SHANK1	3259	0.381083	0.1747	Yes		POLD3	2351	0.500254	0.090006	Yes		HAT1	4838	0.0323408	0.0988695	Yes
DRD2	3267	0.378982	0.177532	Yes		XPA	2400	0.490535	0.0885497	Yes		BOD1	4981	0.0147017	0.0897007	Yes
KCNC2	3270	0.378244	0.180721	Yes		TCF12	2409	0.488037	0.0900953	Yes		ZNF276	5021	0.00980776	0.0905562	Yes
DNM2	3342	0.368909	0.17896	Yes		TTI2	2448	0.478454	0.0893894	Yes		ZNFX1	5061	0.00472649	0.0914118	Yes
ADRA2C	3358	0.366805	0.181217	Yes		CHAF1B	2456	0.476583	0.09101	Yes		MCM4	5076	0.00275036	0.0947004	Yes
SEMA4C	3365	0.366233	0.18412	Yes		KAT7	2465	0.475281	0.0925555	Yes		PPP2CB	5175	-0.0092922	0.0898138	Yes
DBN1	3376	0.365449	0.186736	Yes		SMAD4	2489	0.471217	0.0929754	Yes		NSMCE4A	5190	-0.0113389	0.0931025	Yes
P2RX6	3394	0.362863	0.18885	Yes		NIPBL	2492	0.470772	0.0949712	Yes		SMC1A	5241	-0.0178902	0.0928874	Yes
CANX	3428	0.356369	0.189815	Yes		NCOR1	2547	0.462366	0.0930646	Yes		DCLRE1A	5266	-0.0205449	0.0952028	Yes
SLITRK3	3464	0.351183	0.190637	Yes		IRF1	2614	0.450808	0.0902574	Yes		XRCC5	5439	-0.0414378	0.0831144	Yes
ABHD17B	3519	0.344363	0.190096	Yes		RB1	2629	0.44795	0.0913527	Yes		DYNC1I1	5448	-0.0423621	0.0869869	Yes
PRRT2	3521	0.344046	0.193357	Yes		RARG	2646	0.446122	0.0922979	Yes		DCTN5	5478	-0.0448441	0.0888157	Yes
CHRNB1	3587	0.334502	0.192027	Yes		SMARCA2	2674	0.442134	0.0924175	Yes		PHF2	5561	-0.0557374	0.0854863	Yes
CHRNA1	3609	0.330756	0.193854	Yes		STAT6	2686	0.439852	0.0937379	Yes		WRNIP1	5595	-0.0592152	0.0869258	Yes
DLG2	3643	0.32553	0.194819	Yes		POLD1	2710	0.437118	0.0941578	Yes		XRCC1	5644	-0.0645272	0.0869054	Yes
DNAJA3	3678	0.320806	0.195713	Yes		SMARCD3	2780	0.425588	0.0911255	Yes		PPP2R5C	5760	-0.0822446	0.0803644	Yes
DRD1	3702	0.316207	0.197396	Yes		MCM4	2804	0.422196	0.0915453	Yes		EZH1	5830	-0.0935303	0.0783002	Yes
NRP2	3739	0.311128	0.198146	Yes		MUC1	2858	0.413815	0.0897137	Yes		TEP1	5860	-0.0973768	0.080129	Yes
DLG3	3742	0.310159	0.201336	Yes		JUN	2878	0.410015	0.0904338	Yes		THOC7	5911	-0.105054	0.079914	Yes
SSPN	3835	0.298844	0.198068	Yes		TERF2	2896	0.407102	0.0913039	Yes		DAXX	5915	-0.10569	0.0842732	Yes
SYAP1	3862	0.295174	0.199536	Yes		NBN	2937	0.400297	0.0904479	Yes		NBN	5955	-0.111575	0.0851287	Yes
PICALM	3872	0.294598	0.202224	Yes		GINS2	2948	0.399089	0.0918434	Yes		CFDP1	6042	-0.124367	0.08141	Yes
OPRK1	3901	0.291018	0.203548	Yes		ORC2	2954	0.397568	0.0936141	Yes		CSNK1A1	6081	-0.129291	0.0823629	Yes
GRIN3B	3903	0.290773	0.206809	Yes		EHMT2	2961	0.396589	0.0953097	Yes		STAG2	6100	-0.132753	0.0852623	Yes
NLGN3	3905	0.290287	0.210071	Yes		HMGB2	2963	0.396109	0.0973806	Yes		SEC13	6126	-0.135931	0.0874803	Yes
CRKL	3964	0.28226	0.209243	Yes		PHF10	2991	0.390682	0.0975003	Yes		GPATCH11	6173	-0.14134	0.0876546	Yes
DAG1	3993	0.278323	0.210567	Yes		NAT10	2993	0.390223	0.0995711	Yes		SCMH1	6201	-0.147519	0.089678	Yes
CLSTN3	4014	0.276374	0.212465	Yes		SMC2	3010	0.387812	0.100516	Yes		NHP2	6269	-0.158109	0.0878085	Yes
GRIA4	4027	0.274154	0.214938	Yes		POGZ	3026	0.385272	0.101537	Yes		RASSF2	6270	-0.158195	0.0924597	Yes
CHRNA3	4100	0.265252	0.213105	Yes		BAZ1A	3054	0.379815	0.101656	Yes		WRAP53	6271	-0.158301	0.0971108	Yes
NPTN	4138	0.260242	0.213783	Yes		MPHOSPH8	3071	0.377784	0.102601	Yes		SMCHD1	6303	-0.164027	0.098745	Yes
GLRA1	4144	0.259417	0.216758	Yes		ASXL2	3204	0.360801	0.0948411	Yes		NGDN	6320	-0.168336	0.101839	Yes
LRRTM1	4331	0.236431	0.206746	No		HMGB1	3215	0.359225	0.0962365	Yes		HNRNPA2B1	6329	-0.170156	0.105712	Yes
LRFN3	4334	0.235965	0.209935	No		APEX1	3259	0.353048	0.0951555	Yes		PTGES3	6439	-0.187881	0.0997544	Yes
ACTN2	4337	0.235611	0.213125	No		REC8	3260	0.353011	0.0973014	Yes		KANSL1	6529	-0.202714	0.0957438	Yes
GABRD	4464	0.220618	0.207418	No		BRMS1L	3280	0.349873	0.0980214	Yes		H3F3A	6651	-0.227091	0.0886188	Yes
SYNPO	4554	0.209121	0.204365	No		TNKS2	3284	0.349513	0.0999422	Yes		SMG6	6700	-0.235501	0.0885984	Yes
ADRA1A	4556	0.208928	0.207627	No		WAPL	3291	0.348711	0.101638	Yes		RPA2	6705	-0.236394	0.0928603	Yes
IQSEC3	4562	0.207926	0.210602	No		BUD31	3355	0.34024	0.0990558	Yes		TPR	6706	-0.23658	0.0975114	Yes
SYNJ2BP	4603	0.203953	0.211065	No		ACTR5	3440	0.329914	0.0948978	Yes		PML	6707	-0.236962	0.102163	Yes
GABRA2	4618	0.201516	0.213394	No		TERF1	3475	0.324547	0.0944921	Yes		PSEN1	6715	-0.238067	0.106133	Yes
PRR12	4704	0.194051	0.210628	No		CREB1	3499	0.322259	0.0949119	Yes		ANAPC16	6754	-0.244423	0.107085	Yes
MPDZ	4760	0.186742	0.210015	No		MCM6	3519	0.319208	0.095632	Yes		PSEN2	6772	-0.247397	0.110082	Yes
CAMK2A	4844	0.177538	0.207393	No		MCM5	3564	0.312913	0.0944758	Yes		RNF8	6893	-0.267112	0.103054	Yes
GABRA3	4926	0.168864	0.204914	No		RUVBL2	3566	0.312324	0.0965467	Yes		XRCC3	6901	-0.267802	0.107024	Yes
CACNG5	4974	0.163983	0.204876	No		TCF3	3578	0.311045	0.0978671	Yes		PCNA	6933	-0.273743	0.108658	Yes
UTRN	5054	0.156147	0.20254	No		THOC5	3598	0.308088	0.0985872	Yes		MEN1	7051	-0.293934	0.101923	Yes
ARRB1	5070	0.154581	0.204798	No		XRCC3	3654	0.301528	0.0966055	Yes		UVRAG	7054	-0.294779	0.106379	Yes
GRIK1	5072	0.153918	0.208059	No		TRRAP	3667	0.298727	0.0978509	Yes		TERF2	7091	-0.303458	0.107527	Yes
TANC1	5102	0.150222	0.209312	No		NCOA1	3727	0.291339	0.095569	Yes		ERCC1	7097	-0.305648	0.111691	Yes
GABBR2	5152	0.14481	0.209129	No		BRD9	3730	0.291038	0.0975648	Yes		DYNLL1	7110	-0.308617	0.115175	Yes
ZC4H2	5156	0.144508	0.212247	No		SMC3	3803	0.283297	0.0943074	Yes		RAD17	7174	-0.324009	0.113694	Yes
CAMK2N1	5308	0.128383	0.204746	No		SUZ12	3806	0.282834	0.0963032	Yes		PPP1CA	7223	-0.332462	0.113674	Yes
PDLIM4	5339	0.126506	0.205927	No		RPA1	3808	0.282601	0.0983741	Yes		SPAG5	7274	-0.344461	0.113459	Yes
GOPC	5477	0.112846	0.19943	No		ORC3	3827	0.280621	0.0991692	Yes		LRWD1	7377	-0.364632	0.108183	Yes
HIP1	5504	0.110563	0.200898	No		NCOR2	3847	0.278854	0.0998892	Yes		TFIP11	7518	-0.399977	0.099209	Yes
GRM7	5605	0.10188	0.197056	No		RING1	3855	0.277237	0.10151	Yes		CLIP1	7531	-0.404227	0.102692	Yes
SHISA6	5606	0.101854	0.20039	No		KAT2A	3859	0.276877	0.103431	Yes		ZWINT	7553	-0.409375	0.1053	Yes
SRCIN1	5658	0.0972589	0.200064	No		INO80	3878	0.27518	0.104226	Yes		DCTN1	7562	-0.410014	0.109172	Yes
SHISA9	5713	0.0916604	0.199522	No		SAP130	3882	0.274892	0.106146	Yes		CENPV	7604	-0.420221	0.109833	Yes
ADAM10	5849	0.0799856	0.193169	No		ESCO2	3896	0.273721	0.107317	Yes		BUB3	7648	-0.427975	0.110299	Yes
PTPRS	5897	0.0764285	0.19313	No		BIRC5	3923	0.270342	0.107511	Yes		CBX1	7688	-0.437168	0.111155	Yes
GRIK4	5945	0.0733592	0.193091	No		YY1	3962	0.267304	0.106806	Yes		DCTN4	7715	-0.444918	0.113276	Yes
CHRNA6	5955	0.0729085	0.195779	No		HMGB3	3970	0.266571	0.108426	Yes		GAR1	7731	-0.449482	0.116467	Yes
EFNB3	5959	0.0726396	0.198897	No		DVL3	3973	0.266254	0.110422	Yes		SUMO3	7734	-0.451909	0.120923	Yes
IL1RAPL1	5984	0.0710307	0.200508	No		NUCKS1	4014	0.260837	0.109566	Yes		MBD6	7764	-0.458705	0.122752	Yes
PCDH8	6026	0.0677245	0.2009	No		PIF1	4045	0.256343	0.109461	Yes		SUN2	7828	-0.473117	0.121272	Yes
DRP2	6070	0.0641602	0.201148	No		PRIM2	4055	0.255285	0.110931	Yes		PPP1CC	7838	-0.477105	0.125047	Yes
LRFN1	6147	0.0587252	0.199028	No		BAZ1B	4058	0.255145	0.112927	Yes		ZNF330	7865	-0.483235	0.127168	Yes
CPEB1	6170	0.0569467	0.200783	No		RAD17	4075	0.252204	0.113872	Yes		UPF1	7942	-0.505958	0.124423	Yes
CNTN1	6181	0.0559003	0.203399	No		MLH3	4080	0.251982	0.115718	Yes		MAD1L1	7947	-0.50621	0.128684	Yes
RGS14	6194	0.0551786	0.205871	No		MSH6	4098	0.250382	0.116588	Yes		MCM5	7973	-0.515117	0.130903	Yes
CADPS2	6195	0.055171	0.209204	No		ERCC4	4109	0.249037	0.117983	Yes		NUP107	7992	-0.521282	0.133802	Yes
HTR2A	6375	0.0409263	0.199694	No		FIGNL1	4119	0.24833	0.119454	Yes		DOT1L	8032	-0.534913	0.134657	Yes
CDH10	6433	0.0362969	0.198938	No		CHAF1A	4124	0.248229	0.1213	Yes		ZNF207	8202	-0.587567	0.122861	No
NECTIN3	6456	0.0342796	0.200692	No		SWI5	4146	0.246062	0.12187	Yes		DCTN2	8300	-0.62389	0.118072	No
PRRT1	6561	0.02699	0.196564	No		POLR3D	4161	0.243624	0.122965	Yes		DCTN3	8313	-0.627951	0.121555	No
HOMER3	6608	0.0230721	0.196596	No		ZBTB7A	4213	0.238163	0.121283	Yes		ACD	8315	-0.628059	0.126109	No
SHANK3	6633	0.0215716	0.198208	No		RAD51AP1	4265	0.232745	0.119602	Yes		POLD1	8394	-0.653114	0.123169	No
FMR1	6741	0.0130476	0.193864	No		CDK9	4303	0.229377	0.118971	Yes		RANGAP1	8462	-0.676139	0.121299	No
COL13A1	6772	0.01101	0.195044	No		ASH2L	4311	0.22847	0.120592	Yes		PPP1R10	8579	-0.721917	0.114661	No
KCND3	6829	0.00623792	0.19436	No		ING3	4348	0.225765	0.120036	Yes		NABP2	8693	-0.771816	0.108314	No
CACNG4	6836	0.00538064	0.197262	No		TRIM24	4360	0.224629	0.121356	Yes		ALYREF	8711	-0.779701	0.111311	No
GABRA1	6952	-0.00153976	0.192344	No		ASXL3	4386	0.221762	0.121626	Yes		TEN1	8963	-0.915631	0.091534	No
EFNB2	7086	-0.0113985	0.186135	No		ESR1	4389	0.221506	0.123622	Yes		SPOUT1	8991	-0.928534	0.0935574	No
CACNG2	7165	-0.0164642	0.183871	No		DCLRE1A	4433	0.216058	0.122541	Yes		CENPB	9257	-1.09838	0.0724178	No
LZTS1	7223	-0.0207823	0.183115	No		CDK1	4441	0.215439	0.124161	Yes		PPP2R1A	9261	-1.10041	0.076777	No
TRPV1	7304	-0.0276689	0.180708	No		SNAI2	4482	0.210459	0.123305	Yes		HSF1	9371	-1.1567	0.0708199	No
GRASP	7352	-0.031262	0.180669	No		KAT6B	4598	0.199734	0.116821	Yes		CHAMP1	9377	-1.15879	0.0749844	No
ABHD6	7364	-0.0322625	0.183213	No		ATM	4644	0.194425	0.11559	Yes		HIRA	9487	-1.24841	0.0690273	No
DNM1	7451	-0.0388971	0.180376	No		MCM10	4676	0.191395	0.115409	Yes		CTC1	9927	-1.76388	0.0309534	No
CACNG3	7503	-0.0428487	0.18005	No		NUF2	4681	0.191093	0.117255	Yes		SIRT2	9966	-1.84794	0.0319063	No
GRIN1	7519	-0.0441716	0.182307	No		TUBG1	4682	0.191089	0.119401	Yes		INCENP	10105	-2.16744	0.0231268	No
CLSTN1	7585	-0.0490732	0.180977	No		CDC45	4688	0.190084	0.121172	Yes		NDE1	10185	-2.41634	0.0200894	No
P2RY1	7587	-0.0492444	0.184238	No		ALKBH1	4695	0.189566	0.122867	Yes		NUP85	10254	-2.69295	0.0181225	No
SLC30A1	7696	-0.0572964	0.179822	No		EXOSC9	4702	0.18911	0.124563	Yes		H3F3B	10358	-3.33649	0.0127494	No
BAALC	7811	-0.0653791	0.174976	No		CREBBP	4723	0.187223	0.125208	Yes
GABRQ	7900	-0.072552	0.171995	No		INO80E	4765	0.183338	0.124277	Yes
GRID2	7962	-0.0765027	0.170952	No		RELA	4819	0.178159	0.122445	Yes
CHRNB3	8312	-0.102536	0.149244	No		SMARCA4	4847	0.175112	0.122565	Yes
LRFN4	8340	-0.10497	0.15064	No		H3F3A	4874	0.171468	0.12276	Yes
MAGEE1	8399	-0.11101	0.149812	No		NASP	4896	0.168988	0.12333	Yes
KCTD12	8509	-0.121574	0.145324	No		FEN1	4960	0.162871	0.120748	Yes
GRID2IP	8611	-0.12931	0.14141	No		DNMT3A	4977	0.161522	0.121693	Yes
NLGN2	8659	-0.133295	0.141371	No		RAD50	4984	0.160776	0.123388	Yes
GABRG1	8774	-0.143517	0.136525	No		RNF2	5008	0.158603	0.123808	Yes
FLRT3	9141	-0.179772	0.113597	No		SYCP2	5040	0.156276	0.123628	Yes
LIN7C	9272	-0.193607	0.107603	No		SIN3A	5054	0.154669	0.124798	Yes
ARRB2	9359	-0.202614	0.104766	No		ACTR8	5095	0.151136	0.123942	Yes
GRIN3A	9400	-0.206652	0.105229	No		CDK12	5110	0.149836	0.125037	Yes
GLRA2	9414	-0.208293	0.10763	No		LRIF1	5116	0.149494	0.126808	Yes
FBXO45	9522	-0.218133	0.103285	No		SS18L1	5142	0.147384	0.127078	Yes
DLGAP3	9580	-0.223755	0.102529	No		SUDS3	5163	0.145322	0.127723	Yes
SRGAP2	9582	-0.223951	0.105791	No		PHF12	5189	0.142778	0.127993	Yes
RNF112	9614	-0.227325	0.1069	No		NR1H3	5202	0.141696	0.129238	Yes
LRRTM3	9641	-0.23001	0.108367	No		XRCC1	5211	0.140828	0.130783	Yes
KCNJ4	9775	-0.243236	0.102158	No		ETAA1	5215	0.140502	0.132704	Yes
FABP5	9917	-0.26116	0.0953742	No		THOC6	5250	0.137776	0.132299	Yes
GRIN2C	10005	-0.272486	0.0924651	No		ARID1B	5279	0.135012	0.132343	Yes
ANK1	10055	-0.277912	0.0922826	No		WRN	5280	0.134953	0.134489	Yes
NSG1	10107	-0.283044	0.0919567	No		TRPS1	5304	0.132138	0.134909	Yes
SLC6A11	10155	-0.290062	0.0919177	No		SP100	5310	0.132021	0.13668	Yes
GSG1L	10218	-0.298355	0.0908024	No		PRPF19	5312	0.131877	0.13875	Yes
CBLN1	10265	-0.305115	0.0908352	No		RRS1	5318	0.131656	0.140521	Yes
DISC1	10475	-0.335402	0.0791725	No		SATB1	5363	0.128236	0.139365	Yes
DLG5	10495	-0.338514	0.0811425	No		IKZF1	5368	0.127638	0.141211	Yes
CTNNA2	10514	-0.340681	0.0831843	No		EP400	5381	0.126907	0.142456	Yes
PICK1	10713	-0.369065	0.0723109	No		RCC1	5386	0.126569	0.144302	Yes
LRRC4B	10822	-0.385384	0.067895	No		SETD3	5395	0.125402	0.145847	Yes
SHC4	10841	-0.388013	0.0699368	No		PURB	5420	0.123637	0.146192	Yes
DLG4	10882	-0.395129	0.0704001	No		TAL1	5456	0.119677	0.145711	Yes
GABRA4	10929	-0.401349	0.0704329	No		IK	5486	0.117086	0.145681	Yes
HOMER2	10934	-0.402892	0.0734792	No		KAT5	5518	0.115064	0.1455	Yes
PDLIM5	10967	-0.408329	0.0745165	No		BUB1B	5522	0.11488	0.147421	Yes
SLC6A1	10988	-0.411671	0.0764148	No		JUNB	5584	0.109627	0.144989	Yes
GRIP1	11070	-0.426384	0.0739363	No		DDX11	5585	0.109621	0.147135	Yes
SCRIB	11193	-0.447929	0.0685159	No		YY2	5633	0.10589	0.145754	Yes
HTR3A	11226	-0.453304	0.0695532	No		ZNHIT1	5665	0.103505	0.145573	Yes
CHRNA2	11273	-0.460305	0.069586	No		TBX6	5678	0.102549	0.146819	Yes
GPHN	11374	-0.479229	0.0657442	No		TAF1	5711	0.100152	0.146563	Yes
SEMA4F	11406	-0.486547	0.0668532	No		MEI4	5748	0.0977116	0.146007	Yes
GRIN2D	11417	-0.488311	0.069469	No		NOL6	5783	0.0948765	0.145602	Yes
ATAD1	11724	-0.537377	0.0508464	No		ZRANB3	5822	0.0916013	0.144896	Yes
TMEM108	11748	-0.542421	0.0525295	No		ANP32E	5831	0.0906936	0.146441	Yes
ARF1	11964	-0.590353	0.0404362	No		POLE3	5838	0.0901132	0.148137	Yes
LRFN2	11974	-0.592566	0.0431238	No		AURKA	5866	0.0880793	0.148257	Yes
PTPRO	11981	-0.593887	0.0460266	No		E2F1	5894	0.0862215	0.148376	Yes
NRGN	12036	-0.606509	0.0454854	No		RSF1	5897	0.0860309	0.150372	Yes
F2R	12068	-0.616089	0.0465944	No		UPF1	5960	0.0810881	0.147865	Yes
ANK2	12080	-0.619123	0.0491385	No		SP1	5995	0.0779077	0.14746	Yes
SHISA8	12135	-0.631821	0.0485972	No		PPP1CB	6019	0.0764452	0.147879	Yes
KPNA2	12313	-0.676779	0.0392306	No		DDB1	6075	0.0722487	0.145898	Yes
IGSF21	12326	-0.679542	0.0417029	No		ETV3	6094	0.07108	0.146693	Yes
NCS1	12373	-0.693511	0.0417357	No		PCGF2	6136	0.0682775	0.145762	Yes
LHFPL4	12445	-0.710836	0.0399746	No		INO80C	6149	0.0672215	0.147007	Yes
PRR7	12528	-0.734093	0.0374244	No		E2F4	6171	0.0655814	0.147577	Yes
EPHB2	12628	-0.761639	0.0336543	No		SUV39H1	6191	0.0641814	0.148297	Yes
DTNBP1	12663	-0.773735	0.0345481	No		NFATC1	6208	0.0632546	0.149242	Yes
GABRA5	12681	-0.780186	0.0366616	No		RUVBL1	6214	0.0628311	0.151013	Yes
NEURL1	12937	-0.860558	0.0216983	No		CENPB	6227	0.0617677	0.152258	Yes
APBB1	12968	-0.876357	0.0228791	No		TNKS	6289	0.0582001	0.149826	Yes
GRIK5	13008	-0.895775	0.0234142	No		CDC5L	6377	0.0518289	0.145443	Yes
NSMF	13196	-0.971661	0.01333	No		SLX4	6483	0.0437671	0.139709	Yes
FXYD6	13221	-0.981058	0.0149413	No		UBE2B	6486	0.0436417	0.141705	Yes
CNIH3	13291	-1.01583	0.0133238	No		ACTL6B	6490	0.0434062	0.143626	Yes
CTNNB1	13345	-1.04159	0.0128543	No		POLE2	6509	0.0418745	0.144421	Yes
RUSC1	13414	-1.07884	0.0113085	No		RAD9B	6543	0.0395135	0.14409	Yes
RAPSN	13422	-1.08099	0.0141396	No		THOC2	6546	0.0393365	0.146086	Yes
CACNG7	13485	-1.12305	0.0130243	No		KMT5B	6697	0.0276319	0.136975	Yes
ABHD17C	13568	-1.18887	0.010474	No		SMARCE1	6702	0.027429	0.138821	Yes
CABP1	13582	-1.19422	0.0128746	No		P3H4	6756	0.0234167	0.136989	Yes
CDK5	13721	-1.33361	0.00630622	No		RBBP4	6780	0.0221826	0.137409	Yes
DAGLB	13814	-1.44101	0.00303842	No		YEATS4	6784	0.0217979	0.13933	Yes
CNIH2	13883	-1.52393	0.00149265	No		CITED2	6816	0.0194369	0.139149	Yes
CSPG5	13890	-1.5293	0.00439548	No		INO80B	6852	0.0176519	0.138669	Yes
SIGMAR1	13909	-1.55794	0.00643729	No		UBE2A	6858	0.0172633	0.140439	Yes
GRM2	14075	-1.91111	-0.00206837	No		LIG4	6934	0.0116167	0.136957	Yes
ABHD17A	14116	-2.0706	-0.0016051	No		BRCA2	6960	0.0097453	0.137226	Yes
LIN7B	14129	-2.11674	0.00086722	No		POLD4	6978	0.00846134	0.138097	Yes
TMUB1	14225	-3.35748	-0.00261583	No		SFR1	7003	0.00682486	0.138441	Yes
SHANK2	14236	-8.59165	-1.57524e-08	No		LRPPRC	7048	0.0038484	0.137285	Yes
						CTNNB1	7101	0.000706221	0.135529	Yes
						TAF4	7138	-0.00188797	0.134973	Yes
						POLE4	7141	-0.00215739	0.136969	Yes
						THOC3	7155	-0.00300954	0.138139	Yes
						HNRNPU	7175	-0.00446313	0.138859	Yes
						DPF3	7200	-0.00623708	0.139204	Yes
						REPIN1	7215	-0.00713412	0.140299	Yes
						TOX4	7232	-0.00826666	0.141244	Yes
						RPA3	7241	-0.0084265	0.14279	Yes
						IPO4	7253	-0.00892645	0.14411	Yes
						MLH1	7319	-0.0127295	0.141378	Yes
						MORF4L1	7334	-0.0136559	0.142473	Yes
						BRCA1	7338	-0.0140501	0.144394	Yes
						TOP2A	7341	-0.0144273	0.14639	Yes
						STAT1	7360	-0.0161473	0.147185	Yes
						FOXC1	7405	-0.0188713	0.146029	Yes
						SRCAP	7471	-0.0242879	0.143297	Yes
						CENPC	7496	-0.0263934	0.143642	Yes
						EZH2	7528	-0.0293941	0.143461	Yes
						SETD1A	7537	-0.0300703	0.145007	Yes
						SMARCB1	7561	-0.0314984	0.145427	Yes
						PPP1CA	7565	-0.031709	0.147347	Yes
						DLX5	7583	-0.0329672	0.148217	Yes
						TIPIN	7594	-0.0338391	0.149613	Yes
						RAD51D	7601	-0.0344552	0.151309	Yes
						SLX1B	7628	-0.0365663	0.151503	Yes
						MYOCD	7651	-0.0380316	0.151998	Yes
						POLE	7654	-0.038123	0.153994	Yes
						CCDC36	7786	-0.0473308	0.146309	No
						TELO2	7891	-0.0537173	0.14065	No
						SIRT7	7976	-0.0598723	0.136492	No
						APTX	7993	-0.0606899	0.137437	No
						PRKDC	8014	-0.0620788	0.138082	No
						TP53BP1	8029	-0.0629659	0.139177	No
						DFFB	8045	-0.0640391	0.140197	No
						CBX8	8058	-0.0648759	0.141443	No
						HEY2	8095	-0.0678968	0.140887	No
						KDM4C	8124	-0.0692795	0.140932	No
						MAX	8137	-0.0703913	0.142177	No
						PRIM1	8191	-0.073882	0.140345	No
						KAT8	8203	-0.0747075	0.141666	No
						HELB	8204	-0.0747781	0.143812	No
						CHMP1A	8219	-0.0761802	0.144907	No
						FER	8295	-0.0811488	0.141424	No
						NR1D1	8317	-0.0826341	0.141994	No
						TERF2IP	8372	-0.0871199	0.140088	No
						TCF7	8473	-0.0962418	0.134729	No
						NEK2	8486	-0.0968138	0.135974	No
						RAD1	8570	-0.104352	0.131891	No
						BUB1	8681	-0.114066	0.125782	No
						TBP	8729	-0.117629	0.124401	No
						TCF7L2	8743	-0.119667	0.125571	No
						PAWR	8770	-0.122262	0.125766	No
						ASF1A	8859	-0.128856	0.121308	No
						NCAPH	8997	-0.141132	0.113172	No
						GATAD2B	9081	-0.149418	0.109089	No
						RPA2	9156	-0.154437	0.105682	No
						TERB1	9195	-0.157447	0.104976	No
						SMARCA5	9245	-0.163081	0.103444	No
						PML	9339	-0.171254	0.098611	No
						XRCC5	9362	-0.173201	0.0991059	No
						ORC6	9416	-0.179941	0.0972743	No
						DFFA	9439	-0.182338	0.0977692	No
						ORC5	9479	-0.186459	0.0969883	No
						SYCE2	9489	-0.187907	0.0984588	No
						CEBPB	9511	-0.190059	0.0990287	No
						RAD21	9533	-0.192216	0.0995987	No
						BCAS2	9580	-0.197646	0.0982924	No
						NSMF	9726	-0.212807	0.0895566	No
						JUND	9740	-0.214008	0.0907269	No
						HUS1	9783	-0.218508	0.0897208	No
						PPARD	9841	-0.226228	0.0875891	No
						THRB	9843	-0.226449	0.08966	No
						KLF4	9960	-0.241415	0.0831004	No
						CCDC155	9975	-0.242975	0.0841957	No
						ACTB	10048	-0.251076	0.0809382	No
						BEND3	10054	-0.251779	0.0827089	No
						DPF2	10064	-0.252819	0.0841794	No
						PPP1R10	10077	-0.254156	0.0854248	No
						RBMX	10089	-0.255684	0.0867452	No
						ORC4	10098	-0.256558	0.0882908	No
						DNA2	10182	-0.26712	0.0842078	No
						NACC2	10232	-0.272966	0.0826764	No
						RAD51	10254	-0.27498	0.0832463	No
						HIRA	10284	-0.280179	0.0832159	No
						MBD2	10319	-0.285434	0.0828102	No
						MTA3	10358	-0.290857	0.0821044	No
						TOPBP1	10395	-0.295802	0.0815486	No
						RUNX2	10427	-0.300132	0.0813681	No
						GATAD2A	10460	-0.304843	0.0811125	No
						MIS18BP1	10530	-0.314936	0.0780802	No
						PLK1	10540	-0.316242	0.0795507	No
						UCHL5	10560	-0.319	0.0802707	No
						GINS1	10573	-0.321002	0.0815161	No
						CCAR2	10633	-0.329754	0.0792342	No
						CHD4	10682	-0.335429	0.0777779	No
						HDAC1	10704	-0.337828	0.0783478	No
						ZNF385A	10714	-0.338514	0.0798183	No
						HMBOX1	10722	-0.339829	0.0814389	No
						EME2	10788	-0.35109	0.0787068	No
						DMC1	10797	-0.352318	0.0802524	No
						USF1	10864	-0.361137	0.0774452	No
						MMS22L	10870	-0.361705	0.0792159	No
						POLR3G	10948	-0.374693	0.0755832	No
						SMARCD1	10992	-0.380755	0.0745021	No
						TREX1	11009	-0.384822	0.0754473	No
						KIFAP3	11034	-0.387692	0.0757921	No
						MTA1	11116	-0.400721	0.0718592	No
						GINS4	11146	-0.405673	0.0718287	No
						NCOA3	11177	-0.4131	0.0717233	No
						KMT5C	11196	-0.415708	0.0725183	No
						MBD3	11201	-0.416142	0.0743641	No
						TAF5	11227	-0.420363	0.0746338	No
						CALCOCO1	11230	-0.420696	0.0766296	No
						CBX7	11289	-0.429334	0.0744228	No
						UHRF2	11318	-0.43528	0.0744675	No
						IRF4	11412	-0.456026	0.069634	No
						PPARGC1A	11415	-0.456278	0.0716298	No
						DCLRE1B	11464	-0.462897	0.0701735	No
						CENPA	11518	-0.47328	0.068342	No
						CHRAC1	11526	-0.47469	0.0699625	No
						DCLRE1C	11561	-0.480746	0.0695569	No
						SIRT2	11641	-0.496889	0.0657741	No
						ZMIZ2	11676	-0.504452	0.0653684	No
						AURKB	11677	-0.504481	0.0675144	No
						HDAC8	11782	-0.525009	0.0618554	No
						TTC21B	11794	-0.527673	0.0631758	No
						ERCC5	11797	-0.530134	0.0651716	No
						POT1	11884	-0.550805	0.0608635	No
						MXD1	11956	-0.568376	0.0576811	No
						MSH2	12039	-0.588018	0.0536732	No
						GAR1	12052	-0.592402	0.0549185	No
						MCRS1	12084	-0.603874	0.054738	No
						WDHD1	12098	-0.611187	0.0559083	No
						KLHDC3	12131	-0.620716	0.0556528	No
						TFIP11	12218	-0.648588	0.0513446	No
						TEN1	12422	-0.719973	0.038256	No
						WBP2	12495	-0.747339	0.0349986	No
						TP63	12541	-0.768557	0.0337674	No
						DSN1	12611	-0.798249	0.0307351	No
						BRD4	12615	-0.801686	0.0326559	No
						SMARCD2	12629	-0.810528	0.0338262	No
						HSPA2	12676	-0.835334	0.0325199	No
						NCAPD3	12693	-0.842603	0.0334651	No
						KLF2	12700	-0.846622	0.0351608	No
						CREB3L1	12702	-0.847675	0.0372316	No
						SPI1	12759	-0.869555	0.0351749	No
						AR	12794	-0.890905	0.0347693	No
						NFRKB	12961	-1.00116	0.0244574	No
						CECR2	13025	-1.05864	0.0218754	No
						USP3	13028	-1.06059	0.0238712	No
						CENPO	13045	-1.07807	0.0248164	No
						PLCB1	13086	-1.11734	0.0239604	No
						HMGXB4	13090	-1.12387	0.0258812	No
						BRMS1	13151	-1.16803	0.0235243	No
						INCENP	13155	-1.17456	0.0254451	No
						ERCC1	13159	-1.17813	0.0273659	No
						SCRT2	13166	-1.18919	0.0290615	No
						SYN1	13197	-1.21806	0.028956	No
						NCAPD2	13345	-1.37941	0.0200701	No
						SUN2	13359	-1.39799	0.0212404	No
						NFATC2	13599	-1.98567	0.00545008	No
						MRE11	13631	-2.13962	0.00526955	No
						PARP1	13678	-2.49023	0.00396331	No
						RXRA	13744	-3.36609	0.00123119	No
						TRNP1	13771	-4.48843	0.00142589	No

## Sheet: CC-Down
Supplementary Table 8. Details on top enriched gene sets in C5 subdomains (CC, BP, and MF) for W3-HT, W3-HM, W12-HT, and W12-HM transcript groups, showing information on individual genes such as original rank, enrichment score, and contribution to core enrichment.
W3-HT						W3-HM						W12-HT						W12-HM
GO_RIBOSOMAL_SUBUNIT						GO_LYSOSOMAL_LUMEN						GO_CYTOSOLIC_RIBOSOME						GO_CYTOSOLIC_RIBOSOME
PROBE	RANK IN GENE LIST	RANK METRIC SCORE	RUNNING ES	CORE ENRICHMENT		PROBE	RANK IN GENE LIST	RANK METRIC SCORE	RUNNING ES	CORE ENRICHMENT		PROBE	RANK IN GENE LIST	RANK METRIC SCORE	RUNNING ES	CORE ENRICHMENT		PROBE	RANK IN GENE LIST	RANK METRIC SCORE	RUNNING ES	CORE ENRICHMENT
RPS27	93	2.48418	-0.00102886	No		GPC3	1041	0.884619	-0.0641874	No		RPL5	1140	1.07119	-0.0993799	No		GEMIN5	1572	0.881712	-0.109181	No
MALSU1	1493	0.800793	-0.0949586	No		ACP2	1166	0.826649	-0.0614699	No		LARP4	1366	0.930757	-0.11072	No		LARP4	1683	0.836735	-0.107521	No
LARP4	1601	0.752698	-0.0969833	No		DCN	1716	0.641703	-0.0897606	No		RPL7L1	1492	0.860251	-0.112438	No		RPL5	1956	0.739061	-0.118143	No
EIF2D	2563	0.505296	-0.159756	No		SDC2	2562	0.459947	-0.139648	No		GEMIN5	1502	0.855691	-0.102995	No		RPL7L1	2423	0.605443	-0.143472	No
NSUN4	2709	0.477694	-0.164484	No		SDC1	2754	0.429669	-0.141819	No		EIF2AK4	2052	0.619567	-0.145509	No		EIF2AK4	2629	0.556964	-0.149014	No
MRPS6	3121	0.406619	-0.188134	No		NSG2	2785	0.424791	-0.132243	No		EIF4G1	2681	0.426162	-0.195625	No		DDX3X	2655	0.548721	-0.14091	No
MRPS7	3158	0.398731	-0.185108	No		ASAH1	2871	0.411061	-0.12668	No		EIF2AK3	2754	0.407427	-0.192244	No		SURF6	3496	0.378918	-0.194594	No
RPL7L1	3287	0.376619	-0.188626	No		LUM	2920	0.402712	-0.118417	No		DDX3X	2836	0.385658	-0.189728	No		MCTS1	4630	0.214217	-0.270493	No
MRPS5	3413	0.358875	-0.191932	No		GYG1	3027	0.385084	-0.114386	No		RPL15	3513	0.232852	-0.244463	No		HBA2	4795	0.192112	-0.272926	No
DDX3X	3489	0.348437	-0.19168	No		RNASET2	3234	0.355969	-0.117651	No		EIF2A	4381	0.0933626	-0.317575	No		EIF2D	5483	0.11657	-0.315011	No
MRPL22	3502	0.346809	-0.186947	No		AGRN	3479	0.324119	-0.123689	No		FXR2	5500	-0.0474706	-0.414838	No		MRPL1	5946	0.0731096	-0.340038	No
MRPL4	3846	0.297905	-0.205759	No		HSPA8	3792	0.284417	-0.134688	No		NUFIP1	5587	-0.0580802	-0.412804	No		NUFIP1	6459	0.0282101	-0.368855	No
RPL12	4046	0.272069	-0.214328	No		FUCA1	5118	0.149305	-0.219596	No		HBA2	5636	-0.0636904	-0.407113	No		ZNF622	7071	-0.0246204	-0.405178	No
HBA2	4320	0.238083	-0.228161	No		OGN	5161	0.145369	-0.210896	No		ZNF622	5663	-0.0675061	-0.399305	No		FXR2	8041	-0.109769	-0.468643	No
MRPL1	4406	0.228271	-0.228621	No		HSP90AA1	5432	0.122171	-0.218831	No		SURF6	6137	-0.13758	-0.434507	No		EIF2A	8219	-0.125726	-0.472062	No
MRPL19	4514	0.213377	-0.230646	No		LAMP2	5704	0.100629	-0.226838	No		RPL7	6409	-0.183701	-0.450273	No		EIF2AK2	8426	-0.149731	-0.47768	No
EIF2A	4565	0.207575	-0.228616	No		SDC3	5833	0.090437	-0.224413	No		MCTS1	6585	-0.213872	-0.456802	No		UBA52	8896	-0.207576	-0.503237	No
MRPS9	4621	0.201406	-0.226942	No		GPC6	6350	0.0539333	-0.250296	No		EIF2D	6930	-0.273206	-0.479592	No		RSL24D1	8923	-0.210577	-0.495208	No
EIF4G1	4681	0.19616	-0.225552	No		CSPG5	6520	0.04088	-0.250861	No		RPS20	7143	-0.317345	-0.489681	No		RPS2	9354	-0.272078	-0.517809	No
RPL10A	5109	0.149497	-0.25034	No		PPT2	7021	0.00560975	-0.275577	No		RPL22L1	7176	-0.324127	-0.482451	No		RPS27L	9372	-0.274799	-0.509098	No
MRPS36	5160	0.14439	-0.24831	No		GPC1	7043	0.00434196	-0.265344	No		MRPL1	7246	-0.336955	-0.478781	No		RPL15	9670	-0.318678	-0.521615	No
NSUN3	5272	0.131433	-0.250619	No		HPSE	7052	0.00371397	-0.254163	No		RSL24D1	7370	-0.36309	-0.480306	No		PPARGC1A	9988	-0.370152	-0.535648	No
MRPL16	5304	0.128537	-0.247237	No		BGN	7090	0.00132456	-0.245098	No		PPARGC1A	7429	-0.379007	-0.475578	No		EIF4G1	10045	-0.380848	-0.529894	No
MRPL39	5472	0.112965	-0.25353	No		OMD	7708	-0.0417724	-0.27835	Yes		RPS25	7687	-0.437087	-0.489997	No		RPL37	10205	-0.412163	-0.531948	No
MRPS27	5776	0.0863258	-0.269497	No		GPC2	7772	-0.046291	-0.271182	Yes		RPL35	7900	-0.494212	-0.500086	No		RPL35	11101	-0.627455	-0.589803	Yes
MRPS18C	5813	0.0832715	-0.266471	No		GUSB	7877	-0.0528566	-0.267005	Yes		UBA52	8289	-0.61857	-0.527109	No		RPL23	11113	-0.630297	-0.580637	Yes
GEMIN5	5978	0.0714687	-0.272551	No		GLA	8025	-0.0626525	-0.265966	Yes		RPS2	8709	-0.778187	-0.557116	No		RPL21	11149	-0.641051	-0.57329	Yes
RPL27	6031	0.0669927	-0.270663	No		HSPG2	8101	-0.0684339	-0.259673	Yes		RPL14	8969	-0.918985	-0.571727	No		RPLP2	11328	-0.690582	-0.576785	Yes
MRPS10	6082	0.0628331	-0.268633	No		CTSK	8227	-0.0767459	-0.257029	Yes		RPLP2	9009	-0.938517	-0.56517	No		RPL31	11583	-0.771959	-0.586042	Yes
MRPL30	6661	0.019351	-0.304162	No		CTSS	8256	-0.0785734	-0.247307	Yes		RPL21	9149	-1.02527	-0.568235	No		RPL12	11750	-0.850877	-0.588628	Yes
MRPL55	7189	-0.0175905	-0.336063	No		CUBN	8272	-0.0793272	-0.236637	Yes		RPS19	9309	-1.12419	-0.573225	No		RACK1	11754	-0.85184	-0.578855	Yes
MRPS30	7238	-0.0221129	-0.333891	No		NCAN	8866	-0.129485	-0.268138	Yes		RPL9	9444	-1.2164	-0.575809	Yes		RPL36A	11774	-0.861991	-0.570296	Yes
RPL14	7268	-0.024591	-0.330367	No		GLB1	8967	-0.138553	-0.263669	Yes		RPS11	9502	-1.25952	-0.570984	Yes		RPL7	11883	-0.918618	-0.568484	Yes
RPL31	7272	-0.0249689	-0.324994	No		IFI30	9079	-0.149299	-0.260003	Yes		RPS7	9555	-1.30679	-0.565678	Yes		EIF2AK3	11886	-0.919157	-0.558635	Yes
SURF6	7658	-0.0538593	-0.346794	No		HEXA	9208	-0.158294	-0.257577	Yes		RPL30	9589	-1.3472	-0.558544	Yes		RPS25	11952	-0.958209	-0.553563	Yes
MRPL37	7701	-0.0575327	-0.344195	No		ARSB	9331	-0.170981	-0.254714	Yes		RPL23	9599	-1.3575	-0.549101	Yes		RPL3	12128	-1.06055	-0.556831	Yes
MRPL17	7796	-0.0645064	-0.345295	No		ATP13A2	9438	-0.182107	-0.250683	Yes		RPL37	9607	-1.36554	-0.539465	Yes		RPL30	12161	-1.07944	-0.549257	Yes
MRPS22	7909	-0.0731133	-0.347675	No		MANBA	9545	-0.193908	-0.246652	Yes		RPL17	9708	-1.45486	-0.538778	Yes		RPS20	12268	-1.15384	-0.547293	Yes
MRPL23	7959	-0.0764378	-0.345574	No		CHID1	9646	-0.20615	-0.242183	Yes		RPS3A	9715	-1.46174	-0.529046	Yes		RPL10	12318	-1.19304	-0.541008	Yes
MRPL3	8243	-0.0973371	-0.360119	No		GBA	9659	-0.207378	-0.231294	Yes		RPS9	9724	-1.47722	-0.519506	Yes		RPL22L1	12348	-1.22187	-0.533207	Yes
MRPS2	8245	-0.0974713	-0.354603	No		SGSH	9682	-0.209903	-0.221135	Yes		RPL11	9736	-1.48825	-0.510255	Yes		RPS15	12351	-1.22749	-0.523359	Yes
RPL3L	8263	-0.0986923	-0.350226	No		SMPD1	9728	-0.212966	-0.212653	Yes		RPL36A	9748	-1.4966	-0.501004	Yes		RPL23A	12448	-1.32305	-0.520637	Yes
RPL38	8302	-0.101885	-0.347342	No		PDGFRB	9735	-0.213438	-0.201326	Yes		RPS16	9818	-1.58297	-0.497334	Yes		RPL36AL	12506	-1.38738	-0.514958	Yes
RPS29	8352	-0.106277	-0.345241	No		TXNDC5	9752	-0.215649	-0.190729	Yes		RPL10	9874	-1.67505	-0.492317	Yes		RPS7	12595	-1.47852	-0.51163	Yes
MRPL14	8605	-0.128933	-0.35758	No		LIPA	9863	-0.229905	-0.18699	Yes		RPL28	9901	-1.70217	-0.484509	Yes		RPS21	12617	-1.50187	-0.503222	Yes
MRPS33	8609	-0.129087	-0.352207	No		IDUA	9949	-0.240165	-0.181427	Yes		RPS17	9948	-1.81191	-0.478626	Yes		RPL18A	12697	-1.60182	-0.499212	Yes
NDUFAB1	8670	-0.134699	-0.350889	No		NPC2	10043	-0.25065	-0.176447	Yes		RPL31	9992	-1.90258	-0.472454	Yes		RPS16	12732	-1.66994	-0.491789	Yes
MRPL10	8960	-0.161478	-0.36586	No		PRELP	10623	-0.328283	-0.206927	Yes		RPS6	10017	-1.93968	-0.464454	Yes		RPL27A	12762	-1.7201	-0.483988	Yes
MRPL42	8985	-0.164147	-0.36198	No		TCN2	10799	-0.35242	-0.20793	Yes		RPL3	10022	-1.94718	-0.45453	Yes		RPSA	12872	-1.92673	-0.482252	Yes
MRPL38	9232	-0.189796	-0.373893	No		GALC	10801	-0.352528	-0.196239	Yes		RPS3	10066	-2.04017	-0.448358	Yes		RPS14	12915	-2.0512	-0.475436	Yes
C12orf65	9252	-0.191655	-0.369658	No		NEU1	10907	-0.368726	-0.192135	Yes		RPL18A	10078	-2.07598	-0.439107	Yes		RPS15A	12927	-2.09357	-0.46627	Yes
RSL24D1	9449	-0.211872	-0.378013	No		SCARB2	11219	-0.419179	-0.203061	Yes		RPL23A	10119	-2.19828	-0.432646	Yes		RPL28	12928	-2.09644	-0.45627	Yes
MRPL13	9650	-0.230643	-0.386654	No		GM2A	11290	-0.429447	-0.196403	Yes		RPS15	10127	-2.2493	-0.423011	Yes		RPL9	12940	-2.12683	-0.447104	Yes
RPL36	9741	-0.239312	-0.387469	No		ARSA	11497	-0.468586	-0.199669	Yes		RACK1	10148	-2.3037	-0.414626	Yes		RPLP0	12955	-2.17925	-0.438165	Yes
RPL36A	9869	-0.254147	-0.390916	No		CTSV	11519	-0.473346	-0.189436	Yes		RPS18	10167	-2.35156	-0.406048	Yes		RPS6	12963	-2.1996	-0.428696	Yes
MRPL58	9931	-0.26252	-0.389669	No		GPC4	11617	-0.491446	-0.184749	Yes		RPL22	10182	-2.40866	-0.397086	Yes		RPS12	12987	-2.28168	-0.42044	Yes
RPL27A	9960	-0.26708	-0.386074	No		ACAN	11648	-0.498593	-0.175173	Yes		RPL36AL	10201	-2.47746	-0.388509	Yes		RPS18	12994	-2.29288	-0.410895	Yes
RPS23	10004	-0.272152	-0.383546	No		CTSB	11669	-0.503366	-0.164867	Yes		RPL29	10251	-2.68344	-0.382914	Yes		RPL11	13003	-2.31094	-0.401501	Yes
MRPL21	10085	-0.281109	-0.38365	No		CSPG4	11678	-0.504511	-0.153686	Yes		RPL38	10264	-2.72968	-0.37376	Yes		RPL4	13011	-2.34003	-0.392032	Yes
RPL13	10202	-0.296043	-0.386315	No		IDS	11729	-0.514833	-0.14557	Yes		RPS28	10275	-2.7529	-0.364413	Yes		RPS9	13023	-2.39279	-0.382866	Yes
MRPL45	10263	-0.304985	-0.384997	No		NAAA	11763	-0.521926	-0.136213	Yes		RPL18	10277	-2.76731	-0.3542	Yes		RPL22	13034	-2.44407	-0.373624	Yes
MRPL24	10287	-0.309416	-0.381046	No		MAN2B1	11786	-0.525854	-0.126053	Yes		RPS15A	10283	-2.78338	-0.344371	Yes		RPL17	13048	-2.51282	-0.36461	Yes
RPL37	10789	-0.3808	-0.411098	No		CTSA	11816	-0.534701	-0.116404	Yes		RPS4Y1	10293	-2.84223	-0.334928	Yes		RPS11	13057	-2.57714	-0.355216	Yes
MRPS21	10798	-0.381575	-0.40608	No		GALNS	11824	-0.536488	-0.10515	Yes		RPL10A	10295	-2.85165	-0.324715	Yes		RPL14	13068	-2.6283	-0.345974	Yes
MRPL18	10809	-0.383163	-0.401205	No		HEXB	12086	-0.605181	-0.112428	Yes		RPS10	10298	-2.86365	-0.314598	Yes		RPL37A	13071	-2.64014	-0.336126	Yes
MRPL54	11050	-0.422489	-0.412691	No		GAA	12205	-0.643773	-0.109273	Yes		RPSA	10301	-2.87774	-0.304481	Yes		RPS29	13082	-2.69558	-0.326884	Yes
RPS17	11054	-0.423358	-0.407317	No		LGMN	12234	-0.653893	-0.0995511	Yes		RPL37A	10312	-2.96305	-0.295134	Yes		RPS27	13091	-2.7402	-0.317491	Yes
MRPS17	11164	-0.442328	-0.409484	No		PPT1	12294	-0.675596	-0.0920911	Yes		RPS21	10315	-2.99412	-0.285017	Yes		RPS10	13098	-2.78488	-0.307945	Yes
MRPS18B	11178	-0.445004	-0.404822	No		GNS	12630	-0.810828	-0.104768	Yes		RPS12	10320	-3.03823	-0.275093	Yes		RPS19	13103	-2.79889	-0.298249	Yes
MRPL57	11214	-0.45171	-0.401726	No		VCAN	12747	-0.865122	-0.101467	Yes		RPS14	10348	-3.23084	-0.267382	Yes		RPS17	13108	-2.82428	-0.288552	Yes
MRPL44	11306	-0.466488	-0.402612	No		FMOD	12770	-0.878115	-0.0913074	Yes		RPL4	10351	-3.26222	-0.257265	Yes		RPS3	13114	-2.87018	-0.278931	Yes
FXR2	11359	-0.47713	-0.400725	No		PLBD2	12899	-0.953807	-0.0888817	Yes		RPL27A	10352	-3.27884	-0.246955	Yes		RPL36	13115	-2.87112	-0.268931	Yes
RPL5	11462	-0.496281	-0.402394	No		PSAP	12918	-0.964141	-0.0784302	Yes		RPL7A	10361	-3.3463	-0.237416	Yes		RPS28	13116	-2.90103	-0.258931	Yes
RPS3	11463	-0.496474	-0.396807	No		HYAL1	12923	-0.966907	-0.0669574	Yes		RPL32	10377	-3.50492	-0.22855	Yes		RPL7A	13140	-3.09927	-0.250675	Yes
RPL35A	11631	-0.521307	-0.4031	No		TPP1	12991	-1.02375	-0.060081	Yes		RPL36	10381	-3.55941	-0.218529	Yes		RPS3A	13148	-3.1718	-0.241205	Yes
RPL30	11885	-0.573289	-0.41551	Yes		GPC5	13119	-1.14661	-0.0575823	Yes		RPS27A	10389	-3.62933	-0.208894	Yes		RPS27A	13152	-3.20483	-0.231433	Yes
MRPL52	11901	-0.575989	-0.41099	Yes		CD74	13120	-1.14716	-0.0458176	Yes		APOD	10391	-3.68135	-0.198681	Yes		RPL38	13158	-3.26867	-0.221812	Yes
MRPS12	11965	-0.590567	-0.409885	Yes		BCAN	13139	-1.16215	-0.0353662	Yes		RPS5	10396	-3.79339	-0.188756	Yes		RPS4Y1	13166	-3.37411	-0.212343	Yes
MRPL34	12009	-0.600464	-0.407357	Yes		NEU4	13169	-1.19144	-0.0257174	Yes		RPL39	10407	-3.97722	-0.179409	Yes		RPL26	13169	-3.39143	-0.202494	Yes
RPL10	12011	-0.60056	-0.401842	Yes		NSG1	13188	-1.20957	-0.015266	Yes		RPS29	10409	-3.99046	-0.169196	Yes		RPL32	13181	-3.57436	-0.193328	Yes
MRPL36	12081	-0.619297	-0.401164	Yes		CTSD	13342	-1.37455	-0.0146643	Yes		RPL26	10430	-4.30545	-0.160811	Yes		RPL29	13183	-3.58453	-0.183404	Yes
RPS21	12124	-0.628079	-0.398565	Yes		NAGLU	13442	-1.55311	-0.0101227	Yes		RPL12	10432	-4.34444	-0.150598	Yes		RPS26	13189	-3.70903	-0.173783	Yes
MRPL46	12125	-0.62834	-0.392978	Yes		CTSF	13615	-2.03968	-0.0109072	Yes		RPL24	10434	-4.34903	-0.140385	Yes		RPS5	13201	-3.82236	-0.164617	Yes
MRPS34	12128	-0.629003	-0.387534	Yes		MAN2B2	13636	-2.16993	-0.000601719	Yes		RPS26	10439	-4.53098	-0.130461	Yes		RPL18	13202	-3.82668	-0.154617	Yes
RPL28	12172	-0.638397	-0.385006	Yes		SDC4	13781	-6.24681	0.000656639	Yes		RPL19	10441	-4.64343	-0.120248	Yes		RPL39	13217	-4.19706	-0.145679	Yes
MRPS14	12210	-0.651162	-0.382051	Yes								RPL13A	10450	-4.94889	-0.110708	Yes		RPL10A	13232	-4.6015	-0.13674	Yes
MRPL20	12216	-0.653096	-0.37682	Yes								RPLP0	10451	-4.97472	-0.100399	Yes		RPL19	13237	-4.70968	-0.127043	Yes
MRPS31	12256	-0.662753	-0.374008	Yes								RPS24	10457	-5.2875	-0.0905705	Yes		RPL34	13238	-4.72997	-0.117043	Yes
MRPL12	12287	-0.670338	-0.370555	Yes								RPL8	10461	-5.45329	-0.0805499	Yes		APOD	13245	-4.92575	-0.107498	Yes
RPS9	12295	-0.672844	-0.365467	Yes								RPL27	10463	-5.66864	-0.0703368	Yes		RPL24	13252	-5.2429	-0.097953	Yes
RPL7	12317	-0.678171	-0.361374	Yes								RPL34	10464	-5.71497	-0.0600276	Yes		RPS23	13254	-5.26111	-0.0880289	Yes
MRPL51	12444	-0.710767	-0.36475	Yes								RPS13	10469	-6.21114	-0.0501031	Yes		RPLP1	13256	-5.34354	-0.0781047	Yes
MRPS28	12455	-0.714221	-0.359875	Yes								RPS23	10472	-6.5583	-0.0399863	Yes		RPS24	13259	-5.46306	-0.0682563	Yes
RPL36AL	12488	-0.7238	-0.356565	Yes								RPLP1	10477	-7.0023	-0.0300619	Yes		RPL8	13271	-6.58578	-0.0590903	Yes
MRPS16	12539	-0.736966	-0.354535	Yes								RPL13	10479	-7.4048	-0.0198488	Yes		RPL27	13276	-7.05522	-0.0493935	Yes
MRPL11	12553	-0.741087	-0.349873	Yes								RPS8	10480	-7.73903	-0.00953957	Yes		RPS8	13277	-7.05852	-0.0393935	Yes
UBA52	12602	-0.75254	-0.347701	Yes								RPL35A	10487	-10.5433	0.000192398	Yes		RPL35A	13280	-8.08246	-0.0295451	Yes
MRPL43	12617	-0.757632	-0.34311	Yes														RPL13A	13281	-8.45962	-0.0195451	Yes
MRPL27	12622	-0.759425	-0.337808	Yes														RPS13	13283	-9.13147	-0.00962096	Yes
RPL15	12632	-0.76247	-0.332862	Yes														RPL13	13284	-9.72237	0.000379035	Yes
MRPL15	12691	-0.783348	-0.331401	Yes
MRPL47	12733	-0.795723	-0.328731	Yes
MTERF4	12751	-0.803276	-0.324353	Yes
RPS28	12797	-0.821401	-0.321968	Yes
RPL8	12812	-0.824328	-0.317377	Yes
MRPL9	12913	-0.852662	-0.318904	Yes
MRPS11	12924	-0.856804	-0.314029	Yes
MRPL40	12948	-0.865824	-0.310078	Yes
MRPS15	12960	-0.871135	-0.305274	Yes
RPL22L1	13011	-0.896639	-0.303244	Yes
MRPL35	13012	-0.896727	-0.297658	Yes
RPS12	13040	-0.907357	-0.293992	Yes
MRPL50	13110	-0.937626	-0.293313	Yes
MRPL32	13118	-0.941128	-0.288225	Yes
RACK1	13151	-0.955037	-0.284914	Yes
RPL18A	13158	-0.95817	-0.279754	Yes
RPS2	13183	-0.966998	-0.275875	Yes
RPL34	13199	-0.972282	-0.271355	Yes
MCTS1	13208	-0.976004	-0.266338	Yes
RPS10	13258	-0.99566	-0.264237	Yes
RPLP2	13302	-1.02194	-0.261709	Yes
RPS20	13331	-1.03102	-0.258114	Yes
RPL39	13342	-1.04008	-0.253239	Yes
MRPS24	13367	-1.05477	-0.24936	Yes
RPL26	13389	-1.06681	-0.245267	Yes
RPL18	13407	-1.07512	-0.24089	Yes
MRPL49	13448	-1.09952	-0.238148	Yes
RPLP1	13480	-1.12004	-0.234767	Yes
RPS6	13484	-1.12278	-0.229394	Yes
RPS5	13521	-1.14698	-0.226368	Yes
RPS8	13535	-1.15744	-0.221706	Yes
MRPS35	13540	-1.16094	-0.216404	Yes
MRPL53	13562	-1.18458	-0.212311	Yes
RPS16	13564	-1.18755	-0.206796	Yes
RPS15A	13612	-1.21422	-0.204552	Yes
MRPL48	13646	-1.24414	-0.201313	Yes
RPL29	13678	-1.28888	-0.197932	Yes
RPL21	13728	-1.33707	-0.195831	Yes
RPS26	13729	-1.33772	-0.190244	Yes
MRPS18A	13778	-1.39372	-0.188072	Yes
RPS27L	13786	-1.39962	-0.182983	Yes
RPS14	13791	-1.40695	-0.177681	Yes
ZNF622	13805	-1.42722	-0.173019	Yes
RBM3	13815	-1.44113	-0.168073	Yes
MRPL41	13817	-1.4423	-0.162558	Yes
MRPL28	13825	-1.45041	-0.157469	Yes
RPL7A	13830	-1.45956	-0.152167	Yes
RPS11	13841	-1.48363	-0.147292	Yes
RPS25	13850	-1.49319	-0.142274	Yes
DAP3	13884	-1.52454	-0.139035	Yes
RPLP0	13896	-1.53742	-0.134231	Yes
RPL17	13904	-1.55394	-0.129142	Yes
MRPL33	13911	-1.55916	-0.123982	Yes
MPV17L2	13920	-1.57333	-0.118965	Yes
RPS3A	13930	-1.59163	-0.114018	Yes
MRPL2	13952	-1.63532	-0.109926	Yes
RPS15	13970	-1.66831	-0.105548	Yes
RPL37A	13987	-1.70958	-0.1011	Yes
RPL24	13994	-1.71403	-0.0959401	Yes
RPL9	13997	-1.7179	-0.0904958	Yes
RPS13	14007	-1.73283	-0.0855494	Yes
RPS4Y1	14026	-1.77929	-0.0812432	Yes
RPL4	14028	-1.78265	-0.0757278	Yes
RPL3	14059	-1.86181	-0.0722752	Yes
RPSA	14073	-1.90103	-0.0676134	Yes
RPL35	14081	-1.93584	-0.0625247	Yes
RPS24	14094	-1.96467	-0.0577917	Yes
MRPS26	14107	-2.02897	-0.0530587	Yes
RPS7	14119	-2.08659	-0.0482546	Yes
RPS19	14121	-2.0935	-0.0427391	Yes
RPL22	14132	-2.12544	-0.0378639	Yes
RPL32	14160	-2.28528	-0.0341979	Yes
RPL23A	14175	-2.45916	-0.0296072	Yes
RPL19	14178	-2.47039	-0.0241629	Yes
RPS27A	14195	-2.64447	-0.0197144	Yes
RPS18	14196	-2.64499	-0.0141278	Yes
RPL23	14213	-2.89351	-0.00967938	Yes
RPL13A	14224	-3.31911	-0.00480413	Yes
RPL11	14227	-3.40446	0.000640195	Yes

## Sheet: BP-Up
Supplementary Table 8. Details on top enriched gene sets in C5 subdomains (CC, BP, and MF) for W3-HT, W3-HM, W12-HT, and W12-HM transcript groups, showing information on individual genes such as original rank, enrichment score, and contribution to core enrichment.
W3-HT						W3-HM						W12-HT						W12-HM
GO_AXON_DEVELOPMENT						GO_RNA_LOCALIZATION						GO_CELL_CELL_ADHESION_VIA_PLASMA_MEMBRANE_ADHESION_MOLECULES						GO_COVALENT_CHROMATIN_MODIFICATION
PROBE	RANK IN GENE LIST	RANK METRIC SCORE	RUNNING ES	CORE ENRICHMENT		PROBE	RANK IN GENE LIST	RANK METRIC SCORE	RUNNING ES	CORE ENRICHMENT		PROBE	RANK IN GENE LIST	RANK METRIC SCORE	RUNNING ES	CORE ENRICHMENT		PROBE	RANK IN GENE LIST	RANK METRIC SCORE	RUNNING ES	CORE ENRICHMENT
NFIB	4	4.85027	0.00187412	Yes		SEC13	142	1.95037	-0.00571722	Yes		CXADR	0	7.84507	0.00584795	Yes		ARID4A	9	5.10585	0.00184018	Yes
SLIT3	20	3.37501	0.00294969	Yes		ABCE1	161	1.89143	-0.00230336	Yes		PTPRF	21	5.05251	0.00975773	Yes		GTF3C4	13	4.65408	0.00414562	Yes
SMAD4	110	2.40509	-0.00134678	Yes		SRSF1	226	1.71953	-0.00227684	Yes		TENM3	25	4.96759	0.015315	Yes		CDC73	20	4.34115	0.00621843	Yes
MAP3K13	190	2.05708	-0.00491731	Yes		HNRNPA2B1	260	1.61085	3.24567e-05	Yes		CDH9	34	4.56497	0.0203876	Yes		RSF1	49	3.51947	0.00658529	Yes
SLITRK5	196	2.03749	-0.00311578	Yes		SRSF3	305	1.52911	0.00153173	Yes		CELSR1	65	3.79552	0.0233283	Yes		NOS1	114	2.84537	0.00416058	Yes
GRB2	202	2.01991	-0.00131426	Yes		KHDRBS1	323	1.50199	0.00501923	Yes		PCDHGA8	137	3.10827	0.0222958	Yes		KMT5A	126	2.76316	0.00584567	Yes
GSK3B	224	1.94602	-0.000674255	Yes		CPSF6	335	1.47624	0.00894855	Yes		PCDH19	140	3.07949	0.0279499	Yes		KDM5A	136	2.72734	0.00768585	Yes
FZD3	246	1.88074	-3.42541e-05	Yes		FBL	340	1.47183	0.0133933	Yes		SDK1	150	2.93136	0.0329257	Yes		PCGF3	137	2.71849	0.0102239	Yes
ZSWIM6	251	1.83978	0.00183987	Yes		NUP160	377	1.42754	0.0154817	Yes		PCDH15	152	2.9144	0.0386767	Yes		TRIM37	152	2.65026	0.0116764	Yes
NRXN1	274	1.78351	0.00240727	Yes		RBM27	408	1.38316	0.0180119	Yes		TENM1	189	2.6961	0.041036	Yes		CTR9	196	2.45879	0.0108801	Yes
MAP1B	288	1.75629	0.00362804	Yes		DHX9	418	1.37385	0.0220885	Yes		PTPRT	202	2.62039	0.045721	Yes		SIRT1	210	2.39962	0.0124101	Yes
BRAF	294	1.7496	0.00542956	Yes		U2AF2	449	1.33411	0.0246187	Yes		PCDH10	216	2.5615	0.0503092	Yes		MTHFR	211	2.39432	0.0149482	Yes
PALLD	307	1.71103	0.00672292	Yes		NUP205	486	1.2881	0.0267071	Yes		CDH13	280	2.30126	0.0500519	Yes		NCOA3	221	2.3706	0.0167883	Yes
CDKL5	311	1.69908	0.00866964	Yes		NUP62	488	1.28706	0.0313728	Yes		PCDHGC5	292	2.25689	0.0548338	Yes		MYSM1	283	2.17049	0.0145963	Yes
BMPR2	312	1.69712	0.0108341	Yes		XPO1	519	1.25314	0.033903	Yes		UNC5D	307	2.21529	0.0593251	Yes		KDM7A	284	2.17002	0.0171343	Yes
NIN	343	1.64713	0.0108208	Yes		NUP210	530	1.24362	0.037906	Yes		ADGRL3	327	2.15567	0.0633318	Yes		SET	293	2.12862	0.0190521	Yes
AUTS2	377	1.57966	0.0105896	Yes		NHP2	535	1.23535	0.0423508	Yes		PTPRD	331	2.14116	0.068889	Yes		DPF3	402	1.88894	0.0132154	Yes
DCC	379	1.57856	0.0126815	Yes		RBM15B	540	1.23275	0.0467955	Yes		ALCAM	414	1.93584	0.0667904	Yes		DNMT3B	413	1.86257	0.0149781	Yes
ARHGAP35	399	1.54211	0.0134667	Yes		RBM8A	579	1.19261	0.0487366	Yes		PCDH20	424	1.92186	0.0717662	Yes		PAXBP1	415	1.85841	0.0174386	Yes
RAPH1	402	1.54008	0.0154861	Yes		NCBP1	586	1.18915	0.0530342	Yes		CDH8	528	1.70642	0.0676326	Yes		PPM1F	425	1.83845	0.0192788	Yes
VLDLR	420	1.52082	0.0164164	Yes		CCT3	604	1.17381	0.0565216	Yes		PCDHB8	545	1.67717	0.07193	Yes		PHF10	497	1.71529	0.0163113	Yes
BCL11B	477	1.44704	0.0145156	Yes		CPSF2	719	1.08625	0.0528663	Yes		PCDHGA9	619	1.57763	0.0707036	Yes		KMT2D	509	1.69449	0.0179964	Yes
PAX6	494	1.42892	0.0155186	Yes		SFPQ	724	1.08413	0.0573111	Yes		PCDHGA7	628	1.56402	0.0757763	Yes		UTY	521	1.68026	0.0196815	Yes
XK	579	1.33642	0.0115851	Yes		DHX36	789	1.03173	0.0573376	Yes		PCDHB12	634	1.54818	0.0811397	Yes		KDM6B	566	1.59677	0.0188076	Yes
ALCAM	589	1.32959	0.0130962	Yes		DDX39B	823	1.00809	0.0596469	Yes		L1CAM	756	1.4046	0.0752617	Yes		TAF5	649	1.49386	0.0149871	Yes
FSTL4	602	1.31573	0.0143896	Yes		SRSF7	850	0.984493	0.0624716	Yes		CNTN6	803	1.34844	0.0766519	Yes		CBX8	673	1.46365	0.0157417	Yes
UNC5B	610	1.3096	0.0160459	Yes		FIP1L1	868	0.971285	0.0659591	Yes		LRRC4C	864	1.29619	0.0766853	Yes		KDM3B	690	1.44642	0.0170391	Yes
ANK3	662	1.26238	0.0145081	Yes		NUTF2	892	0.95746	0.0690048	Yes		TENM2	884	1.28323	0.080692	Yes		NIPBL	717	1.42508	0.017561	Yes
UNC5C	674	1.25575	0.015874	Yes		IWS1	903	0.954281	0.0730078	Yes		NLGN1	886	1.2814	0.086443	Yes		CLOCK	760	1.39093	0.0168423	Yes
ADCY1	702	1.22473	0.0160784	Yes		SDAD1	931	0.936749	0.0757589	Yes		IL1RAPL1	908	1.26389	0.0902559	Yes		HUWE1	801	1.35994	0.0162786	Yes
ALS2	706	1.22268	0.0180252	Yes		HSF1	950	0.927621	0.0791727	Yes		LRFN5	919	1.25321	0.0951348	Yes		PRKCB	811	1.34691	0.0181188	Yes
NTRK3	715	1.21786	0.0196089	Yes		SSB	955	0.924443	0.0836175	Yes		NECTIN3	1036	1.14976	0.0897413	Yes		SIN3B	843	1.32106	0.018253	Yes
SPTB	716	1.21743	0.0217734	Yes		PARP11	1042	0.884254	0.082024	Yes		PCDHAC1	1202	1.03335	0.0795994	Yes		ING5	845	1.3192	0.0207135	Yes
DCLK1	718	1.2163	0.0238653	Yes		HNRNPA1	1059	0.876257	0.0855852	Yes		CDH4	1284	0.97758	0.0775977	Yes		KMT2B	852	1.31321	0.0227864	Yes
ENAH	745	1.19344	0.0241423	Yes		ALYREF	1113	0.852845	0.0864217	Yes		PCDHB15	1325	0.95899	0.0795693	Yes		USP15	866	1.30053	0.0243164	Yes
LGI1	766	1.17498	0.0248549	Yes		HNRNPA3	1142	0.836076	0.0890992	Yes		CLDN12	1329	0.956709	0.0851266	Yes		KDM1B	880	1.2899	0.0258464	Yes
NRXN3	774	1.17175	0.0265113	Yes		CCT5	1158	0.830261	0.0927339	Yes		SLITRK1	1376	0.922564	0.0865167	Yes		KMT2A	948	1.23236	0.023189	Yes
CNTN2	815	1.14653	0.025772	Yes		NXT1	1170	0.824636	0.0966633	Yes		CNTN4	1383	0.91741	0.0917832	Yes		SUV39H2	960	1.22453	0.0248741	Yes
NPTX1	850	1.12234	0.0254682	Yes		BICD1	1206	0.808354	0.0988253	Yes		GRID2	1394	0.91145	0.0966621	Yes		PRKAA2	974	1.21357	0.0264041	Yes
JAK2	855	1.11985	0.0273423	Yes		RAN	1222	0.802968	0.10246	Yes		ROBO2	1488	0.861942	0.0934975	Yes		TBL1XR1	1007	1.17857	0.0264608	Yes
EPHA6	886	1.09652	0.027329	Yes		XPOT	1317	0.761976	0.100277	Yes		KIRREL3	1509	0.85189	0.0974073	Yes		USP49	1021	1.1692	0.0279908	Yes
CYFIP2	904	1.08839	0.0282594	Yes		NMD3	1326	0.75848	0.104428	Yes		PCDH9	1535	0.841644	0.100833	Yes		VRK1	1047	1.15505	0.0285903	Yes
PLXNA4	935	1.07083	0.028246	Yes		XPO7	1354	0.748652	0.107179	Yes		TENM4	1545	0.83648	0.105808	Yes		PRKCA	1116	1.11824	0.0258554	Yes
PAK3	966	1.05499	0.0282327	Yes		SMG7	1392	0.738391	0.109194	Yes		NTNG1	1566	0.822771	0.109718	Yes		RNF2	1118	1.11681	0.0283159	Yes
MAPK8IP3	978	1.04543	0.0295986	Yes		ATXN2	1438	0.721753	0.110619	Yes		MAPK7	1649	0.783693	0.10762	Yes		KANSL2	1127	1.11078	0.0302337	Yes
NUMB	979	1.04531	0.0317631	Yes		THOC7	1443	0.720223	0.115064	Yes		FAT4	1654	0.780558	0.11308	Yes		MIER2	1174	1.0826	0.0292047	Yes
SEMA3F	1029	1.01071	0.0303704	Yes		CPSF1	1445	0.720058	0.11973	Yes		MMP24	1770	0.724852	0.107783	Yes		UIMC1	1176	1.08197	0.0316653	Yes
PRKCA	1044	0.999146	0.0315186	Yes		NOP58	1489	0.704384	0.121303	Yes		RIC8A	1799	0.709589	0.110918	Yes		SIRT7	1191	1.07017	0.0331177	Yes
MTR	1081	0.974836	0.0310697	Yes		AHCTF1	1657	0.658218	0.113744	Yes		CADM1	1801	0.709418	0.116669	Yes		JADE3	1198	1.06492	0.0351905	Yes
FRS2	1112	0.957118	0.0310563	Yes		THOC1	1664	0.656149	0.118042	Yes		ADGRL1	1813	0.702166	0.121451	Yes		PRMT2	1210	1.05576	0.0368756	Yes
NFASC	1114	0.956949	0.0331482	Yes		CCT7	1807	0.620405	0.112325	Yes		CDH7	1855	0.690026	0.123326	Yes		PRDM2	1246	1.04395	0.0366997	Yes
BAIAP2	1130	0.945351	0.0342238	Yes		MAGOHB	1835	0.615087	0.115076	Yes		CDH11	1950	0.652082	0.120064	Yes		BAZ1B	1254	1.04061	0.038695	Yes
SIPA1L1	1141	0.940847	0.0356624	Yes		SNUPN	1893	0.600671	0.115618	Yes		PCDHAC2	1964	0.646255	0.124652	Yes		ATRX	1280	1.02521	0.0392944	Yes
SOS1	1152	0.935435	0.0371009	Yes		PURA	1896	0.600109	0.12021	Yes		PCDH11X	2050	0.619876	0.122263	Yes		KDM4C	1290	1.01669	0.0411346	Yes
PIK3CB	1153	0.934632	0.0392654	Yes		SRRM1	1920	0.593719	0.123256	Yes		GPC4	2117	0.5927	0.121715	Yes		SETD5	1293	1.01495	0.0435176	Yes
USP9X	1155	0.932659	0.0413573	Yes		SHQ1	1926	0.590579	0.127627	Yes		ATP2C1	2134	0.589089	0.126012	Yes		TAF6L	1301	1.0075	0.0455129	Yes
SEMA6D	1167	0.927162	0.0427233	Yes		RNPS1	1937	0.588815	0.13163	Yes		ACVR1	2138	0.587129	0.13157	Yes		CAMK2D	1376	0.973891	0.0423127	Yes
CHRNB2	1171	0.925725	0.04467	Yes		EIF5A	1960	0.584414	0.134749	Yes		SLITRK2	2247	0.554707	0.126951	Yes		SUZ12	1418	0.952638	0.0416715	Yes
NEO1	1172	0.925035	0.0468345	Yes		CCT4	1990	0.577681	0.137353	Yes		PCDHGB1	2308	0.535676	0.126985	Yes		USP51	1422	0.950304	0.043977	Yes
GRB7	1177	0.92277	0.0487086	Yes		NUP153	2024	0.571248	0.139662	Yes		FAT3	2321	0.533774	0.13167	Yes		TET2	1424	0.9498	0.0464375	Yes
SEMA3A	1181	0.921823	0.0506553	Yes		ATR	2283	0.51616	0.125403	Yes		PIK3CB	2387	0.515236	0.131219	Yes		TRIP12	1465	0.927699	0.0458738	Yes
STK24	1206	0.908069	0.0510775	Yes		TCP1	2286	0.514652	0.129995	Yes		CDH10	2468	0.486786	0.129314	Yes		MIER1	1507	0.910084	0.0452326	Yes
SKIL	1229	0.8988	0.0516449	Yes		XPO5	2288	0.514453	0.134661	Yes		PCDHA11	2498	0.477333	0.132352	Yes		NCOA1	1554	0.893206	0.0442037	Yes
NRP1	1236	0.894323	0.0533739	Yes		SMG1	2323	0.506183	0.136896	Yes		NRXN1	2555	0.461358	0.132773	Yes		YEATS2	1570	0.881939	0.0455786	Yes
PARD3	1255	0.887287	0.0542317	Yes		NAF1	2330	0.505131	0.141194	Yes		CELSR3	2573	0.457658	0.136973	Yes		CUL4B	1571	0.881857	0.0481167	Yes
ZSWIM4	1264	0.884741	0.0558154	Yes		PHAX	2365	0.497565	0.143429	Yes		PCDHA5	2631	0.439244	0.137297	Yes		PCGF6	1595	0.873274	0.0488712	Yes
NTRK2	1287	0.872219	0.0563828	Yes		MYO1C	2398	0.491006	0.145812	Yes		PCDHGA11	2784	0.39966	0.128415	Yes		BRPF1	1599	0.872084	0.0511767	Yes
BOC	1296	0.86781	0.0579665	Yes		NUP107	2527	0.466056	0.141126	Yes		CDH18	2791	0.39755	0.133682	Yes		APOBEC1	1615	0.86381	0.0525516	Yes
CHL1	1297	0.867799	0.0601311	Yes		ZNHIT6	2689	0.439295	0.13401	Yes		CDH12	2805	0.394249	0.13827	Yes		SETD6	1616	0.863761	0.0550897	Yes
SEMA3E	1298	0.867588	0.0622956	Yes		SLU7	2691	0.439167	0.138676	Yes		ITGAM	2807	0.394179	0.144021	Yes		HDAC11	1718	0.823162	0.0497959	Yes
SLITRK6	1304	0.863658	0.0640971	Yes		LTV1	2703	0.437807	0.142605	Yes		PCDHGA3	2831	0.388348	0.14764	Yes		SETD1B	1721	0.822864	0.0521788	Yes
PSEN1	1319	0.858681	0.0652453	Yes		AGFG1	2872	0.411054	0.134973	Yes		VCAM1	2849	0.381696	0.15184	Yes		USP7	1722	0.82284	0.0547169	Yes
CDH11	1325	0.857148	0.0670468	Yes		TERF2	2896	0.407102	0.138019	Yes		DCHS1	2882	0.375132	0.154587	Yes		ATF2	1729	0.820362	0.0567897	Yes
DOK1	1326	0.857044	0.0692113	Yes		EXOSC3	2897	0.407011	0.142758	Yes		SLITRK3	2918	0.366819	0.157044	Yes		ATF7IP	1764	0.808353	0.0566913	Yes
ZEB2	1340	0.851719	0.070432	Yes		U2AF1L4	2927	0.401713	0.145362	Yes		PKD1	2927	0.365376	0.162116	Yes		RCOR1	1775	0.802574	0.058454	Yes
USP33	1348	0.84988	0.0720884	Yes		FYTTD1	2945	0.399469	0.148849	Yes		PCDHGB2	2981	0.352104	0.162828	Yes		BRD8	1792	0.79535	0.0597513	Yes
CREB1	1442	0.817238	0.0675015	Yes		RFTN1	2965	0.395626	0.15219	Yes		PCDHGB5	3028	0.341167	0.164218	Yes		PKN1	1803	0.790536	0.061514	Yes
EPHA3	1473	0.806281	0.0674882	Yes		SEH1L	2986	0.39189	0.155456	Yes		PCDH17	3060	0.332794	0.167062	Yes		ASXL1	1827	0.77968	0.0622685	Yes
ABL1	1477	0.804622	0.0694349	Yes		G3BP2	2989	0.390839	0.160048	Yes		TRO	3120	0.318493	0.167192	Yes		MPHOSPH8	1839	0.776361	0.0639536	Yes
PLXNB3	1479	0.804394	0.0715268	Yes		EIF4E	3022	0.385764	0.162431	Yes		CD164	3169	0.309463	0.168389	Yes		ASH1L	1876	0.762851	0.0637001	Yes
KIF13B	1549	0.774439	0.0686822	Yes		MX2	3069	0.377879	0.163783	Yes		PCDHGC3	3179	0.306821	0.173364	Yes		TADA1	1877	0.762716	0.0662382	Yes
TNR	1569	0.768873	0.0694674	Yes		CCT8	3108	0.373905	0.165724	Yes		CADM3	3221	0.296104	0.175239	Yes		IWS1	1899	0.756052	0.0671479	Yes
LRIG2	1615	0.746502	0.0683651	Yes		YTHDC1	3164	0.366242	0.166414	Yes		KIFAP3	3230	0.293841	0.180312	Yes		LEO1	1909	0.75123	0.0689881	Yes
CSF1R	1642	0.73621	0.0686421	Yes		TPR	3197	0.361244	0.168796	Yes		PCDHB16	3252	0.289188	0.184125	Yes		RBM14	1932	0.747139	0.0698202	Yes
SLITRK1	1649	0.734199	0.0703711	Yes		EIF4A3	3391	0.336	0.159324	Yes		CDH6	3257	0.287979	0.189585	Yes		SAP30	1948	0.743431	0.0711951	Yes
ZSWIM5	1675	0.725558	0.0707207	Yes		NUP155	3434	0.330811	0.16097	Yes		ROBO1	3274	0.285108	0.193882	Yes		RUVBL1	2038	0.714697	0.0668318	Yes
PTPRA	1677	0.724253	0.0728126	Yes		TERF1	3475	0.324547	0.162764	Yes		PCDHGB6	3280	0.283935	0.199246	Yes		FMR1	2040	0.71409	0.0692923	Yes
TBR1	1683	0.722576	0.0746141	Yes		RUVBL2	3566	0.312324	0.160876	Yes		PCDHGA6	3321	0.271804	0.201217	Yes		CHD1	2078	0.701506	0.0689613	Yes
PIK3CA	1692	0.718826	0.0761979	Yes		EXOSC10	3586	0.309986	0.164216	Yes		PCDH7	3673	0.205212	0.17305	No		EID1	2155	0.681099	0.0656061	Yes
GAB1	1694	0.718497	0.0782898	Yes		THOC5	3598	0.308088	0.168146	Yes		LRRC4	3786	0.182947	0.168045	No		MTA2	2158	0.680239	0.067989	Yes
PTCH1	1695	0.71825	0.0804543	Yes		RAE1	3608	0.307268	0.172222	Yes		ITGB1	3838	0.173633	0.16895	No		ZNF451	2160	0.67909	0.0704496	Yes
APP	1727	0.70945	0.0803683	Yes		NUP85	3676	0.297074	0.172028	Yes		MAPK14	3866	0.169942	0.172182	No		MAP3K12	2249	0.652162	0.0661638	Yes
EPHA10	1750	0.701856	0.0809357	Yes		SENP2	3801	0.283351	0.167636	Yes		PCDHB14	3916	0.163359	0.173281	No		PRMT8	2260	0.650272	0.0679265	Yes
NTNG1	1758	0.699572	0.0825921	Yes		NPM1	3831	0.280347	0.17024	Yes		PCDHA7	3953	0.15841	0.17564	No		ZMPSTE24	2261	0.649524	0.0704645	Yes
UNC5A	1778	0.693604	0.0833773	Yes		SARNP	3834	0.280016	0.174832	Yes		PCDHB18P	4048	0.145628	0.172379	No		TBL1X	2272	0.647869	0.0722272	Yes
EPHA4	1836	0.676618	0.0814038	Yes		MAGOH	3950	0.268123	0.171103	Yes		PCDHGA4	4473	0.0801001	0.137138	No		JMJD1C	2288	0.643205	0.0736021	Yes
PTPN11	1884	0.66055	0.0801564	Yes		TOMM20	3971	0.266509	0.17437	Yes		PCDHGA5	4506	0.0743741	0.139884	No		PHF20	2346	0.626883	0.0717202	Yes
CDH2	1902	0.655952	0.0810867	Yes		BCCIP	4010	0.261483	0.176311	Yes		PCDHGB7	4507	0.07428	0.145732	No		TET3	2355	0.624278	0.0736379	Yes
LRRC4C	1905	0.654995	0.0831061	Yes		SIDT2	4092	0.250917	0.175085	Yes		TGFBR2	4514	0.0731391	0.150999	No		HDAC9	2375	0.621416	0.0747027	Yes
ROBO2	1913	0.653501	0.0847624	Yes		DDX39A	4233	0.236201	0.169515	Yes		PCDHGA12	4641	0.0573317	0.144636	No		TADA2A	2381	0.620466	0.076853	Yes
PTEN	1935	0.64594	0.0854024	Yes		PARN	4293	0.230182	0.16991	Yes		FGFRL1	4691	0.0513166	0.145736	No		MBD1	2428	0.604239	0.0758241	Yes
CELSR3	1952	0.642444	0.0864054	Yes		CHTOP	4305	0.229251	0.173839	Yes		PCDHGA2	4722	0.047843	0.148677	No		MECP2	2437	0.602351	0.0777418	Yes
APBB2	1967	0.637011	0.0875535	Yes		NOP10	4334	0.226725	0.176517	Yes		CLSTN2	4729	0.0469337	0.153943	No		RNF20	2475	0.593118	0.0774108	Yes
TIAM1	1970	0.63632	0.0895728	Yes		MEX3D	4468	0.211566	0.171462	Yes		MAP2K5	4928	0.020545	0.140603	No		EYA3	2480	0.591851	0.0796387	Yes
SLC9A6	1984	0.632952	0.0907936	Yes		ZNHIT3	4497	0.208984	0.17414	Yes		DAB1	4965	0.0167037	0.142962	No		UBR5	2523	0.581556	0.0789199	Yes
ITGA4	2021	0.626677	0.0903447	Yes		NUP43	4567	0.20217	0.173798	Yes		PTPRS	4997	0.0125598	0.145806	No		KAT8	2544	0.575098	0.0799071	Yes
POU3F2	2044	0.620396	0.0909121	Yes		DCP2	4574	0.2016	0.178096	Yes		PCDHGB4	5011	0.0109072	0.150394	No		HDAC2	2563	0.572437	0.0810494	Yes
CERS2	2136	0.597998	0.0864704	Yes		ZC3H3	4584	0.200579	0.182172	Yes		CDH20	5060	0.00498847	0.151591	No		PRDM9	2579	0.568198	0.0824243	Yes
GDNF	2140	0.597237	0.0884171	Yes		DHX38	4596	0.199926	0.186102	Yes		PTPRM	5160	-0.0075146	0.147845	No		HDAC4	2596	0.564798	0.0837217	Yes
CAMSAP2	2147	0.59629	0.0901461	Yes		ZC3H11A	4602	0.199538	0.190473	Yes		AMIGO2	5204	-0.0128376	0.149525	No		DR1	2597	0.564773	0.0862598	Yes
DAB1	2186	0.587478	0.0895519	Yes		TST	4626	0.197045	0.193519	Yes		PCDHA3	5234	-0.017356	0.152563	No		AKAP8	2621	0.559901	0.0870144	Yes
PAK1	2192	0.585356	0.0913535	Yes		ATM	4644	0.194425	0.197006	Yes		PCDHGA10	5257	-0.0197522	0.156279	No		FLCN	2631	0.556906	0.0888545	Yes
MATN2	2228	0.577473	0.0909771	Yes		ALKBH5	4743	0.185477	0.194529	Yes		PCDHGA1	5278	-0.0219191	0.160189	No		BAZ1A	2667	0.545403	0.0886786	Yes
VANGL2	2257	0.572402	0.091109	Yes		UPF3B	4766	0.183326	0.197648	Yes		ARVCF	5400	-0.03641	0.154311	No		AKAP8L	2686	0.540481	0.0898209	Yes
SLITRK4	2270	0.569515	0.0924023	Yes		SRSF11	4781	0.182245	0.201357	Yes		EMB	5528	-0.0510725	0.147851	No		PWP1	2749	0.526537	0.0875512	Yes
GLI3	2296	0.563002	0.0927519	Yes		MVP	4793	0.18032	0.205286	Yes		PTPN23	5581	-0.0574946	0.14866	No		TET1	2805	0.513941	0.0858244	Yes
RPS6KA5	2353	0.550415	0.0908511	Yes		DDX19A	4858	0.173364	0.205312	Yes		LRFN4	5743	-0.0797071	0.138906	No		PRMT3	2816	0.509707	0.0875871	Yes
DHFR	2425	0.534259	0.0878614	Yes		DDX19B	4875	0.171333	0.208874	Yes		PCDH8	5747	-0.0799509	0.144463	No		KDM5D	2843	0.50443	0.088109	Yes
SEMA7A	2428	0.533429	0.0898807	Yes		U2AF1	4904	0.168409	0.211551	Yes		PCDHA6	5759	-0.082143	0.149245	No		NSD1	2889	0.493327	0.0871576	Yes
APOD	2441	0.530943	0.091174	Yes		NUP50	4929	0.166328	0.214523	Yes		CNTN2	5768	-0.0844116	0.154318	No		MECOM	2937	0.48364	0.0860512	Yes
SPG11	2482	0.522583	0.0904347	Yes		ARC	4954	0.16322	0.217495	Yes		PCDHA10	5804	-0.0887818	0.156774	No		NAA50	2941	0.48317	0.0883566	Yes
PLP1	2483	0.522453	0.0925992	Yes		WRAP53	5058	0.154563	0.21465	Yes		CRB2	5824	-0.0919344	0.16078	No		PRMT1	2948	0.482039	0.0904294	Yes
ROBO3	2517	0.515193	0.0923681	Yes		NUP35	5125	0.148896	0.214529	Yes		AMIGO1	5868	-0.0980453	0.162461	No		DNMT1	2967	0.476606	0.0915717	Yes
UNC5D	2518	0.514792	0.0945326	Yes		POLDIP3	5190	0.142543	0.214556	Yes		PLXNB2	5908	-0.104833	0.16453	No		TAF9B	2987	0.47342	0.0926364	Yes
TSPAN2	2523	0.514185	0.0964067	Yes		CASC3	5243	0.13826	0.215466	Yes		CELSR2	5974	-0.113917	0.164079	No		KDM5B	3017	0.468691	0.0929258	Yes
SEMA6C	2524	0.513453	0.0985712	Yes		THOC6	5250	0.137776	0.219763	Yes		FXYD5	6045	-0.124676	0.163143	No		NELFE	3049	0.463333	0.09306	Yes
MAP1A	2545	0.508916	0.0992838	Yes		NCBP3	5316	0.131735	0.219716	Yes		NTNG2	6111	-0.134513	0.162692	No		DTX3L	3051	0.46268	0.0955205	Yes
MARK2	2546	0.508639	0.101448	Yes		RRS1	5318	0.131656	0.224382	Yes		TGFB2	6139	-0.137709	0.165923	No		SRCAP	3053	0.461971	0.097981	Yes
ETV1	2556	0.506599	0.102959	Yes		ZFP36L1	5495	0.116513	0.216161	Yes		ANXA3	6381	-0.178165	0.148416	No		ARID4B	3059	0.461012	0.100131	Yes
AMIGO1	2604	0.4972	0.101712	Yes		SRSF4	5657	0.104206	0.209045	Yes		PECAM1	6408	-0.183493	0.151745	No		TAF5L	3092	0.454742	0.100188	Yes
GOLGA4	2707	0.478081	0.0964717	Yes		CPSF3	5686	0.10175	0.211722	Yes		IGSF21	6491	-0.197554	0.149646	No		USP22	3102	0.452766	0.102028	Yes
PIK3R1	2713	0.476996	0.0982733	Yes		NUPL2	5691	0.101263	0.216167	Yes		NPTN	6628	-0.222949	0.142315	No		PIWIL2	3113	0.450461	0.103791	Yes
KIF5C	2726	0.474525	0.0995666	Yes		PABPN1	5780	0.0950676	0.214426	Yes		PCDH1	6649	-0.22649	0.146224	No		HDAC6	3147	0.442473	0.10377	Yes
EXT1	2741	0.472188	0.100715	Yes		NOL6	5783	0.0948765	0.219018	Yes		DSCAM	6677	-0.231389	0.149456	No		TAF1	3148	0.442404	0.106308	Yes
NCAM2	2743	0.471931	0.102807	Yes		CCT6A	5849	0.0891407	0.218971	Yes		WNK1	6682	-0.231886	0.154916	No		KMT5C	3178	0.436852	0.106597	Yes
NR4A2	2755	0.469976	0.104173	Yes		UPF1	5960	0.0810881	0.21561	Yes		IGSF9B	6886	-0.265619	0.141092	No		NAA40	3197	0.433233	0.10774	Yes
CHN1	2786	0.462039	0.104159	Yes		PRPF18	6078	0.0719931	0.211734	Yes		PCDHA4	6904	-0.268313	0.145292	No		UBR2	3202	0.432687	0.109968	Yes
KLF7	2801	0.458045	0.105307	Yes		RUVBL1	6214	0.0628311	0.206532	Yes		CDH5	6934	-0.273844	0.14833	No		VEGFA	3232	0.427297	0.110257	Yes
ADGRB1	2804	0.457535	0.107327	Yes		CPSF4	6248	0.0602794	0.208841	Yes		CDH2	7314	-0.35126	0.117449	No		RTF1	3234	0.427234	0.112717	Yes
NRCAM	2805	0.457359	0.109491	Yes		NUP133	6255	0.0601027	0.213139	Yes		ROBO3	7444	-0.384134	0.110796	No		MSL3	3253	0.424689	0.11386	Yes
PLCG1	2861	0.446484	0.107663	Yes		TNKS	6289	0.0582001	0.215448	Yes		FAT1	7652	-0.428635	0.0965839	No		MORF4L2	3263	0.421999	0.1157	Yes
CTNNA1	2874	0.444934	0.108956	Yes		NCBP2	6319	0.0559813	0.218052	Yes		PCDHA13	7678	-0.435789	0.100009	No		ATXN7	3267	0.421657	0.118005	Yes
NTRK1	2875	0.444872	0.111121	Yes		SRSF2	6378	0.051748	0.21852	Yes		CLSTN3	8118	-0.561302	0.0633142	No		ATM	3308	0.41425	0.117442	Yes
EPHA7	2883	0.442979	0.112777	Yes		CKAP5	6401	0.0499474	0.22164	Yes		MDGA1	8268	-0.609336	0.0547228	No		ING2	3358	0.405264	0.11618	Yes
ATL1	2917	0.439747	0.112546	Yes		MRPL18	6409	0.0493932	0.225864	Yes		CLSTN1	8406	-0.65914	0.0472942	No		SETD2	3359	0.404668	0.118718	Yes
PTPRM	2935	0.436728	0.113476	Yes		NXT2	6437	0.047405	0.228615	Yes		EFNA5	8765	-0.805861	0.0184489	No		TADA2B	3368	0.403864	0.120636	Yes
EFNB1	2983	0.427273	0.112229	Yes		ENY2	6438	0.0473118	0.233354	Yes		LRRC4B	8792	-0.819004	0.0217772	No		PADI6	3388	0.399153	0.121701	Yes
ULK1	2991	0.425001	0.113885	Yes		SRSF6	6475	0.0444851	0.235442	Yes		FLRT3	8955	-0.910807	0.011926	No		JMJD6	3417	0.394328	0.122068	Yes
DSCAM	3021	0.419676	0.113945	Yes		THOC2	6546	0.0393365	0.235027	Yes		SDK2	9026	-0.949231	0.0109903	No		HDAC3	3445	0.387429	0.122512	Yes
COL25A1	3040	0.416735	0.114802	Yes		SLBP	6865	0.0168325	0.21635	Yes		MBP	9115	-1.0037	0.00831032	No		BRD7	3460	0.384734	0.123964	Yes
JAM3	3113	0.407723	0.11174	Yes		UPF2	6894	0.0147948	0.219027	Yes		MAG	9141	-1.02182	0.0117356	No		BRCA2	3495	0.378935	0.123866	Yes
SRF	3114	0.407703	0.113905	Yes		RPSA	6935	0.0115288	0.220821	Yes		CLDN10	9168	-1.03788	0.0150639	No		CTNNB1	3535	0.370781	0.12338	Yes
NEFM	3119	0.406946	0.115779	Yes		LRPPRC	7048	0.0038484	0.217313	Yes		DSCAML1	9217	-1.06802	0.0162602	No		KDM1A	3563	0.365986	0.123824	Yes
PLPPR4	3131	0.404564	0.117145	Yes		NUP54	7088	0.00136934	0.21918	Yes		IGSF11	9226	-1.0753	0.0213329	No		WAC	3658	0.352685	0.119073	Yes
SPART	3155	0.399063	0.117639	Yes		NDC1	7115	-0.000292998	0.222005	Yes		ESAM	9392	-1.16779	0.0111909	No		RNF168	3739	0.340386	0.115408	Yes
MYCBP2	3211	0.389575	0.115811	Yes		THOC3	7155	-0.00300954	0.223873	Yes		VSTM2L	9443	-1.21442	0.0121935	No		BRMS1L	3756	0.33828	0.116705	Yes
ISL1	3239	0.386282	0.116016	Yes		EXOSC2	7157	-0.00307769	0.228538	Yes		CDH24	9490	-1.25013	0.0135836	No		EYA1	3772	0.336089	0.11808	Yes
FOXG1	3243	0.384818	0.117962	Yes		HNRNPU	7175	-0.00446313	0.232026	Yes		CDH19	9676	-1.43611	0.00150348	No		KAT6A	3773	0.335884	0.120618	Yes
CXCL12	3249	0.383283	0.119764	Yes		RANBP17	7347	-0.0149576	0.224173	Yes		CLDN11	9704	-1.45159	0.0047349	No		SMARCAD1	3787	0.333096	0.122148	Yes
DRD2	3267	0.378982	0.120694	Yes		CCT2	7428	-0.0215433	0.223021	Yes		LRFN3	9765	-1.51522	0.00476834	No		BEND3	3805	0.331197	0.123368	Yes
SIAH1	3316	0.372355	0.119374	Yes		NUP188	7450	-0.0232172	0.226214	Yes		CDH22	9845	-1.63737	0.00296051	No		SNCA	3817	0.330158	0.125053	Yes
RGMA	3320	0.371387	0.121321	Yes		EIF6	7468	-0.0241932	0.229702	Yes		PLXNB3	9882	-1.67899	0.00531976	No		KMT5B	3834	0.327974	0.126351	Yes
DNM2	3342	0.368909	0.121961	Yes		PNPT1	7491	-0.0262108	0.232821	Yes		ROBO4	9916	-1.73824	0.00796972	No		CHEK1	3836	0.327086	0.128811	Yes
SEMA4C	3365	0.366233	0.122528	Yes		KHSRP	7499	-0.0266875	0.237045	Yes		CLDN5	9997	-1.90787	0.00606499	No		TRRAP	3860	0.323175	0.129566	Yes
RANBP9	3414	0.358771	0.121208	Yes		TSC1	7779	-0.0468513	0.221239	No		IL1RAP	9998	-1.91088	0.0119129	No		JARID2	3880	0.320075	0.13063	Yes
ADNP	3423	0.356831	0.122792	Yes		SETD2	7800	-0.0485492	0.224506	No		BSG	10107	-2.17396	0.00729476	No		HELLS	3907	0.315505	0.131152	Yes
LAMA2	3429	0.356032	0.124593	Yes		FMR1	7870	-0.0523922	0.224164	No		SPARCL1	10231	-2.60744	0.00122296	No		EP400	3916	0.314504	0.13307	Yes
NR4A3	3439	0.354686	0.126105	Yes		TGFBR2	7923	-0.0559611	0.225075	No		CX3CL1	10235	-2.62673	0.00678019	No		USP16	3964	0.308773	0.131964	Yes
SHH	3444	0.353856	0.127979	Yes		RFTN2	7948	-0.0583298	0.228047	No		MYADM	10272	-2.74338	0.00913943	No		KDM2A	3997	0.303565	0.13202	Yes
SPP1	3447	0.353573	0.129998	Yes		IGF2BP2	8168	-0.072694	0.216659	No		PCDHGC4	10459	-5.36208	-0.00303762	No		PRMT7	4019	0.299465	0.13293	Yes
SLITRK3	3464	0.351183	0.131001	Yes		SIDT1	8188	-0.0736837	0.219999	No		NECTIN1	10467	-5.96291	0.00213197	No		KDM5C	4054	0.294212	0.132831	Yes
SSH2	3478	0.349289	0.132222	Yes		UPF3A	8460	-0.0949669	0.204783	No								KMT2E	4137	0.281792	0.129011	Yes
FOLR1	3491	0.348066	0.133515	Yes		NXF1	8545	-0.10219	0.203337	No								JAK2	4183	0.2746	0.12806	Yes
TCTN1	3515	0.344716	0.13401	Yes		SRSF9	8548	-0.102536	0.207929	No								BRD1	4187	0.274207	0.130365	Yes
EFNA5	3528	0.343146	0.135303	Yes		EIF5A2	8995	-0.141124	0.179826	No								MSL1	4237	0.268179	0.129104	Yes
OPHN1	3692	0.318045	0.125635	Yes		SRSF5	9197	-0.157676	0.169764	No								PAF1	4255	0.265305	0.130323	Yes
SEMA5B	3713	0.314651	0.126347	Yes		AAAS	9221	-0.160495	0.17281	No								RLF	4262	0.263947	0.132396	Yes
NRP2	3739	0.311128	0.126697	Yes		RBFOX1	9292	-0.167325	0.172394	No								RYBP	4263	0.263769	0.134934	Yes
LHX9	3795	0.303959	0.124869	Yes		NUP214	9295	-0.167739	0.176986	No								HLCS	4310	0.256244	0.133905	Yes
PICALM	3872	0.294598	0.121516	Yes		FLOT1	9391	-0.176806	0.17473	No								EPC2	4339	0.251968	0.134272	Yes
TNFRSF21	3891	0.292004	0.122374	Yes		RPS15	9425	-0.18095	0.177039	No								PIH1D1	4414	0.24086	0.131072	Yes
NLGN3	3905	0.290287	0.123595	Yes		PIH1D1	9650	-0.206513	0.165284	No								CHTOP	4437	0.237961	0.131904	Yes
DDR1	3938	0.28639	0.123436	Yes		SMG6	9706	-0.211317	0.165973	No								EZH2	4448	0.236818	0.133667	Yes
MAP2	3940	0.286062	0.125528	Yes		SMG5	9722	-0.212602	0.169608	No								WDR82	4489	0.231837	0.133103	Yes
PAFAH1B1	3949	0.284211	0.127112	Yes		GLE1	10082	-0.254816	0.147911	No								KAT6B	4506	0.23023	0.1344	Yes
EGR2	3954	0.283629	0.128986	Yes		PRPF6	10213	-0.271174	0.143078	No								KDM4A	4561	0.223354	0.132751	Yes
TNFRSF12A	3966	0.282035	0.130352	Yes		WDR33	10276	-0.279043	0.143252	No								SETDB1	4570	0.221341	0.134669	Yes
DAG1	3993	0.278323	0.130629	Yes		DKC1	10277	-0.279046	0.147991	No								RBBP5	4599	0.21788	0.135036	Yes
WDR36	4016	0.276201	0.131196	Yes		DDX25	10413	-0.29821	0.142789	No								KANSL1L	4633	0.213885	0.135015	Yes
SYNGAP1	4050	0.271774	0.130965	Yes		ZNF385A	10714	-0.338514	0.125437	No								YEATS4	4642	0.212256	0.136933	Yes
CNR1	4057	0.271165	0.132694	Yes		QKI	10734	-0.341135	0.128777	No								SMYD2	4648	0.211723	0.139083	Yes
NKX2-1	4058	0.271118	0.134858	Yes		NUP98	10782	-0.349833	0.130056	No								KDM6A	4653	0.211186	0.141311	Yes
MAG	4067	0.269528	0.136442	Yes		HHEX	10811	-0.353522	0.132733	No								TADA3	4656	0.210756	0.143694	Yes
SLITRK2	4135	0.260485	0.133743	Yes		NUP37	10980	-0.379433	0.125101	No								UHRF1	4765	0.196083	0.137857	Yes
NPTN	4138	0.260242	0.135762	Yes		POM121C	11153	-0.406921	0.117175	No								PRKAA1	4774	0.194855	0.139775	Yes
SPTBN1	4146	0.259245	0.137418	Yes		POLR2D	11278	-0.427748	0.112783	No								SKI	4799	0.191458	0.140452	Yes
TRIM32	4159	0.257826	0.138712	Yes		IGF2BP3	11443	-0.460319	0.105446	No								LRRK2	4868	0.183392	0.137717	Yes
RAB11A	4167	0.256842	0.140368	Yes		NUP93	11505	-0.470239	0.105694	No								JADE2	4886	0.181623	0.138937	Yes
BMPR1B	4175	0.255507	0.142025	Yes		KIF5C	11535	-0.476506	0.108297	No								ZNF335	4887	0.181511	0.141475	Yes
CNP	4181	0.255096	0.143826	Yes		NUP88	11761	-0.521753	0.0964682	No								PRKD1	4894	0.180816	0.143548	Yes
DOK6	4186	0.254739	0.1457	Yes		RIOK2	11881	-0.550155	0.0924447	No								KMT2C	5005	0.168171	0.137556	Yes
EPHA5	4239	0.247166	0.14409	Yes		ZNF593	12047	-0.590069	0.0850338	No								MBIP	5078	0.159047	0.134511	Yes
FEZF2	4245	0.246651	0.145891	Yes		SUPT6H	12063	-0.594873	0.0886685	No								PER2	5084	0.157762	0.136661	Yes
PRKCQ	4246	0.246487	0.148056	Yes		SYMPK	12278	-0.669402	0.0776494	No								OGT	5096	0.156347	0.138347	Yes
RAB8A	4272	0.244204	0.148405	Yes		RBM26	12413	-0.718045	0.0725213	No								REST	5130	0.152466	0.138326	Yes
CDH4	4274	0.243946	0.150497	Yes		CDC40	12649	-0.820428	0.0599558	No								TAF7	5133	0.152242	0.140709	Yes
FOXD1	4339	0.235466	0.148016	Yes		BICD2	12757	-0.868525	0.0568159	No								MAPK8	5206	0.145017	0.137664	Yes
DOCK7	4346	0.234495	0.149745	Yes		MCM3AP	12774	-0.879377	0.060377	No								PAGR1	5219	0.143613	0.139271	Yes
PIK3CD	4355	0.234047	0.151328	Yes		PCID2	13272	-1.28163	0.0285184	No								SFPQ	5221	0.143555	0.141732	Yes
GFRA2	4365	0.232815	0.152839	Yes		AKAP8L	13280	-1.29737	0.0327423	No								PAXIP1	5281	0.137088	0.139695	Yes
EMB	4366	0.232729	0.155004	Yes		ZFP36	13708	-2.79817	0.00603831	No								SKP1	5297	0.135809	0.14107	Yes
CYFIP1	4371	0.232149	0.156878	Yes														NEK11	5313	0.13435	0.142445	Yes
NTN3	4380	0.230299	0.158462	Yes														DNMT3A	5325	0.132732	0.14413	Yes
ADARB1	4452	0.223045	0.155472	No														TAF12	5455	0.11871	0.136665	Yes
LRP4	4463	0.220709	0.156911	No														UBE2N	5456	0.118644	0.139203	Yes
LAMB2	4576	0.206768	0.150944	No														CXXC1	5531	0.113868	0.136002	Yes
JUN	4620	0.201473	0.149987	No														BAZ2A	5545	0.112251	0.137533	Yes
RNF6	4640	0.200275	0.150773	No														PHC1	5568	0.110383	0.138365	Yes
PLXNA2	4694	0.194718	0.14909	No														NAA60	5592	0.108352	0.139119	Yes
RTN4RL1	4753	0.187594	0.147043	No														SMAD4	5633	0.103222	0.138556	Yes
KREMEN1	4763	0.186536	0.148555	No														BCL6	5635	0.103145	0.141016	Yes
NRTN	4831	0.178607	0.145855	No														DOT1L	5671	0.0996585	0.14084	Yes
IRS2	4843	0.177595	0.147221	No														HIPK4	5674	0.0993436	0.143223	Yes
SEMA5A	4862	0.176179	0.148079	No														SETD1A	5703	0.0960426	0.14359	Yes
NDEL1	4878	0.174655	0.149155	No														WDR5	5713	0.0951175	0.14543	Yes
IGSF9	4967	0.164831	0.144931	No														PCGF5	5736	0.0928941	0.146262	Yes
FN1	4978	0.163541	0.146369	No														MTA3	5749	0.0918753	0.14787	Yes
MAPK1	4979	0.163244	0.148534	No														WDR70	5766	0.0902232	0.149167	Yes
EFNA1	5108	0.149512	0.141406	No														EP300	5832	0.0840531	0.146665	Yes
KIF5A	5116	0.148456	0.143062	No														UBE2A	5904	0.0771795	0.143697	Yes
WNT7A	5127	0.147067	0.144501	No														DPY30	5912	0.0765974	0.145693	Yes
RTN4	5128	0.147065	0.146665	No														SUPT3H	5918	0.0757935	0.147843	Yes
SEMA3B	5155	0.144719	0.146942	No														PRKCD	5963	0.0721618	0.146969	Yes
BMP7	5189	0.14167	0.146711	No														PHF19	5970	0.0716295	0.149042	Yes
MAP1S	5246	0.13353	0.14481	No														RIF1	6009	0.0685366	0.148633	Yes
MAPT	5259	0.132769	0.146104	No														RING1	6040	0.0655023	0.148845	Yes
GAB2	5331	0.12705	0.143114	No														KAT2A	6111	0.0571336	0.145955	Yes
ISLR2	5334	0.126788	0.145133	No														EPC1	6132	0.0560245	0.146942	Yes
FAM129B	5344	0.126085	0.146645	No														PRMT5	6145	0.0549377	0.14855	Yes
OMG	5385	0.122017	0.145905	No														TAF9	6220	0.0492581	0.14535	Yes
RAB10	5396	0.120984	0.147344	No														DRD1	6229	0.0484735	0.147268	Yes
TRAK2	5414	0.118609	0.148274	No														NOC2L	6276	0.0440663	0.146239	Yes
DRAXIN	5471	0.113061	0.146373	No														KANSL3	6278	0.043987	0.148699	Yes
SEMA4A	5556	0.106007	0.14244	No														WDR5B	6290	0.0433822	0.150384	Yes
SEMA4B	5580	0.103849	0.142935	No														PYGO2	6297	0.0430124	0.152457	Yes
B4GALT6	5626	0.100666	0.141832	No														UBE2B	6306	0.0422511	0.154375	Yes
NTN4	5729	0.09001	0.136592	No														FBLL1	6322	0.040412	0.15575	Yes
HSP90AA1	5827	0.0816179	0.131715	No														DPF1	6394	0.0353396	0.152782	Yes
EPHB3	5869	0.0782092	0.130903	No														PRDM16	6395	0.0353267	0.15532	Yes
PTPRS	5897	0.0764285	0.131107	No														JADE1	6403	0.0345542	0.157316	Yes
EFNB3	5959	0.0726396	0.128844	No														SIN3A	6523	0.0218896	0.150626	Yes
CRABP2	6023	0.067889	0.126435	No														SMYD1	6553	0.0187768	0.150915	Yes
LLGL1	6025	0.0677885	0.128527	No														SAP30L	6578	0.0159341	0.151592	Yes
SSH1	6058	0.0652358	0.128368	No														RNF8	6589	0.0148658	0.153355	Yes
NEFL	6069	0.064235	0.129807	No														POLE4	6592	0.014631	0.155738	Yes
ZSWIM8	6111	0.0606634	0.128995	No														ARRB1	6593	0.0145112	0.158276	Yes
NECTIN1	6117	0.0604185	0.130796	No														FBL	6653	0.00910534	0.156239	Yes
CNTN4	6193	0.0552751	0.127516	No														EZH1	6685	0.00672867	0.156373	Yes
NEXN	6212	0.0540486	0.128374	No														KDM4D	6695	0.00617507	0.158213	Yes
SEMA6A	6236	0.0522168	0.128869	No														WDR61	6764	0.00036392	0.155478	Yes
CXCR4	6256	0.0503393	0.129654	No														PRDM5	6821	-0.00443953	0.153674	Yes
SEMA4D	6327	0.0445704	0.126737	No														MAP3K7	6855	-0.00713965	0.153653	Yes
NR2E1	6378	0.0407982	0.125271	No														MSL2	6917	-0.0121179	0.151461	Yes
LINGO1	6425	0.0370429	0.124096	No														ATG5	6934	-0.013097	0.152759	Yes
ATP8A2	6472	0.0332908	0.122922	No														PHF2	6935	-0.0131137	0.155297	Yes
NOG	6521	0.0291614	0.121602	No														GTF2B	6947	-0.0145648	0.156982	Yes
PPP3CB	6609	0.0230436	0.11745	No														SETD7	6963	-0.0157537	0.158357	Yes
SHANK3	6633	0.0215716	0.117945	No														MRGBP	7053	-0.0229876	0.153993	No
ULK2	6716	0.0146372	0.114157	No														ZNHIT1	7236	-0.0387169	0.142419	No
TRPV2	6783	0.0101434	0.11153	No														BRCC3	7246	-0.039155	0.144259	No
TRAK1	6813	0.00725517	0.111589	No														KANSL1	7277	-0.0415333	0.14447	No
BCL2	6826	0.00648763	0.112883	No														KDM8	7279	-0.0415647	0.146931	No
FLRT2	6841	0.00519677	0.114031	No														CTCF	7283	-0.0419264	0.149236	No
NCAM1	6853	0.00429411	0.115397	No														SART3	7314	-0.0445999	0.149448	No
NTN1	6932	-0.000223608	0.111899	No														HDAC10	7361	-0.0488683	0.148419	No
TRPC5	6940	-0.000673914	0.113555	No														ENY2	7459	-0.0569729	0.143436	No
PTPRF	6960	-0.00225955	0.11434	No														MTF2	7477	-0.0585406	0.144655	No
SPTAN1	6982	-0.00353159	0.11498	No														SETDB2	7552	-0.0652209	0.141455	No
SEMA4G	7000	-0.0050794	0.115911	No														ZBTB7B	7595	-0.0686338	0.140737	No
ZFYVE27	7027	-0.00807339	0.116188	No														AURKA	7682	-0.0755122	0.136606	No
S100A6	7062	-0.00980803	0.115884	No														MEAF6	7690	-0.0767023	0.138601	No
EFNB2	7086	-0.0113985	0.116379	No														SATB1	7770	-0.0844136	0.135013	No
RAB21	7091	-0.0115678	0.118253	No														ZNF274	7818	-0.0882453	0.133907	No
CHODL	7202	-0.018991	0.112432	No														TAF10	7846	-0.0910853	0.134351	No
SEMA3D	7260	-0.0239683	0.110458	No														ATXN7L3	7854	-0.0922896	0.136347	No
SCARF1	7284	-0.0258167	0.110953	No														MORC2	7855	-0.0924955	0.138885	No
MCF2	7315	-0.0283524	0.11094	No														SPI1	7865	-0.0934995	0.140725	No
SPTBN5	7378	-0.0330335	0.108604	No														SUPT6H	7867	-0.0936338	0.143185	No
CDK5R1	7398	-0.0344466	0.109389	No														USP21	7911	-0.0980422	0.142389	No
SHC1	7418	-0.035988	0.110174	No														ASH2L	8006	-0.106474	0.137638	No
PLXNC1	7427	-0.0367203	0.111758	No														PRMT9	8027	-0.108611	0.138625	No
SEMA3C	7488	-0.0418955	0.109566	No														BRCA1	8106	-0.115809	0.135115	No
EFNA2	7492	-0.0421465	0.111513	No														MEN1	8129	-0.117781	0.135947	No
GRIN1	7519	-0.0441716	0.11179	No														DDB1	8142	-0.1192	0.137555	No
SLIT1	7555	-0.0469746	0.111414	No														EED	8167	-0.121201	0.138232	No
MYPN	7595	-0.0497303	0.110747	No														BAP1	8220	-0.125865	0.136737	No
SMO	7609	-0.0506401	0.111968	No														BRPF3	8259	-0.129795	0.136329	No
SPAST	7631	-0.0523172	0.112608	No														CDK9	8332	-0.137883	0.133284	No
RUFY3	7662	-0.0541269	0.112595	No														KDM3A	8334	-0.138022	0.135744	No
VCL	7728	-0.0597016	0.11004	No														PRMT6	8498	-0.15899	0.125643	No
PTK2	7758	-0.061809	0.1101	No														BRD4	8520	-0.161108	0.126552	No
B4GAT1	7775	-0.063194	0.111103	No														MBD2	8522	-0.161233	0.129013	No
AFG3L2	7801	-0.0646604	0.111452	No														KDM2B	8550	-0.164004	0.129457	No
RTN4RL2	7820	-0.0665166	0.11231	No														PRDM4	8598	-0.17095	0.128351	No
CRTAC1	7842	-0.068813	0.11295	No														HDAC5	8657	-0.177845	0.126391	No
NOTCH1	7881	-0.0709781	0.112356	No														IGF2	8665	-0.178815	0.128387	No
TNN	7889	-0.0718896	0.114012	No														BCOR	8672	-0.180157	0.13046	No
NGFR	7895	-0.072104	0.115814	No														PCGF2	8680	-0.180992	0.132455	No
TSPO	7902	-0.0726643	0.117543	No														MORF4L1	8877	-0.205176	0.119794	No
CNTN6	7905	-0.0727689	0.119562	No														RNF40	8888	-0.206661	0.121557	No
BRSK2	7945	-0.0756759	0.118895	No														SUV39H1	8915	-0.209373	0.122079	No
SHC3	7952	-0.0760889	0.120624	No														KAT5	8997	-0.21978	0.118336	No
PLXNB1	7971	-0.0771921	0.121482	No														CRTC2	9031	-0.223562	0.118315	No
ARTN	8001	-0.0792208	0.121541	No														SGF29	9185	-0.248051	0.108989	No
NUMBL	8014	-0.0801421	0.122835	No														MLLT6	9225	-0.254273	0.108503	No
BDNF	8019	-0.0806007	0.124709	No														RPS6KA5	9242	-0.257949	0.1098	No
HSP90AB1	8089	-0.0855432	0.121864	No														RPS6KA4	9250	-0.258473	0.111796	No
DPYSL5	8173	-0.092779	0.118003	No														JDP2	9253	-0.2588	0.114179	No
ROBO1	8254	-0.0980231	0.11436	No														PHB	9349	-0.271857	0.10935	No
KLK8	8280	-0.100136	0.11471	No														CHD5	9385	-0.276593	0.109174	No
SSH3	8292	-0.101181	0.116076	No														MTA1	9421	-0.282552	0.108998	No
LPAR3	8374	-0.108524	0.11236	No														EPOP	9472	-0.291193	0.107659	No
RAP1GAP	8377	-0.108771	0.114379	No														HDAC1	9473	-0.291197	0.110197	No
DLX5	8476	-0.117332	0.109429	No														EHMT2	9575	-0.306784	0.104903	No
MAP6	8478	-0.117741	0.111521	No														CARM1	9611	-0.311567	0.104727	No
RYK	8522	-0.122155	0.110564	No														TRIM16	9626	-0.313805	0.10618	No
RNF165	8689	-0.136353	0.100678	No														CCNB1	9737	-0.33054	0.100188	No
LHX2	8734	-0.1407	0.0996482	No														NTMT1	9740	-0.331139	0.102571	No
B4GALT5	8736	-0.140792	0.10174	No														MBD3	9742	-0.332231	0.105032	No
STXBP1	8866	-0.152061	0.0945398	No														PCGF1	9790	-0.340092	0.103925	No
ERBB2	8945	-0.160256	0.0910419	No														EYA2	9802	-0.341264	0.10561	No
WNT3	8953	-0.160958	0.0926982	No														ELK4	9804	-0.341403	0.108071	No
PTPRZ1	8981	-0.163841	0.0929027	No														AUTS2	9818	-0.343075	0.109601	No
GRN	8986	-0.164207	0.0947768	No														HAT1	9838	-0.346226	0.110665	No
VASP	9009	-0.166568	0.0953442	No														SMARCB1	9853	-0.348712	0.112118	No
SLIT2	9068	-0.172447	0.0932982	No														ELP3	9930	-0.362839	0.108763	No
FLRT3	9141	-0.179772	0.0902358	No														PPARGC1A	9988	-0.370152	0.106881	No
LYPLA2	9157	-0.181198	0.0913114	No														DPF2	10132	-0.39638	0.0983302	No
UST	9170	-0.182599	0.0926047	No														CCNA2	10147	-0.399773	0.0997826	No
TSKU	9236	-0.189965	0.0900505	No														SUDS3	10186	-0.408923	0.0993741	No
SH3KBP1	9393	-0.205711	0.0808902	No														USP3	10235	-0.417279	0.09819	No
EPHA2	9451	-0.211977	0.0789168	No														NAP1L2	10263	-0.422759	0.0986344	No
ILK	9493	-0.215839	0.0781049	No														COPRS	10301	-0.429094	0.0983034	No
FBXO45	9522	-0.218133	0.0782367	No														CREBBP	10317	-0.434311	0.0996783	No
SCN1B	9637	-0.229737	0.0721253	No														LEF1	10385	-0.451288	0.097021	No
INPP5F	9683	-0.233133	0.0710231	No														PHF8	10404	-0.456931	0.0981633	No
SRC	9704	-0.235133	0.0717356	No														SIRT3	10428	-0.461728	0.0989178	No
GRB10	9725	-0.237138	0.0724482	No														CDK2	10453	-0.465832	0.0995949	No
ARHGAP4	9747	-0.240325	0.0730882	No														PPHLN1	10468	-0.468197	0.101047	No
ITGB1	9794	-0.245245	0.0719134	No														MAPK3	10498	-0.474035	0.101337	No
FGFR2	9814	-0.247417	0.0726986	No														POLE3	10691	-0.518662	0.0889864	No
ANAPC2	9835	-0.25033	0.0734111	No														UBE2E1	10798	-0.547066	0.0833048	No
GFRA1	9913	-0.260513	0.0699858	No														BRMS1	10865	-0.563975	0.0807251	No
KIF3A	9920	-0.261551	0.0717147	No														SETD3	10918	-0.577822	0.0792309	No
RTN4R	9924	-0.262235	0.0736615	No														ING3	11004	-0.599506	0.0751777	No
TOP2B	9977	-0.268869	0.072051	No														SNW1	11053	-0.61551	0.0739937	No
PITPNA	10017	-0.273344	0.0713843	No														ACTL6A	11069	-0.61828	0.0753687	No
EPHA8	10026	-0.274104	0.072968	No														HDAC7	11139	-0.639135	0.0725562	No
SZT2	10029	-0.274275	0.0749873	No														SETMAR	11170	-0.647659	0.072768	No
EZR	10054	-0.27787	0.0754096	No														HCFC1	11173	-0.648109	0.075151	No
SHTN1	10057	-0.278338	0.0774289	No														KAT7	11437	-0.724632	0.0572951	No
FEZ1	10134	-0.286256	0.0740761	No														CDK5	11441	-0.725925	0.0596006	No
NDN	10226	-0.299592	0.0696345	No														C6orf89	11461	-0.732409	0.0606653	No
DOK4	10228	-0.300225	0.0717264	No														KAT2B	11527	-0.751797	0.0581631	No
TAOK2	10276	-0.307884	0.0704789	No														GATA2	11613	-0.784071	0.0541099	No
EFNA4	10348	-0.318145	0.0674891	No														TGFB1	11655	-0.80301	0.0534687	No
MAP2K1	10432	-0.329753	0.0636282	No														RUVBL2	11683	-0.815827	0.0539131	No
TTL	10496	-0.338526	0.0612192	No														TRIM28	11731	-0.841281	0.0528067	No
EPHB4	10508	-0.339869	0.0625852	No														DDB2	11732	-0.841773	0.0553447	No
CTNNA2	10514	-0.340681	0.0643867	No														SMYD3	11740	-0.844387	0.05734	No
NTNG2	10517	-0.341063	0.066406	No														HDAC8	11758	-0.854385	0.0585598	No
VEGFA	10571	-0.348475	0.064723	No														SUPT7L	11884	-0.91892	0.051405	No
SPTBN2	10596	-0.35218	0.0651452	No														PRKD2	11975	-0.970124	0.0469641	No
RET	10680	-0.364071	0.0612843	No														EYA4	12086	-1.03753	0.0409724	No
CTTN	10742	-0.37365	0.0590205	No														HSF4	12115	-1.05239	0.0413393	No
CRMP1	10769	-0.376964	0.0592975	No														SREBF1	12125	-1.0587	0.0431795	No
TWF2	10834	-0.387416	0.0568159	No														MT3	12176	-1.0884	0.0418404	No
RHOA	10850	-0.389746	0.0578915	No														DMAP1	12239	-1.13116	0.0395708	No
ARX	10862	-0.391698	0.0592574	No														LMNA	12442	-1.31403	0.0264451	No
MEGF8	10865	-0.391994	0.0612767	No														ING4	12496	-1.37296	0.0248733	No
LRP1	10878	-0.394294	0.0625701	No														MCRS1	12499	-1.37417	0.0272563	No
RAB3A	10899	-0.397505	0.0632827	No														KDM4B	12509	-1.38887	0.0290965	No
L1CAM	10932	-0.40186	0.0631242	No														OTUB1	12526	-1.40817	0.0303939	No
WNT5A	10954	-0.405933	0.0637642	No														EHMT1	12544	-1.43719	0.0316137	No
PLXNA1	10958	-0.406542	0.0657109	No														NACC2	12547	-1.43872	0.0339967	No
RAC1	10993	-0.412109	0.0654071	No														SIRT2	12590	-1.47444	0.0332779	No
SEMA3G	11066	-0.425347	0.0623448	No														PHF1	12646	-1.54412	0.0315511	No
DOK2	11152	-0.440235	0.0583387	No														PADI2	12796	-1.77926	0.0225352	No
MAPK7	11154	-0.440372	0.0604306	No														LDB1	12805	-1.78936	0.0244529	No
NGF	11237	-0.455109	0.0566423	No														CTBP1	12979	-2.2449	0.013576	No
ROBO4	11259	-0.458489	0.0572823	No														HR	13080	-2.6918	0.00835972	No
GFRA4	11262	-0.458834	0.0593016	No														APBB1	13210	-4.00221	0.000894689	No
CNTF	11312	-0.467862	0.0579089	No														WBP2	13229	-4.54699	0.00203698	No
VAX1	11323	-0.469155	0.0593475	No														PINK1	13265	-6.12841	0.00186103	No
PLXNB2	11371	-0.478811	0.0581	No
SEMA4F	11406	-0.486547	0.0577963	No
KLF4	11422	-0.489504	0.0588718	No
SEMA6B	11437	-0.492317	0.06002	No
STK11	11498	-0.502088	0.0578288	No
GLI2	11567	-0.512022	0.0550568	No
STK25	11580	-0.51397	0.0563502	No
B3GNT2	11628	-0.521065	0.0551027	No
TNC	11671	-0.528473	0.0542182	No
LIMK1	11681	-0.530392	0.0557293	No
METRN	11773	-0.548897	0.0512877	No
PTPRO	11981	-0.593887	0.0384249	No
GDI1	12055	-0.612601	0.03529	No
RAC2	12057	-0.613607	0.0373819	No
MYH10	12061	-0.614232	0.0393286	No
CCK	12157	-0.634843	0.0345966	No
OLFM1	12183	-0.642741	0.0349462	No
BSG	12200	-0.647761	0.0359492	No
IST1	12238	-0.658443	0.0354276	No
DOK5	12331	-0.680669	0.0309134	No
COBL	12356	-0.688525	0.0313356	No
S100B	12376	-0.694462	0.0321208	No
TUBB2B	12467	-0.716615	0.0277517	No
DSCAML1	12469	-0.718232	0.0298436	No
EPHB1	12562	-0.743687	0.0253294	No
PLXND1	12568	-0.745341	0.0271309	No
TUBB3	12591	-0.750366	0.0276983	No
PDLIM7	12609	-0.753571	0.0286287	No
EPHB2	12628	-0.761639	0.0294865	No
RELN	12677	-0.779294	0.0281664	No
EFNA3	12678	-0.779581	0.0303309	No
PARD6B	12685	-0.781437	0.0320598	No
DVL1	12717	-0.789775	0.0319739	No
HDAC6	12720	-0.790681	0.0339932	No
FEZ2	12723	-0.792323	0.0360125	No
DPYSL2	12754	-0.805835	0.0359991	No
PLXNA3	12821	-0.827132	0.0333723	No
NEFH	12827	-0.828665	0.0351739	No
FYN	12848	-0.834176	0.0358865	No
ARHGDIA	12860	-0.835992	0.0372524	No
MT3	12873	-0.840462	0.0385458	No
SPTBN4	12875	-0.840744	0.0406377	No
APBB1	12968	-0.876357	0.0361234	No
CDKL3	12982	-0.883118	0.0373442	No
FGF13	13017	-0.897871	0.0370405	No
NREP	13097	-0.931302	0.0334699	No
EPHB6	13195	-0.971335	0.0285927	No
CASP3	13339	-1.03888	0.0203761	No
GAP43	13411	-1.07699	0.0173863	No
ZPR1	13476	-1.11591	0.0149047	No
C12orf57	13481	-1.12042	0.0167788	No
APOE	13577	-1.1919	0.0120468	No
GPC1	13585	-1.1982	0.0137031	No
CDK5	13721	-1.33361	0.00606725	No
EVL	13762	-1.37523	0.00532794	No
THY1	13773	-1.3875	0.00676649	No
TRIM46	13900	-1.55081	-0.00021601	No
BRSK1	13903	-1.55287	0.0018033	No
VSTM2L	13905	-1.5553	0.00389521	No
STMN1	13947	-1.62981	0.0030833	No
UCHL1	13958	-1.65075	0.00452185	No
RND2	13988	-1.70965	0.00458109	No
RPL24	13994	-1.71403	0.00638262	No
MACF1	14031	-1.79647	0.00593369	No
FLOT1	14092	-1.96079	0.00374248	No
IFRD1	14095	-1.96939	0.00576179	No
MAPK3	14122	-2.09439	0.00603881	No
FKBP1B	14188	-2.60936	0.00348462	No

## Sheet: BP-Down
Supplementary Table 8. Details on top enriched gene sets in C5 subdomains (CC, BP, and MF) for W3-HT, W3-HM, W12-HT, and W12-HM transcript groups, showing information on individual genes such as original rank, enrichment score, and contribution to core enrichment.
W3-HT						W3-HM						W12-HT						W12-HM
GO_COTRANSLATIONAL_PROTEIN_TARGETING_TO_MEMBRANE						GO_LIPID_CATABOLIC_PROCESS						GO_COTRANSLATIONAL_PROTEIN_TARGETING_TO_MEMBRANE						GO_COTRANSLATIONAL_PROTEIN_TARGETING_TO_MEMBRANE
PROBE	RANK IN GENE LIST	RANK METRIC SCORE	RUNNING ES	CORE ENRICHMENT		PROBE	RANK IN GENE LIST	RANK METRIC SCORE	RUNNING ES	CORE ENRICHMENT		PROBE	RANK IN GENE LIST	RANK METRIC SCORE	RUNNING ES	CORE ENRICHMENT		PROBE	RANK IN GENE LIST	RANK METRIC SCORE	RUNNING ES	CORE ENRICHMENT
RPS27	93	2.48418	0.00384005	No		FABP7	284	1.56152	-0.0166948	No		RPL5	1140	1.07119	-0.0990193	No		SRP72	1263	1.03511	-0.0853087	No
SSR1	953	1.06219	-0.0464886	No		ACAT2	525	1.2484	-0.0301438	No		SSR3	1322	0.961216	-0.105792	No		SRP54	1522	0.903219	-0.0944463	No
SRPRA	1959	0.638817	-0.107142	No		CIDEA	568	1.20381	-0.0289868	No		SRP72	1679	0.767613	-0.129397	No		RPL5	1956	0.739061	-0.116848	No
RPL12	4046	0.272069	-0.24424	No		PLCXD3	594	1.18377	-0.0265757	No		SSR1	3006	0.345831	-0.246308	No		SRPRA	2572	0.570727	-0.153043	No
SRP72	4845	0.177518	-0.290255	No		LONP2	610	1.16807	-0.0234269	No		RPL15	3513	0.232852	-0.284342	No		SEC61A2	2670	0.544573	-0.149978	No
RPL10A	5109	0.149497	-0.298436	No		AKR1C3	825	1.00655	-0.0349579	No		SRPRA	3784	0.183306	-0.299675	No		SEC61A1	3603	0.361258	-0.2102	No
ZFAND2B	5452	0.115638	-0.312205	No		PEX7	1031	0.887922	-0.045825	No		TRAM1	4765	0.0423599	-0.383304	No		TRAM1	3708	0.344716	-0.207665	No
SSR3	5968	0.0722428	-0.338207	No		ACER3	1148	0.835199	-0.0501268	No		SEC61A2	5953	-0.111158	-0.486844	No		ARL6IP1	3930	0.313067	-0.213999	No
ARL6IP1	6011	0.0690784	-0.33076	No		PAFAH1B2	1351	0.749358	-0.0607727	No		RPL7	6409	-0.183701	-0.519973	No		SSR3	4204	0.272348	-0.224273	No
RPL27	6031	0.0669927	-0.321687	No		PLCB2	1595	0.676868	-0.074443	No		SEC62	6751	-0.243947	-0.542136	No		SSR1	6130	0.0560518	-0.359756	No
SEC61A1	6097	0.0618555	-0.315867	No		DAGLA	1764	0.629048	-0.0825807	No		SEC61A1	6761	-0.245421	-0.532363	No		SEC62	6951	-0.0147981	-0.411489	No
TRAM1L1	6653	0.0199544	-0.344698	No		PLCH2	1874	0.605509	-0.0863661	No		RPS20	7143	-0.317345	-0.558373	No		SRP9	7612	-0.0702059	-0.451095	No
SRP68	6715	0.0146425	-0.338595	No		ABHD5	1972	0.581722	-0.0892663	No		RPS25	7687	-0.437087	-0.599967	No		UBA52	8896	-0.207576	-0.53792	No
RPL14	7268	-0.024591	-0.367214	No		LPIN2	2106	0.554675	-0.0948221	No		SEC63	7818	-0.470862	-0.601833	No		RPS2	9354	-0.272078	-0.56214	No
RPL31	7272	-0.0249689	-0.357009	No		HIBCH	2168	0.539943	-0.0950666	No		RPL35	7900	-0.494212	-0.598987	No		RPL15	9670	-0.318678	-0.575598	No
RPL38	8302	-0.101885	-0.41936	No		PLD2	2189	0.535229	-0.0922867	No		SRP9	8150	-0.574243	-0.6123	No		ZFAND2B	9925	-0.362353	-0.584432	No
TRAM2	8328	-0.103924	-0.410711	No		PNPLA6	2216	0.530769	-0.0899493	No		ARL6IP1	8212	-0.590543	-0.607529	No		SRP19	10074	-0.384682	-0.585233	No
RPS29	8352	-0.106277	-0.401921	No		CRAT	2269	0.518647	-0.08953	No		UBA52	8289	-0.61857	-0.604201	No		RPL37	10205	-0.412163	-0.584669	No
SEC61A2	8674	-0.135113	-0.414204	No		BDH2	2332	0.504693	-0.0898483	No		SRP14	8486	-0.687509	-0.612416	No		TRAM2	10225	-0.415411	-0.575693	No
SSR2	8875	-0.153687	-0.417931	No		LIPH	2399	0.490758	-0.0904616	No		RPS2	8709	-0.778187	-0.623132	No		RPL35	11101	-0.627455	-0.631594	Yes
RPL36	9741	-0.239312	-0.468684	No		PEX13	2522	0.466505	-0.095206	No		RPL14	8969	-0.918985	-0.637408	Yes		RPL23	11113	-0.630297	-0.622011	Yes
RPL36A	9869	-0.254147	-0.467248	No		FMC1	2595	0.453499	-0.096262	No		RPLP2	9009	-0.938517	-0.630521	Yes		RPL21	11149	-0.641051	-0.614247	Yes
RPL27A	9960	-0.26708	-0.463196	No		ASAH1	2871	0.411061	-0.112293	No		ZFAND2B	9093	-0.991763	-0.627866	Yes		RPLP2	11328	-0.690582	-0.617321	Yes
RPS23	10004	-0.272152	-0.45582	No		PAFAH1B3	2903	0.405616	-0.110324	No		RPL21	9149	-1.02527	-0.622518	Yes		SEC63	11560	-0.763148	-0.624413	Yes
SRP19	10023	-0.273968	-0.446676	No		LIPC	3031	0.383928	-0.115438	No		SRP19	9209	-1.06216	-0.617555	Yes		RPL31	11583	-0.771959	-0.615663	Yes
SRP9	10100	-0.282586	-0.441634	No		LIPG	3036	0.382963	-0.111477	No		SEC61B	9290	-1.11597	-0.614612	Yes		TRAM1L1	11618	-0.786073	-0.607824	Yes
RPL13	10202	-0.296043	-0.43836	No		BSCL2	3155	0.367494	-0.115927	No		RPS19	9309	-1.12419	-0.605706	Yes		RPL12	11750	-0.850877	-0.607336	Yes
RPL37	10789	-0.3808	-0.469383	No		SCARF1	3191	0.362581	-0.114253	No		SRP54	9434	-1.20566	-0.606995	Yes		RPL36A	11774	-0.861991	-0.598662	Yes
RPS17	11054	-0.423358	-0.477635	No		ABHD6	3209	0.359751	-0.111252	No		RPL9	9444	-1.2164	-0.597222	Yes		SRP14	11793	-0.869641	-0.58961	Yes
SEC63	11288	-0.462705	-0.483695	No		RARRES2	3222	0.358127	-0.107882	No		RPS11	9502	-1.25952	-0.592067	Yes		SRP68	11827	-0.886892	-0.581694	Yes
RPL5	11462	-0.496281	-0.485513	Yes		THRA	3227	0.357062	-0.103922	No		RPS7	9555	-1.30679	-0.586431	Yes		RPL7	11883	-0.918618	-0.575446	Yes
RPS3	11463	-0.496474	-0.475096	Yes		DDHD1	3518	0.319268	-0.121059	No		RPL30	9589	-1.3472	-0.578967	Yes		RPS25	11952	-0.958209	-0.570183	Yes
RPL35A	11631	-0.521307	-0.476489	Yes		AKT2	3533	0.317061	-0.117837	No		RPL23	9599	-1.3575	-0.569194	Yes		SEC61B	12013	-0.992937	-0.564314	Yes
RPL30	11885	-0.573289	-0.483964	Yes		CNR1	3599	0.30804	-0.118376	No		RPL37	9607	-1.36554	-0.559229	Yes		RPL3	12128	-1.06055	-0.562538	Yes
RPL10	12011	-0.60056	-0.482386	Yes		PCK2	3648	0.302125	-0.117662	No		RPL17	9708	-1.45486	-0.55821	Yes		RPL30	12161	-1.07944	-0.554547	Yes
RPS21	12124	-0.628079	-0.47989	Yes		SESN2	3685	0.296032	-0.116062	No		RPS3A	9715	-1.46174	-0.548149	Yes		RPS20	12268	-1.15384	-0.552164	Yes
RPL28	12172	-0.638397	-0.472797	Yes		SGPL1	3688	0.295573	-0.111954	No		TRAM1L1	9716	-1.46296	-0.53751	Yes		RPL10	12318	-1.19304	-0.545461	Yes
RPS9	12295	-0.672844	-0.471008	Yes		PLA2G4B	3840	0.279428	-0.118838	No		RPS9	9724	-1.47722	-0.527545	Yes		RPS15	12351	-1.22749	-0.53747	Yes
RPL7	12317	-0.678171	-0.462076	Yes		AMACR	3946	0.268324	-0.122328	No		RPL11	9736	-1.48825	-0.517965	Yes		RPL23A	12448	-1.32305	-0.534329	Yes
UBA52	12602	-0.75254	-0.471743	Yes		MECR	3972	0.266459	-0.119917	No		RPL36A	9748	-1.4966	-0.508385	Yes		SSR2	12569	-1.45688	-0.533007	Yes
RPL15	12632	-0.76247	-0.463377	Yes		ALDH3A2	4026	0.259692	-0.119571	No		RPS16	9818	-1.58297	-0.504384	Yes		RPS7	12595	-1.47852	-0.524486	Yes
RPS28	12797	-0.821401	-0.464558	Yes		DECR2	4289	0.230525	-0.134643	No		RPL10	9874	-1.67505	-0.499036	Yes		RPS21	12617	-1.50187	-0.51566	Yes
RPL8	12812	-0.824328	-0.455131	Yes		PEX2	4301	0.229736	-0.1312	No		RPL28	9901	-1.70217	-0.490899	Yes		RPL18A	12697	-1.60182	-0.511231	Yes
RPS12	13040	-0.907357	-0.460767	Yes		IRS2	4318	0.227832	-0.128124	No		RPS17	9948	-1.81191	-0.484685	Yes		RPS16	12732	-1.66994	-0.503392	Yes
RPL18A	13158	-0.95817	-0.458624	Yes		PDE3B	4353	0.225101	-0.126377	No		RPL31	9992	-1.90258	-0.478183	Yes		RPL27A	12762	-1.7201	-0.495173	Yes
RPS2	13183	-0.966998	-0.449905	Yes		PLA2G4A	4499	0.208866	-0.132818	No		RPS6	10017	-1.93968	-0.469853	Yes		RPSA	12872	-1.92673	-0.493018	Yes
RPL34	13199	-0.972282	-0.440549	Yes		TYSND1	4519	0.207011	-0.129965	No		RPL3	10022	-1.94718	-0.4596	Yes		RPS14	12915	-2.0512	-0.485784	Yes
RPS10	13258	-0.99566	-0.434234	Yes		PLA2G15	4568	0.202164	-0.12925	No		SRP68	10053	-2.00994	-0.451847	Yes		RPS15A	12927	-2.09357	-0.476201	Yes
TRAM1	13268	-1.00045	-0.424454	Yes		SPHK1	4704	0.189026	-0.134954	No		RPS3	10066	-2.04017	-0.442363	Yes		RPL28	12928	-2.09644	-0.465785	Yes
RPLP2	13302	-1.02194	-0.41637	Yes		PLCE1	4790	0.180734	-0.136968	No		RPL18A	10078	-2.07598	-0.432783	Yes		RPL9	12940	-2.12683	-0.456202	Yes
RPS20	13331	-1.03102	-0.407934	Yes		FABP5	4816	0.17851	-0.134557	No		RPL23A	10119	-2.19828	-0.425992	Yes		RPLP0	12955	-2.17925	-0.446846	Yes
RPL39	13342	-1.04008	-0.398224	Yes		SPP1	4822	0.178032	-0.130671	No		RPS15	10127	-2.2493	-0.416027	Yes		RPS6	12963	-2.1996	-0.43696	Yes
RPL26	13389	-1.06681	-0.391061	Yes		SCARB1	4837	0.17621	-0.127448	No		SSR2	10137	-2.28213	-0.406255	Yes		RPS12	12987	-2.28168	-0.428287	Yes
RPL18	13407	-1.07512	-0.381846	Yes		PECR	4872	0.171576	-0.125701	No		RPS18	10167	-2.35156	-0.398406	Yes		RPS18	12994	-2.29288	-0.418325	Yes
RPLP1	13480	-1.12004	-0.376521	Yes		LDAH	5025	0.157375	-0.132659	No		RPL22	10182	-2.40866	-0.389114	Yes		RPL11	13003	-2.31094	-0.408514	Yes
RPS6	13484	-1.12278	-0.366317	Yes		FUCA1	5118	0.149305	-0.13519	No		RPL29	10251	-2.68344	-0.385017	Yes		RPL4	13011	-2.34003	-0.398628	Yes
RPS5	13521	-1.14698	-0.358446	Yes		IDH1	5145	0.147171	-0.132853	No		RPL38	10264	-2.72968	-0.375533	Yes		RPS9	13023	-2.39279	-0.389045	Yes
RPS8	13535	-1.15744	-0.348948	Yes		SRD5A3	5255	0.137477	-0.136638	No		RPS28	10275	-2.7529	-0.365857	Yes		RPL22	13034	-2.44407	-0.379386	Yes
RPS16	13564	-1.18755	-0.340512	Yes		CPS1	5306	0.132096	-0.136071	No		RPL18	10277	-2.76731	-0.355315	Yes		RPL17	13048	-2.51282	-0.369955	Yes
RPS15A	13612	-1.21422	-0.333419	Yes		MTOR	5320	0.131494	-0.132775	No		RPS15A	10283	-2.78338	-0.345157	Yes		RPS11	13057	-2.57714	-0.360145	Yes
RPL29	13678	-1.28888	-0.327599	Yes		ETFDH	5321	0.131477	-0.128519	No		RPS4Y1	10293	-2.84223	-0.335385	Yes		RPL14	13068	-2.6283	-0.350486	Yes
SRP14	13705	-1.31695	-0.319021	Yes		ACAD10	5481	0.117271	-0.135993	No		RPL10A	10295	-2.85165	-0.324843	Yes		RPL37A	13071	-2.64014	-0.340221	Yes
SEC61B	13710	-1.32113	-0.308887	Yes		CPT1B	5612	0.107489	-0.141328	No		RPS10	10298	-2.86365	-0.314397	Yes		RPS29	13082	-2.69558	-0.330562	Yes
RPL21	13728	-1.33707	-0.299672	Yes		PRKCE	5770	0.0958928	-0.148654	No		RPSA	10301	-2.87774	-0.303951	Yes		RPS27	13091	-2.7402	-0.320752	Yes
RPS26	13729	-1.33772	-0.289256	Yes		PAFAH1B1	5886	0.0869072	-0.152882	No		RPL37A	10312	-2.96305	-0.294274	Yes		RPS10	13098	-2.78488	-0.31079	Yes
RPS14	13791	-1.40695	-0.283153	Yes		TWIST1	6041	0.0749259	-0.159987	No		RPS21	10315	-2.99412	-0.283829	Yes		RPS19	13103	-2.79889	-0.300676	Yes
RPL7A	13830	-1.45956	-0.275423	Yes		LPL	6119	0.0694029	-0.161412	No		RPS12	10320	-3.03823	-0.273575	Yes		RPS17	13108	-2.82428	-0.290563	Yes
RPS11	13841	-1.48363	-0.265714	Yes		ABCD3	6260	0.0598812	-0.167484	No		RPS14	10348	-3.23084	-0.265534	Yes		RPS3	13114	-2.87018	-0.280525	Yes
RPS25	13850	-1.49319	-0.255863	Yes		ACAT1	6338	0.0544311	-0.168909	No		RPL4	10351	-3.26222	-0.255088	Yes		RPL36	13115	-2.87112	-0.270109	Yes
RPLP0	13896	-1.53742	-0.248628	Yes		GDPD1	6628	0.0327817	-0.185972	No		RPL27A	10352	-3.27884	-0.24445	Yes		RPS28	13116	-2.90103	-0.259692	Yes
SEC62	13902	-1.55253	-0.238565	Yes		PDXDC1	6717	0.0262453	-0.188209	No		RPL7A	10361	-3.3463	-0.234581	Yes		RPL7A	13140	-3.09927	-0.251018	Yes
RPL17	13904	-1.55394	-0.228219	Yes		CDK4	6797	0.0208689	-0.189781	No		RPL32	10377	-3.50492	-0.225385	Yes		RPS3A	13148	-3.1718	-0.241132	Yes
RPS3A	13930	-1.59163	-0.219571	Yes		LDLR	6813	0.0195977	-0.186632	No		RPL36	10381	-3.55941	-0.215036	Yes		RPS27A	13152	-3.20483	-0.230943	Yes
RPS15	13970	-1.66831	-0.211912	Yes		PLA2G5	6860	0.017101	-0.18577	No		RPS27A	10389	-3.62933	-0.205071	Yes		RPL38	13158	-3.26867	-0.220905	Yes
RPL37A	13987	-1.70958	-0.202627	Yes		ECHS1	6926	0.0123594	-0.18631	No		RPS5	10396	-3.79339	-0.19501	Yes		RPS4Y1	13166	-3.37411	-0.211019	Yes
RPL24	13994	-1.71403	-0.192634	Yes		PNPLA8	6927	0.0122409	-0.182055	No		RPL39	10407	-3.97722	-0.185333	Yes		RPL26	13169	-3.39143	-0.200754	Yes
RPL9	13997	-1.7179	-0.182359	Yes		PLA2G12A	6982	0.00803953	-0.181783	No		RPS29	10409	-3.99046	-0.174791	Yes		RPL32	13181	-3.57436	-0.191171	Yes
RPS13	14007	-1.73283	-0.172579	Yes		ECH1	7132	-0.00139305	-0.188519	No		RPL26	10430	-4.30545	-0.166077	Yes		RPL29	13183	-3.58453	-0.18083	Yes
RPS4Y1	14026	-1.77929	-0.163435	Yes		DDHD2	7150	-0.00269684	-0.185518	No		RPL12	10432	-4.34444	-0.155534	Yes		RPS26	13189	-3.70903	-0.170793	Yes
RPL4	14028	-1.78265	-0.153089	Yes		PLCH1	7163	-0.00353547	-0.182148	No		RPL24	10434	-4.34903	-0.144992	Yes		RPS5	13201	-3.82236	-0.16121	Yes
RPL3	14059	-1.86181	-0.144794	Yes		NEU3	7205	-0.00645414	-0.180917	No		RPS26	10439	-4.53098	-0.134739	Yes		RPL18	13202	-3.82668	-0.150793	Yes
RPSA	14073	-1.90103	-0.135297	Yes		ECHDC1	7240	-0.0084147	-0.179169	No		RPL19	10441	-4.64343	-0.124197	Yes		RPL39	13217	-4.19706	-0.141437	Yes
RPL35	14081	-1.93584	-0.125375	Yes		NEU2	7266	-0.00967858	-0.176758	No		RPL13A	10450	-4.94889	-0.114328	Yes		RPL10A	13232	-4.6015	-0.132082	Yes
RPS24	14094	-1.96467	-0.115807	Yes		HACL1	7498	-0.026683	-0.189543	No		RPLP0	10451	-4.97472	-0.10369	Yes		RPL19	13237	-4.70968	-0.121968	Yes
RPS7	14119	-2.08659	-0.107087	Yes		GDPD3	7655	-0.0381615	-0.196796	No		RPS24	10457	-5.2875	-0.0935323	Yes		RPL34	13238	-4.72997	-0.111552	Yes
RPS19	14121	-2.0935	-0.0967414	Yes		ACADS	7776	-0.0467518	-0.201393	No		RPL8	10461	-5.45329	-0.0831826	Yes		RPL24	13252	-5.2429	-0.10212	Yes
RPL22	14132	-2.12544	-0.0870319	Yes		NCEH1	7988	-0.0605007	-0.212703	No		RPL27	10463	-5.66864	-0.0726405	Yes		RPS23	13254	-5.26111	-0.0917794	Yes
SRP54	14153	-2.2355	-0.0780296	Yes		GLA	8025	-0.0626525	-0.211103	No		RPL34	10464	-5.71497	-0.0620022	Yes		RPLP1	13256	-5.34354	-0.0814385	Yes
RPL32	14160	-2.28528	-0.0680372	Yes		ACADM	8062	-0.0653453	-0.209503	No		RPS13	10469	-6.21114	-0.0517487	Yes		RPS24	13259	-5.46306	-0.0711734	Yes
RPL23A	14175	-2.45916	-0.0586106	Yes		CYP27B1	8122	-0.0691676	-0.2096	No		RPS23	10472	-6.5583	-0.0413028	Yes		RPL8	13271	-6.58578	-0.0615905	Yes
RPL19	14178	-2.47039	-0.0483353	Yes		GCDH	8293	-0.0808436	-0.217886	No		RPLP1	10477	-7.0023	-0.0310492	Yes		RPL27	13276	-7.05522	-0.051477	Yes
RPS27A	14195	-2.64447	-0.0390501	Yes		LRP1	8302	-0.0816287	-0.21422	No		RPL13	10479	-7.4048	-0.0205071	Yes		RPS8	13277	-7.05852	-0.0410603	Yes
RPS18	14196	-2.64499	-0.0286335	Yes		SMPD2	8366	-0.0858646	-0.214612	No		RPS8	10480	-7.73903	-0.00986882	Yes		RPL35A	13280	-8.08246	-0.0307952	Yes
RPL23	14213	-2.89351	-0.0193483	Yes		LGALS12	8543	-0.102151	-0.22334	Yes		RPL35A	10487	-10.5433	0.000192331	Yes		RPL13A	13281	-8.45962	-0.0203786	Yes
RPL13A	14224	-3.31911	-0.00963875	Yes		ABCD1	8568	-0.104149	-0.220855	Yes								RPS13	13283	-9.13147	-0.0100377	Yes
RPL11	14227	-3.40446	0.000636483	Yes		SMPDL3B	8612	-0.108298	-0.219772	Yes								RPL13	13284	-9.72237	0.000378973	Yes
						BCO2	8645	-0.111544	-0.217877	Yes
						HADH	8649	-0.112216	-0.213843	Yes
						PRKAA1	8665	-0.113252	-0.210695	Yes
						PIK3CG	8689	-0.114786	-0.208136	Yes
						ETFA	8805	-0.124733	-0.212364	Yes
						PLCB4	8810	-0.125272	-0.208404	Yes
						PCCA	8812	-0.12561	-0.204222	Yes
						PLIN5	8842	-0.127766	-0.202106	Yes
						PLD4	8889	-0.131709	-0.201244	Yes
						ACADVL	8903	-0.132564	-0.197948	Yes
						MCEE	9041	-0.145979	-0.203799	Yes
						MCAT	9072	-0.148363	-0.201756	Yes
						MMAA	9235	-0.161905	-0.209451	Yes
						LPIN3	9307	-0.168901	-0.210434	Yes
						CRTC3	9329	-0.170621	-0.207727	Yes
						CYP4F3	9389	-0.176487	-0.207824	Yes
						PAFAH2	9448	-0.183043	-0.207848	Yes
						TBL1XR1	9543	-0.193362	-0.210527	Yes
						RAB7A	9600	-0.200134	-0.210402	Yes
						GBA	9659	-0.207378	-0.210425	Yes
						CPT1C	9673	-0.208567	-0.207129	Yes
						SRD5A1	9702	-0.21114	-0.204939	Yes
						SMPD1	9728	-0.212966	-0.202528	Yes
						PLCB3	9836	-0.225825	-0.206166	Yes
						PPARD	9841	-0.226228	-0.202206	Yes
						LIPA	9863	-0.229905	-0.1995	Yes
						PCCB	9962	-0.241601	-0.202474	Yes
						NUDT19	10009	-0.246977	-0.201612	Yes
						ABHD1	10031	-0.249386	-0.198905	Yes
						ABHD16A	10040	-0.25007	-0.19524	Yes
						SLC27A4	10057	-0.252468	-0.192165	Yes
						NAPEPLD	10154	-0.263656	-0.194992	Yes
						CES5A	10155	-0.263758	-0.190736	Yes
						FGF23	10178	-0.266494	-0.188104	Yes
						PLA2G7	10231	-0.272542	-0.187685	Yes
						DECR1	10289	-0.280431	-0.187634	Yes
						TRERF1	10308	-0.283549	-0.184706	Yes
						PLCG1	10547	-0.317397	-0.198008	Yes
						ACOT8	10651	-0.33209	-0.201351	Yes
						ECHDC2	10791	-0.351538	-0.207349	Yes
						GALC	10801	-0.352528	-0.203758	Yes
						IRS1	10840	-0.357925	-0.202306	Yes
						PNPLA1	10900	-0.367157	-0.202403	Yes
						NEU1	10907	-0.368726	-0.19859	Yes
						ETFB	10919	-0.370243	-0.195146	Yes
						FABP3	10956	-0.376416	-0.193546	Yes
						ACBD5	11023	-0.386006	-0.19416	Yes
						HSD3B7	11037	-0.387968	-0.190863	Yes
						AKT1	11043	-0.389781	-0.186977	Yes
						PPARA	11094	-0.397258	-0.18641	Yes
						ETFBKMT	11109	-0.399848	-0.183188	Yes
						EHHADH	11111	-0.400241	-0.179006	Yes
						ADORA1	11251	-0.424296	-0.185004	Yes
						GDE1	11253	-0.424465	-0.180823	Yes
						HSD17B4	11271	-0.426728	-0.177822	Yes
						GM2A	11290	-0.429447	-0.174894	Yes
						LIPE	11360	-0.445653	-0.175729	Yes
						SCP2	11426	-0.457777	-0.176268	Yes
						ACACB	11534	-0.476139	-0.179906	Yes
						ACAA1	11560	-0.480686	-0.177495	Yes
						ACAA2	11583	-0.484904	-0.174863	Yes
						SIRT2	11641	-0.496889	-0.174812	Yes
						ABHD2	11670	-0.503665	-0.172622	Yes
						MLYCD	11726	-0.514298	-0.172424	Yes
						PLA1A	11800	-0.531057	-0.173554	Yes
						CYP39A1	11812	-0.533643	-0.17011	Yes
						NAGA	11815	-0.53391	-0.166002	Yes
						PLA2G4E	11850	-0.541794	-0.164255	Yes
						CYP1B1	11891	-0.552333	-0.162951	Yes
						APOE	11923	-0.561699	-0.160982	Yes
						ENPP6	12057	-0.59414	-0.166538	Yes
						HEXB	12086	-0.605181	-0.164348	Yes
						HINT2	12100	-0.611559	-0.161052	Yes
						ABCD2	12108	-0.613945	-0.157313	Yes
						GPLD1	12111	-0.614484	-0.153205	Yes
						PRKCD	12150	-0.625473	-0.151753	Yes
						PLCG2	12171	-0.631528	-0.148973	Yes
						ECI1	12194	-0.640671	-0.146341	Yes
						AIG1	12207	-0.644193	-0.14297	Yes
						PPT1	12294	-0.675596	-0.145059	Yes
						PLCD3	12296	-0.676298	-0.140878	Yes
						PLA2G6	12302	-0.677643	-0.136991	Yes
						SMPD4	12319	-0.684558	-0.133916	Yes
						IAH1	12365	-0.696367	-0.13298	Yes
						YWHAH	12429	-0.722584	-0.133372	Yes
						HADHB	12484	-0.741867	-0.133101	Yes
						ABHD4	12492	-0.746397	-0.129362	Yes
						SMPD3	12526	-0.762785	-0.127541	Yes
						HADHA	12534	-0.766064	-0.123802	Yes
						SNX17	12556	-0.777216	-0.121096	Yes
						ASAH2	12565	-0.781464	-0.11743	Yes
						FAAH	12594	-0.793423	-0.115241	Yes
						PLCD1	12724	-0.855909	-0.120501	Yes
						PHYH	12773	-0.878602	-0.119787	Yes
						ACOX3	12827	-0.907363	-0.119441	Yes
						CYP27A1	12833	-0.910176	-0.115555	Yes
						HSD17B11	12834	-0.910974	-0.111299	Yes
						ACADL	12847	-0.918778	-0.107929	Yes
						MT3	12860	-0.926986	-0.104559	Yes
						LPIN1	12868	-0.932727	-0.10082	Yes
						CYP4F12	12873	-0.935613	-0.09686	Yes
						ACOX1	12894	-0.95115	-0.0940801	Yes
						PLBD2	12899	-0.953807	-0.0901198	Yes
						PSAP	12918	-0.964141	-0.0871923	Yes
						ABHD12	12938	-0.978263	-0.0843386	Yes
						MGLL	12988	-1.02156	-0.0836979	Yes
						SLC25A17	12993	-1.02477	-0.0797377	Yes
						CROT	13018	-1.04877	-0.0772528	Yes
						PLCB1	13086	-1.11734	-0.0779399	Yes
						PNPLA7	13101	-1.1317	-0.0747174	Yes
						NEU4	13169	-1.19144	-0.0754045	Yes
						ABHD3	13240	-1.25694	-0.076313	Yes
						GBA2	13264	-1.27337	-0.0737543	Yes
						INPP5F	13287	-1.30381	-0.0711219	Yes
						AUH	13310	-1.33371	-0.0684895	Yes
						CPT1A	13412	-1.48668	-0.0716847	Yes
						ACAD11	13432	-1.53331	-0.068831	Yes
						ECI2	13439	-1.54859	-0.0650183	Yes
						PNPLA3	13467	-1.62467	-0.0627547	Yes
						PLCD4	13507	-1.71265	-0.0613763	Yes
						ACER2	13511	-1.71746	-0.0573423	Yes
						PNLIP	13524	-1.75051	-0.0539722	Yes
						PLCXD2	13536	-1.78623	-0.0505284	Yes
						GPCPD1	13539	-1.79776	-0.0464206	Yes
						PLD6	13549	-1.81266	-0.0428292	Yes
						PLD1	13551	-1.81772	-0.0386476	Yes
						CPT2	13552	-1.81951	-0.0343923	Yes
						PLD3	13576	-1.91616	-0.0318336	Yes
						PLA2G3	13582	-1.92646	-0.0279472	Yes
						ASPG	13584	-1.93665	-0.0237656	Yes
						CYP46A1	13589	-1.94632	-0.0198054	Yes
						PRDX6	13603	-2.00098	-0.016509	Yes
						SLC27A2	13624	-2.09616	-0.0137291	Yes
						ENPP2	13644	-2.20601	-0.0108754	Yes
						PLB1	13699	-2.68473	-0.0106035	Yes
						DAGLB	13722	-2.9826	-0.00797109	Yes
						IVD	13724	-2.99076	-0.00378953	Yes
						ADRA2A	13746	-3.37306	-0.00108335	Yes
						PNPLA2	13779	-5.86935	0.000811395	Yes

## Sheet: MF-Up
Supplementary Table 8. Details on top enriched gene sets in C5 subdomains (CC, BP, and MF) for W3-HT, W3-HM, W12-HT, and W12-HM transcript groups, showing information on individual genes such as original rank, enrichment score, and contribution to core enrichment.
W3-HT						W3-HM						W12-HT						W12-HM
GO_PASSIVE_TRANSMEMBRANE_TRANSPORTER_ACTIVITY						GO_HISTONE_BINDING						GO_HISTONE_BINDING						GO_HISTONE_BINDING
PROBE	RANK IN GENE LIST	RANK METRIC SCORE	RUNNING ES	CORE ENRICHMENT		PROBE	RANK IN GENE LIST	RANK METRIC SCORE	RUNNING ES	CORE ENRICHMENT		PROBE	RANK IN GENE LIST	RANK METRIC SCORE	RUNNING ES	CORE ENRICHMENT		PROBE	RANK IN GENE LIST	RANK METRIC SCORE	RUNNING ES	CORE ENRICHMENT
CACNB4	8	3.93569	0.00228106	Yes		CBX5	84	2.24566	-0.000319448	Yes		TP53BP1	98	3.43227	-0.00276543	Yes		CBX5	19	4.41005	0.00457637	Yes
KCNH5	22	3.32926	0.00420208	Yes		ANP32A	107	2.13309	0.00391323	Yes		PHF13	190	2.69532	-0.00485394	Yes		RSF1	49	3.51947	0.00839077	Yes
KCNB1	30	3.08603	0.00655515	Yes		GRWD1	163	1.88858	0.00572301	Yes		SRCAP	199	2.64869	0.00108385	Yes		TP53BP1	71	3.19381	0.0128147	Yes
CACNA1E	61	2.8071	0.007252	Yes		JAK2	187	1.80567	0.00988227	Yes		TBL1XR1	200	2.63342	0.00779526	Yes		KDM5A	136	2.72734	0.0139623	Yes
GRIN2B	62	2.77979	0.0101091	Yes		PRKCB	245	1.65488	0.0115452	Yes		CBX5	209	2.58741	0.013733	Yes		SIRT1	210	2.39962	0.014424	Yes
SCN3A	66	2.7411	0.0127503	Yes		PTMA	247	1.65238	0.0173197	Yes		SFMBT1	222	2.5506	0.019284	Yes		PHIP	218	2.37569	0.0199148	Yes
GABRB2	85	2.53495	0.0143112	Yes		USP51	397	1.3967	0.0122279	Yes		USP15	247	2.43752	0.0236746	Yes		HINFP	266	2.20559	0.0223576	Yes
SLC24A2	113	2.39858	0.0152241	Yes		DPF1	407	1.3834	0.0174151	Yes		IPO9	318	2.18609	0.0236168	Yes		MYSM1	283	2.17049	0.0271626	Yes
RYR2	145	2.23926	0.0158489	Yes		PWP1	428	1.35669	0.0217946	Yes		L3MBTL1	339	2.12434	0.0283942	Yes		KDM7A	284	2.17002	0.0331867	Yes
CACNA2D3	217	1.97657	0.0135934	Yes		KAT6A	478	1.29959	0.0240449	Yes		RSF1	351	2.08252	0.0340419	Yes		SET	293	2.12862	0.0386012	Yes
KCNA1	233	1.91411	0.0153704	Yes		PRMT7	485	1.28955	0.0294523	Yes		KMT2A	401	1.95496	0.0360148	Yes		DPF3	402	1.88894	0.0363961	Yes
GRIK2	278	1.77267	0.0150591	Yes		KMT2A	522	1.25022	0.0326571	Yes		YEATS2	449	1.85263	0.0381812	Yes		SMARCA2	426	1.83755	0.0406677	Yes
KCNQ2	279	1.77081	0.0179162	Yes		BPTF	541	1.2304	0.0371834	Yes		STAT1	468	1.81008	0.043152	Yes		PHF10	497	1.71529	0.0413581	Yes
LRRC55	295	1.74564	0.0196932	Yes		CD1D	657	1.13572	0.0345879	Yes		MBTD1	475	1.79056	0.0492832	Yes		KMT2D	509	1.69449	0.046544	Yes
TMEM63C	319	1.68915	0.0208942	Yes		ATRX	689	1.11218	0.0381598	Yes		BRD1	481	1.77907	0.0555111	Yes		ANP32A	584	1.56959	0.0469296	Yes
SCN8A	358	1.61185	0.0210149	Yes		ZMYND11	691	1.11016	0.0439344	Yes		ATAD2B	501	1.75005	0.0603852	Yes		CBX8	673	1.46365	0.0462484	Yes
OPRM1	367	1.602	0.023296	Yes		SET	728	1.08044	0.0471391	Yes		PYGO1	502	1.74607	0.0670966	Yes		PHF6	707	1.43265	0.049758	Yes
SCN2A	396	1.54727	0.0241369	Yes		ASF1B	824	1.00724	0.0460121	Yes		ING3	524	1.71523	0.0717772	Yes		SPTY2D1	744	1.40953	0.053039	Yes
GRIN2A	397	1.54725	0.026994	Yes		TDRD3	880	0.963138	0.0478218	Yes		TAF1	533	1.6939	0.077715	Yes		ZMYND11	769	1.3837	0.0572344	Yes
CUL5	418	1.52219	0.0284109	Yes		CDYL2	939	0.931046	0.0494113	Yes		MYSM1	558	1.66076	0.0821056	Yes		PRKCB	811	1.34691	0.0601345	Yes
CHRNA5	438	1.50165	0.0298999	Yes		HAT1	998	0.901206	0.0510009	Yes		ZMYND11	629	1.56168	0.0820478	Yes		STAT1	836	1.3269	0.0643299	Yes
STIM2	439	1.49949	0.032757	Yes		SIRT1	1036	0.885496	0.0541322	Yes		KDM5A	659	1.50949	0.0859548	Yes		ING5	845	1.3192	0.0697444	Yes
GRIA1	452	1.47536	0.0347501	Yes		PHF19	1088	0.863976	0.0562357	Yes		SPTY2D1	675	1.48967	0.0912157	Yes		PHF13	861	1.30567	0.0746255	Yes
SCNN1A	457	1.46961	0.0373192	Yes		CHD5	1261	0.786817	0.0494551	Yes		HINFP	697	1.46036	0.0958964	Yes		USP15	866	1.30053	0.0803448	Yes
SLC24A4	499	1.42099	0.0372239	Yes		KMT2C	1340	0.752889	0.0495762	Yes		TBL1X	719	1.44093	0.100577	Yes		KDM1B	880	1.2899	0.0853784	Yes
KCNA2	511	1.40815	0.039289	Yes		CHD1	1486	0.705578	0.0447781	Yes		FMR1	732	1.42929	0.106128	Yes		KMT2A	948	1.23236	0.0862973	Yes
SCN1A	524	1.39485	0.041282	Yes		BRD3	1488	0.704959	0.0505526	Yes		KAT6A	757	1.40331	0.110519	Yes		TBL1XR1	1007	1.17857	0.087902	Yes
KCNS1	549	1.36184	0.0424109	Yes		MTF2	1533	0.693215	0.05317	Yes		KDM5B	782	1.37934	0.114909	Yes		USP49	1021	1.1692	0.0929356	Yes
TTYH2	564	1.34521	0.0442599	Yes		UHRF1	1540	0.691529	0.0585774	Yes		PKN1	814	1.34415	0.118623	Yes		VRK1	1047	1.15505	0.0970548	Yes
CACNA2D1	608	1.31159	0.0440206	Yes		CHD8	1567	0.683433	0.0625164	Yes		KAT6B	831	1.31615	0.123787	Yes		UIMC1	1176	1.08197	0.0933257	Yes
KCNMA1	664	1.26071	0.0429172	Yes		WDR5B	1667	0.655736	0.0610957	Yes		PHF10	839	1.31245	0.129821	Yes		MLLT10	1194	1.06693	0.0980545	Yes
CACNA1C	673	1.25614	0.0451983	Yes		MCM2	1748	0.632334	0.0610699	Yes		KMT2E	848	1.30659	0.135759	Yes		GLYR1	1242	1.04559	0.100497	Yes
TRPM6	676	1.25175	0.0479114	Yes		ING2	1811	0.619681	0.0623657	Yes		ATAD2	951	1.21929	0.132607	Yes		BAZ1B	1254	1.04061	0.105683	Yes
ITPR1	678	1.25148	0.0506965	Yes		YEATS2	1821	0.618106	0.0675529	Yes		BRD3	969	1.19952	0.137674	Yes		ATRX	1280	1.02521	0.109803	Yes
RYR1	713	1.22033	0.0511053	Yes		BRD1	1849	0.612803	0.0714184	Yes		BAZ2A	974	1.196	0.143999	Yes		L3MBTL1	1369	0.975816	0.109121	Yes
MCOLN1	717	1.21731	0.0537465	Yes		NCAPG2	1944	0.5873	0.0703648	Yes		PHF6	998	1.17983	0.148486	Yes		SUZ12	1418	0.952638	0.111488	Yes
SCN9A	750	1.1885	0.0542993	Yes		TONSL	2026	0.571134	0.0702656	Yes		PHIP	1081	1.11025	0.147268	Yes		USP51	1422	0.950304	0.117284	Yes
KCNB2	776	1.17125	0.0553562	Yes		SFMBT1	2080	0.559812	0.0722222	Yes		TNKS	1113	1.09216	0.150982	Yes		BRD9	1495	0.913435	0.117821	Yes
KCNG2	794	1.15878	0.0569892	Yes		IPO7	2152	0.544412	0.0728572	Yes		NCAPD3	1129	1.07962	0.156243	Yes		ATAD2B	1501	0.911117	0.123465	Yes
SCN3B	800	1.15528	0.0594863	Yes		LRWD1	2167	0.53995	0.0776773	Yes		KMT2C	1134	1.07424	0.162567	Yes		YEATS2	1570	0.881939	0.124307	Yes
PKD1L2	824	1.14169	0.0606872	Yes		TBL1X	2241	0.52441	0.0781655	Yes		ATRX	1179	1.04572	0.165024	Yes		PYGO1	1610	0.867658	0.12736	Yes
KCNMB2	840	1.1319	0.0624642	Yes		UIMC1	2327	0.505669	0.0777726	Yes		SIRT1	1181	1.04437	0.171638	Yes		PKN1	1803	0.790536	0.118754	Yes
KCNH7	852	1.12169	0.0645292	Yes		NOC2L	2389	0.492471	0.0791419	Yes		MSH6	1437	0.889076	0.153691	Yes		MPHOSPH8	1839	0.776361	0.122111	Yes
KCNJ6	864	1.1162	0.0665942	Yes		ANP32B	2408	0.488104	0.0836682	Yes		PSME4	1510	0.851544	0.15344	Yes		FMR1	2040	0.71409	0.112896	Yes
GRIA2	903	1.08841	0.066715	Yes		CHAF1B	2456	0.476583	0.0860654	Yes		GLYR1	1529	0.842851	0.15841	Yes		CHD1	2078	0.701506	0.116101	Yes
KCNAB3	942	1.06769	0.0668358	Yes		KAT7	2465	0.475281	0.091326	Yes		DEK	1538	0.839325	0.164348	Yes		NASP	2080	0.701021	0.122049	Yes
GABRB1	965	1.05534	0.0681087	Yes		MYSM1	2523	0.466465	0.0929889	Yes		CHD1	1544	0.837054	0.170576	Yes		MBTD1	2093	0.698052	0.127159	Yes
CACNA1B	967	1.05374	0.0708938	Yes		COPRS	2525	0.466155	0.0987634	Yes		NCAPD2	1586	0.812356	0.173323	Yes		TBL1X	2272	0.647869	0.11962	Yes
GABRB3	998	1.03233	0.0715907	Yes		KDM7A	2655	0.444846	0.09514	Yes		INO80	1618	0.796153	0.177036	Yes		RNF20	2475	0.593118	0.110252	Yes
HTR1B	1018	1.01863	0.0730796	Yes		SMARCA2	2674	0.442134	0.0996664	Yes		KDM7A	1868	0.685486	0.159669	Yes		SFMBT1	2476	0.592941	0.116276	Yes
NALCN	1020	1.01759	0.0758648	Yes		USP49	2675	0.441606	0.105514	Yes		CBX8	1917	0.670064	0.161738	Yes		NPM3	2510	0.584511	0.119786	Yes
PTK2B	1038	1.00462	0.0774978	Yes		PYGO2	2818	0.419822	0.100936	Yes		BAZ1B	1921	0.667702	0.16816	Yes		CDYL2	2516	0.583181	0.125429	Yes
TRPM3	1074	0.978569	0.0778346	Yes		SART3	2833	0.41685	0.105757	Yes		BPTF	1932	0.660201	0.173904	Yes		KAT8	2544	0.575098	0.129396	Yes
CHRNB2	1171	0.925725	0.0737788	Yes		L3MBTL2	2840	0.415704	0.111164	Yes		SUZ12	2088	0.605693	0.165627	Yes		IPO7	2566	0.57167	0.13382	Yes
KCNT1	1194	0.914507	0.0750517	Yes		SPIN1	2913	0.404344	0.111726	Yes		USP49	2098	0.599147	0.171468	Yes		MLLT3	2647	0.553069	0.133748	Yes
CHRNA7	1203	0.909367	0.0773328	Yes		PHF10	2991	0.390682	0.11192	Yes		DNAJC2	2143	0.585247	0.173924	Yes		CKS1B	2687	0.540399	0.136801	Yes
KCNC1	1215	0.902912	0.0793978	Yes		MPHOSPH8	3071	0.377784	0.111968	Yes		PRMT7	2267	0.550408	0.168741	Yes		RCC1	2734	0.529431	0.13932	Yes
FAM155A	1256	0.887111	0.0793745	Yes		PHF13	3190	0.362608	0.109152	Yes		CHD8	2297	0.5396	0.172648	Yes		PWP1	2749	0.526537	0.144277	Yes
GPR89B	1276	0.879388	0.0808635	Yes		LEF1	3219	0.358311	0.112944	Yes		ING2	2303	0.537176	0.178876	Yes		SMARCA5	2764	0.523194	0.149235	Yes
PSEN1	1319	0.858681	0.0806962	Yes		CHD2	3221	0.358146	0.118719	Yes		SMARCA5	2510	0.473903	0.165667	Yes		PSME4	2789	0.516435	0.15343	Yes
GLRA3	1337	0.852619	0.0823292	Yes		PHF2	3278	0.350045	0.120455	Yes		BRD7	2612	0.447916	0.162611	Yes		IPO9	2839	0.505266	0.15572	Yes
SCN5A	1371	0.84329	0.08281	Yes		PHF1	3328	0.344402	0.122705	Yes		TRIM24	2635	0.437644	0.167195	Yes		BPTF	2855	0.502439	0.160602	Yes
GJB2	1375	0.841986	0.0854511	Yes		NPM3	3433	0.330905	0.120917	Yes		KDM4A	2717	0.41552	0.166074	Yes		INO80	2894	0.492978	0.16373	Yes
GJB1	1399	0.831301	0.0866521	Yes		PHF8	3464	0.326347	0.124563	Yes		KDM1B	2720	0.415158	0.172592	Yes		DNAJC2	2899	0.492195	0.16945	Yes
ITGAV	1443	0.81682	0.0864128	Yes		DTX3L	3633	0.304534	0.118076	Yes		ANP32A	2763	0.404974	0.175242	Yes		KDM5B	3017	0.468691	0.166559	Yes
KCNJ5	1463	0.810288	0.0879017	Yes		KMT2E	3698	0.2947	0.119225	Yes		KMT2D	2769	0.404192	0.18147	Yes		DTX3L	3051	0.46268	0.170068	Yes
CACNG8	1468	0.808225	0.0904708	Yes		PYGO1	3712	0.293297	0.124118	Yes		ING5	2814	0.392765	0.183926	Yes		SRCAP	3053	0.461971	0.176016	Yes
RYR3	1602	0.751735	0.0837507	Yes		BRD9	3730	0.291038	0.128718	Yes		RNF20	2889	0.373413	0.183482	Yes		TAF1	3148	0.442404	0.174878	Yes
KCNQ3	1812	0.683662	0.0715578	Yes		SUZ12	3806	0.282834	0.129059	Yes		RNF168	2921	0.36608	0.187195	Yes		ATAD2	3167	0.438665	0.17953	Yes
KCNH8	1892	0.658577	0.0687261	Yes		NPM1	3831	0.280347	0.133145	Yes		SPIN1	2961	0.355333	0.190135	Yes		SUPT16H	3243	0.425646	0.17984	Yes
KCNS2	1900	0.656632	0.0710792	Yes		INO80	3878	0.27518	0.135616	Yes		PWP1	2987	0.351175	0.194429	Yes		MSL3	3253	0.424689	0.185178	Yes
CNGA2	2033	0.62371	0.0644311	Yes		RNF168	3900	0.27346	0.139922	Yes		TDRD3	2993	0.349156	0.200657	Yes		ING2	3358	0.405264	0.183278	Yes
HCN1	2038	0.62201	0.0670002	Yes		BAZ1B	4058	0.255145	0.134243	Yes		VRK1	3035	0.33973	0.203404	Yes		BRD7	3460	0.384734	0.181606	Yes
GRID1	2040	0.621643	0.0697853	Yes		ZMYND8	4061	0.254354	0.139944	Yes		SNCA	3460	0.241194	0.169113	No		BRDT	3728	0.341908	0.167286	Yes
ANO4	2074	0.613651	0.0702661	Yes		SUPT16H	4067	0.253446	0.145425	Yes		KAT8	3535	0.228968	0.168669	No		RNF168	3739	0.340386	0.172548	Yes
KCNJ13	2077	0.613102	0.0729792	Yes		CARM1	4073	0.25233	0.150906	Yes		MLLT3	3614	0.215913	0.167837	No		KAT6A	3773	0.335884	0.176057	Yes
KCNA3	2084	0.611756	0.0754043	Yes		MSH6	4098	0.250382	0.154991	Yes		BRDT	3729	0.191517	0.163524	No		SPIN1	3776	0.335411	0.181929	Yes
SLC14A1	2133	0.598892	0.074805	Yes		WDR5	4125	0.248096	0.15893	Yes		USP3	3738	0.189687	0.169462	No		SNCA	3817	0.330158	0.184905	Yes
GRIK3	2151	0.594703	0.076438	Yes		ING3	4348	0.225765	0.148479	Yes		SET	3754	0.187416	0.174723	No		USP16	3964	0.308773	0.179805	Yes
MTMR6	2162	0.59255	0.078575	Yes		TRIM24	4360	0.224629	0.153519	Yes		USP16	3802	0.179286	0.17689	No		PRMT7	4019	0.299465	0.181714	Yes
LRRC8C	2236	0.575791	0.0761755	Yes		JMJD7	4485	0.209963	0.150263	Yes		RCC1	3827	0.175409	0.18128	No		KMT2E	4137	0.281792	0.178823	Yes
SLC14A2	2237	0.575668	0.0790326	Yes		KDM1B	4508	0.208043	0.154495	Yes		PRMT6	3867	0.16993	0.18422	No		JAK2	4183	0.2746	0.181419	Yes
CACNA2D2	2345	0.551816	0.0741847	Yes		BAZ2A	4588	0.200368	0.154543	Yes		TONSL	3969	0.156972	0.181165	No		BRD1	4187	0.274207	0.187214	Yes
SCN7A	2372	0.547479	0.0751696	Yes		KAT6B	4598	0.199734	0.15973	Yes		CARM1	3986	0.154873	0.186329	No		BRD2	4190	0.273821	0.193086	Yes
CACNA1I	2400	0.538869	0.0760824	Yes		CDYL	4631	0.196532	0.163229	Yes		IPO7	4024	0.149454	0.189462	No		BRD3	4194	0.273453	0.198881	Yes
SLC26A7	2430	0.533324	0.0768513	Yes		HINFP	4754	0.184722	0.160119	Yes		DTX3L	4091	0.138958	0.189791	No		PIH1D1	4414	0.24086	0.188219	Yes
KCNH1	2458	0.52709	0.0777642	Yes		KDM5B	4778	0.182467	0.164279	Yes		MLLT10	4109	0.135115	0.194859	No		TNKS	4493	0.231657	0.188299	Yes
KCND2	2464	0.526117	0.0802613	Yes		MBTD1	4835	0.17647	0.166015	Yes		HJURP	4185	0.122677	0.194317	No		KAT6B	4506	0.23023	0.193409	Yes
KCNAB1	2513	0.515373	0.079662	Yes		SMARCA4	4847	0.175112	0.171055	Yes		NASP	4547	0.0686219	0.166119	No		KDM4A	4561	0.223354	0.195319	Yes
CHRNA4	2514	0.515272	0.0825191	Yes		IPO9	4870	0.171633	0.175288	Yes		HAT1	4838	0.0323408	0.144787	No		RBBP5	4599	0.21788	0.198523	Yes
GLRB	2529	0.512193	0.0843681	Yes		NASP	4896	0.168988	0.1793	Yes		PRKCB	4849	0.0310716	0.150531	No		MSH6	4628	0.214485	0.202414	Yes
GJA5	2548	0.508504	0.0859291	Yes		ING1	4970	0.162066	0.179788	Yes		MSL3	4860	0.0294601	0.156276	No		UHRF1	4765	0.196083	0.198075	Yes
GABRG3	2572	0.503624	0.08713	Yes		WRAP53	5058	0.154563	0.179249	Yes		ANP32B	5017	0.0100961	0.147902	No		KMT2C	5005	0.168171	0.185889	Yes
CLCN6	2617	0.495115	0.0868187	Yes		SNCA	5059	0.154423	0.185097	Yes		UIMC1	5179	-0.00957248	0.139044	No		GRWD1	5118	0.153732	0.183379	Yes
P2RX5	2632	0.491964	0.0886677	Yes		TAF7	5064	0.153954	0.190651	Yes		MTF2	5253	-0.0193461	0.138696	No		TAF7	5133	0.152242	0.188336	Yes
KCNC3	2660	0.486394	0.0895806	Yes		RBBP5	5135	0.14809	0.191359	Yes		BRD9	5459	-0.0434175	0.125583	No		NCAPD2	5210	0.144599	0.188569	Yes
LRRC18	2706	0.478213	0.0891973	Yes		KDM5A	5170	0.144751	0.194711	Yes		PHF2	5561	-0.0557374	0.122528	No		NPM1	5256	0.139802	0.191165	Yes
GABRR2	2787	0.461573	0.0862936	Yes		PRMT6	5174	0.144189	0.200339	Yes		SUPT16H	5629	-0.0629477	0.12276	No		ZMYND8	5269	0.137753	0.196274	Yes
KCNJ3	2834	0.451373	0.0858383	Yes		RCC1	5386	0.126569	0.190695	Yes		NPM1	5737	-0.0790425	0.119124	No		ANP32B	5290	0.136371	0.200774	Yes
GRIA3	2851	0.447903	0.0875433	Yes		KAT5	5518	0.115064	0.186925	Yes		ASF1A	5758	-0.0819307	0.123902	No		ING1	5301	0.135632	0.206037	Yes
TMEM63B	2887	0.44258	0.0878801	Yes		PARP9	5594	0.108618	0.187266	Yes		PWWP2A	5766	-0.0841613	0.129936	No		CHD8	5328	0.132225	0.21008	Yes
SLC4A11	2893	0.442375	0.0903772	Yes		TAF1	5711	0.100152	0.184597	Yes		SART3	5801	-0.0883931	0.13336	No		JMJD7	5503	0.115612	0.202846	Yes
GABRG2	3014	0.420871	0.0845932	Yes		ANP32E	5831	0.0906936	0.181708	Yes		EZH1	5830	-0.0935303	0.137364	No		BAZ2A	5545	0.112251	0.205746	Yes
HVCN1	3049	0.415833	0.085002	Yes		ATAD2B	5890	0.0864897	0.183297	Yes		JAK2	5897	-0.102382	0.137693	No		ANP32E	5680	0.0987533	0.201559	Yes
CACHD1	3062	0.414318	0.086995	Yes		RSF1	5897	0.0860309	0.188705	Yes		DAXX	5915	-0.10569	0.14276	No		WDR5	5713	0.0951175	0.205145	Yes
SLC24A1	3082	0.412122	0.088484	Yes		PWWP2A	5999	0.0777082	0.187137	Yes		GRWD1	5924	-0.10632	0.148698	No		NCAPG2	5830	0.0842205	0.20233	Yes
SCN4B	3100	0.410331	0.090117	Yes		SGF29	6272	0.0589392	0.173014	Yes		DPF1	5991	-0.117273	0.149027	No		PHF19	5970	0.0716295	0.197763	Yes
ABCC8	3107	0.408819	0.092542	Yes		TNKS	6289	0.0582001	0.177688	Yes		PIH1D1	6019	-0.121607	0.153127	No		DEK	6196	0.0510161	0.186643	Yes
P2RX1	3143	0.402488	0.0928788	Yes		VRK1	6313	0.056368	0.181847	Yes		SUPT6H	6097	-0.131784	0.152393	No		TDRD3	6208	0.0499712	0.191829	Yes
GABRE	3168	0.397366	0.0940077	Yes		RNF20	6370	0.0522656	0.183583	Yes		WDR5	6108	-0.134314	0.158137	No		NOC2L	6276	0.0440663	0.192748	Yes
KCNK1	3191	0.392588	0.0952807	Yes		SPIN4	6375	0.0519432	0.189137	Yes		SAP30L	6186	-0.144065	0.157402	No		WDR5B	6290	0.0433822	0.197782	Yes
KCNC2	3270	0.378244	0.092521	Yes		MLLT6	6404	0.0498072	0.19293	Yes		L3MBTL2	6207	-0.148086	0.16218	No		PYGO2	6297	0.0430124	0.203349	Yes
SHROOM2	3289	0.376569	0.094082	Yes		KMT2D	6526	0.040582	0.189894	Yes		WRAP53	6271	-0.158301	0.162799	No		DPF1	6394	0.0353396	0.202058	Yes
CLCN3	3298	0.375684	0.0963631	Yes		MLLT3	6739	0.0246567	0.180176	Yes		BRD2	6274	-0.158641	0.169317	No		CDYL	6451	0.0295161	0.203815	Yes
P2RX6	3394	0.362863	0.0923793	Yes		RBBP4	6780	0.0221826	0.183087	Yes		ING1	6478	-0.195322	0.156398	No		SAP30L	6578	0.0159341	0.200238	Yes
PKD1L3	3422	0.356981	0.0932922	Yes		KDM4A	6804	0.0201411	0.187247	Yes		HPF1	6723	-0.239432	0.139514	No		CBX2	6586	0.0149861	0.205729	Yes
PANX1	3486	0.348698	0.0916127	Yes		SPTY2D1	6805	0.0200379	0.193095	Yes		RNF8	6893	-0.267112	0.129882	No		RNF8	6589	0.0148658	0.211601	Yes
PDE2A	3567	0.337988	0.0887091	Yes		VPS72	6806	0.0199367	0.198942	Yes		KAT5	7018	-0.28805	0.124603	No		CHD2	6669	0.00768867	0.211605	Yes
KCNV1	3579	0.335648	0.0907741	Yes		ING5	6840	0.0181972	0.202368	Yes		NAP1L2	7216	-0.331143	0.112264	No		EZH1	6685	0.00672867	0.216486	Yes
CHRNB1	3587	0.334502	0.0931272	Yes		DEK	7051	0.00374747	0.192797	No		MLLT6	7298	-0.34848	0.111142	No		RRP8	6817	-0.00427491	0.212529	No
CHRNA1	3609	0.330756	0.0944721	Yes		DPF3	7200	-0.00623708	0.187779	No		LRWD1	7377	-0.364632	0.110311	No		PHF2	6935	-0.0131137	0.209638	No
KCNIP2	3625	0.327805	0.0962491	Yes		GLYR1	7214	-0.0070738	0.192672	No		RBBP5	7456	-0.387822	0.10948	No		UHRF2	7136	-0.0299362	0.200423	No
KCNN3	3629	0.327338	0.0988902	Yes		STAT1	7360	-0.0161473	0.187874	No		CDYL	7537	-0.405944	0.108455	No		KDM8	7279	-0.0415647	0.195627	No
PIDD1	3736	0.311485	0.0941143	Yes		SRCAP	7471	-0.0242879	0.185645	No		UHRF2	7541	-0.406366	0.114876	No		PWWP2A	7302	-0.0434076	0.199975	No
JPH2	3849	0.297495	0.0889064	Yes		BRDT	7548	-0.0309156	0.185913	No		CBX4	7746	-0.454602	0.10186	No		SART3	7314	-0.0445999	0.205161	No
TRPM7	3850	0.297309	0.0917635	Yes		BRD2	7609	-0.0351838	0.187356	No		KAT7	7793	-0.464935	0.104123	No		ASF1A	7362	-0.0490527	0.207604	No
GRIN3B	3903	0.290773	0.0908761	Yes		MSL3	7692	-0.0406336	0.187183	No		MPHOSPH8	7893	-0.492135	0.101261	No		DAXX	7451	-0.0559927	0.206922	No
TMEM109	3920	0.2878	0.0925811	Yes		HPF1	7846	-0.0511091	0.181798	No		ANP32E	8008	-0.526604	0.0969484	No		MTF2	7477	-0.0585406	0.211042	No
ORAI3	3931	0.287003	0.0947182	Yes		CKS1B	7854	-0.0513231	0.187132	No		CHD5	8110	-0.556998	0.0938929	No		RBBP4	7619	-0.0706876	0.206322	No
CLCC1	3960	0.282554	0.095559	Yes		FMR1	7870	-0.0523922	0.191879	No		SGF29	8117	-0.561271	0.100024	No		TRIM24	7831	-0.0894435	0.196269	No
SCN10A	3983	0.279129	0.096832	Yes		TP53BP1	8029	-0.0629659	0.186126	No		RRP8	8140	-0.570342	0.104608	No		SUPT6H	7867	-0.0936338	0.199626	No
AQP11	4019	0.275914	0.0971688	Yes		CBX8	8058	-0.0648759	0.189918	No		PHF1	8148	-0.573775	0.110643	No		PARP9	7996	-0.105308	0.195897	No
GRIA4	4027	0.274154	0.0995218	Yes		KAT8	8203	-0.0747075	0.185193	No		PHF8	8188	-0.584574	0.113583	No		MCM2	8143	-0.11927	0.190796	No
CNR1	4057	0.271165	0.100291	Yes		WDTC1	8461	-0.0950172	0.172172	No		RBBP4	8267	-0.608984	0.112751	No		PRMT6	8498	-0.15899	0.169847	No
CHRNA3	4100	0.265252	0.100123	Yes		PHIP	8577	-0.106078	0.169576	No		BRD4	8301	-0.623991	0.116271	No		BRD4	8520	-0.161108	0.174271	No
GLRA1	4144	0.259417	0.0998842	Yes		DNAJC2	8746	-0.11995	0.16309	No		DPF2	8667	-0.759339	0.0876864	No		L3MBTL2	8713	-0.184835	0.165665	No
ITPR2	4160	0.257814	0.101661	Yes		SAP30L	8803	-0.124705	0.164826	No		ING4	8731	-0.788206	0.0883056	No		KAT5	8997	-0.21978	0.150126	No
CLIC1	4179	0.25529	0.103222	Yes		ASF1A	8859	-0.128856	0.166636	No		NOC2L	8844	-0.852258	0.0841863	No		SGF29	9185	-0.248051	0.141901	No
KCNA4	4222	0.250039	0.103055	Yes		DAXX	8965	-0.138189	0.164774	No		PYGO2	8988	-0.927501	0.0770693	No		MLLT6	9225	-0.254273	0.144954	No
CACNB1	4290	0.241869	0.101087	Yes		PHF6	9012	-0.142858	0.167245	No		CHD2	9076	-0.980714	0.0753676	No		WRAP53	9243	-0.258022	0.149683	No
AQP4	4297	0.241236	0.103512	Yes		CBX4	9150	-0.153758	0.163034	No		SMARCA2	9139	-1.02117	0.0760834	No		CHD5	9385	-0.276593	0.144963	No
TMEM150C	4354	0.23405	0.102337	Yes		SMARCA5	9245	-0.163081	0.161981	No		WDTC1	9218	-1.06839	0.075252	No		HJURP	9397	-0.2786	0.150149	No
TRPC1	4399	0.22913	0.102026	Yes		TBL1XR1	9543	-0.193362	0.146022	No		VPS72	9285	-1.11301	0.0755811	No		LRWD1	9452	-0.287459	0.152058	No
GABRD	4464	0.220618	0.100274	Yes		PIH1D1	9650	-0.206513	0.144088	No		COPRS	9323	-1.13017	0.0787145	No		SFMBT2	9580	-0.307285	0.148406	No
KCNA5	4493	0.216211	0.101115	Yes		PKN1	9716	-0.21192	0.145163	No		SMARCA4	9359	-1.14873	0.0820413	No		CARM1	9611	-0.311567	0.152144	No
KCNG3	4597	0.204577	0.0965552	Yes		L3MBTL1	9786	-0.218923	0.145945	No		ZMYND8	10008	-1.92356	0.0260895	No		HAT1	9838	-0.346226	0.140947	No
GABRA2	4618	0.201516	0.0979722	Yes		USP16	9830	-0.224797	0.148636	No		APBB1	10047	-2.00088	0.0291263	No		WDTC1	10101	-0.389445	0.127008	No
PKD2	4628	0.201148	0.100181	Yes		MLLT10	10037	-0.249875	0.139359	No		PTMA	10205	-2.51024	0.0206554	No		DPF2	10132	-0.39638	0.130746	No
CLCN5	4657	0.198439	0.101022	Yes		DPF2	10064	-0.252819	0.143298	No		BCAS3	10359	-3.34263	0.0125713	No		USP3	10235	-0.417279	0.128998	No
CACNA1S	4729	0.191066	0.0987666	Yes		CKS2	10230	-0.272527	0.137031	No								NAP1L2	10263	-0.422759	0.132965	No
KCNG4	4799	0.181723	0.096655	Yes		KDM8	10529	-0.314672	0.121	No								COPRS	10301	-0.429094	0.13617	No
SNAP25	4805	0.181189	0.0991521	Yes		ATAD2	11045	-0.38991	0.0890357	No								LEF1	10385	-0.451288	0.13587	No
KCNJ9	4859	0.176596	0.0981927	Yes		HJURP	11063	-0.393032	0.0936355	No								PHF8	10404	-0.456931	0.140522	No
GABRA3	4926	0.168864	0.0962972	Yes		RNF8	11216	-0.418496	0.0883234	No								SMARCA4	10571	-0.486516	0.133898	No
ASIC4	4952	0.16627	0.0973541	Yes		USP15	11310	-0.433574	0.0873432	No								NCAPD3	10859	-0.561646	0.118054	No
CACNG5	4974	0.163983	0.0986991	Yes		UHRF2	11318	-0.43528	0.0926772	No								ING3	11004	-0.599506	0.113106	No
LRRC8B	4996	0.161752	0.100044	Yes		NAP1L2	11663	-0.501993	0.0732681	No								TONSL	11234	-0.665584	0.101681	No
GJC2	4999	0.161521	0.102757	Yes		SFMBT2	11801	-0.531361	0.0690574	No								KAT7	11437	-0.724632	0.0923132	No
ORAI2	5006	0.160583	0.105182	Yes		RRP8	11865	-0.546072	0.0702798	No								CBX4	12152	-1.07633	0.0439331	No
SCN2B	5038	0.157991	0.105807	Yes		BRD7	11922	-0.561405	0.0720161	No								VPS72	12205	-1.10383	0.045995	No
GRIK1	5072	0.153918	0.106288	Yes		SUPT6H	12063	-0.594873	0.0675851	No								ING4	12496	-1.37296	0.0299222	No
TMEM63A	5119	0.148151	0.105833	Yes		CBX2	12197	-0.641196	0.063668	No								HPF1	12619	-1.5057	0.0266503	No
CLCN1	5130	0.146888	0.10797	Yes		APBB1	12410	-0.71643	0.0539506	No								PHF1	12646	-1.54412	0.0306933	No
HPN	5139	0.14641	0.110251	Yes		ING4	12597	-0.793718	0.0461421	No								PTMA	12840	-1.85018	0.0220115	No
TMC8	5151	0.145106	0.112316	Yes		BRD4	12615	-0.801686	0.0507419	No								BCAS3	13146	-3.15266	0.00479576	No
KCNK13	5207	0.138511	0.111212	Yes		BCAS3	12659	-0.822374	0.0534328	No								APBB1	13210	-4.00221	0.00601949	No
CLIC4	5252	0.133131	0.110901	Yes		NCAPD3	12693	-0.842603	0.0568578	No
TRPC7	5268	0.131793	0.112678	Yes		USP3	13028	-1.06059	0.038183	No
KCNJ11	5269	0.131645	0.115535	Yes		EZH1	13160	-1.17895	0.0344127	No
CFTR	5352	0.125068	0.112488	Yes		NCAPD2	13345	-1.37941	0.0267512	No
KCNJ10	5382	0.122208	0.113256	Yes		PSME4	13578	-1.91895	0.0155653	No
KCNS3	5474	0.112916	0.109561	Yes
LRRC8A	5488	0.111767	0.111482	Yes
TMC3	5563	0.105489	0.10901	Yes
TPCN1	5698	0.0928409	0.102218	Yes
KCNQ4	5706	0.0922255	0.104571	Yes
PKD1	5846	0.0801263	0.0974187	Yes
KCNQ5	5876	0.0777389	0.0981876	Yes
TRPV3	5899	0.0764052	0.0994605	Yes
P2RX7	5907	0.0760993	0.101814	Yes
JPH4	5926	0.0745687	0.103375	Yes
VDAC2	5932	0.0741979	0.105872	Yes
GRIK4	5945	0.0733592	0.107865	Yes
CHRNA6	5955	0.0729085	0.110074	Yes
IL1RAPL1	5984	0.0710307	0.110915	Yes
CLCN4	5987	0.0706416	0.113628	Yes
CACNB2	6008	0.0691404	0.115045	Yes
FAM155B	6038	0.0665819	0.115814	Yes
LRRC8D	6091	0.0621326	0.114926	Yes
SEC61A1	6097	0.0618555	0.117423	Yes
KCNK3	6138	0.0593807	0.1174	Yes
ANO6	6140	0.0590886	0.120185	Yes
TRPM2	6229	0.0527935	0.116705	Yes
ANXA6	6259	0.0502711	0.117474	Yes
OTOP2	6332	0.0441235	0.115147	Yes
KCNF1	6335	0.043904	0.11786	Yes
CCT8L2	6346	0.042738	0.119997	Yes
PKD2L2	6445	0.0352942	0.115797	Yes
KCNK12	6471	0.0333437	0.116854	Yes
CACNA1G	6485	0.0320621	0.118775	Yes
KCNK9	6486	0.032048	0.121632	Yes
KCNK2	6539	0.0281028	0.120745	Yes
KCNK5	6564	0.0266193	0.121874	Yes
JPH1	6586	0.0244727	0.123219	Yes
KCNMB1	6674	0.0179454	0.119811	Yes
KCNT2	6762	0.0118178	0.116403	Yes
TRPV2	6783	0.0101434	0.11782	Yes
KCNH4	6789	0.00938601	0.120317	Yes
CLIC6	6795	0.00898405	0.122814	Yes
CLIC5	6801	0.00859599	0.125311	Yes
BCL2	6826	0.00648763	0.12644	Yes
KCND3	6829	0.00623792	0.129153	Yes
CACNG4	6836	0.00538064	0.131579	Yes
TRPA1	6882	0.00243633	0.131195	Yes
GJD3	6893	0.00195213	0.133332	Yes
CLCN7	6909	0.00107518	0.135109	Yes
ANO2	6914	0.000756999	0.137678	Yes
PKDREJ	6930	-7.38796e-05	0.139455	Yes
TRPC5	6940	-0.000673914	0.141664	Yes
TMEM38B	6941	-0.000803613	0.144522	Yes
TRPC4	6950	-0.00146116	0.146803	Yes
GABRA1	6952	-0.00153976	0.149588	Yes
KCNJ2	6953	-0.00154661	0.152445	Yes
ANO5	6985	-0.00397019	0.15307	Yes
TTYH3	7005	-0.00553425	0.154559	Yes
ITPR3	7023	-0.00761253	0.156192	Yes
CACNG2	7165	-0.0164642	0.148895	No
KCND1	7216	-0.0204169	0.148152	No
TRPC6	7280	-0.0256063	0.146473	No
TRPV1	7304	-0.0276689	0.147674	No
KCNK10	7344	-0.0304435	0.147722	No
P2RX4	7374	-0.032766	0.148491	No
TMC7	7425	-0.0366136	0.147748	No
CACNG3	7503	-0.0428487	0.14506	No
GRIN1	7519	-0.0441716	0.146837	No
TOMM40L	7601	-0.0503792	0.143862	No
PIEZO1	7606	-0.0505565	0.146431	No
KCNK4	7637	-0.0526555	0.147128	No
JPH3	7704	-0.0576763	0.145232	No
CYBB	7762	-0.0620586	0.143985	No
CACNG6	7853	-0.0692065	0.140361	No
GABRQ	7900	-0.072552	0.139906	No
GRID2	7962	-0.0765027	0.13837	No
BEST1	8124	-0.0890322	0.129634	No
LRRC26	8168	-0.0918472	0.129394	No
KCNJ16	8190	-0.0941285	0.130739	No
SLC17A7	8264	-0.0987328	0.12834	No
CHRNB3	8312	-0.102536	0.127812	No
CNGB1	8324	-0.103782	0.129877	No
CACNA1A	8533	-0.123425	0.117757	No
SLC24A5	8584	-0.127409	0.117013	No
HCN2	8644	-0.131906	0.115622	No
TMEM175	8667	-0.134189	0.116895	No
ASIC1	8753	-0.141663	0.113631	No
GABRG1	8774	-0.143517	0.115048	No
KCNH6	8802	-0.146258	0.115961	No
TMEM38A	8841	-0.149967	0.116082	No
CNGA4	8853	-0.151066	0.118147	No
CACNA1H	8968	-0.162046	0.112795	No
CACNA1D	9023	-0.167783	0.111763	No
CATSPER2	9100	-0.175258	0.109148	No
KCNE4	9138	-0.179452	0.10934	No
AQP9	9219	-0.188247	0.106437	No
KCNAB2	9220	-0.188278	0.109294	No
LRRC38	9253	-0.191826	0.109847	No
ABCC9	9302	-0.196899	0.109247	No
RASA3	9341	-0.200467	0.109368	No
KCNN4	9345	-0.200673	0.112009	No
KCNU1	9375	-0.203823	0.112778	No
GRIN3A	9400	-0.206652	0.113907	No
GLRA2	9414	-0.208293	0.115828	No
CACNA1F	9415	-0.208313	0.118685	No
ANO10	9486	-0.215474	0.116502	No
KCNK6	9501	-0.216764	0.118351	No
TMC4	9598	-0.226127	0.114295	No
SCN1B	9637	-0.229737	0.114416	No
PANX2	9640	-0.230009	0.117129	No
TRPV4	9680	-0.232974	0.117178	No
PIEZO2	9698	-0.234643	0.118811	No
ASIC3	9705	-0.235227	0.121236	No
TRPM1	9716	-0.23605	0.123373	No
KCNJ4	9775	-0.243236	0.122053	No
TTYH1	9798	-0.24576	0.123326	No
CLCN2	9850	-0.251882	0.122511	No
ANO1	9874	-0.255381	0.123712	No
GRIN2C	10005	-0.272486	0.117208	No
ANXA2	10069	-0.279318	0.115528	No
AQP6	10089	-0.281399	0.117017	No
KCNJ14	10106	-0.28296	0.118722	No
GJC1	10164	-0.291069	0.117475	No
TMC5	10277	-0.307909	0.112267	No
KCNE5	10296	-0.311135	0.113828	No
KCNIP3	10407	-0.326025	0.108764	No
TMC6	10543	-0.343944	0.1019	No
CACNA2D4	10554	-0.346051	0.104037	No
VDAC1	10687	-0.365175	0.0973885	No
KCNJ8	10786	-0.380291	0.0931887	No
GPM6A	10852	-0.390318	0.0913652	No
GJA1	10892	-0.395836	0.0914139	No
GABRA4	10929	-0.401349	0.0916787	No
MCU	10955	-0.406268	0.0927356	No
KCNG1	11046	-0.421749	0.0891119	No
FXYD3	11143	-0.438807	0.0850561	No
HTR3A	11226	-0.453304	0.0820084	No
CHRNA2	11273	-0.460305	0.0815531	No
TPCN2	11320	-0.46885	0.0810978	No
P2RX3	11411	-0.487331	0.0774741	No
GRIN2D	11417	-0.488311	0.0799712	No
SLC26A6	11629	-0.521122	0.0676342	No
KCNN1	11754	-0.544044	0.0615622	No
SLC1A4	11793	-0.553957	0.0616829	No
CACNB3	11876	-0.571531	0.0586353	No
TMCO1	11994	-0.597653	0.0530673	No
TRPV6	12164	-0.63621	0.0437548	No
AQP1	12193	-0.645899	0.0445956	No
TMEM37	12305	-0.674552	0.0394597	No
NCS1	12373	-0.693511	0.0374922	No
CLIC3	12398	-0.698906	0.0386211	No
TRPC3	12416	-0.703163	0.040254	No
GABRA5	12681	-0.780186	0.0241006	No
SLC24A3	12690	-0.783284	0.0263817	No
KCNN2	12710	-0.788499	0.0278706	No
SLC26A8	12914	-0.852728	0.0161098	No
VDAC3	12951	-0.867462	0.0163746	No
GRIK5	13008	-0.895775	0.0151992	No
TOMM40	13075	-0.923167	0.0133037	No
ANO8	13095	-0.929699	0.0147926	No
ASIC2	13124	-0.94341	0.0156335	No
KCNA6	13149	-0.954661	0.0167624	No
FXYD1	13248	-0.992448	0.0125626	No
KCNH2	13306	-1.02232	0.0113152	No
CACNG7	13485	-1.12305	0.00135456	No
AQP5	13508	-1.13597	0.00262749	No
SLC40A1	13515	-1.14106	0.00505257	No
KCNH3	13522	-1.1481	0.00747766	No
GJA3	13552	-1.1775	0.00824652	No
HCN4	13578	-1.19264	0.00930341	No
TRPM4	13640	-1.23918	0.00776796	No
KCNC4	13649	-1.24758	0.010049	No
GAS6	13652	-1.25464	0.0127621	No
ORAI1	13682	-1.29091	0.013531	No
CDK5	13721	-1.33361	0.0136518	No
KCNIP4	13751	-1.35763	0.0144206	No
HCN3	13836	-1.47159	0.011229	No
KCNJ12	13892	-1.53157	0.0101256	No
KCNMB4	13895	-1.53345	0.0128387	No
BAX	14006	-1.73283	0.00777475	No
KCNQ1	14027	-1.78223	0.00919169	No
KCNIP1	14167	-2.38167	0.00203948	No
FKBP1B	14188	-2.60936	0.00345642	No

## Sheet: MF-Down
Supplementary Table 8. Details on top enriched gene sets in C5 subdomains (CC, BP, and MF) for W3-HT, W3-HM, W12-HT, and W12-HM transcript groups, showing information on individual genes such as original rank, enrichment score, and contribution to core enrichment.
W3-HT						W3-HM						W12-HT						W12-HM
GO_STRUCTURAL_CONSTITUENT_OF_RIBOSOME						GO_MONOVALENT_INORGANIC_CATION_TRANSMEMBRANE_TRANSPORTER_ACTIVITY						GO_STRUCTURAL_CONSTITUENT_OF_RIBOSOME						GO_STRUCTURAL_CONSTITUENT_OF_RIBOSOME
PROBE	RANK IN GENE LIST	RANK METRIC SCORE	RUNNING ES	CORE ENRICHMENT		PROBE	RANK IN GENE LIST	RANK METRIC SCORE	RUNNING ES	CORE ENRICHMENT		PROBE	RANK IN GENE LIST	RANK METRIC SCORE	RUNNING ES	CORE ENRICHMENT		PROBE	RANK IN GENE LIST	RANK METRIC SCORE	RUNNING ES	CORE ENRICHMENT
RPS27	93	2.48418	0.000110047	No		GRIK3	54	2.53236	-0.0005392	No		RPL5	1140	1.07119	-0.103302	No		MRPL32	904	1.27101	-0.0620303	No
SRBD1	3108	0.40853	-0.207119	No		SCN3B	71	2.34169	0.001736	No		RPL7L1	1492	0.860251	-0.130334	No		MRPL3	1350	0.984997	-0.0891345	No
MRPS6	3121	0.406619	-0.20126	No		GRIK4	298	1.538	-0.0115421	No		MRPL32	2099	0.599134	-0.182017	No		DAP3	1930	0.747334	-0.126435	No
MRPS7	3158	0.398731	-0.197104	No		NNT	320	1.50817	-0.00963717	No		MRPL3	3209	0.299507	-0.282322	No		RPL5	1956	0.739061	-0.12158	No
RPL7L1	3287	0.376619	-0.199478	No		ATP5F1B	356	1.45672	-0.00876917	No		MRPS30	3261	0.287734	-0.280355	No		RPL7L1	2423	0.605443	-0.150283	No
MRPS5	3413	0.358875	-0.20164	No		SLC8A1	419	1.37379	-0.00990088	No		MRPL37	3494	0.235359	-0.295885	No		MRPS25	2593	0.565077	-0.156385	No
MRPL22	3502	0.346809	-0.201175	No		SLC2A10	441	1.34062	-0.007996	No		RPL15	3513	0.232852	-0.290728	No		MRPL37	2746	0.527343	-0.161195	No
MRPL4	3846	0.297905	-0.21881	No		KCNJ5	479	1.29426	-0.00727612	No		MRPS35	3655	0.208464	-0.297462	No		MRPS18C	3987	0.30559	-0.248792	No
RPL12	4046	0.272069	-0.226224	No		KCND3	517	1.25854	-0.00655625	No		MRPS23	4461	0.0821805	-0.368381	No		MRPS33	4041	0.296773	-0.246068	No
MRPL1	4406	0.228271	-0.244995	No		SLC20A1	627	1.15865	-0.0111689	No		MRPS2	4793	0.0393759	-0.39348	No		MRPL24	4225	0.269264	-0.253236	No
MRPL19	4514	0.213377	-0.245879	No		SCN3A	780	1.03707	-0.0189663	No		DAP3	4801	0.0374244	-0.38726	No		MRPS23	4348	0.250303	-0.255762	No
MRPS9	4621	0.201406	-0.246692	No		KCNF1	796	1.02598	-0.016617	No		MRPS24	5020	0.00983234	-0.401437	No		MRPS2	4710	0.203236	-0.276475	No
MRPS23	4673	0.196889	-0.243601	No		HCN4	835	0.996159	-0.0159712	No		MRPS18C	5096	0.000972551	-0.40179	No		MRPL49	4824	0.18817	-0.278317	No
RPL10A	5109	0.149497	-0.267767	No		ATP2A1	902	0.954417	-0.0173992	No		MRPS25	5751	-0.0811457	-0.458112	No		MRPS22	4935	0.175153	-0.27993	No
MRPS36	5160	0.14439	-0.264604	No		SLC15A3	919	0.944912	-0.015124	No		MRPL22	5916	-0.105776	-0.467069	No		MRPS5	5181	0.147225	-0.291816	No
MRPL16	5304	0.128537	-0.268043	No		SLC5A3	965	0.917357	-0.0149966	No		MRPS15	6078	-0.128729	-0.475735	No		MRPL22	5299	0.135707	-0.293962	No
MRPS18C	5813	0.0832715	-0.297391	No		ATP2C1	1109	0.854786	-0.0221274	No		MRPL16	6219	-0.150151	-0.482372	No		MRPS30	5932	0.0741237	-0.335295	No
RPL27	6031	0.0669927	-0.306083	No		SLC1A6	1135	0.842609	-0.0205188	No		MRPL18	6386	-0.178644	-0.491522	Yes		MRPL1	5946	0.0731096	-0.329527	No
MRPL30	6661	0.019351	-0.344019	No		SLC8A3	1175	0.821251	-0.0199471	No		RPL7	6409	-0.183701	-0.486752	Yes		MRPL21	6138	0.0555494	-0.337304	No
MRPL55	7189	-0.0175905	-0.374716	No		KCNMB2	1271	0.7839	-0.0235228	No		MRPS5	6413	-0.184193	-0.480145	Yes		MRPL36	6164	0.0535744	-0.33245	No
MRPS30	7238	-0.0221129	-0.371411	No		KCNQ2	1436	0.722334	-0.032209	No		MRPL2	6438	-0.187877	-0.475569	Yes		MRPL27	6428	0.0318536	-0.345705	No
RPL14	7268	-0.024591	-0.366758	No		KCNN3	1467	0.7127	-0.0309707	No		MRPS17	6444	-0.188566	-0.469156	Yes		MRPS17	6512	0.0232564	-0.345264	No
RPL31	7272	-0.0249689	-0.36026	No		CNNM4	1594	0.676984	-0.0368424	No		MRPL9	6504	-0.199454	-0.467962	Yes		MRPS21	6517	0.0223998	-0.338812	No
MRPL37	7701	-0.0575327	-0.383929	No		HPN	1830	0.616317	-0.050787	No		MRPL24	6562	-0.208007	-0.466576	Yes		MRPS7	6767	0.00032645	-0.351002	No
MRPL17	7796	-0.0645064	-0.38389	No		SLC4A8	1858	0.61036	-0.0493265	No		MRPS14	6710	-0.237658	-0.473889	Yes		MRPL16	7134	-0.0297735	-0.372095	No
MRPS22	7909	-0.0731133	-0.385129	No		TMEM38B	2036	0.568972	-0.0589755	No		MRPL57	6727	-0.240071	-0.468539	Yes		MRPS15	7267	-0.0403188	-0.375382	No
MRPL23	7959	-0.0764378	-0.381895	No		SLC11A2	2076	0.560978	-0.0584037	No		MRPL10	6750	-0.243933	-0.463769	Yes		MRPL55	7448	-0.0559201	-0.382322	No
MRPL3	8243	-0.0973371	-0.395272	No		KCNMB1	2164	0.540698	-0.061387	No		MRPL49	6836	-0.257552	-0.465089	Yes		MRPL51	7508	-0.0611242	-0.380054	No
MRPS2	8245	-0.0974713	-0.388631	No		CYB5A	2175	0.538871	-0.0586675	No		MRPS22	7008	-0.286101	-0.474722	Yes		MRPL9	7915	-0.0984035	-0.404191	No
RPL3L	8263	-0.0986923	-0.383127	No		GRIK1	2304	0.510834	-0.0646873	No		MRPL17	7043	-0.293151	-0.471112	Yes		MRPL54	8209	-0.124972	-0.419729	No
RPL38	8302	-0.101885	-0.379113	No		KCNJ16	2341	0.50201	-0.0638934	No		MRPS7	7086	-0.302148	-0.468276	Yes		MRPS11	8368	-0.141572	-0.424995	No
RPS29	8352	-0.106277	-0.375879	No		KCNK3	2395	0.491313	-0.0643585	No		MRPL55	7127	-0.313256	-0.465246	Yes		SRBD1	8691	-0.181917	-0.44274	No
MRPL14	8605	-0.128933	-0.387056	No		SLC4A7	2442	0.479875	-0.0643052	No		RPS20	7143	-0.317345	-0.459799	Yes		UBA52	8896	-0.207576	-0.451506	Yes
MRPS33	8609	-0.129087	-0.380557	No		OTOP2	2524	0.466366	-0.0668441	No		RPL22L1	7176	-0.324127	-0.455996	Yes		RSL24D1	8923	-0.210577	-0.446727	Yes
MRPL10	8960	-0.161478	-0.398689	No		KCNA3	2578	0.457305	-0.0673093	No		MRPL14	7208	-0.329776	-0.452096	Yes		MRPL47	8948	-0.213109	-0.441797	Yes
MRPL42	8985	-0.164147	-0.393682	No		SLC22A3	2816	0.419982	-0.081402	No		MRPL1	7246	-0.336955	-0.448776	Yes		MRPL13	9052	-0.226738	-0.442878	Yes
RSL24D1	9449	-0.211872	-0.419835	No		KCNQ4	2834	0.416405	-0.0792009	No		MRPL21	7266	-0.34303	-0.443716	Yes		MRPL19	9056	-0.227387	-0.436349	Yes
MRPL13	9650	-0.230643	-0.42732	No		SCN5A	2972	0.394734	-0.0858873	No		RSL24D1	7370	-0.36309	-0.446776	Yes		MRPL33	9135	-0.23921	-0.435528	Yes
RPL36	9741	-0.239312	-0.426997	No		ATP2A3	3004	0.38855	-0.0847231	No		MRPL30	7385	-0.367626	-0.441233	Yes		RPS2	9354	-0.272078	-0.445359	Yes
RPL36A	9869	-0.254147	-0.429301	No		KCNQ1	3140	0.370016	-0.0912614	No		MRPL51	7463	-0.389204	-0.441779	Yes		RPS27L	9372	-0.274799	-0.439896	Yes
RPL27A	9960	-0.26708	-0.428978	No		ATP5MG	3161	0.366548	-0.0892824	No		MRPS33	7751	-0.455958	-0.462626	Yes		MRPL57	9417	-0.281623	-0.436487	Yes
RPS23	10004	-0.272152	-0.425318	No		SLC9A6	3195	0.361399	-0.0882663	No		MRPL36	7830	-0.473419	-0.463269	Yes		MRPL10	9531	-0.300902	-0.438329	Yes
MRPL21	10085	-0.281109	-0.424286	No		KCNA6	3265	0.351722	-0.0899164	No		RPL35	7900	-0.494212	-0.463042	Yes		MRPL30	9542	-0.302462	-0.432333	Yes
RPL13	10202	-0.296043	-0.425808	No		ATP5PF	3462	0.326639	-0.100973	No		MRPS11	7957	-0.509756	-0.461559	Yes		MRPS35	9658	-0.317571	-0.434327	Yes
MRPL24	10287	-0.309416	-0.425059	No		KCND1	3491	0.323163	-0.0995862	No		MRPL13	8018	-0.52987	-0.460462	Yes		RPL15	9670	-0.318678	-0.428407	Yes
RPL37	10789	-0.3808	-0.45391	No		KCNE5	3542	0.31592	-0.0998291	No		MRPL47	8021	-0.531704	-0.453759	Yes		MRPS14	9807	-0.341733	-0.431999	Yes
MRPS21	10798	-0.381575	-0.447766	No		SLC6A15	3563	0.31322	-0.0978502	No		MRPL43	8067	-0.543515	-0.451212	Yes		MRPL17	10090	-0.388213	-0.4467	Yes
MRPL18	10809	-0.383163	-0.441765	No		SLC15A4	3614	0.3064	-0.0980931	No		MRPL27	8220	-0.591626	-0.459009	Yes		MRPL12	10167	-0.404646	-0.445726	Yes
MRPL54	11050	-0.422489	-0.452089	No		AQP1	3683	0.296365	-0.0996692	No		UBA52	8289	-0.61857	-0.458686	Yes		MRPL2	10180	-0.408192	-0.439882	Yes
RPS17	11054	-0.423358	-0.445591	No		SLC6A12	3750	0.289037	-0.101097	No		MRPL34	8292	-0.619254	-0.451982	Yes		RPL37	10205	-0.412163	-0.434952	Yes
MRPS17	11164	-0.442328	-0.446616	No		KCNB2	3884	0.274831	-0.107487	No		MRPS18A	8294	-0.621257	-0.445183	Yes		MRPS31	10289	-0.427	-0.434511	Yes
MRPS18B	11178	-0.445004	-0.440828	No		GRIK2	3887	0.274605	-0.104175	No		MRPS21	8360	-0.640166	-0.444569	Yes		MRPS24	10461	-0.466753	-0.440766	Yes
MRPL57	11214	-0.45171	-0.436601	No		KCNB1	3929	0.269843	-0.103752	No		MRPL42	8441	-0.66911	-0.445406	Yes		MRPL28	10514	-0.476702	-0.437966	Yes
RPL5	11462	-0.496281	-0.447422	No		KCNH2	4024	0.260001	-0.107253	No		MRPS36	8471	-0.682113	-0.441313	Yes		MRPS9	10537	-0.480091	-0.432883	Yes
RPS3	11463	-0.496474	-0.440711	No		KCNA4	4042	0.257061	-0.105052	No		MRPS9	8481	-0.686214	-0.435286	Yes		MRPL46	10665	-0.512296	-0.43579	Yes
RPL35A	11631	-0.521307	-0.445853	No		KCNJ2	4117	0.248395	-0.107073	No		MRPS31	8560	-0.71328	-0.435929	Yes		MRPS18A	10673	-0.513747	-0.429566	Yes
RPL30	11885	-0.573289	-0.4571	Yes		KCNIP3	4128	0.247906	-0.104353	No		RPS2	8709	-0.778187	-0.443339	Yes		MRPL18	10696	-0.521089	-0.424483	Yes
MRPL52	11901	-0.575989	-0.451454	Yes		SCN9A	4131	0.247533	-0.101041	No		SRBD1	8721	-0.783363	-0.437506	Yes		NDUFA7	10842	-0.558433	-0.428759	Yes
MRPS12	11965	-0.590567	-0.449214	Yes		SLC9A7	4153	0.244947	-0.0991361	No		MRPL33	8722	-0.783474	-0.430609	Yes		MRPL20	10938	-0.583454	-0.429231	Yes
MRPL34	12009	-0.600464	-0.445555	Yes		SLC18A2	4186	0.24111	-0.098046	No		MRPL28	8741	-0.791617	-0.425453	Yes		MRPL43	10968	-0.591282	-0.424681	Yes
RPL10	12011	-0.60056	-0.438915	Yes		NDUFA4	4309	0.228711	-0.103621	No		MRPS16	8794	-0.819804	-0.423583	Yes		MRPS36	11070	-0.61845	-0.42561	Yes
MRPL36	12081	-0.619297	-0.437101	Yes		MT-CO2	4364	0.224247	-0.104161	No		MRPL41	8808	-0.826868	-0.417943	Yes		MRPL35	11091	-0.62517	-0.420375	Yes
RPS21	12124	-0.628079	-0.433371	Yes		HCN3	4522	0.206863	-0.112328	No		MRPL35	8935	-0.901057	-0.423226	Yes		RPL35	11101	-0.627455	-0.414303	Yes
MRPL46	12125	-0.62834	-0.426659	Yes		SLC46A1	4599	0.1997	-0.114497	No		RPL14	8969	-0.918985	-0.41952	Yes		RPL23	11113	-0.630297	-0.408383	Yes
MRPS34	12128	-0.629003	-0.42009	Yes		SLC4A10	4659	0.192616	-0.115406	No		RPLP2	9009	-0.938517	-0.416393	Yes		RPL21	11149	-0.641051	-0.40429	Yes
RPL28	12172	-0.638397	-0.416431	Yes		ATP5ME	4666	0.192096	-0.112391	No		MRPL11	9106	-0.998034	-0.418776	Yes		MRPL41	11168	-0.647199	-0.398903	Yes
MRPS14	12210	-0.651162	-0.412346	Yes		ATP5MC3	4701	0.189312	-0.111449	No		RPL21	9149	-1.02527	-0.41594	Yes		MRPL23	11218	-0.660977	-0.395874	Yes
MRPL20	12216	-0.653096	-0.405989	Yes		PKD2	4712	0.1885	-0.108729	No		MRPS18B	9151	-1.02651	-0.40914	Yes		RPLP2	11328	-0.690582	-0.397412	Yes
MRPS31	12256	-0.662753	-0.402046	Yes		SCN7A	4776	0.182627	-0.109935	No		MRPL15	9281	-1.11064	-0.414713	Yes		MRPS18B	11535	-0.755523	-0.40633	Yes
MRPL12	12287	-0.670338	-0.397464	Yes		SLC12A4	4807	0.178974	-0.108696	No		MRPL20	9306	-1.12292	-0.410137	Yes		RPL31	11583	-0.771959	-0.403149	Yes
RPS9	12295	-0.672844	-0.39125	Yes		SLC12A7	4838	0.176097	-0.107458	No		RPS19	9309	-1.12419	-0.403433	Yes		MRPS6	11617	-0.785259	-0.398904	Yes
RPL7	12317	-0.678171	-0.386029	Yes		KCNK9	4885	0.170015	-0.107405	No		RPL9	9444	-1.2164	-0.40949	Yes		RPL12	11750	-0.850877	-0.402191	Yes
MRPL51	12444	-0.710767	-0.388261	Yes		TMCO3	5036	0.156517	-0.115054	No		RPS11	9502	-1.25952	-0.408103	Yes		RPL36A	11774	-0.861991	-0.397184	Yes
RPL36AL	12488	-0.7238	-0.384602	Yes		KCNJ13	5123	0.148995	-0.117963	No		MRPL46	9521	-1.27339	-0.402947	Yes		MRPL14	11868	-0.90934	-0.397504	Yes
MRPS16	12539	-0.736966	-0.38144	Yes		KCNJ12	5194	0.142298	-0.119688	No		RPS7	9555	-1.30679	-0.39924	Yes		RPL7	11883	-0.918618	-0.391813	Yes
MRPL11	12553	-0.741087	-0.375651	Yes		LRRC26	5336	0.130128	-0.12667	No		MRPL4	9578	-1.33131	-0.39447	Yes		MRPS34	11968	-0.966837	-0.391448	Yes
UBA52	12602	-0.75254	-0.372347	Yes		KCNK10	5358	0.128431	-0.124765	No		RPL30	9589	-1.3472	-0.38854	Yes		MRPL42	11985	-0.975365	-0.385908	Yes
MRPL43	12617	-0.757632	-0.366629	Yes		COX8A	5440	0.12127	-0.127304	No		RPL23	9599	-1.3575	-0.382514	Yes		RPL3	12128	-1.06055	-0.389957	Yes
MRPL27	12622	-0.759425	-0.360202	Yes		SLC6A6	5490	0.116875	-0.127473	No		RPL37	9607	-1.36554	-0.376294	Yes		RPL30	12161	-1.07944	-0.385635	Yes
RPL15	12632	-0.76247	-0.354129	Yes		TMEM38A	5523	0.11483	-0.126383	No		MRPL54	9687	-1.44275	-0.377034	Yes		RPS20	12268	-1.15384	-0.386944	Yes
MRPL15	12691	-0.783348	-0.351535	Yes		SLC38A1	5539	0.113431	-0.124034	No		RPL17	9708	-1.45486	-0.37207	Yes		RPL10	12318	-1.19304	-0.383916	Yes
MRPL47	12733	-0.795723	-0.347734	Yes		SLC8A2	5571	0.110555	-0.122869	No		RPS3A	9715	-1.46174	-0.365754	Yes		RPL22L1	12348	-1.22187	-0.379366	Yes
RPS28	12797	-0.821401	-0.345494	Yes		SCN8A	5607	0.108113	-0.122001	No		RPS9	9724	-1.47722	-0.359631	Yes		RPS15	12351	-1.22749	-0.372761	Yes
RPL8	12812	-0.824328	-0.339777	Yes		MTMR6	5636	0.105617	-0.120615	No		RPL11	9736	-1.48825	-0.353797	Yes		MRPS12	12397	-1.26838	-0.369428	Yes
MRPL9	12913	-0.852662	-0.340163	Yes		KCNJ9	5757	0.0969268	-0.126042	No		RPL36A	9748	-1.4966	-0.347964	Yes		MRPL15	12398	-1.26887	-0.362672	Yes
MRPS11	12924	-0.856804	-0.334162	Yes		SLC17A5	5812	0.0921833	-0.126582	No		NDUFA7	9770	-1.51797	-0.343098	Yes		RPL23A	12448	-1.32305	-0.359643	Yes
MRPS15	12960	-0.871135	-0.329935	Yes		NDUFA4L2	5891	0.0863919	-0.128898	No		RPS16	9818	-1.58297	-0.340744	Yes		MRPL34	12468	-1.34323	-0.354332	Yes
RPL22L1	13011	-0.896639	-0.326772	Yes		SLC6A11	5934	0.0827363	-0.128549	No		RPL10	9874	-1.67505	-0.339164	Yes		RPL36AL	12506	-1.38738	-0.350391	Yes
MRPL35	13012	-0.896727	-0.320061	Yes		SLC17A7	5949	0.0819929	-0.126125	No		RPL28	9901	-1.70217	-0.334781	Yes		MRPL4	12516	-1.39539	-0.344319	Yes
RPS12	13040	-0.907357	-0.315266	Yes		ATP5F1C	5997	0.0778701	-0.126146	No		MRPL19	9903	-1.71084	-0.327981	Yes		MRPS16	12527	-1.41073	-0.338323	Yes
MRPL32	13118	-0.941128	-0.31402	Yes		SLC8B1	6182	0.0648021	-0.136314	No		MRPS34	9904	-1.71259	-0.321085	Yes		RPS7	12595	-1.47852	-0.336665	Yes
RPL18A	13158	-0.95817	-0.310077	Yes		SLC4A4	6279	0.0586873	-0.139963	No		MRPL12	9933	-1.77497	-0.316895	Yes		RPS21	12617	-1.50187	-0.331506	Yes
RPS2	13183	-0.966998	-0.305069	Yes		SLC5A7	6297	0.0574645	-0.137762	No		RPS17	9948	-1.81191	-0.311351	Yes		RPL18A	12697	-1.60182	-0.33076	Yes
RPL34	13199	-0.972282	-0.299423	Yes		SCN2A	6415	0.0490533	-0.142967	No		RPL31	9992	-1.90258	-0.308611	Yes		MRPL11	12730	-1.66826	-0.326438	Yes
RPS10	13258	-0.99566	-0.296828	Yes		SLC9B2	6506	0.0420931	-0.146173	No		RPS6	10017	-1.93968	-0.304035	Yes		RPS16	12732	-1.66994	-0.319758	Yes
NDUFA7	13259	-0.995894	-0.290117	Yes		ATP6V1A	6524	0.0407405	-0.143972	No		MRPS12	10020	-1.94447	-0.297332	Yes		RPL27A	12762	-1.7201	-0.315208	Yes
RPLP2	13302	-1.02194	-0.286387	Yes		ATP6V1G2	6553	0.0388754	-0.142585	No		RPL3	10022	-1.94718	-0.290532	Yes		RPSA	12872	-1.92673	-0.316745	Yes
RPS20	13331	-1.03102	-0.281663	Yes		ATP6V1C1	6603	0.0341297	-0.142754	No		RPS3	10066	-2.04017	-0.287792	Yes		RPS14	12915	-2.0512	-0.313184	Yes
RPL39	13342	-1.04008	-0.275661	Yes		SLC6A9	6669	0.0299769	-0.144108	No		RPL18A	10078	-2.07598	-0.281959	Yes		RPS15A	12927	-2.09357	-0.307264	Yes
MRPS24	13367	-1.05477	-0.270653	Yes		KCNC2	6672	0.0293908	-0.140796	No		RPL23A	10119	-2.19828	-0.278929	Yes		RPL28	12928	-2.09644	-0.300508	Yes
RPL26	13389	-1.06681	-0.265433	Yes		COX6A1	6823	0.0191226	-0.148445	No		RPS15	10127	-2.2493	-0.272709	Yes		RPL9	12940	-2.12683	-0.294588	Yes
RPL18	13407	-1.07512	-0.259928	Yes		KCNJ4	6895	0.0147726	-0.150244	No		MRPS6	10141	-2.29049	-0.267069	Yes		RPLP0	12955	-2.17925	-0.288896	Yes
MRPL49	13448	-1.09952	-0.256056	Yes		KCNV1	6965	0.00951816	-0.151894	No		RPS18	10167	-2.35156	-0.262589	Yes		RPS6	12963	-2.1996	-0.282672	Yes
RPLP1	13480	-1.12004	-0.251545	Yes		SLC6A7	7084	0.00153938	-0.157173	No		RPL22	10182	-2.40866	-0.257046	Yes		RPS12	12987	-2.28168	-0.277666	Yes
RPS6	13484	-1.12278	-0.245046	Yes		ATP6V0B	7091	0.00128994	-0.154157	No		RPL36AL	10201	-2.47746	-0.251889	Yes		RPS18	12994	-2.29288	-0.271365	Yes
RPS5	13521	-1.14698	-0.24089	Yes		KCNK4	7111	-1.92541e-05	-0.152104	No		RPL29	10251	-2.68344	-0.249729	Yes		RPL11	13003	-2.31094	-0.265217	Yes
RPS8	13535	-1.15744	-0.235102	Yes		SLC13A5	7197	-0.0060525	-0.154939	No		RPL38	10264	-2.72968	-0.243993	Yes		RPL4	13011	-2.34003	-0.258993	Yes
MRPS35	13540	-1.16094	-0.228674	Yes		KCNK5	7224	-0.00776756	-0.153405	No		RPS28	10275	-2.7529	-0.238063	Yes		RPS9	13023	-2.39279	-0.253074	Yes
RPS16	13564	-1.18755	-0.223595	Yes		SLC5A11	7239	-0.00836956	-0.150981	No		RPL18	10277	-2.76731	-0.231263	Yes		RPL22	13034	-2.44407	-0.247078	Yes
RPS15A	13612	-1.21422	-0.22022	Yes		KCNS2	7293	-0.0114071	-0.151446	No		RPS15A	10283	-2.78338	-0.22485	Yes		RPL17	13048	-2.51282	-0.24131	Yes
RPL29	13678	-1.28888	-0.218123	Yes		SLC1A3	7314	-0.0124466	-0.149468	No		RPS4Y1	10293	-2.84223	-0.218823	Yes		RPS11	13057	-2.57714	-0.235162	Yes
RPL21	13728	-1.33707	-0.214889	Yes		NALCN	7344	-0.0147363	-0.148155	No		RPL10A	10295	-2.85165	-0.212023	Yes		RPL14	13068	-2.6283	-0.229166	Yes
RPS26	13729	-1.33772	-0.208178	Yes		SLC2A12	7448	-0.0229063	-0.152323	No		RPS10	10298	-2.86365	-0.20532	Yes		RPL37A	13071	-2.64014	-0.222562	Yes
MRPS25	13769	-1.38186	-0.204235	Yes		KCNG1	7506	-0.0275033	-0.153085	No		RPSA	10301	-2.87774	-0.198617	Yes		RPS29	13082	-2.69558	-0.216566	Yes
MRPS18A	13778	-1.39372	-0.198091	Yes		KCNH8	7589	-0.0335313	-0.155698	No		RPL37A	10312	-2.96305	-0.192687	Yes		RPS27	13091	-2.7402	-0.210418	Yes
RPS27L	13786	-1.39962	-0.191877	Yes		ATP6V0A2	7603	-0.0347729	-0.1532	No		RPS21	10315	-2.99412	-0.185984	Yes		RPS10	13098	-2.78488	-0.204118	Yes
RPS14	13791	-1.40695	-0.185449	Yes		ATP6V1C2	7606	-0.0350625	-0.149888	No		RPS12	10320	-3.03823	-0.179474	Yes		RPS19	13103	-2.79889	-0.197665	Yes
MRPL41	13817	-1.4423	-0.180512	Yes		ATP1A1	7621	-0.0362475	-0.147465	No		RPS14	10348	-3.23084	-0.175187	Yes		RPS17	13108	-2.82428	-0.191213	Yes
MRPL28	13825	-1.45041	-0.174298	Yes		SLC9A5	7864	-0.0521929	-0.161928	No		RPL4	10351	-3.26222	-0.168484	Yes		RPS3	13114	-2.87018	-0.184837	Yes
RPL7A	13830	-1.45956	-0.16787	Yes		KCNJ6	7942	-0.05783	-0.164171	Yes		RPL27A	10352	-3.27884	-0.161587	Yes		RPL36	13115	-2.87112	-0.17808	Yes
RPS11	13841	-1.48363	-0.161869	Yes		ATP6V1F	7977	-0.0599862	-0.163229	Yes		RPL7A	10361	-3.3463	-0.155464	Yes		RPS28	13116	-2.90103	-0.171323	Yes
DAP3	13884	-1.52454	-0.158139	Yes		SLC36A2	7982	-0.0602603	-0.160065	Yes		RPL32	10377	-3.50492	-0.150017	Yes		RPL7A	13140	-3.09927	-0.166316	Yes
RPLP0	13896	-1.53742	-0.152208	Yes		SLC2A9	8012	-0.0618746	-0.158752	Yes		RPL36	10381	-3.55941	-0.143411	Yes		RPS3A	13148	-3.1718	-0.160092	Yes
RPL17	13904	-1.55394	-0.145994	Yes		KCNK6	8093	-0.0678562	-0.161217	Yes		RPS27A	10389	-3.62933	-0.137191	Yes		RPS27A	13152	-3.20483	-0.153564	Yes
MRPL33	13911	-1.55916	-0.139708	Yes		COX7A1	8099	-0.0682833	-0.158127	Yes		RPS5	10396	-3.79339	-0.130874	Yes		RPL38	13158	-3.26867	-0.147187	Yes
RPS3A	13930	-1.59163	-0.134274	Yes		COX7C	8121	-0.0691168	-0.156222	Yes		RPL39	10407	-3.97722	-0.124945	Yes		RPS4Y1	13166	-3.37411	-0.140963	Yes
MRPL2	13952	-1.63532	-0.129054	Yes		SLC10A4	8225	-0.0765038	-0.160391	Yes		RPS29	10409	-3.99046	-0.118145	Yes		RPL26	13169	-3.39143	-0.134359	Yes
RPS15	13970	-1.66831	-0.123549	Yes		COX5B	8244	-0.0782312	-0.158264	Yes		RPL26	10430	-4.30545	-0.113181	Yes		RPL32	13181	-3.57436	-0.128439	Yes
RPL37A	13987	-1.70958	-0.117973	Yes		SLC9A2	8248	-0.078307	-0.155026	Yes		RPL12	10432	-4.34444	-0.106382	Yes		RPL29	13183	-3.58453	-0.121758	Yes
RPL24	13994	-1.71403	-0.111688	Yes		COX15	8259	-0.0788191	-0.152306	Yes		RPL24	10434	-4.34903	-0.0995817	Yes		RPS26	13189	-3.70903	-0.115382	Yes
RPL9	13997	-1.7179	-0.105118	Yes		COX5A	8279	-0.0799105	-0.150253	Yes		MRPL52	10438	-4.52325	-0.0929751	Yes		RPS5	13201	-3.82236	-0.109462	Yes
RPS13	14007	-1.73283	-0.0990457	Yes		SLC6A13	8294	-0.0809401	-0.14783	Yes		RPS26	10439	-4.53098	-0.0860786	Yes		RPL18	13202	-3.82668	-0.102706	Yes
RPS4Y1	14026	-1.77929	-0.0936119	Yes		CLCN5	8307	-0.08192	-0.145258	Yes		RPL19	10441	-4.64343	-0.0792787	Yes		MRPL52	13207	-3.91606	-0.0962532	Yes
RPL4	14028	-1.78265	-0.0869715	Yes		SLC23A2	8318	-0.0826541	-0.142539	Yes		RPL13A	10450	-4.94889	-0.0731554	Yes		RPL39	13217	-4.19706	-0.0901813	Yes
RPL3	14059	-1.86181	-0.0823896	Yes		KCNK13	8418	-0.0910456	-0.146411	Yes		RPLP0	10451	-4.97472	-0.0662589	Yes		RPL10A	13232	-4.6015	-0.0844898	Yes
RPSA	14073	-1.90103	-0.0766009	Yes		LRRC38	8564	-0.103761	-0.15369	Yes		RPS24	10457	-5.2875	-0.0598457	Yes		RPL19	13237	-4.70968	-0.0780374	Yes
RPL35	14081	-1.93584	-0.0703864	Yes		SLC15A2	8580	-0.106154	-0.15134	Yes		RPL8	10461	-5.45329	-0.0532391	Yes		RPL34	13238	-4.72997	-0.0712807	Yes
RPS24	14094	-1.96467	-0.0645268	Yes		MT-CO3	8650	-0.112293	-0.152991	Yes		RPL27	10463	-5.66864	-0.0464392	Yes		RPL24	13252	-5.2429	-0.0655131	Yes
RPS7	14119	-2.08659	-0.0595189	Yes		SNAP25	8652	-0.112378	-0.149604	Yes		RPL34	10464	-5.71497	-0.0395427	Yes		RPS23	13254	-5.26111	-0.0588324	Yes
RPS19	14121	-2.0935	-0.0528785	Yes		LRRC55	8659	-0.11295	-0.146589	Yes		RPS13	10469	-6.21114	-0.0330328	Yes		RPLP1	13256	-5.34354	-0.0521518	Yes
RPL22	14132	-2.12544	-0.0468769	Yes		ATP5F1A	8661	-0.113169	-0.143202	Yes		RPS23	10472	-6.5583	-0.0263296	Yes		RPS24	13259	-5.46306	-0.0455472	Yes
RPL32	14160	-2.28528	-0.0420821	Yes		SLC36A1	8711	-0.116347	-0.143371	Yes		RPLP1	10477	-7.0023	-0.0198197	Yes		RPL8	13271	-6.58578	-0.0396274	Yes
RPL23A	14175	-2.45916	-0.0363644	Yes		ATP6AP1	8738	-0.119138	-0.141837	Yes		RPL13	10479	-7.4048	-0.0130198	Yes		RPL27	13276	-7.05522	-0.033175	Yes
RPL19	14178	-2.47039	-0.0297949	Yes		ATP6V1H	8756	-0.121284	-0.139636	Yes		RPS8	10480	-7.73903	-0.00612323	Yes		RPS8	13277	-7.05852	-0.0264183	Yes
RPS27A	14195	-2.64447	-0.0242193	Yes		SLC13A4	8773	-0.122642	-0.13736	Yes		RPL35A	10487	-10.5433	0.000193332	Yes		RPL35A	13280	-8.08246	-0.0198137	Yes
RPS18	14196	-2.64499	-0.0175078	Yes		KCND2	8784	-0.12331	-0.134641	Yes								RPL13A	13281	-8.45962	-0.013057	Yes
RPL23	14213	-2.89351	-0.0119322	Yes		ATP6V1D	8819	-0.126029	-0.133699	Yes								RPS13	13283	-9.13147	-0.0063763	Yes
RPL13A	14224	-3.31911	-0.00593057	Yes		COX7B	8907	-0.132817	-0.136682	Yes								RPL13	13284	-9.72237	0.000380457	Yes
RPL11	14227	-3.40446	0.000638874	Yes		ATP5F1D	9064	-0.147923	-0.144776	Yes
						SLC1A1	9145	-0.153597	-0.14724	Yes
						KCNE4	9163	-0.154955	-0.145039	Yes
						ATP6V1B2	9314	-0.169578	-0.152689	Yes
						SLC6A17	9410	-0.179125	-0.156264	Yes
						COX6B1	9463	-0.184831	-0.156655	Yes
						SLC25A3	9524	-0.19124	-0.157639	Yes
						KCNH5	9583	-0.197975	-0.158474	Yes
						SLC5A6	9586	-0.198411	-0.155162	Yes
						ASIC4	9603	-0.200564	-0.152887	Yes
						SCNN1A	9665	-0.207865	-0.153945	Yes
						FXYD2	9704	-0.211256	-0.153299	Yes
						SLC12A9	9724	-0.212744	-0.151246	Yes
						KCNAB1	9729	-0.212983	-0.148082	Yes
						ATP6V1G1	9757	-0.216059	-0.146622	Yes
						CLCN3	9791	-0.219521	-0.145605	Yes
						SURF1	9806	-0.221163	-0.143182	Yes
						ATP1B3	9820	-0.223051	-0.140685	Yes
						ATP2A2	9850	-0.227481	-0.139372	Yes
						MFSD3	9868	-0.230402	-0.137171	Yes
						SLC12A6	9887	-0.232785	-0.135044	Yes
						KCNMA1	9899	-0.234266	-0.132399	Yes
						ATP2C2	9901	-0.234668	-0.129013	Yes
						SLC2A6	9978	-0.243144	-0.131181	Yes
						SLC1A2	10025	-0.248703	-0.131128	Yes
						SCN10A	10047	-0.251072	-0.129223	Yes
						HVCN1	10060	-0.252603	-0.126651	Yes
						SLC9A8	10065	-0.25284	-0.123488	Yes
						SLC33A1	10138	-0.261197	-0.12536	Yes
						SLC24A4	10164	-0.264497	-0.123751	Yes
						COX10	10185	-0.267179	-0.121772	Yes
						COX6C	10216	-0.271615	-0.120534	Yes
						TRPM2	10226	-0.272259	-0.11774	Yes
						SLC12A3	10258	-0.275402	-0.116576	Yes
						ATP5F1E	10322	-0.286055	-0.117782	Yes
						SLC45A4	10332	-0.287946	-0.114988	Yes
						ATP5MC1	10342	-0.288771	-0.112195	Yes
						ATP1B1	10351	-0.28953	-0.109327	Yes
						CLCN4	10422	-0.299607	-0.111051	Yes
						KCNQ3	10536	-0.315174	-0.11596	Yes
						SLC13A3	10565	-0.319822	-0.114574	Yes
						KCNU1	10599	-0.324965	-0.113557	Yes
						KCNH4	10678	-0.33498	-0.115874	Yes
						KCNH7	10686	-0.335857	-0.112932	Yes
						ATP6V0E2	10717	-0.339219	-0.111694	Yes
						KCNH6	10744	-0.342665	-0.110159	Yes
						KCNC4	10750	-0.344839	-0.10707	Yes
						KCNJ8	10759	-0.345818	-0.104202	Yes
						ATP5PO	10775	-0.348674	-0.101853	Yes
						ABCC9	10810	-0.353466	-0.100911	Yes
						ATP6V0D1	10820	-0.354856	-0.0981169	Yes
						ASIC1	10929	-0.371591	-0.102656	Yes
						KCNG3	10964	-0.377293	-0.101713	Yes
						ATP6V0C	10965	-0.377582	-0.0982533	Yes
						KCNA5	11046	-0.389953	-0.100718	Yes
						SLC45A1	11068	-0.393511	-0.0988132	Yes
						SLC24A5	11106	-0.398635	-0.0980933	Yes
						SLC2A13	11148	-0.406387	-0.0976697	Yes
						COX7A2	11174	-0.412632	-0.0960611	Yes
						KCNA1	11198	-0.415786	-0.0943043	Yes
						SLC12A5	11217	-0.418707	-0.0921773	Yes
						GRIK5	11223	-0.419946	-0.0890874	Yes
						KCNS1	11315	-0.434265	-0.0923669	Yes
						SLC6A8	11359	-0.445264	-0.0920914	Yes
						KCNJ10	11436	-0.459367	-0.09426	Yes
						ATP6V1E1	11450	-0.461212	-0.0917626	Yes
						KCNH3	11601	-0.487633	-0.0994119	Yes
						MT-ATP6	11690	-0.507837	-0.102469	Yes
						SLC9A1	11696	-0.508527	-0.0993793	Yes
						SCN4B	11717	-0.513395	-0.0974004	Yes
						COX4I1	11718	-0.513406	-0.0939402	Yes
						ATP6V0A1	11745	-0.517895	-0.0924056	Yes
						COX4I2	11762	-0.521858	-0.0901304	Yes
						SLC12A2	11776	-0.524375	-0.087633	Yes
						KCNK12	11903	-0.555384	-0.0935048	Yes
						SLC2A8	11908	-0.556781	-0.0903408	Yes
						KCNT1	11970	-0.571473	-0.0913984	Yes
						KCNJ3	11978	-0.574224	-0.0884567	Yes
						LETM1	12004	-0.581334	-0.086848	Yes
						KCNH1	12034	-0.586931	-0.0855357	Yes
						ATP5PD	12059	-0.594175	-0.083853	Yes
						COX11	12163	-0.628297	-0.0880213	Yes
						HCN1	12201	-0.642305	-0.0873014	Yes
						SLC24A2	12225	-0.650895	-0.0855446	Yes
						SLC41A1	12257	-0.661505	-0.0843804	Yes
						ATP6AP1L	12322	-0.685137	-0.0856602	Yes
						SLC24A3	12327	-0.687364	-0.0824963	Yes
						ATP5MC2	12377	-0.700333	-0.0826651	Yes
						SCN2B	12396	-0.707062	-0.0805381	Yes
						KCNMB4	12420	-0.719535	-0.0787813	Yes
						ATP1B2	12432	-0.722835	-0.0761358	Yes
						SLC12A8	12467	-0.736478	-0.0751937	Yes
						TMEM175	12472	-0.737696	-0.0720298	Yes
						ATP1A2	12487	-0.744429	-0.0696065	Yes
						SLC9A3	12504	-0.753515	-0.0673313	Yes
						SLC9A9	12525	-0.762469	-0.0653523	Yes
						SLC4A11	12530	-0.764082	-0.0621884	Yes
						KCNN1	12617	-0.801944	-0.0650976	Yes
						SLC45A3	12619	-0.802816	-0.0617114	Yes
						KCNJ14	12722	-0.855438	-0.0658057	Yes
						COX7A2L	12737	-0.861659	-0.0633823	Yes
						SLC9A4	12812	-0.899957	-0.0654028	Yes
						ASIC2	12838	-0.913196	-0.0637942	Yes
						KCNIP4	12881	-0.939942	-0.0634446	Yes
						KCNIP1	12889	-0.946566	-0.0605028	Yes
						SLC6A20	12893	-0.950627	-0.0572648	Yes
						SLC20A2	12907	-0.957945	-0.0547674	Yes
						SLC3A2	12914	-0.962598	-0.0517516	Yes
						SLC6A1	12951	-0.991469	-0.0509577	Yes
						MT-CO1	12954	-0.993373	-0.0476456	Yes
						KCNT2	12977	-1.01231	-0.0458148	Yes
						TCIRG1	12994	-1.02496	-0.0435396	Yes
						ABCC8	13016	-1.04779	-0.0416347	Yes
						KCNAB3	13055	-1.08676	-0.0409889	Yes
						MT-ATP8	13088	-1.12068	-0.0398987	Yes
						KCNIP2	13142	-1.16253	-0.0403638	Yes
						SLC32A1	13192	-1.21449	-0.0405327	Yes
						KCNG2	13216	-1.23911	-0.038776	Yes
						KCNC1	13241	-1.25703	-0.0370933	Yes
						ATP6V0E1	13266	-1.27463	-0.0354106	Yes
						SLC6A16	13332	-1.36498	-0.0367645	Yes
						KCNJ11	13356	-1.39416	-0.0350077	Yes
						SCN1B	13365	-1.41009	-0.03214	Yes
						SCN1A	13389	-1.4439	-0.0303833	Yes
						COX6A2	13410	-1.48383	-0.0284043	Yes
						KCNAB2	13419	-1.5055	-0.0255366	Yes
						SLC5A5	13443	-1.55741	-0.0237798	Yes
						KCNK1	13446	-1.56139	-0.0204678	Yes
						ATP6V0A4	13450	-1.57204	-0.0172297	Yes
						KCNA2	13464	-1.61798	-0.0147324	Yes
						SLC11A1	13541	-1.79937	-0.0169009	Yes
						KCNS3	13558	-1.83712	-0.0146257	Yes
						HCN2	13620	-2.08302	-0.0156834	Yes
						ATP4A	13633	-2.15575	-0.0131119	Yes
						KCNK2	13661	-2.38083	-0.0116514	Yes
						KCNC3	13682	-2.54286	-0.00967249	Yes
						KCNN2	13698	-2.67388	-0.00732323	Yes
						ATP1A3	13725	-3.02437	-0.00578866	Yes
						KCNQ5	13749	-3.48704	-0.0040319	Yes
						SHROOM2	13769	-4.37606	-0.0019789	Yes
						KCNG4	13774	-4.65787	0.00118506	Yes
