# Supplementary material for: Gene Dosage- and Age-Dependent Differential Transcriptomic Changes in the Prefrontal Cortex of Shank2-Mutant Mice
Source: Front Mol Neurosci. 2021 Jun 11;14:683196. doi: 10.3389/fnmol.2021.683196 (PMC8226033; doi:10.3389/fnmol.2021.683196)
Supplement: Supplementary Table 9 — ASD-related/risk and cell-type-specific gene sets used for GSEA of Shank2-mutant transcript groups (W3-HT, W3-HM, W12-HT, and W12-HM). [file Table_9.XLSX]

## Sheet: ASD-related, risk
Supplementary Table 9. ASD-related/risk and cell-type-specific gene sets used for GSEA of Shank2-mutant transcript groups (W3-HT, W3-HM, W12-HT, and W12-HM).
DEG_Up_Voineagu	Co-Exp_Up_M16_Voineagu	DEG_Down_Voineagu	Co-Exp_Down_M12_Voineagu	SFARI genes (all)	SFARI (high confidence)	FMRP targets	DeNovoMis	DeNovoVariants	AutismKB
ABCA1	ABCA1	ABCB9	AARS	ABAT	ABAT	AAK1	A2M	ACACB	ACSL4
ADGRG1	ACAA2	ABCG4	AARSD1	ABCA13	ACE	AATK	AASS	ADAM33	ADSL
ADM	ACOX1	ABLIM2	ABCA5	ABCA7	ACHE	ABCA2	ABCA1	ADAMTS9	AFF2
ANXA2	ACSL5	ACTL6B	ABCB9	ACE	ADA	ABCA3	ABCA13	ADCY9	AGTR2
ARRDC4	ACTL6A	ACTR1B	ABCF2	ACHE	ADCY5	ABCG1	ABCA2	ADGRB1	AHI1
BAG3	ADAMTS1	ADCYAP1	ABCF3	ACTN4	ADK	ABR	ABCA7	ADNP	ALDH5A1
BCAN	ADD3	ADPRHL1	ABCG4	ACY1	ADNP	ACLY	ABCA8	AHDC1	ALDH7A1
BST2	ADGRG1	AHI1	ABHD14A	ADA	ADORA2A	ACO2	ABCB6	AKAP9	ARHGEF6
BTG1	ADORA2B	ANKRD29	ABLIM2	ADAMTS18	ADRB2	ACTB	ABCB9	AMOTL1	ARID1B
BTG3	AGT	ARMC8	ABTB1	ADARB1	ADSL	ADAP1	ABCC4	ANK2	ARX
CACHD1	AHNAK	ARMCX5	ACHE	ADCY3	AFF2	ADARB1	ABCC5	ANKFN1	ATP13A4
CARHSP1	AK2	ASB13	ACOT7	ADCY5	AGAP1	ADCY1	ABCG1	ANKRD11	ATRX
CCDC50	AK4	ATP1A1	ACTL6B	ADK	AGBL4	ADCY5	ABCG2	ANO5	AUTS2
CD14	AKR1C3	ATP1B1	ACTR1B	ADNP	AGMO	ADD1	ABHD12	APBB1	AVPR1A
CDKN1A	ALDH1L1	ATP2B2	ADARB1	ADORA2A	AGTR2	ADNP	ABI2	ARHGAP30	BCL2
CEBPD	ALDH4A1	ATP6V1A	ADCY1	ADORA3	AHDC1	AFF3	ABI3BP	ARHGAP5	BDNF
CFLAR	ALDH9A1	ATP6V1C1	ADPRHL1	ADRB2	AHI1	AFF4	ABL1	ARID1B	BRAF
CLIC1	ANGPTL4	ATRNL1	AFTPH	ADSL	AKAP9	AGAP2	ABL2	ARVCF	C4B
COMMD2	ANO6	BAIAP2L2	AHI1	AFF2	ALDH5A1	AGAP3	ABR	ASAH2	CACNA1C
CPNE3	ANTXR1	CABP1	ALS2	AFF4	ALG6	AGPAT3	ABTB1	ASH1L	CACNA1E
CXCL16	ANXA2	CACNA2D3	ANKRD29	AGAP1	AMT	AGRN	ACACB	ATP10D	CACNA1F
DFFA	ANXA5	CADPS	ANKRD34A	AGAP2	ANK2	AGTPBP1	ACAD10	ATP1A1	CADM1
DNAJB1	APOE	CADPS2	ANXA6	AGBL4	ANKRD11	AHDC1	ACE	ATP1B1	CASK
DPYSL3	APPL2	CAMK1G	AP2A1	AGMO	ANXA1	AKAP6	ACHE	B4GALNT1	CDH10
DTNA	AQP4	CBLN2	AP2A2	AGO1	APBA2	AKAP9	ACKR2	BAZ2B	CDH9
DYNLT1	ARHGEF6	CCDC25	AP2M1	AGTR2	APH1A	AKT3	ACP2	BCL11A	CDKL5
EMP1	ASAP3	CHGA	AP2S1	AHDC1	AR	ALDOC	ACRBP	BNIP1	CEP290
EYA2	ASCC2	CHRM1	AP3B2	AHI1	ARID1B	ALS2	ACSM5	BRCA1	CHD7
FBLN2	ATP1B2	CIRBP	APBA2	AKAP9	ARNT2	AMPH	ACTN4	BRF2	CHRNA4
GADD45G	ATP6V0E1	COX7A1	APBB3	ALDH1A3	ARX	ANK1	ACTR6	BRWD1	CHRNB2
GBP2	AXL	CPLX1	ARHGEF11	ALDH5A1	ASH1L	ANK2	ACTRT3	BST2	CNTNAP2
GYPC	B2M	CPLX2	ASB13	ALG6	ASTN2	ANK3	ADAM18	BTAF1	COMT
HSPA1A	BAG3	DIRAS1	ASNS	ALOX5AP	ASXL3	ANKRD11	ADAM33	BTBD9	CREBBP
HSPB1	BBOX1	ELAVL4	ATG16L1	AMBRA1	ATP10A	ANKRD17	ADAMTS7	C10orf90	CYFIP1
IER3	BCCIP	ENO2	ATL1	AMT	ATP1A3	ANKRD52	ADAMTS9	C11orf24	DBH
IGFBP5	BGN	ENTPD3	ATP13A2	ANK2	ATP2B2	AP1B1	ADAMTSL1	CACNA2D3	DCX
IGFBP7	BNIP2	EPHB6	ATP1A1	ANK3	ATRX	AP2A1	ADAMTSL4	CASP8AP2	DHCR7
INPPL1	BST2	ESRRG	ATP2B2	ANKRD11	AUTS2	AP2A2	ADAP1	CBX4	DISC1
JUN	BTG1	ETS2	ATP2B3	ANKS1B	AVPR1A	AP3D1	ADCY5	CC2D1A	DMD
KCNN3	C1orf162	EXTL2	ATP6V0A1	ANXA1	BCKDK	APBA1	ADCY9	CCDC171	DMPK
KLF15	C1QTNF1	F12	ATP6V1B2	AP1S2	BCL11A	APBB1	ADD3	CCDC66	DNAH5
LYN	CACHD1	FAM81A	ATP6V1E1	APBA2	BRAF	APC	ADGRB1	CCDC87	DRD4
MCL1	CALR	FGF9	ATPAF1	APBB1	BRCA2	APC2	ADGRB3	CCPG1	EHMT1
METRN	CARHSP1	FNDC4	B4GALT6	APC	C4B	APLP1	ADGRE1	CDAN1	EIF4E
MKNK2	CAT	GABRD	BAIAP2	APH1A	CACNA1C	APOE	ADGRL2	CDC23	EN2
MSN	CAV1	GABRG2	BBS7	APP	CACNA1D	APP	ADGRV1	CDC42BPB	FBXO33
NDRG2	CCDC50	GAD1	BCL7B	AR	CACNA1E	ARAP2	ADNP	CEP295	FEZF2
NFKBIZ	CCNG1	GAD2	BSCL2	ARHGAP15	CACNA1F	ARFGEF1	ADPRM	CHD1	FGD1
NQO1	CCNK	GFRA2	BTRC	ARHGAP24	CACNA1G	ARHGAP20	AEBP2	CHD2	FHIT
P4HA1	CD14	GLS2	C11orf87	ARHGAP32	CACNA1H	ARHGAP21	AFAP1	CHD8	FMR1
PALLD	CD151	GPRASP2	C12orf43	ARHGAP33	CACNA1I	ARHGAP23	AGAP1	CIC	FOXG1
PDK4	CD68	GPX3	C2CD2L	ARHGAP5	CACNA2D3	ARHGAP32	AGAP2	CMPK2	FOXP1
PLOD1	CD81	HAPLN4	C6orf136	ARHGEF10	CACNB2	ARHGAP33	AGK	CNOT3	FOXP2
PLXDC2	CDC42EP4	HARS	CABLES2	ARHGEF9	CADM1	ARHGAP35	AGO1	COL25A1	FTSJ1
PTPRZ1	CDH5	HYLS1	CABP1	ARID1B	CADPS2	ARHGAP39	AGT	COL5A3	GABRA4
PTTG1IP	CDK2AP2	ICA1	CACNA2D2	ARNT2	CAMK4	ARHGAP44	AGTRAP	COL6A6	GABRA5
RALGDS	CDK4	IDH3B	CACNA2D3	ARX	CAPN12	ARHGEF11	AHDC1	CPD	GABRB1
RGS2	CDKN1A	INA	CACNB1	ASH1L	CAPRIN1	ARHGEF12	AHI1	CSDE1	GABRB3
RHBDF2	CEBPB	JADE1	CACNG2	ASPM	CASC4	ARHGEF17	AHNAK	CSMD2	GABRG3
RHPN2	CEBPD	KCNS1	CADPS	ASS1	CC2D1A	ARHGEF2	AHNAK2	CSTF2T	GAD1
RPN2	CFLAR	KIF17	CADPS2	ASTN2	CCDC88C	ARHGEF4	AK1	CTCF	GAMT
RPS15A	CHPT1	KYAT3	CALY	ASXL3	CCDC91	ARHGEF7	AKAP1	CTNNA3	GRIA3
RPS2	CHST3	LGI3	CAMK1D	ATG7	CCT4	ARID1A	AKAP9	CTNNB1	GRIK2
S100A10	CHSY1	ME3	CAMK1G	ATP10A	CDC42BPB	ARID1B	AKNA	CTTNBP2	GRIN3B
SAR1B	CIB1	MPP1	CAMK2B	ATP1A3	CDH10	ARID2	AKR1B15	CUBN	GRPR
SDF2L1	CLDN5	NAP1L5	CAMK2G	ATP2B2	CDH22	ARNT2	AKT2	CUL3	GSTM1
SERTAD1	CLIC1	NAPB	CAMKV	ATP6V0A2	CDH8	ARPP21	ALDH18A1	DDX3X	HRAS
SFMBT2	CMTM3	NCALD	CAMSAP3	ATP8A1	CDH9	ARRB1	ALDH1L1	DDX60	IGF2
SLC16A3	CNIH4	NEFH	CAND2	ATRNL1	CDKL5	ARVCF	ALDH3A1	DHX29	IL1RAPL1
SLC2A5	CNN3	NEUROD6	CAP2	ATRX	CEP41	ASH1L	ALDH5A1	DIP2A	IMMP2L
SLC9A9	COL4A1	NGEF	CAPRIN2	ATXN7	CGNL1	ATF7IP	ALMS1	DIP2C	IQSEC2
SOX4	COMT	NME5	CASC1	AUTS2	CHD2	ATG2A	ALS2	DLL1	ITGB3
TAGLN2	CPNE3	NMNAT2	CCDC184	AVPR1A	CHD7	ATG2B	AMBRA1	DNAH5	KCND2
TGM2	CPT2	NSF	CCKBR	BAIAP2	CHD8	ATG9A	AMOTL1	DNMT3A	KCNMA1
TIMP1	CSRP2	OGDHL	CD99L2	BAZ2B	CHKB	ATMIN	AMPD2	DOCK5	KDM5C
TNFRSF1A	CTDSP2	OXR1	CDH12	BBS4	CHRNA7	ATN1	AMY2B	DOT1L	KIAA0100
TNPO1	CTSH	PAK1	CDH18	BCAS1	CIB2	ATP13A2	AMZ1	DSCAM	KMT5B
VAMP8	CXCL16	PCSK1	CDH22	BCKDK	CLN8	ATP1A1	ANGPT2	DSCAML1	KRAS
VHL	CYB5B	PELI3	CDK5	BCL11A	CNR1	ATP1A2	ANGPTL4	DST	L1CAM
YBX1	CYBRD1	PFKP	CDK5R2	BCL2	CNTN4	ATP1A3	ANK2	DVL3	LRFN5
ZFP36L1	DBI	PIAS2	CDR2	BDNF	CNTN5	ATP1B1	ANK3	DYRK1A	LRP1
	DCAF12	PNKD	CELSR2	BIN1	CNTN6	ATP2A2	ANKFN1	ECE1	MACROD2
	DDAH2	PNMA3	CEND1	BIRC6	CNTNAP2	ATP2B2	ANKHD1-EIF4EBP3	ECM2	MAOA
	DDIT4	POPDC3	CERS6	BRAF	CNTNAP4	ATP6V0A1	ANKK1	EFCAB5	MAP2K1
	DECR1	PREPL	CHGA	BRCA2	CNTNAP5	ATP6V0D1	ANKRD11	EIF2AK2	MAPK1
	DHRS3	PRKCE	CHRM1	BRD4	CTCF	ATP6V1B2	ANKRD17	ELAVL2	MAPK3
	DSE	PTK2B	CHSY3	BRINP1	CTNNA3	ATP9A	ANKRD23	EPHB2	MARK1
	DTNA	PTPRT	CKMT1B	BST1	CTNNB1	ATXN1	ANO3	ETFB	MBD5
	DYNLT1	PVALB	CLCN6	BTAF1	CTNND2	AUTS2	ANO5	FAM168B	MECP2
	ECI2	RAB37	CLIP3	C12orf57	CTTNBP2	B3GAT1	ANO6	FAM8A1	MED12
	EDNRB	RGS7	CLSTN1	C15orf62	CUL3	BAG6	ANTXR2	FAM91A1	MEF2C
	EFNA1	SCAMP5	CNTNAP1	C4B	CUL7	BAP1	AOC3	FARP1	MEGF11
	EHD4	SCN1B	CNTNAP2	CACNA1A	DAPP1	BAZ2A	AP1S2	FBXO11	MET
	ELF1	SCN4B	CORO2A	CACNA1B	DDX3X	BCAN	AP2S1	FBXW11	MID1
	EMP1	SERTAD4	CPLX1	CACNA1C	DEAF1	BCL9L	AP3B2	FER1L5	MKKS
	EMP3	SH3GL2	CPNE4	CACNA1D	DENR	BCR	AP3D1	FOXP1	NDP
	EMX2	SHD	CPNE5	CACNA1E	DHCR7	BIRC6	APAF1	GALNT18	NF1
	EPAS1	SLC25A12	CS	CACNA1F	DIP2A	BMPR2	APBA1	GIGYF1	NFIX
	EPHX1	SLC25A27	CUL3	CACNA1G	DISC1	BPTF	APBB1	GIGYF2	NHS
	EXOG	SLC29A1	CYB561	CACNA1H	DLGAP2	BRD4	APC2	GIMAP8	NIPA1
	FAM107A	SLC6A17	CYP4X1	CACNA1I	DLX2	BRSK1	APEX2	GOLGA5	NIPBL
	FAM111A	STAC2	DCAF4	CACNA2D3	DLX6	BRSK2	APOBR	GOPC	NLGN3
	FAM129B	STAMBPL1	DCTN1	CACNB2	DMD	BSN	AREL1	GPRIN1	NRXN1
	FAM189A2	STAT4	DDX24	CADM1	DMPK	C2CD2L	ARHGAP21	GRIN2B	NRXN2
	FAM89A	STEAP2	DEPDC5	CADM2	DMXL2	CABIN1	ARHGAP30	HECTD1	NSD1
	FBXO8	STXBP1	DHDDS	CADPS2	DNER	CACNA1A	ARHGAP5	HIVEP3	NTF3
	FCGRT	SVOP	DHPS	CAMK2A	DNMT3A	CACNA1B	ARHGEF10L	ICE2	NTF4
	FERMT2	SYT13	DIRAS1	CAMK2B	DOCK1	CACNA1E	ARHGEF11	IFI30	OCRL
	FGF2	TARBP1	DLG3	CAMK4	DPP10	CACNA1G	ARHGEF16	IFT88	OPHN1
	FGFRL1	TESC	DLGAP2	CAMSAP2	DPP4	CACNA1I	ARHGEF3	IGSF3	OTX1
	FSTL1	TNNT2	DLK2	CAMTA1	DPP6	CACNB1	ARHGEF4	IL17RA	OXTR
	FTL	TOX	DNAJC27	CAPN12	DPYD	CACNB3	ARID1B	ILF2	PAFAH1B1
	FXYD5	TSPYL2	DNM1	CAPRIN1	DSCAM	CADPS	ARID2	INTS6	PCDH19
	FYN	TUBGCP5	DOC2A	CARD11	DST	CAMK2N1	ARMC3	IQGAP2	POGZ
	GATAD2A	UCHL5	DPP10	CASC4	DUSP15	CAMKK2	ARVCF	IRF2BPL	POMGNT1
	GBP2	UQCRC1	DPP6	CASK	DVL3	CAMSAP1	ARX	JAKMIP1	PQBP1
	GFAP	VAMP1	EEF1A2	CBLN1	DYRK1A	CAMSAP2	ASAH2	KAT2B	PRKX
	GJA1	VGF	ELAVL4	CC2D1A	EFR3A	CAMTA1	ASB11	KAT6A	PTEN
	GLIS3	ZNF25	ELOVL4	CCDC88C	EHMT1	CAMTA2	ASB14	KATNAL2	PTPN11
	GNA12	ZNF365	ENO2	CCDC91	EIF3G	CAND1	ASH1L	KDM5B	RAB39B
	GNA13		ENTPD6	CCT4	EIF4E	CASKIN1	ASL	KDM6B	RAI1
	GNAI2		EPB41L1	CD276	ELAVL2	CBX6	ASPM	KIAA0100	RAPGEF4
	GNAI3		EPHB6	CD38	ELAVL3	CDC42BPA	ATAD5	KIAA0232	RBFOX1
	GNG5		EPM2AIP1	CD44	ELP4	CDC42BPB	ATG2B	KIF21A	RELN
	GNS		ERLEC1	CD99L2	EMSY	CDK16	ATIC	KLB	RIMS3
	GPR137B		ESRRG	CDC42BPB	EN2	CDK17	ATP10A	KLHDC10	RNF135
	GPT2		ETNK2	CDH10	EP300	CDK5R1	ATP10D	KMT2A	RPE65
	GSTP1		F12	CDH11	EP400	CDK5R2	ATP11C	KMT2C	RPGRIP1L
	HADHB		FAM174B	CDH22	EPC2	CDKL5	ATP1A1	KMT2E	RPL10
	HDAC1		FAM81A	CDH8	ERBIN	CELF5	ATP1B1	KMT5B	RPS6KA3
	HEBP2		FARSA	CDH9	ERG	CELSR2	ATP2A1	L1CAM	SATB2
	HEY2		FBXL15	CDK13	ERMN	CELSR3	ATP2B2	LARP4B	SBF1
	HIBADH		FBXO33	CDKL5	ESRRB	CHD3	ATP2B4	LIG3	SCN1A
	HLA-A		FBXW7	CDKN1B	ETFB	CHD4	ATP4A	LMTK3	SCN2A
	HLA-E		FGF9	CECR2	EXT1	CHD5	ATP6V1A	LRFN2	SEMA5A
	HMG20B		FHL2	CELF4	FABP5	CHD6	ATP8B2	LRP2	SEZ6L2
	HSCB		FIBP	CELF6	FAM92B	CHD8	B4GALNT1	LRP6	SGSH
	HSDL2		FIG4	CEP135	FBN1	CHN1	B9D1	LRRFIP1	SHANK2
	HSPB1		FLRT3	CEP290	FBXO33	CHN2	BAIAP2L1	LTN1	SHANK3
	ICAM2		FRMPD4	CEP41	FBXO40	CHST2	BAZ1A	MAP3K14	SLC25A12
	IDH1		GABRD	CGNL1	FEZF2	CIC	BAZ2B	MBD5	SLC6A8
	IFI35		GABRG2	CHD1	FHIT	CIT	BCCIP	MDN1	SLC9A6
	IFITM1		GAL3ST3	CHD2	FMR1	CKAP5	BCHE	MED13	SLCO1C1
	IFITM2		GALNT9	CHD5	FOXP1	CKB	BCL11A	MED13L	ST8SIA2
	IFITM3		GDAP1L1	CHD7	FOXP2	CLASP1	BCORL1	MEGF6	TBR1
	IGF2BP2		GFRA2	CHD8	FRK	CLASP2	BIRC6	MEMO1	TBX1
	IGFBP7		GGA3	CHKB	GABRA4	CLCN3	BMP1	METTL26	TRIO
	IL10RB		GLCE	CHMP1A	GABRB3	CLEC16A	BMP15	MFRP	TSC1
	IL17RB		GLS	CHRM3	GALNT13	CLIP3	BNIP1	MFSD3	TSC2
	IL18BP		GLS2	CHRNA7	GALNT14	CLSTN1	BRCA1	MORC3	TTN
	IRF9		GOT2	CHRNB3	GAS2	CLTC	BRD1	MOV10	TUBA1A
	ITGA6		GPI	CIB2	GATM	CNP	BRD3	MPHOSPH8	TUBGCP5
	ITGAV		GPR162	CIC	GIGYF1	COBL	BRF1	MPP6	UBE3A
	ITGB1		GPS2	CLASP1	GIGYF2	CPE	BRF2	MSL2	UPF3B
	ITGB5		GRM8	CLN8	GLIS1	CPLX1	BRPF1	MTUS1	UPP2
	ITPKB		GRSF1	CLSTN2	GLO1	CPLX2	BRPF3	MYH10	VIP
	JAM2		HAPLN4	CLSTN3	GNB1L	CPT1C	BRWD1	MYH2	VPS13B
	KANK1		HERC1	CMIP	GPC6	CREBBP	BST2	MYO1E	YWHAE
	KLF15		HK1	CNKSR2	GPHN	CRMP1	BTAF1	NACC1
	LAMB2		HMG20A	CNOT3	GPR37	CRTC1	BTBD2	NAPRT
	LAP3		HPS6	CNR1	GPR85	CTBP1	BTBD9	NAXD
	LEPROT		HSPA12A	CNR2	GPX1	CTNND2	C10orf90	NBEA
	LGALS3		ICA1	CNTN3	GRID2	CUL9	C11orf24	NCKAP1
	LIX1		IDH3A	CNTN4	GRIK2	CUX1	C20orf96	NDST4
	LPP		IDH3G	CNTN5	GRIK5	CUX2	C2CD3	NEDD9
	LRIG1		IFT122	CNTN6	GRIN1	CYFIP2	C2orf42	NF1
	LRP10		IGFBP6	CNTNAP2	GRIN2A	DAB2IP	C4orf19	NFE2L3
	LRP4		INA	CNTNAP3	GRIN2B	DAGLA	CA3	NFIA
	LRRC32		INPP4B	CNTNAP4	GRIP1	DAPK1	CABP7	NFIB
	LY96		INPP5J	CNTNAP5	GRM7	DCAF6	CACNA1C	NFKBIL1
	LYN		INTS5	COL28A1	GSTM1	DCLK1	CACNA1D	NIN
	MAPKAPK3		IPCEF1	CPT2	GTF2I	DCTN1	CACNA1E	NINL
	MAPRE1		IQSEC1	CREBBP	GUCY1A2	DDN	CACNA1G	NMT1
	MCL1		ITPR1	CRHR2	HCN1	DDX24	CACNA1H	NOTCH1
	MERTK		JADE1	CSMD1	HDAC4	DENND5A	CACNA1S	NR3C2
	METTL7A		KALRN	CSNK1D	HECW2	DGKZ	CACNA2D1	NRXN1
	MGST1		KCNIP4	CSNK1E	HEPACAM	DHX30	CACNA2D3	NUAK1
	MOB3C		KCNS2	CTCF	HERC2	DICER1	CAD	NUDT17
	MSI2		KIAA0232	CTNNA3	HLA-A	DIDO1	CAMK2A	NXPE4
	MSN		KIAA0513	CTNNB1	HMGN1	DIP2A	CAMSAP1	OLFM3
	MT1X		KIAA1324	CTNND2	HOMER1	DIP2B	CAP2	OSBPL8
	MVP		KIF17	CTTNBP2	HRAS	DIP2C	CAPN10	P2RX5
	MYH9		KIFAP3	CUL3	HS3ST5	DIRAS2	CAPN12	PAFAH1B2
	MYL12A		KLC1	CUL7	HSD11B1	DISP2	CAPRIN2	PARD3B
	NECAP2		KLC2	CUX1	HTR1B	DLC1	CARMIL2	PAX5
	NEK6		KLHDC3	CUX2	HTR3A	DLG2	CARS	PCDHA13
	NES		KRT222	CX3CR1	HYDIN	DLG4	CARS2	PCOLCE
	NFE2L2		LCMT1	CYFIP1	ICA1	DLG5	CASK	PCSK2
	NFIA		LDB2	CYP27A1	IL1RAPL1	DLGAP1	CASP1	PER2
	NFKB1		LGALS8	DAB1	IL1RAPL2	DLGAP2	CASP8AP2	PFKFB2
	NFKBIZ		LMO7	DAGLA	ILF2	DLGAP3	CAT	PFKL
	NINJ1		LNX1	DAPK1	INPP1	DLGAP4	CATSPERG	PHF2
	NPC2		LPCAT4	DAPP1	INTS6	DMXL2	CBL	PHF21A
	NQO1		LRFN2	DCTN5	IRF2BPL	DNAJC6	CBX4	PHF3
	NRAS		LRFN5	DCUN1D1	ITGB3	DNM1	CC2D1A	PHF7
	NTRK2		LRRC20	DCX	JMJD1C	DOCK3	CCAR2	PINK1
	NXT1		LRRC49	DDC	KAT2B	DOCK4	CCDC120	PLCD4
	OAF		LRRN4CL	DDX11	KAT6A	DOCK9	CCDC126	PLEKHO1
	PALLD		LZTFL1	DDX3X	KATNAL2	DOT1L	CCDC14	PNPLA7
	PARP14		MADD	DEAF1	KCNJ10	DPP8	CCDC158	POGZ
	PARP4		MAGEE1	DENR	KCNMA1	DPYSL2	CCDC171	POLRMT
	PDK4		MAP1S	DEPDC5	KCNQ2	DSCAM	CCDC183	PPM1D
	PHF11		MAP2K5	DGKK	KCNQ3	DTNA	CCDC22	PPP2R5D
	PIEZO1		MAP3K9	DGKZ	KCTD13	DTX1	CCDC28B	PSD3
	PIR		MAPK1	DHCR7	KDM4B	DUSP8	CCDC57	PSMD12
	PITPNC1		MAPK13	DHX30	KDM5B	DYNC1H1	CCDC65	PTK7
	PLCD1		MAPK8IP2	DIAPH3	KDM5C	DZANK1	CCDC66	PTPN13
	PLIN2		MARK1	DIP2A	KDM6B	EEF1A2	CCDC84	RAB2A
	PLOD2		MCF2	DIP2C	KHDRBS2	EEF2	CCDC87	RAD21L1
	PLSCR4		MCM4	DISC1	KIRREL3	EGR1	CCDC88C	RAI1
	PLTP		ME3	DIXDC1	KMT2A	EHMT1	CCHCR1	RCBTB1
	PNP		MEN1	DLG1	KMT2C	EHMT2	CCNB1	REXO1
	PODXL		MFSD3	DLG4	KMT2E	EIF4G1	CCNJL	RIMS1
	PON2		MICAL2	DLGAP1	KMT5B	EIF4G2	CCPG1	RNF146
	PPFIA1		MKX	DLGAP2	KRR1	EIF4G3	CCT4	RNF213
	PPP1R14B		MLIP	DLGAP3	LAMA1	ELMO2	CD151	RNF38
	PRCP		MPHOSPH8	DLX1	LAMB1	EML2	CD59	RPAP1
	PRDX1		MPP1	DLX2	LMX1B	ENC1	CD72	RPS6KA3
	PRDX6		MRPS2	DLX6	LRBA	EP300	CDAN1	RUNDC1
	PSAT1		MTMR7	DMD	LRFN5	EP400	CDC23	RUNDC3B
	PSMB8		MYCBP2	DMPK	LRP2	EPHA4	CDC34	SCAMP2
	PSME1		MYPOP	DMXL2	LRRC1	EPN1	CDC42BPB	SCN2A
	PTBP1		NAPB	DNAH10	LZTR1	EXTL3	CDH13	SCP2
	PTPN12		NCALD	DNAH17	LZTS2	FAM120A	CDH24	SCUBE2
	PTTG1IP		NCKIPSD	DNAH3	MACROD2	FAM160A2	CDH5	SETBP1
	RAB29		NDEL1	DNAJC19	MAGEL2	FAM171B	CDK13	SETD2
	RAB31		NDFIP1	DNER	MAOA	FASN	CDK18	SH2B1
	RAB34		NDRG4	DNM1L	MAPK3	FAT1	CDK19	SHANK2
	RAB3IL1		NECAB3	DNMT3A	MARK1	FAT2	CEBPG	SIK3
	RAB5C		NEFH	DOCK1	MBD1	FAT3	CENPI	SKIDA1
	RAP1B		NEURL4	DOCK10	MBD3	FAT4	CEP128	SLC25A39
	RDH10		NFYC	DOCK4	MBD4	FBXL16	CEP135	SLC38A3
	RFXANK		NGEF	DOCK8	MBD5	FBXL19	CEP162	SLC6A8
	RHBDF2		NKRF	DOLK	MCM4	FBXO41	CEP170B	SLC7A7
	RHOBTB3		NMNAT2	DPP10	MCPH1	FCHO1	CEP192	SMAP2
	RHOC		NOS2	DPP4	MDGA2	FKBP8	CEP295	SORBS1
	RHPN2		NPM2	DPP6	MECP2	FOXK2	CEP350	SPAG9
	RIN2		NPTN	DPYD	MED13L	FOXO3	CERS6	SPAST
	RNF114		NPTX1	DPYSL2	MEF2C	FRMPD4	CES2	SPATA13
	ROM1		NSF	DPYSL3	MET	FRY	CGGBP1	SPEN
	RPL14		NUAK1	DRD1	MFRP	FSCN1	CGNL1	SPTBN1
	RPL18		NUDCD3	DRD2	MIB1	FYN	CHD1	SRCAP
	RPLP1		OGDHL	DSCAM	MNT	GABBR1	CHD2	STAM
	RPN2		ORC5	DST	MSR1	GABBR2	CHD3	STARD10
	RPS15A		OSBPL10	DUSP15	MTF1	GAS7	CHD4	STARD9
	RPS19		OSBPL3	DUSP22	MTHFR	GBF1	CHD7	SUCLG2
	RPS2		OTUB1	DVL1	MTOR	GCN1	CHD8	SUFU
	RPS27		OXR1	DVL3	MYH4	GIT1	CHD9	SYNGAP1
	RPS6		PAK1	DYNC1H1	MYO16	GLUL	CHGA	TANC2
	RRAS		PAK3	DYRK1A	MYO9B	GNAL	CHKB	TBC1D23
	RUFY3		PAM	EBF3	MYT1L	GNAO1	CHMP1A	TBL1XR1
	S100A10		PANK4	EEF1A2	NAA15	GNAS	CHRNB1	TBR1
	S100A16		PCSK1	EFR3A	NAALADL2	GNAZ	CHST2	TCF7L2
	S1PR1		PDS5B	EGR2	NAV2	GNB1	CHSY1	TECTA
	SAP30L		PELI3	EHMT1	NBEA	GPAM	CIC	TERF2
	SAR1B		PEX14	EIF3G	NCKAP1	GPM6A	CISH	THSD7A
	SASH1		PFKP	EIF4E	NCKAP5	GPR158	CIT	TLK2
	SAT1		PGBD5	EIF4EBP2	NDUFA5	GPR162	CLASP1	TMEM39B
	SBF2		PHKG2	ELAVL2	NEO1	GPRIN1	CLCN7	TNFRSF8
	SCARA3		PI4KA	ELAVL3	NF1	GRAMD1B	CLIP2	TNRC18
	SCRG1		PIN1	ELP4	NFIA	GRIK3	CMAS	TNRC6B
	SDF2L1		PISD	EML1	NFIX	GRIK5	CMPK2	TOR1AIP2
	SEC11A		PKNOX2	EMSY	NINL	GRIN1	CNGB1	TRIM17
	SEC61A1		PLCL2	EN2	NIPBL	GRIN2A	CNOT1	TRIP12
	SELENON		PLPP7	EP300	NLGN1	GRIN2B	CNOT3	TRPM3
	SEMA4B		PNKD	EP400	NLGN3	GRK2	CNOT4	TSPAN17
	SERF2		POPDC3	EPC2	NPAS2	GRM4	CNOT6	TSPAN4
	SERP1		PPL	EPHA6	NR2F1	GRM5	CNP	TUSC1
	SERPINA3		PPME1	EPHB2	NR3C2	GSK3B	CNPY2	TYW5
	SERPINB6		PPP1R3F	EPHB6	NRCAM	GTF3C1	CNST	UBAP2L
	SERPING1		PPP1R7	EPPK1	NRP2	HCFC1	CNTN6	UBN2
	SHC1		PPP2R5D	EPS8	NRXN1	HCN2	CNTNAP4	UBR3
	SHMT2		PRDM2	ERBB4	NRXN2	HDAC4	COBL	UBR5
	SIPA1		PREP	ERBIN	NRXN3	HDAC5	COL12A1	UGT1A6
	SLC15A3		PRKAG2	ERG	NSD1	HDLBP	COL20A1	UNC79
	SLC16A3		PRKCE	ERMN	NTNG1	HEATR5B	COL23A1	UNC80
	SLC39A1		PRPF19	ESR1	NTRK1	HERC1	COL25A1	UPF3B
	SLC39A12		PRRT3	ESRRB	NTRK3	HIPK1	COL26A1	URB1
	SLC3A2		PSMD2	ETFB	NUAK1	HIPK2	COL27A1	USP15
	SLC44A2		PTH2R	EXOC3	NUP133	HIPK3	COL4A3BP	USP29
	SLC7A2		PTPN3	EXOC5	NXPH1	HIVEP1	COL5A3	USP45
	SLC9A3R1		PTPRN	EXOC6	OCRL	HIVEP2	COL6A6	VAV3
	SNAP23		PTPRT	EXOC6B	ODF3L2	HIVEP3	COLEC12	VCP
	SNRPG		PWWP2B	EXT1	OPHN1	HK1	CPA4	WAC
	SOD2		RAB11FIP5	F13A1	OTX1	HMGXB3	CPD	WDFY3
	SORBS3		RAB15	FABP3	OXTR	HNRNPUL1	CPT1B	WDR33
	SOX2		RAB37	FABP5	P2RX5	HSP90AB1	CPT1C	WNT7B
	SOX9		RAB40C	FABP7	P4HA2	HTT	CPXM1	WNT9A
	SP110		RAB6B	FAM135B	PACS1	HUWE1	CPZ	XKR6
	SRGN		RAB9B	FAM92B	PARD3B	IDS	CR1L	YTHDC1
	STAT3		RAI1	FAN1	PAX5	IGSF9B	CREBBP	ZC3H4
	STK3		RALGPS1	FAT1	PAX6	INPP4A	CREBL2	ZFHX3
	STOM		RBFOX1	FBN1	PCDH10	INTS1	CRHR1	ZFP2
	STOX1		RCAN2	FBXO33	PCDH15	IPO13	CROCC	ZFYVE26
	SUCLG2		REEP1	FBXO40	PCDH19	IPO4	CRTC3	ZMYND11
	TAF10		RELL2	FER	PCDH9	IPO5	CRY2	ZNF598
	TAGLN2		RGS7	FEZF2	PER1	IQSEC2	CSAD	ZNF853
	TAP1		RHBDD2	FGD1	PHF2	IQSEC3	CSDE1	ZWILCH
	TBL1X		RNF123	FGFBP3	PHRF1	IRF2BPL	CSF2RB
	TDP1		RNF219	FHIT	PIK3CG	IRS2	CSMD1
	TEAD2		RNF26	FLT1	PIK3R2	ITPR1	CSMD2
	TGFBR2		RNF41	FMR1	PLCB1	ITSN1	CSNK2A1
	TGFBR3		RNMT	FOLH1	PLN	JAK1	CSTF2T
	TGM2		RPRML	FOXG1	PLXNA4	JPH3	CTCF
	TIMP1		RRP12	FOXP1	POGZ	JPH4	CTNNA3
	TIPARP		RTN2	FOXP2	PPP1R1B	KALRN	CTNNB1
	TLN1		RUNDC1	FRK	PPP2R1B	KAT6A	CTTNBP2
	TM4SF1		SAE1	FRMPD4	PPP2R5D	KCNA2	CUBN
	TMBIM1		SCAMP5	GABBR2	PREX1	KCNB1	CUL3
	TMEM150A		SCG5	GABRA1	PRICKLE1	KCNC3	CUL5
	TMEM179B		SCN1B	GABRA3	PRICKLE2	KCND2	CUL7
	TMEM216		SCN4B	GABRA4	PRKCB	KCNH1	CUL9
	TMEM51		SEMA3A	GABRA5	PRKD1	KCNH3	CYP4F12
	TMX1		SEMA4F	GABRB1	PRKDC	KCNH7	CYP4F3
	TNFRSF1A		SERTAD4	GABRB3	PRODH	KCNMA1	DAP3
	TP53BP2		SH3GL2	GABRQ	PSD3	KCNQ2	DAPK1
	TPP1		SHROOM2	GAD1	PTCHD1	KCNQ3	DARS2
	TRAF3IP2		SLC12A5	GADD45B	PTEN	KCNT1	DBR1
	TRIM47		SLC16A14	GALNT13	PTGS2	KDM4B	DCAF11
	TRIOBP		SLC17A7	GALNT14	PTK7	KDM5C	DCAF12L1
	TRIP6		SLC22A17	GAN	PTPN11	KDM6B	DCAF5
	TSEN34		SLC25A12	GAP43	RAB2A	KIF1A	DCDC2B
	TSPO		SLC29A1	GAS2	RAB39B	KIF1B	DCLK1
	TTC38		SLC38A1	GATM	RAI1	KIF21A	DDB1
	TUBB2B		SLC39A10	GDA	RANBP17	KIF21B	DDR2
	TYMP		SLC39A3	GGNBP2	RAPGEF4	KIF3C	DDX20
	UBE2L6		SLC6A15	GIGYF1	RBFOX1	KIF5A	DDX23
	UBXN2A		SLC6A17	GIGYF2	REEP3	KIF5C	DDX3X
	USP3		SLC9A6	GLIS1	RELN	KIFC2	DDX50
	VAMP5		SLITRK3	GLO1	RERE	KLC1	DDX58
	VAMP8		SLITRK4	GLRA2	RGS7	KLHL22	DDX60
	VANGL2		SLITRK5	GNAS	RIMS1	KNDC1	DENND4A
	VIM		SMAP2	GNB1L	RIMS3	LARGE1	DENND5B
	WASF2		SNAP47	GPC4	RIT2	LARS2	DEPDC7
	WLS		SNAP91	GPC6	RNF135	LHFPL4	DEPTOR
	XAF1		SNCB	GPD2	ROBO2	LINGO1	DGAT1
	XPR1		SPRYD3	GPHN	RPL10	LLGL1	DHX29
	YAP1		SRA1	GPR139	RPS6KA2	LMTK2	DHX9
	YBX1		SRGAP3	GPR37	RPS6KA3	LMTK3	DICER1
	YES1		SRPRA	GPR85	SATB2	LPIN2	DIDO1
	ZC3HAV1		SSBP3	GPX1	SBF1	LRP1	DIP2A
	ZFHX3		SSX2IP	GRIA1	SCFD2	LRP3	DIP2C
	ZFP36		ST3GAL6	GRID1	SCN1A	LRP8	DIS3L2
	ZFP36L1		STAC2	GRID2	SCN2A	LRRC41	DISC1
	ZIC2		STAMBPL1	GRID2IP	SDC2	LRRC4B	DLC1
	ZNF423		STAT4	GRIK2	SEMA5A	LRRC7	DLGAP2
			STAU2	GRIK3	SETBP1	LRRC8B	DLL1
			STEAP2	GRIK4	SETD2	LRRN2	DMPK
			STRBP	GRIK5	SETD5	MACF1	DMXL2
			STX1A	GRIN1	SETDB1	MADD	DNAAF1
			STX3	GRIN2A	SETDB2	MAGED1	DNAH10
			STXBP1	GRIN2B	SEZ6L2	MAGI2	DNAH11
			SUGP1	GRIP1	SGSH	MAN2A2	DNAH17
			SULT4A1	GRM1	SGSM3	MAP1A	DNAH2
			SV2A	GRM4	SHANK1	MAP1B	DNAH5
			SV2B	GRM5	SHANK2	MAP2	DNAH7
			SYNDIG1	GRM7	SHANK3	MAP3K12	DNAH9
			SYNGR1	GRM8	SIN3A	MAP4	DNAJB11
			SYP	GRPR	SLC12A5	MAP4K4	DNAJB5
			TAGLN3	GSK3B	SLC1A1	MAP7D1	DNAJB6
			TBC1D25	GSN	SLC1A2	MAPK1	DNAJB9
			TERF2	GSTM1	SLC22A15	MAPK4	DNAJC13
			TESC	GTF2I	SLC25A12	MAPK8IP1	DNASE1
			THOC5	GUCY1A2	SLC27A4	MAPK8IP3	DNHD1
			THY1	HCFC1	SLC38A10	MAPKBP1	DNMT3A
			TMEM130	HCN1	SLC4A10	MAST1	DOCK1
			TMEM169	HDAC3	SLC6A1	MAST2	DOCK4
			TMEM268	HDAC4	SLC6A8	MAST4	DOCK5
			TMEM59L	HDAC6	SLC7A3	MBD5	DOCK7
			TOX2	HDC	SLC9A6	MBP	DOHH
			TPRG1L	HDLBP	SLC9A9	MED13	DOT1L
			TRAPPC9	HECW2	SMARCA2	MED13L	DPP6
			TRIM3	HEPACAM	SMARCC2	MED14	DPYSL2
			TRO	HERC2	SND1	MED16	DPYSL3
			TSPYL2	HIVEP3	SNTG2	MEF2D	DSCAM
			TUBG1	HLA-A	SNX14	MFHAS1	DSCAML1
			TWF2	HLA-G	SOX5	MGAT5B	DST
			UBE2O	HMGN1	SPARCL1	MIB1	DUS1L
			UBL4A	HNRNPH2	SPAST	MICAL2	DUSP14
			UNC13A	HNRNPU	SSPO	MINK1	DVL3
			USP11	HOMER1	ST7	MMP24	DXO
			USP5	HRAS	STK39	MON2	DYNC1H1
			VAMP1	HS3ST5	STXBP1	MTMR4	DYRK1A
			VAMP2	HSD11B1	STXBP5	MTOR	DYSF
			VDAC3	HTR1B	SYN1	MYCBP2	DZIP1L
			VPS33B	HTR2A	SYNE1	MYH10	DZIP3
			VSNL1	HTR3A	SYNGAP1	MYO10	EBAG9
			WDR54	HTR7	SYT17	MYO16	EBF3
			YARS	HUWE1	TAF1	MYO18A	ECD
			ZBTB24	HYDIN	TBC1D5	MYO5A	ECE1
			ZNF25	ICA1	TBL1X	MYT1L	ECE2
			ZNF365	IFNGR1	TBL1XR1	NACAD	ECHDC3
			ZNF385B	IL16	TBR1	NAT8L	ECM2
				IL17RA	TBX1	NAV1	EDRF1
				IL1RAPL1	TCF20	NAV2	EEF1A2
				IL1RAPL2	TCF4	NAV3	EFCAB5
				ILF2	TCF7L2	NBEA	EFCAB6
				IMMP2L	TDO2	NCAM1	EFNA2
				INPP1	TERF2	NCDN	EFR3A
				INTS6	TNRC6B	NCKAP1	EFR3B
				IQGAP3	TRIO	NCOA1	EGFL6
				IQSEC2	TRIP12	NCOA2	EGFR
				IRF2BPL	TRPC6	NCOA6	EHD2
				ITGA4	TRPM1	NCOR1	EID1
				ITGB3	TSC1	NCOR2	EIF2AK2
				ITGB7	TSC2	NCS1	EIF2AK3
				ITPR1	TSPAN7	NDRG4	EIF3B
				JAKMIP1	TTN	NDST1	EIF3G
				JARID2	UBE2H	NEDD4	EIF3J
				JMJD1C	UBE3A	NF1	EIF4A1
				KANK1	UBE3C	NFIC	EIF4G1
				KAT2B	UBR5	NFIX	EIF4G2
				KAT6A	UPF3B	NGEF	ELAVL2
				KATNAL1	USP45	NHSL1	ELAVL3
				KATNAL2	USP7	NISCH	ELK1
				KCNB1	VASH1	NLGN2	ELOVL1
				KCND2	VIL1	NLGN3	EMC4
				KCND3	VPS13B	NPAS2	EME2
				KCNJ10	WAC	NPTXR	EMILIN1
				KCNJ12	WDFY3	NR2F1	ENPP2
				KCNJ2	WNK3	NRGN	EP300
				KCNMA1	YWHAE	NRIP1	EP400
				KCNQ2	ZBTB20	NRXN1	EPHB1
				KCNQ3	ZMYND11	NRXN2	EPHB2
				KCNT1	ZWILCH	NRXN3	EPHX2
				KCTD13		NSD1	EPRS
				KDM4B		NSF	ERBIN
				KDM5B		NTRK2	ERCC6L
				KDM5C		NTRK3	ERICH3
				KDM6A		NUP98	ERP44
				KDM6B		NWD1	ETFB
				KHDRBS2		OGDH	ETV6
				KHDRBS3		OLFM1	EVC2
				KIF13B		OXR1	EXD2
				KIF21B		PACS1	EXTL1
				KIF5C		PACS2	EYA1
				KIRREL3		PAK6	FAF2
				KIT		PCDH1	FAM120B
				KLC2		PCDH10	FAM129B
				KLF16		PCDH7	FAM136A
				KMT2A		PCDH9	FAM161B
				KMT2C		PCLO	FAM168B
				KMT2E		PCNX1	FAM184B
				KMT5B		PCNX2	FAM205A
				KPTN		PCNX3	FAM214B
				KRR1		PDE2A	FAM45A
				KRT26		PDE4B	FAM83C
				LAMA1		PDE8B	FAM8A1
				LAMB1		PDS5B	FAM91A1
				LAMC3		PDZD2	FAM92B
				LAT		PDZD8	FAP
				LEO1		PER1	FARP1
				LIN7B		PFKM	FAT1
				LMX1B		PGM2L1	FAT2
				LPL		PHF12	FAT3
				LRBA		PHF20	FBN1
				LRFN2		PHLDB1	FBXL6
				LRFN5		PHYHIP	FBXO10
				LRP2		PI4KA	FBXO11
				LRP2BP		PIGQ	FBXO30
				LRPPRC		PIKFYVE	FBXO38
				LRRC1		PINK1	FBXW11
				LRRC7		PIP5K1C	FBXW9
				LZTR1		PITPNM1	FCGBP
				LZTS2		PITPNM2	FDFT1
				MACROD2		PJA2	FER1L5
				MAGED1		PKD1	FEZF2
				MAGEL2		PKP4	FGD3
				MAL		PLCB1	FGF2
				MAOA		PLCH2	FGFBP1
				MAOB		PLD3	FGGY
				MAP2		PLEC	FLII
				MAPK1		PLP1	FMOD
				MAPK12		PLXNA1	FN1
				MAPK3		PLXNA2	FNBP1L
				MAPK8IP2		PLXNA4	FOXP1
				MARK1		PLXNB1	FOXP3
				MBD1		PLXND1	FRAS1
				MBD3		POLR2A	FRMD3
				MBD4		PPARGC1A	FRYL
				MBD5		PPFIA3	FTSJ3
				MBD6		PPM1E	FYCO1
				MBOAT7		PPP2R1A	G3BP2
				MC4R		PPP2R2C	GAB3
				MCC		PPP2R5B	GABRA1
				MCM4		PPP3CA	GABRB2
				MCM6		PPP6R1	GABRB3
				MCPH1		PPP6R2	GALNT18
				MDGA2		PREX1	GALNT9
				MECP2		PREX2	GAPVD1
				MED12		PRICKLE2	GAS2L2
				MED13		PRKACB	GBP7
				MED13L		PRKCB	GCLC
				MEF2C		PRKCE	GCN1
				MEGF10		PRKCG	GDF5
				MEGF11		PRPF8	GDI1
				MET		PRR12	GGT7
				MFRP		PRRC2A	GIGYF1
				MIB1		PRRC2B	GIGYF2
				MNT		PRRC2C	GIMAP8
				MOCOS		PSD	GLCCI1
				MPP6		PTCH1	GLMN
				MSANTD2		PTEN	GLOD4
				MSN		PTK2	GLRA2
				MSR1		PTK2B	GLYCTK
				MTF1		PTPN11	GNAI1
				MTHFR		PTPN5	GNAO1
				MTOR		PTPRD	GNAS
				MTR		PTPRF	GNL3
				MTX2		PTPRG	GNPDA2
				MYH4		PTPRJ	GNPTG
				MYO16		PTPRN2	GOLGA3
				MYO1A		PTPRS	GOLGA4
				MYO1E		PTPRT	GOLGA5
				MYO5A		PUM1	GON4L
				MYO5C		PUM2	GOPC
				MYO9B		R3HDM1	GORASP2
				MYT1L		R3HDM2	GPBP1
				NAA15		RALGAPA1	GPC5
				NAALADL2		RALGAPB	GPCPD1
				NACC1		RALGDS	GPN1
				NAV2		RAP1GAP	GPR139
				NBEA		RAP1GAP2	GPR146
				NCKAP1		RAPGEF1	GPR179
				NCKAP5		RAPGEF2	GPR75-ASB3
				NCKAP5L		RAPGEF4	GPRASP1
				NCOR1		RAPGEFL1	GPRIN1
				NDUFA5		RASGRF1	GPS1
				NEFL		RASGRP1	GPSM1
				NELL1		RC3H1	GRAMD1B
				NEO1		RC3H2	GRIA1
				NF1		RELN	GRIK5
				NFIA		RERE	GRIN2B
				NFIX		REV3L	GRK3
				NINL		RGS7BP	GRK4
				NIPA1		RHOB	GRM7
				NIPA2		RHOBTB2	GSAP
				NIPBL		RIMBP2	GSE1
				NLGN1		RPH3A	GSKIP
				NLGN2		RPTOR	GTF2IRD1
				NLGN3		RTN1	GTF3C1
				NOS1		RTN4R	GTF3C2
				NOS1AP		RUSC1	HACD3
				NOS2		RYR2	HACE1
				NPAS2		SALL2	HADHA
				NR1D1		SAP130	HADHB
				NR1H2		SASH1	HCN2
				NR2F1		SBF1	HCN4
				NR3C2		SCAP	HDAC1
				NR4A2		SCN8A	HDAC9
				NRCAM		SEC14L1	HDLBP
				NRG1		SEC16A	HECTD1
				NRP2		SEC23A	HECW2
				NRXN1		SECISBP2L	HELQ
				NRXN2		SETD5	HEPACAM
				NRXN3		SETX	HERC1
				NSD1		SEZ6L2	HERC2
				NTNG1		SGIP1	HEY1
				NTRK1		SGSM2	HIGD2A
				NTRK2		SH3BP4	HIVEP3
				NTRK3		SHANK1	HMGCS2
				NUAK1		SHANK2	HMGXB3
				NUP133		SIPA1L1	HNRNPF
				NXPH1		SIPA1L2	HNRNPUL1
				OCRL		SIPA1L3	HNRNPUL2
				ODF3L2		SKI	HPCA
				OFD1		SLC12A5	HPF1
				OGT		SLC12A6	HRH2
				OPHN1		SLC17A7	HSP90AA1
				OPRM1		SLC1A2	HSPA4
				OTUD7A		SLC22A17	HTATIP2
				OTX1		SLC24A2	HTR1D
				OXTR		SLC25A23	ICA1
				P2RX4		SLC4A3	ICE2
				P2RX5		SLC4A4	IDO2
				P4HA2		SLC4A8	IFI30
				PACS1		SLC6A1	IFIH1
				PACS2		SLC6A17	IFT172
				PAFAH1B1		SLC8A1	IFT88
				PARD3B		SLC8A2	IGF2R
				PATJ		SLITRK5	IGSF10
				PAX5		SMARCA2	IGSF3
				PAX6		SMARCA4	IGSF5
				PCCA		SMARCC2	IKBIP
				PCCB		SMPD3	IKBKB
				PCDH10		SNAP25	IKZF2
				PCDH11X		SNPH	IL17RA
				PCDH15		SOBP	IL20RA
				PCDH19		SON	IL20RB
				PCDH8		SORBS2	IL27RA
				PCDH9		SORL1	IL33
				PCDHA1		SORT1	IL7R
				PCDHA10		SPAG9	ILF2
				PCDHA11		SPARCL1	INCA1
				PCDHA13		SPEG	INCENP
				PCDHA2		SPEN	INIP
				PCDHA3		SPHKAP	INPP5B
				PCDHA4		SPIRE1	INSR
				PCDHA5		SPRED1	INTS10
				PCDHA6		SPRN	INTS6
				PCDHA7		SPTAN1	INTS7
				PCDHA9		SPTB	IQCC
				PCDHAC1		SPTBN1	IQGAP2
				PCDHAC2		SPTBN2	IQGAP3
				PCDHGA11		SRCIN1	IREB2
				PDE1C		SREBF2	IRF2BPL
				PDE4A		SRGAP3	ISY1-RAB43
				PDE4B		SRRM2	ITGA2B
				PDZD4		STK25	ITGA7
				PECR		STOX2	ITGA8
				PER1		STRN4	ITGAV
				PER2		STXBP1	ITGB3
				PEX7		STXBP5	ITIH3
				PHB		SV2A	ITPR1
				PHF2		SYN1	ITPR3
				PHF3		SYNE1	ITSN2
				PHF8		SYNGR1	JAK1
				PHIP		SYNJ1	JAKMIP1
				PHRF1		SYNPO	JPH3
				PIK3CG		SYT1	JUP
				PIK3R2		SYT7	KANK1
				PINX1		TANC2	KANSL1
				PLAUR		TAOK1	KAT2B
				PLCB1		TAOK2	KAT6A
				PLCD1		TBC1D9	KAT6B
				PLN		TBC1D9B	KATNAL2
				PLPPR4		TCF25	KCNC1
				PLXNA3		TCF4	KCND3
				PLXNA4		TEF	KCNH3
				PLXNB1		THRA	KCNH8
				PNPLA7		TIAM1	KCTD20
				POGZ		TLE3	KCTD3
				POLA2		TLN2	KCTD6
				POMGNT1		TMEM132A	KDM1A
				POMT1		TMEM151A	KDM2A
				POT1		TMEM151B	KDM2B
				POU3F2		TMEM63B	KDM5B
				PPFIA1		TMEM8B	KDM6B
				PPM1D		TMOD2	KDR
				PPP1R1B		TNIK	KIAA0100
				PPP1R3F		TNK2	KIAA0232
				PPP2R1B		TNKS	KIAA0586
				PPP2R5D		TNPO2	KIAA1211L
				PREX1		TNRC6B	KIAA1324
				PRICKLE1		TNS3	KIAA1958
				PRICKLE2		TPPP	KIF13B
				PRKCB		TRAK2	KIF18A
				PRKD1		TRAPPC10	KIF1A
				PRKDC		TRIM2	KIF21A
				PRODH		TRIM3	KIFC3
				PRPF39		TRIM37	KIRREL2
				PRR12		TRIM9	KIRREL3
				PRUNE2		TRIO	KLB
				PSD3		TRIP12	KLF5
				PSMD10		TRO	KLHDC10
				PSMD12		TRPC4AP	KLHL14
				PTBP2		TRPM3	KLHL25
				PTCHD1		TRRAP	KLHL28
				PTEN		TSC2	KLHL4
				PTGER3		TSHZ1	KMT2A
				PTGS2		TSPYL4	KMT2C
				PTK7		TTBK1	KMT2D
				PTPN11		TTBK2	KMT2E
				PTPRB		TTC3	KMT5B
				PTPRC		TTYH1	KRBA1
				PTPRT		TTYH3	KRT80
				PVALB		TUBB4A	KYAT3
				PXDN		TULP4	L1CAM
				QRICH1		UBA1	L3MBTL1
				RAB11FIP5		UBAP2L	LAMA1
				RAB2A		UBE2O	LAMA2
				RAB39B		UBE3B	LAMA3
				RAB43		UBE3C	LAMA4
				RAC1		UBQLN1	LAMB1
				RAD21L1		UBQLN2	LAMB2
				RAI1		UBR3	LAMB3
				RANBP17		UBR5	LAMC1
				RAPGEF4		UHRF1BP1L	LAMC3
				RASD1		ULK1	LARP4B
				RASSF5		ULK2	LCA5
				RB1CC1		UNC13A	LETM1
				RBFOX1		UNC13C	LHFPL3
				RBM27		UNC5A	LIG3
				RBM8A		UQCRC1	LIMK1
				RBMS3		USP22	LIPT1
				REEP3		USP5	LIPT2
				RELN		USP9X	LIX1
				RERE		VAMP2	LLGL1
				RFX3		VPS13D	LMTK3
				RGS7		VPS41	LNX1
				RHEB		WDFY3	LPIN2
				RIMS1		WDR13	LRCH4
				RIMS3		WDR6	LRFN2
				RIT2		WNK1	LRP1
				RLIM		WNK2	LRP11
				RNF135		WWC1	LRP2
				RNF38		XPO6	LRP6
				RNPS1		XPO7	LRPAP1
				ROBO1		YWHAG	LRRC37A3
				ROBO2		ZC3H4	LRRC40
				RORA		ZC3H7B	LRRC43
				RPL10		ZCCHC14	LRRCC1
				RPP25		ZEB2	LRRFIP1
				RPS6KA2		ZER1	LRRK1
				RPS6KA3		ZFHX2	LSG1
				SAE1		ZFR	LTBP1
				SASH1		ZFYVE1	LTK
				SATB2		ZHX3	LTN1
				SBF1		ZMIZ1	LYSMD1
				SCFD2		ZMIZ2	LZTR1
				SCN1A		ZNF106	MACC1
				SCN2A			MACF1
				SCN5A			MADD
				SCN7A			MAGEE1
				SCN8A			MAMLD1
				SCN9A			MAN2B1
				SCP2			MANBA
				SDC2			MANSC1
				SDK1			MAP2K3
				SEMA5A			MAP2K7
				SERPINE1			MAP3K10
				SETBP1			MAP3K14
				SETD1B			MAP4
				SETD2			MAP4K1
				SETD5			MAPK13
				SETDB1			MAPK8IP1
				SETDB2			MAPK8IP3
				SEZ6L2			MARK3
				SGSH			MASP1
				SGSM3			MAST2
				SH3KBP1			MBD2
				SHANK1			MBD4
				SHANK2			MBD5
				SHANK3			MBNL1
				SIK1			MCAM
				SIN3A			MCCC2
				SLC12A5			MCM6
				SLC16A3			MCTP2
				SLC16A7			MDM1
				SLC1A1			MDM2
				SLC1A2			MDN1
				SLC22A15			MED12L
				SLC24A2			MED13
				SLC25A12			MED13L
				SLC25A14			MED23
				SLC25A24			MED24
				SLC25A27			MEGF11
				SLC25A39			MEGF6
				SLC27A4			MEGF8
				SLC29A4			MEMO1
				SLC30A3			METTL17
				SLC30A5			METTL26
				SLC33A1			MFN1
				SLC35A3			MFRP
				SLC35B1			MFSD3
				SLC38A10			MGAT4B
				SLC39A11			MGAT4C
				SLC45A1			MIB1
				SLC4A10			MICAL2
				SLC6A1			MINK1
				SLC6A8			MKI67
				SLC7A3			MKS1
				SLC7A5			MLH1
				SLC7A7			MLPH
				SLC9A6			MMP15
				SLC9A9			MMS22L
				SLIT3			MNS1
				SLITRK5			MOCOS
				SMAD4			MORC3
				SMARCA2			MOV10
				SMARCA4			MPHOSPH8
				SMARCC2			MPI
				SMC1A			MPP6
				SMC3			MR1
				SMG6			MROH5
				SNAP25			MROH7
				SND1			MRPL50
				SNRPN			MRPS5
				SNTG2			MRRF
				SNX14			MSH3
				SNX19			MSH6
				SOD1			MSL2
				SOX5			MST1R
				SPARCL1			MTCL1
				SPAST			MTERF4
				SRCAP			MTF2
				SRGAP3			MTMR2
				SRRM4			MTMR9
				SRSF11			MTOR
				SSPO			MTR
				SSRP1			MTUS1
				ST7			MUC2
				ST8SIA2			MUC6
				STAG1			MYB
				STAT1			MYBBP1A
				STK39			MYBPC1
				STX1A			MYH10
				STXBP1			MYH2
				STXBP5			MYH3
				SUCLG2			MYH9
				SYAP1			MYNN
				SYN1			MYO15A
				SYN2			MYO1E
				SYN3			MYO5A
				SYNE1			MYO5C
				SYNGAP1			MYO9B
				SYNJ1			MYOCD
				SYT17			MYT1L
				SYT3			N4BP1
				TAF1			NAA40
				TAF1C			NACA
				TAF6			NACC1
				TANC2			NAPRT
				TAOK2			NAV2
				TBC1D23			NAXD
				TBC1D31			NBEA
				TBC1D5			NBEAL2
				TBC1D7			NCAPD2
				TBL1X			NCKAP1
				TBL1XR1			NCOA1
				TBR1			NCOR1
				TBX1			NCOR2
				TCF20			NDRG3
				TCF4			NDST4
				TCF7L2			NDUFA12
				TDO2			NDUFA13
				TECTA			NEB
				TERF2			NECAB3
				TERT			NEDD9
				TET2			NEK10
				TGM3			NF1
				TH			NFASC
				THBS1			NFE2L3
				THRA			NFIA
				TLK2			NFIB
				TMEM231			NFIL3
				TNIP2			NFKBIL1
				TNN			NFXL1
				TNRC6B			NHSL1
				TOMM20			NID2
				TOP1			NIN
				TOP3B			NINL
				TPH2			NLGN1
				TPO			NLGN3
				TRAPPC6B			NLRC4
				TRAPPC9			NLRP3
				TRIM33			NLRX1
				TRIO			NMT1
				TRIP12			NMT2
				TRPC6			NOLC1
				TRPM1			NOS3
				TSC1			NOTCH1
				TSC2			NOTCH3
				TSHZ3			NR2F1
				TSN			NR3C2
				TSPAN17			NR4A2
				TSPAN7			NRAP
				TTC25			NRSN2
				TTI2			NRXN1
				TTN			NSUN6
				TUBGCP5			NSUN7
				UBA6			NTN1
				UBE2H			NTN5
				UBE3A			NTNG1
				UBE3B			NTRK2
				UBE3C			NUAK1
				UBL7			NUB1
				UBN2			NUDCD1
				UBR5			NUDT17
				UBR7			NUMA1
				UNC13A			NUP133
				UNC79			NUP188
				UNC80			NUP210
				UPB1			NUP214
				UPF2			NXPE4
				UPF3B			OBSCN
				USP15			OLFM3
				USP45			OPLAH
				USP7			OPRL1
				UTRN			OR2T1
				VASH1			ORC4
				VIL1			OSBPL8
				VIP			OTOGL
				VLDLR			P2RX5
				VPS13B			P4HA2
				VRK3			PACS2
				WAC			PAFAH1B2
				WDFY3			PAK6
				WDR26			PAOX
				WNK3			PAPOLA
				WNT1			PARD3B
				WNT2			PAX5
				WWOX			PBRM1
				XIRP1			PBX4
				XPC			PC
				XPO1			PCDH1
				YEATS2			PCDH15
				YTHDC2			PCDH7
				YWHAE			PCDHA11
				YY1			PCDHA13
				ZBTB16			PCDHA2
				ZBTB20			PCDHA9
				ZC3H4			PCDHB16
				ZMYND11			PCDHB4
				ZNF18			PCM1
				ZNF292			PCNT
				ZNF385B			PCNX1
				ZNF407			PCOLCE
				ZNF462			PCSK2
				ZNF8			PCTP
				ZNF804A			PDCD11
				ZNF827			PDE6C
				ZSWIM5			PDGFD
				ZSWIM6			PDGFRB
				ZWILCH			PDIA4
							PDIA6
							PDK2
							PDLIM1
							PDS5A
							PDSS2
							PDZD2
							PEAR1
							PELI1
							PEPD
							PER2
							PEX5L
							PFKFB2
							PFKL
							PFKM
							PGM2
							PGRMC1
							PHF19
							PHF2
							PHF21A
							PHF3
							PHF7
							PHIP
							PHRF1
							PIAS4
							PIEZO2
							PIK3C2A
							PIK3R2
							PIKFYVE
							PINK1
							PKM
							PKN1
							PLCD4
							PLCG2
							PLCXD1
							PLD4
							PLD5
							PLEKHA4
							PLEKHA8
							PLEKHG2
							PLEKHO1
							PLIN4
							PLOD2
							PLOD3
							PLXDC1
							PLXNA2
							PLXNB1
							PLXNB2
							PLXNB3
							PM20D1
							PMS1
							PNISR
							PNPLA7
							POGLUT1
							POGZ
							POLA2
							POLD1
							POLQ
							POLRMT
							POU3F4
							POU6F1
							PPARGC1B
							PPFIA1
							PPIP5K2
							PPM1A
							PPM1B
							PPM1D
							PPP1R26
							PPP1R9A
							PPP2R1B
							PPP2R5D
							PPP5C
							PPP6R2
							PPRC1
							PRCP
							PRDM15
							PRG4
							PRKAR1B
							PRKCA
							PRKD1
							PRKDC
							PRMT8
							PROKR2
							PROS1
							PRPF18
							PRPF8
							PRPSAP2
							PRRC2C
							PRSS53
							PRUNE2
							PSD3
							PSD4
							PSEN1
							PSMC4
							PSMC5
							PSMD12
							PSMD8
							PSME4
							PSMG4
							PTAR1
							PTEN
							PTGES
							PTGES3L
							PTGFRN
							PTGR1
							PTK7
							PTPN11
							PTPN13
							PTPN7
							PTPRF
							PTPRK
							PTPRM
							PTPRZ1
							PUS7
							PXDN
							RAB2A
							RAB43
							RABL6
							RAD21L1
							RAD51
							RAD9B
							RAI1
							RAN
							RANBP17
							RAPGEF4
							RARA
							RASAL3
							RBM12
							RBM27
							RBM3
							RBM8A
							RBMS3
							RCBTB1
							RCOR2
							RELN
							RETN
							REXO1
							RFC5
							RFWD3
							RFX2
							RFX7
							RGL1
							RGMA
							RGS22
							RHNO1
							RHOT2
							RHPN2
							RIC1
							RIC8A
							RIC8B
							RICTOR
							RIMS1
							RIMS2
							RIN2
							RNF123
							RNF146
							RNF213
							RNF25
							RNF38
							RNPEPL1
							ROBO4
							RORB
							RP2
							RPAP1
							RPF1
							RPGRIP1L
							RPH3A
							RPL21
							RPS6KA1
							RPS6KA3
							RPTOR
							RRAGC
							RRP8
							RTCA
							RUFY2
							RUNDC1
							RUNDC3B
							RUVBL1
							RYR1
							RYR2
							RYR3
							SACS
							SASH1
							SBF1
							SBF2
							SCAMP2
							SCARB2
							SCN1A
							SCN2A
							SCN3A
							SCN5A
							SCP2
							SCUBE1
							SCUBE2
							SDC3
							SDHA
							SDK1
							SDK2
							SEC14L5
							SEC16B
							SEC24A
							SEC24D
							SELENOI
							SEMA4C
							SEMA4G
							SEMA5A
							SESN2
							SETBP1
							SETD1B
							SETD2
							SETD5
							SETX
							SF1
							SF3B1
							SFPQ
							SGSM1
							SGSM3
							SH2B1
							SH2D3C
							SH3RF3
							SHANK2
							SHPRH
							SIK1
							SIK3
							SIN3A
							SIN3B
							SKA3
							SKIDA1
							SKIL
							SLC12A4
							SLC12A9
							SLC16A10
							SLC16A5
							SLC22A18
							SLC22A6
							SLC25A29
							SLC25A39
							SLC26A5
							SLC26A7
							SLC2A10
							SLC2A9
							SLC30A5
							SLC35C2
							SLC35E1
							SLC38A3
							SLC39A12
							SLC41A3
							SLC4A2
							SLC4A4
							SLC6A1
							SLC6A13
							SLC6A8
							SLC7A7
							SLC8A2
							SLC9A3
							SLCO1C1
							SLCO4A1
							SLFN5
							SLITRK5
							SLITRK6
							SLX4
							SMAD2
							SMAD4
							SMAP2
							SMC3
							SMC6
							SMG6
							SMG7
							SMYD1
							SNAP91
							SNAPC3
							SNAPC5
							SND1
							SNRK
							SNX19
							SNX5
							SOGA3
							SON
							SORBS1
							SORCS1
							SOX10
							SOX6
							SP110
							SP3
							SP7
							SPAG17
							SPAG9
							SPAST
							SPATA13
							SPATA5
							SPECC1L
							SPEG
							SPEN
							SPG11
							SPTAN1
							SPTBN1
							SRBD1
							SRCAP
							SRF
							SRGAP3
							SRPRA
							SRRM2
							SSC5D
							SSPO
							SSRP1
							ST14
							ST3GAL3
							STAG3
							STAM
							STARD10
							STARD4
							STARD9
							STAT1
							STIL
							STK11
							STK19
							STK36
							STRIP2
							STT3A
							STUB1
							SUCLG2
							SUFU
							SULF2
							SUPT16H
							SUSD4
							SV2A
							SV2B
							SWAP70
							SYMPK
							SYNE1
							SYNGAP1
							SYNRG
							SYT14
							SYT7
							SZT2
							TACO1
							TAF6
							TAF9
							TANC2
							TANK
							TAOK3
							TATDN2
							TBC1D2
							TBC1D22B
							TBC1D23
							TBC1D25
							TBC1D2B
							TBC1D31
							TBC1D8B
							TBCB
							TBCK
							TBL1XR1
							TBR1
							TBX22
							TCERG1L
							TCF3
							TCF7L1
							TCF7L2
							TCHH
							TDP1
							TECRL
							TECTA
							TEFM
							TEKT1
							TENM2
							TENM4
							TERF2
							TET1
							TET2
							TFEB
							TGM3
							TH
							THBS3
							THRAP3
							THSD4
							THSD7A
							TIAL1
							TIFA
							TIPIN
							TKTL2
							TLE3
							TLE4
							TLK2
							TMC4
							TMEM120A
							TMEM178A
							TMEM201
							TMEM214
							TMEM39B
							TMEM41A
							TMEM62
							TMEM8A
							TMEM94
							TMF1
							TNFRSF8
							TNIK
							TNKS
							TNPO3
							TNRC18
							TNRC6B
							TOP1MT
							TOP3B
							TOR1AIP2
							TPK1
							TPR
							TPST1
							TRAK1
							TRAK2
							TRAPPC10
							TRAPPC11
							TRAPPC9
							TRDMT1
							TRIM17
							TRIM34
							TRIM46
							TRIM6
							TRIO
							TRIP11
							TRIP12
							TRMO
							TROAP
							TRPM1
							TRPM3
							TRPM6
							TRPM7
							TRPV4
							TRRAP
							TSC2
							TSPAN17
							TSPAN4
							TSR2
							TTC17
							TTC21A
							TTLL5
							TTN
							TUBA1A
							TUBB4B
							TUBGCP4
							TUBGCP5
							TULP4
							TUSC1
							TUSC2
							TXNDC5
							TXNRD1
							TYW5
							U2SURP
							UBAP2L
							UBB
							UBE3A
							UBE3C
							UBE4A
							UBN2
							UBR3
							UBR4
							UBR5
							UBXN2A
							UBXN6
							UCMA
							UGGT1
							UGT1A6
							UIMC1
							UNC45B
							UNC79
							UNC80
							UPF3A
							UPF3B
							UQCRC2
							URB1
							USP15
							USP24
							USP29
							USP30
							USP34
							USP45
							USP46
							USP7
							USP9X
							UTP20
							UVSSA
							VAV3
							VCP
							VNN1
							VPS13A
							VPS13D
							VPS18
							VPS25
							VPS39
							VPS4A
							VWCE
							WAC
							WDFY3
							WDFY4
							WDR26
							WDR33
							WDR37
							WDR4
							WDR45
							WDR55
							WNT7B
							WNT9A
							XIRP1
							XKR6
							XPNPEP2
							XRN2
							XYLT2
							YIPF5
							YTHDC1
							YTHDC2
							ZAN
							ZBTB21
							ZBTB38
							ZBTB40
							ZBTB41
							ZBTB49
							ZC3H11A
							ZC3H12B
							ZC3H3
							ZC3H4
							ZDHHC22
							ZEB2
							ZFHX3
							ZFP2
							ZFP64
							ZFP69
							ZFPM2
							ZFYVE26
							ZFYVE9
							ZHX3
							ZMAT5
							ZMIZ2
							ZMYND11
							ZMYND8
							ZNF213
							ZNF219
							ZNF253
							ZNF335
							ZNF366
							ZNF382
							ZNF397
							ZNF407
							ZNF420
							ZNF445
							ZNF454
							ZNF462
							ZNF532
							ZNF574
							ZNF598
							ZNF644
							ZNF665
							ZNF786
							ZNF799
							ZNF804A
							ZNF804B
							ZNF831
							ZNF853
							ZRANB3
							ZSCAN30
							ZSWIM8
							ZWILCH
							ZXDC
							ZYX

## Sheet: cell-type-specific (Kang)
Supplementary Table 9. ASD-related/risk and cell-type-specific gene sets used for GSEA of Shank2-mutant transcript groups (W3-HT, W3-HM, W12-HT, and W12-HM).
OLIGODENDROCYTES_PROGE	GABA_CCK	GABA_VIP	GABA_CALB2	ASTROCYTES	GABAPRO_ASCL1	MICROGLIA	GABA_PVALB	SUBCTX_GLU	CTX_GLU_LAYER6	CTX_GLU_LAYER2-4	CTX_GLU_LAYER1	GABAPRO_NKX2-1	GABA_CALB1	GABAPRO_DLX1-2	GABA_NOS1	CTX_GLU_LAYER5	GABAPAN_GAD1-2	OLIGODENDROCYTES_MATURE	CTX_GLU_LAYER4
GPR17	GDA	GDA	KCND2	FGF1	GAS2L3	C7	RAB37	NEFL	FEZF2	TSHZ3	SLC1A6	LHX8	ST8SIA3	DLX5	KCNAB1	SOX5	NRXN3	MAG	MEF2C
NT5E	RASGRF2	CCK	ZCCHC12	NDRG2	SMC4	TGFBR3	SCN1B	GRIK4	NEUROD6	MEF2C	DGKD	ISL1	GABRA1	LHX6	LAMP5	FOXG1	GABRA1	MOG	SATB2
HEPACAM	CREG2	SLC30A3	NXPH1	CST3	NUSAP1	LAMA2	CPNE9	NEBL	TSHZ3	NOL4	ADAMTS5	SIX3	NRIP3	FGD3	ST8SIA3	EFNB2	RCAN2	PLLP	KHDRBS3
RAB31	EXTL1	RASGRF2	RGS8	AGT	CDCA7	MYOF	TTC39B	PARM1	ST3GAL1	NEUROD6	UBASH3B	DLX6	RCAN2	ARX	GPR83	NPR3	SLC32A1	TF	B3GALT2
AQP4	VIP	NRGN	DNER	MBP	TOP2A	IFITM1	NEFH	TMEFF2	EMX1	TBR1	EPHB1	NTN1	KCNIP4	DLX6	SLC32A1	EML1	ST8SIA3	UGT8	SATB1
CST3	RXFP1	ICAM5	PITPNM1	FDXACB1	CHEK1	F13A1	GABRD	FBXO27	TIAM2	RPRM	FSTL5	IKZF1	SPOCK2	BEND4	GPR155	TBR1	KCNIP4	MAL	SORCS1
MMD2	AGBL4	KCNH3	CAMK2D	PLEKHB1	IQGAP2	C1S	LPCAT1	GRIK1	EFNB2	NAV3	CBLN1	FZD5	MGAT4A	ASCL1	PDE1B	SEMA3A	GPR158	DBNDD2	FAM81A
SCRG1	RGS4	CREG2	NTNG1	AQP4	KIF22	TGFBR2	SPTSSB	SASH1	NEUROD2	ADRA2A	SHF	RXRG	SV2B	WNT7A	RIN1	BCL11A	PDE1B	ERBB3	KCNV1
BCAN	HTR2A	MATK	CSDC2	MAP3K5	CENPF	PTGDS	KCNA2	ABCA5	SPIRE1	SATB2	NDNF	ZNF503	DNAJC12	GAS2L3	GAD2	NEUROD6	RPH3A	ENPP2	CNIH3
ITM2C	CAMK2A	RGS4	TENM1	MT3	WEE1	SLC6A13	OGDHL	CHRM3	MYO5B	EPHA5	LNX2	SLC5A7	CYGB	MEIS2	CALB1	SHISA2	DGKB	CMTM5	TBR1
CXCL14	SYTL2	RXFP1	RAB3B	GPR37L1	MKI67	CYP1B1	CPLX1	DMD	EML1	MARK1	ERC1	SHH	GAD2	PDZRN3	CYGB	EIF4EBP1	SLC6A1	TMEM144	LDB2
SOX10	SLC30A3	GRIN2A	PROX1	DTNA	STIL	DCN	GNG13	LGR4	SEMA3A	TIAM2	PCDHB15	PDYN	PCP4	DRAXIN	GPR158	EMX1	SLC12A5	ASPA	CDH13
PLA2G5	GCNT4	STX1A	ACHE	HEPACAM	TPX2	GIMAP4	PPIP5K1	PIK3R1	SCUBE1	KCNA6	MAB21L1	NTRK1	HTR5A	MN1	KCNA1	SHB	KCNA1	OPALIN	TSHZ3
APOE	MATK	MFSD4A	NRXN2	GRAMD2B	WDR76	CEBPD	FNDC5	DTNA	FOXG1	NELL2	NEUROD1	CAPN6	NRXN3	ISLR2	SPOCK3	PDGFC	STEAP2	TMEM63A	KALRN
SLC25A18	GRIN2A	EXTL1	GALNT14	CNTNAP1	DTL	ACTA2	ENPP5	SV2B	BCL11A	SLIT1	KIT	ARHGAP36	SIAE	SLC44A5	PCP4	FAT4	CYP46A1	MYRF	LNX1
SLC15A2	KCNC2	SYTL2	SLC24A3	BHLHE41	FBXW8	ISLR	USP45	BIN1	MARK1	CELF2	MMP24	CASZ1	GABRB2	DCX	SPOCK2	SCUBE1	SPOCK2	PADI2	KHDRBS2
GPC5	NRGN	CXCL14	CELF4	SPARCL1	LOX	OSMR	AVPI1	PPP2R2C	AFF3	GNPTAB	SIAH3	SYT10	GRIK4	EPHA3	SPARCL1	RAI14	PCP4	ELOVL1	POU6F2
EPAS1	MFSD4A	CRHBP	CALY	FXYD1	TP53	C1R	KCNA1	PLEKHA6	NPR3	WDR47	POLB	DLX5	NEBL	RND3	SOWAHA	NFYA	CNNM1	RTKN	LMO7
ITPR2	ICAM5	CAMK2A	RIT2	BCAS1	LRP5	CYBB	RHBDL1	NME5	ZBTB18	MYT1L	MPP3	ONECUT2	PDE1B	POU3F4	GRIK4	MYO5B	ACSL6	CARNS1	RND1
ZCCHC24	CHN1	GCNT4	VAT1L	CEND1	CXCR4	TGM2	CADPS2	SYNE1	TMEM108	CAPN5	GLCE	EBF1	APLP2	SP8	KSR2	PAPPA2	REPS2	CPM	OSBPL10
CD9	CRHBP	PITPNM2	SYNPR	SIRPA	CCNB2	GJA1	B4GALT6	DGKA	TCF4	B3GALT2	DISP2	ECEL1	NALCN	YPEL1	RASGEF1A	ALPK1	LAMP5	SLCO1A2	EPHB6
CD38	EPHX4	FAM131A	TMEM163	PLP1	BUB1	LY96	KCNC1	CRTAC1	NR4A2	NBEA	TP73	GPR6	PPP2R2C	PLEKHG2	MAP3K5	TIAM2	NIPAL2	KLK6	SYT16
SLCO1C1	KCNH3	KIAA1211L	CHRNA6	DAAM2	SOX1	TNFRSF1A	ARHGAP9	PERP	ADRA2A	GPR22	SEL1L3	DRD2	ENTPD3	CDC42EP3	NRXN3	TTC28	AK5	EVI2A	PRICKLE2
RAPGEF4	KIAA1211L	LYRM9	RGS16	RAPGEF4	KIF11	OMD	FSTL4	ALCAM	EIF4EBP1	CDK5R1	TLE2	POU3F4	GPR158	FOXG1	STRIP2	STT3B	GABRB2	FA2H	SLITRK1
GPR37L1	DCAF6	EGR3	KCNK3	CSRP1	FANCG	CSF1	YPEL4	SPARCL1	TP53I11	KCNH7	STK10	STRIP2	KCTD8	PROM1	PRKCG	LZTS1	ABLIM2	CLDN11	ATCAY
AGT	AK5	CAMK1	TINCR	SLC25A18	POLA1	SLC7A2	GLS2	GABRB1	TTC28	DOK5	MMAA	PBX3	FGF14	TTC28	SCN4B	ISLR2	TSPYL2	TTYH2	RAPGEF2
ARHGEF6	DUSP3	AGBL4	CPNE7	TF	ZNF43	EHD2	HAPLN4	GABRB2	EPHA5	KHDRBS3	GFOD2	MME	RIMS1	DPYSL3	SYTL5	ARL4D	TMEM38A	P2RX7	KCNQ3
ACSBG1	RASAL1	RASAL1	CA10	TUBA4A	EPHA3	SLC7A11	EPDR1	NALCN	ZEB2	MMP16	NXPH4	SDR42E1	CYP46A1	ST8SIA2	MINK1	ST3GAL1	SIAE	FAM102A	FAM217B
ZBTB47	KIF5A	DLGAP2	VWC2	HSPB8	WDR34	MYL9	NT5C1A	PSMG1	SLA	PTPRO	DUSP4	AKNA	KCNAB1	VAV2	SLC35F3	TAX1BP3	GPR155	NINJ2	FLRT2
S100A16	SGTB	CTSB	SLC17A6	APOD	KNL1	RNF144B	VAMP1	PTPRE	PRDM8	ST3GAL1	GPRIN3	TMEM45A	PTPRR	SOX11	NPTN	EPHA5	PLP1	CDK18	DPP10
RGCC	DMTN	CHN1	MAPK8IP1	APOE	POLD1	CLDN11	RNLS	TRAF5	ARL4D	LRRTM2	SH3BP5	CCDC107	NDRG4	IL17RD	TSPYL2	TSHZ3	SV2B	HSPA2	MLIP
DAAM2	CXCL14	SERTM1	CYB561	SCRG1	TTK	LTBR	GPR158	PITPNM3	NELL2	FLRT2	FOXJ2	ZFHX3	TAPBP	N4BP2	KCNIP2	ABRACL	NPTN	GLDN	ARHGAP32
NDRG2	GABRA4	CX3CL1	SCN7A	P2RX7	CDC20	FMOD	KCNK1	HNMT	SEMA3C	LMO3	RNF122	VAX1	EPB41L4B	SLCO5A1	PHYHIP	SLA	NALCN	ADAMTS4	PDE4D
CPT1A	YWHAH	CHRM3	PTPN3	PAQR8	EFNB1	OGN	STEAP2	GABRA1	ISLR2	ATCAY	RCAN3	SOX1	SLC7A14	CD24	NALCN	NEUROD2	SPOCK3	CSRP1	CDKL5
FGF1	ARHGDIG	CABP1	KCNC4	ADHFE1	KIF20A	IL1R1	NAPA	LRRC4C	GTDC1	FAM49A	PRDM10	DLX1	TSPAN7	CCDC14	SLC12A5	NEDD9	ENTPD3	HDAC11	LRRTM4
SLC7A10	LYRM9	DCAF6	MAP1LC3A	NALCN	FBXO5	COPZ2	CBX7	EDIL3	NOL4	ENC1	TMEM159	LAMC2	RPH3A	ZNF711	WSCD2	FAM126A	RGS4	LGI3	ENC1
ATP13A4	LRMP	DUSP3	GAP43	SGPP2	MSI1	CTSK	ZBTB7A	SPOCK2	GAREM1	NKAIN2	GRIK2	SMOC2	PLD5	FARP1	ALDH5A1	NEUROG2	MAP1A	MBP	EFNA5
SLC1A2	RPH3A	TRHDE	GRM1	ATP1A2	TSPAN6	CYBRD1	MRAP2	PLEC	MMP16	FOXG1	CELF1	DLX2	TUBA8	L3MBTL3	DGKB	LDB1	SYNPR	DAAM2	SLIT1
MLC1	STX1A	RAPGEF4	PCBD1	MAP7	TRIP13	LYVE1	PRUNE2	RAB27B	FAT4	LRRTM4	FBXO25	CCDC8	GPR155	ZWILCH	REPS2	KIF26A	CX3CL1	SH3TC2	MDGA2
GRAMD2B	ADCY2	HTR2A	CHPF	SPOCK2	SKA3	ANXA4	GALNT9	SRXN1	PBX1	CHL1	ABLIM3	SOX6	ME1	AIM2	MAP7	LRRC27	ENPP5	GJB1	TMEM241
HTRA1	GLRA3	SPARCL1	HTR7	ARHGAP26	FOXM1	TM4SF1	TUBA8	RAPGEFL1	KHDRBS3	BCL11A	NGFR	MUC1	NOS1	ANKRD50	TSPAN7	AFDN	KCNH1	PLEKHB1	PRDM2
F3	HLF	SGTB	CHGB	RASSF4	CENPO	LGALS1	NIPAL3	GPRC5B	NBEA	GPR21	CNR1	MAGEL2	DGKA	ENOX1	PTPRE	PBX1	CHN1	PRR18	FAM49A
SFXN5	COBL	PACSIN1	SEZ6L2	TMBIM1	PBK	VAMP5	SCN2B	KCNIP4	DACT1	ISLR2	DACT1	E2F2	SLC12A5	FGD1	TESC	MYCN	NRIP3	LAMP2	KIAA1522
ST6GALNAC6	HPRT1	ARHGAP10	PPM1J	CLU	NXN	KANK2	TUBA4A	SGCD	GRM2	GABRB3	MAML3	P2RY1	KCNA1	MEX3B	SIK3	CTTNBP2	RASD2	GSN	PPP2R2B
CX3CL1	DLGAP2	RAPGEFL1	NTS	PACSIN1	PRR11	HLA-E	GOT1	RASSF4	RAP2A	HS3ST4	NFIB	CRABP1	GRIK1	AFAP1	RAP1GAP	ZNF277	RASGEF1A	C10orf90	IL1RAPL2
CYP46A1	KCNAB2	CMTM4	SLC4A3	CD9	POLE2	KIAA0040	TOM1	TPPP3	DOK5	LHX6	CRY1	FAM222A	ADAM22	ATAT1	SGPP2	NFIB	SYNJ1	SEMA4D	GTDC1
EPB41L2	MBP	MICAL2	PPP2R5B	ACSL6	TEAD2	CD14	NIPAL2	LGI1	FRMD3	PDE4D	CCNG2	FHOD1	SGPP2	SETBP1	SLC6A1	PELI1	SKAP2	NKX6-2	HECW1
SASH1	TOLLIP	TMEM38A	SYT9	DGKG	PLK1	TMBIM1	NRIP2	PRKCB	PAPPA2	SLA	NREP	GPR1	SCG2	PARP16	HEPACAM	TP53I11	SLC35F3	PLXNB3	LINGO1
MT3	PACSIN1	ADCY2	ADCY8	PAQR6	HES6	SERPINB1	ALKBH6	CDK5R2	DPP4	SCN3A	FAM110B	FBXL21	SYNPR	CXXC4	RAB40B	IGSF9	GOT1	AMPD3	RAP2A
SERPINE2	SKAP2	EPHX4	CHRNA2	NACC2	BUB1B	GJB6	CPEB1	CHD5	NFIB	GRM2	LRCH1	CHRM4	PITPNM3	CRMP1	CYP46A1	SEMA3C	OGDHL	CNDP1	MAGI3
S100B	SYN1	COBL	KCND1	FBXO2	CDK2	EMCN	RELL2	CYP46A1	SHISA2	ARL4D	DPF3	RARB	SPRYD3	SOX1	KLHL3	BACH2	RAPGEF4	CA2	LIMCH1
SIRT2	TPPP	KCNG3	GRIN3A	MFAP3L	DLX2	SP100	CEND1	OSBPL1A	GPR22	NTSR1	MCU	TROAP	SLC32A1	CEP135	CHRM4	DACT1	ME1	SLC35D2	TOX
SHISA4	EGR3	SYN1	BDNF	SLC12A5	LBR	P2RY14	CCNDBP1	RORA	UNC5D	OSBPL10	FAT2	SERTAD4	ENPP5	POU3F2	TIAM1	LCORL	NAPB	RGS5	UNC5D
MAOA	NDFIP2	ST6GALNAC6	ENO2	PYGM	ARL6IP6	PRELP	ATP1A1	SUOX	TMEM74	TMEM74	CBLB	CCDC88C	GOT1	NNAT	RERG	DCC	PPP2R2C	PAQR6	LMO3
DTNA	PEX5L	GLRA3	ABCG4	LGI3	E2F5	IL13RA1	OXR1	P4HA2	BACH2	GRIN2B	PCDHGC5	PLEKHA7	FSTL4	SOX6	RASD2	TSKU	RIMS2	LPAR1	RGS6
ALDH2	SERPINI1	WIF1	MCF2	ZCCHC24	B3GNT5	SRPX2	LGI3	RIN2	SHB	CACNA1E	ZFPM2	SCN5A	NPTN	TSKU	TPD52L1	HCRTR2	FAIM2	ANKRD40	PPFIA2
SEC14L2	OXR1	HSPB3	MC4R	PADI2	CDK4	PMP22	KNDC1	RUBCNL	LZTS1	DPF1	EPHA7	SOX8	ACSL6	GPR161	AQP4	LRP12	SGPP2	IPO13	GRM2
GFAP	CABP1	TMEM132D	SLC7A4	NDRG4	PLK4	C1QB	SYT12	ZNF488	SETBP1	CACNB3	SEZ6	KCNA5	LGR4	ZCCHC14	BHLHE41	EIF3D	EPB41L4B	HSPB8	PKNOX2
SLC9A9	CMTM4	OXR1	CNTN6	ME1	BEND4	PLSCR1	CNDP1	ACSL6	FAM126A	FAM81A	RRAGD	DRD1	S100B	MMP16	PPP2R2C	ANTXR2	TUBA8	ABCA2	ARHGAP20
A2M	STK32C	RPH3A	CELF6	LHPP	RACGAP1	COLEC12	EHD3	ARAP2	VAV2	GPD1L	UBTD2	PMFBP1	STPG1	ARL10	ALDOC	PPP2R3A	ZMAT3	FGF1	LRRC7
SLC39A12	CAMK1G	TOLLIP	ITGA3	SLC9A9	SPSB4	SELENOP	LPCAT4	NR3C1	HECTD3	PLK2	LATS1	CUBN	DTNA	RFX3	SYNPR	CHD3	CNTNAP1	SGK2	RB1CC1
NACC2	HERC6	PTPRN	KCTD2	KCNJ10	MMS22L	A2M	CNTNAP1	EDNRB	TTLL12	SEMA3A	AFAP1	CENPM	SLC22A17	DCHS1	DTNA	NR4A3	NDRG4	HHIP	OSBPL6
SLC4A4	RAPGEF4	HLF	OXCT1	HTRA1	RTKN2	PRRX1	RET	GABRG1	CHD3	ADD2	LGALSL	RAD54L	NAPB	TET2	GABRA1	CARHSP1	LGI3	DOCK10	LRRC8B
RANBP3L	PTPRN	TAC3	PIM2	CA11	CENPU	PAPSS2	SLC12A5	RCAN2	TLE3	GRIK3	FOXN3	COL9A1	GAD1	CDCA7	MAPK4	CHST10	SLC22A17	ETNPPL	GPR21
BCAS1	ZBTB16	PITPNM3	SNCA	OGDHL	KNTC1	C3AR1	SIDT1	ITPR2	ABRACL	GRIA3	PAXIP1	GUCY1B2	PLP1	KIRREL1	FGF1	INTS7	GLS2	KIF13B	KCNA6
ADHFE1	TFPT	FBXL16	SCG2	AIFM3	GINS2	TYROBP	SYT2	CD9	SLC35F2	GNB4	KCNK9	COL22A1	GNG3	SOX4	ANO3	ZEB2	TUBA4A	SPX	PLK2
ARHGEF4	CYP46A1	ATP8B1	CPXM2	PLLP	RFC5	TMEM176B	ARHGAP26	ADAM22	CDC42EP3	GPRIN1	USP3	WWTR1	TMEM130	PJA1	MAOB	FRMD3	MAOB	DOCK5	ERC2
MFAP3L	ADAP1	SLC1A2	DUSP26	TAPBP	ASPM	C16orf89	KRT222	CEP170B	CTTNBP2	TMEM108	ING2	GLP1R	GLT1D1	KIF21B	SLC22A17	SOX4	NSRP1	CLMN	KCNH5
SPARCL1	ARF3	GABRA4	SEZ6L	METTL7A	MCM4	ABCA9	ABTB1	GRIA4	CDK5R1	RAP2A	CAMK4	TSPAN9	TPRG1L	NEDD4L	PRKCD	BCL9	KSR2	TUBA4A	GRIA3
SNTA1	PINK1	SKAP2	GRIN2D	CA2	NEIL3	TNFRSF1B	SIAE	SCG2	SSBP2	TRIO	GRK5	REM2	PRUNE2	LRCH2	ENTPD3	CCND2	TSPAN7	GNPTG	GPD1L
PAQR6	MAPK13	GRASP	CLSTN3	TACC1	RCBTB2	RANBP3L	NRG4	CD55	LRRC27	SLITRK1	NKAIN1	WDR62	GPR83	FAM110A	RYR2	RPAIN	SCN2B	BCAS1	DPP4
ATP1A2	ELL2	LRRK1	ATP13A2	ZNF483	CENPV	PTPN6	SLC46A3	SHISA4	PDGFC	PAK5	AFF4	TRERF1	MAP3K5	USP49	FDXACB1	TAF5	SIRPA	SEMA3B	GRK3
TP53INP2	NRSN1	GPR26	JAZF1	DGKB	MCM7	ARPC1B	DHRS11	NDRG4	RPRM	CDC42EP3	MTSS1	KIF24	TUBA4A	IQGAP2	AGT	BMP3	CAMK2A	PLD1	GFRA2
ME1	CTSB	MAPK13	EEF1A2	HLF	GINS1	VAMP8	CA7	TRHDE	NLGN1	CSRNP3	GPAT4	TLE6	HOOK1	ACVR2A	FBXL16	FBLN1	GPRASP1	ABCA8	CSRNP3
PLCD3	YJEFN3	PRKCB	MID2	RPH3A	EZH2	CD4	KLK6	RPH3A	ZNF277	ARHGAP20	SOGA1	ELF4	ITPR1	DBN1	MT3	MEIS2	ARHGAP26	SLC31A2	MYT1L
EDNRB	MAP2K4	NPTXR	NDFIP1	KAT2B	TET1	ALOX5AP	MFSD3	SERPINE2	GRIK3	KIF3C	ARG2	SCTR	TPPP3	MYCN	ZDHHC23	NOP2	SPARCL1	ZCCHC24	GRIN2B
PON2	NCEH1	KCNJ4	SCOC	CTSA	KIF15	ASPN	PELI3	SIAE	MYCN	PBX1	ALS2	TH	PLXDC1	EPHB2	NEBL	BZW2	CACNB4	NIPAL3	BRINP2
CAMK2A	TPK1	GRPR	BTBD11	PER3	RRM1	CD74	ZNF483	SORCS2	PTPRU	SLC44A5	LIN7C	TMEM255A	EPDR1	PTGIS	HTR4	TCF4	SCN8A	SLC12A2	PRDM8
GRIK4	POPDC3	OSTF1	TMEM266	GLUL	MYBL2	APOD	SLC7A8	CALB1	SATB2	LMO4	LAMC2	RAB42	CLSTN3	LRGUK	SIRPA	PLPP5	CA11	FBXO2	NNT
B2M	HTATIP2	SOWAHA	GALNT18	SCN2B	DDX52	TAGLN	INPP5J	RASGRF2	PTPRO	DCLK1	L1CAM	KRTCAP3	MRAP2	SOX12	DNAJC12	IL17RD	HLF	MFAP3L	FBXW7
HLA-E	THY1	MBP	CRH	TPPP3	DLGAP5	C1QC	AARS	MFAP3L	TRIM36	PRKAR2B	FAM155B	POC1A	ABCA5	ASXL1	ITPR1	NCKAP5	PPARGC1A	GM2A	PCDH7
PKP4	SERTM1	GAS2L1	RAB3C	PLSCR4	ARHGAP28	FXYD5	CTSD	PAQR8	BCL9	B3GALT1	TRIM67	TACR1	ATP5MG	ZBTB8A	CA11	DBN1	SCN1A	PYGM	R3HDM1
TPPP3	PITPNM2	CBX6	GLRA1	SHISA4	ZWILCH	MPZL2	JADE2	ATP1B1	CCDC71L	NEUROD2	BRWD3		SIRPA	ARHGAP33	PRKCB	LBH	PPP4R4	MITF	ATRNL1
SLCO2B1	SLC2A13	ELL2	TMEM59L	AMPD3	KIF4A	TLR4	APLP2	B2M	SLC44A5	RAPH1	PYGO1		DYNLT3	CCDC88A	SLC7A14	LRP5	UNC80	CYP27A1	KCNH7
KAT2B	THRB	LRMP	SYT3	TOM1L2	KIF23	ITGB2	ANKRD29	SSTR1	AFDN	ENOX1	ZBTB18		SLC6A1	DAAM1	PLP1	TSTD2	KCNAB2	TACC1	AACS
SLC13A5	TUBG2	KIF5A	APBA1	ARAP2		ITGA8	MAP6D1	GRIN2A	GPD1L	PIK3R2	CUL7		REPS2	ST8SIA4	KCNIP4	XPR1	TACC1	PSAP	LINGO2
PLLP	MYBPC1	SYP	CACNA1G	SASH1		PTPRC	HAGH	AK5	POLR3A	CNIH3	LRRC3B		RIT2	SNAI2	MGAT4A	ZBTB2	TOM1L2	PLP1	CSGALNACT1
ATP1B2	TMEM38A	SLC17A7	BRMS1L	ALDH1A1		WIPF1	BDH1	ARNTL	YEATS2	SEMA3C	GRID2		AK5	HMGB3	MBNL2	KAT6B	NIPAL3	SELENOP	HIVEP1
FBXL16	KCNIP3	SEC14L2	AP2A2	COBL		ITIH5	EML2	CST3	LRP12	ARL10	POLR1D		NME5	F2R	LPIN1	ANKRD45	SLC7A14	CYP2J2	HS3ST2
LHPP	CNTNAP1	TPPP	CHRM2	GPR155		NPC2	SCN1A	RBMS3	FAM117B	RASL11B	FZD7		SPOCK3	KLHL35	ZBTB4	LRRC42	ZNF483	FDXACB1	CDH6
PYGM	MAP1A	ZBTB16	CHRNA4	ACSBG1		C4B	KBTBD3	SGPP2	MED13L	SCUBE1	DNAJB5		NIPAL2		HTR6	USP6NL	MT3	ANXA11	PAK3
LAMP1			CNTN1	OGFRL1		CALCRL	DBNDD2	CNTNAP1	KDM2B	POLR3A	MED13L		NR3C1		GABRB2	RRP1B	COBL	ZMAT3	WASF1
BBOX1			ATP6AP1	GPR158		PLSCR4	COPS7A	CACNA1G	SNX7	SLC35F2	GNG4		PNPO		GNG7	DDX21	TMEM130	SORT1	MAP2
CA2			SUMO3	UNC80		CPQ	KLF9	HLF	ANKRD44	NEDD4L	RPS6KA6		SLC4A4		TAPBP	FAM117B	CALB1	GCLC	RTN4RL1
DGKB			SYT4	RETSAT		CEMIP		ZNF385B	DPF1	COA7	NSD1		MAPK4		RNF128	SRC	ARAP2	MRO	R3HDM2
PBXIP1				TSPYL2				COLGALT2	CHST10	PARP6	SFMBT1		RASGEF1A		SPRYD3		MAPK10		NCALD
CSRP1								AGT	ST6GAL1	GDAP1L1	BRD1		GRIA4		SPTB		HEPACAM
															SLC4A4		SCG2
															STEAP2		FBXO2

## Sheet: cell-type-specific (Velmeshev)
Supplementary Table 9. ASD-related/risk and cell-type-specific gene sets used for GSEA of Shank2-mutant transcript groups (W3-HT, W3-HM, W12-HT, and W12-HM).
NEU-NRGN-I	NEU-NRGN-II	AST-FB	ENDOTHELIAL	L5-6-CC	IN-VIP	MICROGLIA	AST-PP	L2-3	IN-SV2C	IN-PV	IN-SST	L4	OPC	L5-6	NEU-MAT	OLIGODENDROCYTES
TMSB10	SYT1	SLC1A2	PRKCH	NRG1	PROX1	NAV3	ATP1A2	HS6ST3	MYO16	TAC1	NRXN3	POU6F2	VCAN	TLE4	KCNIP4	CLDN11
PKM	SYP	ADGRV1	SYNE2	PDZRN4	VIP	MEF2A	PREX2	KCNIP4	FGF14	ANK1	RBFOX1	FOXP2	EPN2	ASIC2	MEG3	SLC44A1
SYT1	RTN4	GPC5	ITM2A	RALYL	RGS12	ST6GAL1	CTNNA2	LRRTM4	KIAA1211	MYO16	SOX6	PTPRD	XYLT1	KIAA1217	RALYL	PHLPP1
HSP90AA1	YWHAH	CTNNA2	COBLL1	LRP1B	SYNPR	APBB1IP	RORA	CUX2	EYA4	CNTNAP3	KIAA1217	IL1RAPL2	PTPRZ1	MDGA2	PHACTR1	TF
HSP90AB1	CHN1	SLC1A3	MECOM	SYT1	CNTNAP2	MEF2C	SLC1A3	R3HDM1	SV2C	SOX6	NXPH1	RORB	SOX6	LRP1B	RBFOX1	QKI
SYP	ARPP19	DTNA	ABCB1	RXFP1	GALNTL6	FYB1	CARMIL1	CBLN2	NXPH1	FGF12	GRIP1	RALYL	SEMA5A	SEMA3E	KCNQ5	MAN2A1
STMN2	MAP1B	LSAMP	FLT1	CLSTN2	ERBB4	DOCK8	SLC4A4	GRIA4	BCL11B	NXPH1	SST	TSHZ2	TNR	HS3ST4	CSMD1	FRMD4B
RAB3A	SNAP25	GPM6A	SLC7A5	KCNIP4	PLD5	PLXDC2	COL5A3	DGKB	GAD1	GAD1	SYNPR	KCNIP4	NXPH1	EGFEM1P	CELF2	PLCL1
TMEM59L	BEX1	PITPNC1	FN1	ZNF804B	ADARB2	ITPR2	GLIS3	NECTIN3	FGF13	SLIT2	GRIK2	FSTL4	DPP6	DLC1	AGBL4	PLP1
GAPDH	RTN3	NRG3	EPAS1	POU6F2	DLX6-AS1	DOCK4	SLC1A2	EPHA6	GAD2	BTBD11	ROBO1	CPNE4	NOVA1	DPP10	CCSER1	MAP7
RTN4	RTN1	NTM	ABCG2	CTNNA2	CXCL14	ARHGAP24	PARD3B	CSMD1	TRPC3	GRIP1	GRIK1	HS3ST2	MDGA2	FOXP2	STXBP5L	DOCK10
STMN1	THY1	NPAS3	ITIH5	NELL1	THSD7A	FRMD4A	MACF1	LDB2	NXPH2	KCNC2	CNTNAP2	KCNQ5	SNTG1	PDZRN4	LRRTM4	ENPP2
TUBA1B	CALM3	MACF1	GPCPD1	SATB2	GAD1	P2RY12	DTNA	CA10	RBMS3	KCNAB1	ROBO2	RYR2	LRRC4C	SLC8A1	LINGO2	TTLL7
YWHAH	ENC1	SLC4A4	ID1	DPP10	ZNF536	HS3ST4	NHSL1	MLIP	EGFR	ZNF804A	COL25A1	SYT1	PCDH15	OLFM3	LDB2	ST18
CHN1	CALM1	MSI2	PODXL	SOX5	CALB2	KCNQ3	GLUL	ENC1	GRIP1	DLGAP1	SPOCK3	CADPS2	GRID2	PTPRD	R3HDM1	PIP4K2A
ARPP19	HSP90AB1	DPP10	ARHGAP29	RIT2	CNR1	SFMBT2	BMPR1B	RFX3	SLC6A1	CNTNAP2	GRIN3A	NKAIN2	CA10	RYR2	ROBO2	ELMO1
OLFM1	TUBA1B	RORA	LEF1	CBLN2	SLC24A3	SRGAP2	SLCO1C1	SATB2	KIT	DPP10	XKR4	RXFP1	MMP16	CLSTN2	DGKB	SLC24A2
MAP1B	ATP1B1	SORBS1	IFITM3	PTPRK	INPP4B	SORL1	SFXN5	NDST3	FREM1	ERBB4	CDH9	KHDRBS3	AGAP1	ARPP21	KALRN	PPP2R2B
SNAP25	CLSTN1	DCLK2	RGS5	CDH12	GRIK2	C3	GPM6A	CHRM3	KCNC2	TMEM132C	SHISA6	NRG1	BRINP3	TRPM3	DLGAP1	FMNL2
BEX1	STMN1	CTNND2	RBMS3	SLC35F3	ARL4C	MAML3	NPAS3	KCTD16	FSTL5	VWC2	DLGAP1	HS3ST4	LRP1B	NKAIN2	HS6ST3	SIK3
RTN3	TMEM59L	COL5A3	PTPRG	CADPS2	NRXN3	DIAPH2	GJA1	SLIT3	KCNAB1	ZNF536	WLS	PHACTR1	NLGN1	GRIK3	ASIC2	TMEM144
SARAF	VSNL1	PRKG1	UTRN	SLIT3	ROBO1	LDLRAD4	MSI2	RGS6	ALK	PTCHD4	GAD1	NELL2	CHST11	RALYL	KHDRBS2	EDIL3
TUBB2A	NRGN	FMN2	IGFBP7	IL1RAPL2	ROBO2	CYFIP1	PITPNC1	EPHA4	GRIK1	KIAA1217	ELAVL2	CNTN5	DSCAM	DIRAS2	PTPRD	MOBP
RTN1	UCHL1	CLU	EBF1		IGF1	RUNX1	TNIK	LINGO2	PTPRM	GAD2	PLCH1	SATB2	LRRTM4	LUZP2	CHRM3	IL1RAPL1
ATP1B1	OLFM1	RYR3	DLC1		BTBD11	SYNDIG1	ADGRV1	PTPRK	ERBB4	PTPRM	KIF26B	LDB2	CSMD1	CDH11	DLGAP2	FRMD5
ALDOA	ALDOA	PTGDS	B2M		EGFR	SLC9A9	CACNB2	ARPP21	MGAT4C	NHS	GRIK3	ARPP21	OPCML	ZFPM2	ARPP21	TMTC2
THY1	BEX3	SFXN5	A2M		PDE3A	TBXAS1	CTNND2	CDH18	GRIN2A	TENM1	RUNX1T1	KHDRBS2	MAML2	SLC35F1	ADGRL2	UNC5C
NRGN	STMN2	TNIK	CLDN5		SCG2	AOAH	AQP4	DLGAP2	FBXL7	SPOCK3	TIAM1	SV2B	KCND2	PCDH11X	NRG3	CTNNA3
UCHL1	HSP90AA1	APOE	HLA-E		AP1S2	RASGEF1C	GPC5	EPB41L2	SGCZ	SNRPN	STXBP6	PDE1A	KCNIP4	ROBO2	TENM2	PCDH9
CALM3	TUBB2A	NCAN	ATP10A		NHS	INPP5D	NRXN1	CDH12	ADARB2	SDK1	GRID2	OLFM3	DCC	AFDN	RGS7	PDE4B
VSNL1	GAPDH	GFAP	ITGA1		C8orf34	AKAP13	NTM	KIRREL3	DNER	ALK	BACH1	KCNH1	LUZP2	GABRG3	SYT1	RNF220
BEX3	ATP1A1	NRXN1	ESYT2		SDK1	LPAR6	CADM1	GALNTL6	KAZN	PLCXD3	RAB3B	EFNA5	LHFPL3	SV2B	CBLN2	SHTN1
YWHAG	PKM	NDRG2	NEAT1		KCNT2	EPB41L2	PRKG1	RALYL	PTPRT	PAM	TENM3	NREP	KAZN	EPHA5	SLIT3	MAGI2
CLSTN1	SARAF	MMD2	ADGRF5		KIAA1211	ANKRD44	LSAMP	ANO3	ZNF536	TRPC4	PCDH11X	MLIP	SLC35F1	RXFP1	CNTNAP2	NKAIN2
ENC1	TSPAN7	FGFR3	LHFPL6		DAB1	ABR	NKAIN3	CDH13	GRIN3A	SLC6A1	RBMS3	ZNF385B	CSMD3	FRAS1	EPHA6	DPYD
PRNP	ATP2B1	ABLIM1	CGNL1		CNTN5	ARHGAP22	RYR3	GPC6	DLX6-AS1	DLX6-AS1	PTPRM	FOXP1	NRXN1	ZNF385B	ERC2	MBP
SELENOW	SERPINI1	AHCYL2	NDUFA4L2		VWC2L	CSF1R	NEAT1	PDZD2	PTCHD4	SAMD5	OXR1	DCC	PID1	PDE1A	CACNA1B	CNP
CALM1	CCK	GLIS3	THSD4		GRIP1	CSF2RA	FBXL7		LAMP5	RBMS3	TENM1	TOX	GRIK1	MCTP1	GRIA4	SH3GL3
NEFL	PLD3	GABRB1	BSG		L3MBTL4	ST6GALNAC3	SLC7A11		TOX2	ADAMTS17	MAF	PDZRN4	KIF13A	C8orf34	NRXN3	ANK3
TSPAN7	PRNP	PRODH	ST8SIA6		VWC2	ARHGAP26	RANBP3L		GRIA4	SLC9A9	SNRPN	ZMAT4	FGF14	RYR3	RYR2	DOCK5
SCG5	STXBP1	NEBL	ENG		ZNF804A	PTPRJ	ARHGAP24		MTUS2	KLHL5	LHFPL3	UNC5D	SEZ6L	NRG1	CDH18	DLG1
SNCA	SERINC1	CST3	FLI1		THSD7B	SLCO2B1	GABRB1		UNC13C	KLF12	PCDH15	GRM7	CASK		DCLK1	FRYL
ATP1A1	SCG5	ARHGEF4	ID3		SNRPN	MBNL1	ZBTB20		NFIB	TIAM1	SLC24A3	DPP10	ZEB1		GALNTL6	TMEM165
EIF4A2	FAIM2	CARMIL1	ADGRL4		CHRM3	BNC2	FGFR3		PKP2	ELAVL2	TENM2	HECW1	BCAN		PDE4D	SCD
PCSK1N	TMSB10	AQP4	SLC38A5		SNTG1	CD74	RFX4		UBASH3B	ASTN2	PCLO	EPHA4	ADARB2		FSTL4	PRUNE2
ENO2	EIF4A2	NKAIN3	VWF		SPOCK3	SAMSN1	AHCYL2		CNTNAP4	RASGRF2	CADPS	TRHDE	FGF12		PLEKHA5	PDE8A
SLC17A7	RAB3A	DST	SLC2A1		RELN	TBC1D22A	CLU		ANKRD55	CNTN5	TRHDE	FMN1	ZFPM2		PPFIA2	MYO1D
CKB	SELENOW	SPARCL1	SLC7A1		DNER	LY86	NDRG2		KCNIP1	HCN1	CHRM3	ST6GALNAC5	PDGFRA		ATRNL1	CREB5
SERINC1	YWHAG	CACNB2	VIM		CNTNAP4	SLC8A1	NFIA		PDGFD	ADCY8	MGAT4C	SORCS1	MEGF11		FRMD4A	UGT8
PSAP	NDFIP1	CAMK2G	NOTCH3		DOCK10	A2M	NRG3		RAB3C	ANO4	ADGRL2	KCNB2	NTNG1		CAMK1D	CRYAB
CREG2	PREPL	CADM1	EMCN		KAZN	CX3CR1	F3		MACROD2	PPARGC1A	NETO1	GABRG3	COL11A1		RIMS2	GPM6B
FAIM2	CAMK2A	NTRK2	GNG11		FSTL5	ZFHX3	LRRC3B		AP1S2	GABRG3	NETO2	ADGRL2	REV3L		GABRB3	HHIP
ATP6AP2	TMSB4X	RFX4	CALD1		ANO4	PTPRC	PTPRZ1		SPHKAP	KIF26B	RASGRF2	PTPRT	OPHN1		CDH12	PDE1C
RGS4	ATP1A3	NAT8L	XAF1		LINGO2	FAM49B	GLI3		PIP5K1B	TENM3	TMTC1	LINGO2	ADGRL3		MYT1L	SPOCK3
NEFM	DYNLL1	MT3	RBPMS		NR3C2	BMP2K	ETNPPL		DOCK10	KAZN	KCNC2	CLSTN2	SMOC1		KCNH7	KCNH8
DYNLL1	ENO2	ATP1A2	ERG		CNTN4	SYK	TRPS1		SGK1	PLD5	GRIA1	KCNH7	SGCZ		LRFN5	FUT8
STXBP1	DNM1	ADCY2	ELOVL7		GABRG3	DOCK2	CST3		NYAP2	KCND2	ASTN2		NAV1		FRMPD4	TRIM2
SERPINI1	NEFL	PARD3B	LAMA2		GALNT13	ABCC4	ATP1B2		GRIK2	OSBPL3	KCNIP1		COL9A1		CNKSR2	PTPRK
PGM2L1	APP	BMPR1B	PTPRB		DSCAM	HDAC9	STON2		NRIP3	CPLX1	BCL11A		PLPPR1		ENC1	DLG2
BEX2	PSAP	MT2A	ETS1		KCNC2	PALD1	PAMR1		ARL4C	UNC5D	ST6GALNAC5		GRM7		HOMER1	SLAIN1
PGAM1	IDS	GLUL	COLEC12		MTUS2	MED13L	PARD3		VWC2	INPP4B	PAM		NKAIN3		CNTN4	ZEB2
CAMK2A	ATP2A2	SHROOM3	ANO2		SORCS3	CPED1	FMN2		DGKD	GRIA4	CACNA2D3		NTM		DOK6	PEX5L
LMO4	PGM2L1	RGS20	MFSD2A		NPAS3	ATM	SHROOM3		IGF1	FRMD5	SLC8A1		STK32A		KCTD16	ATP8A1
TMSB4X	CREG2	PAMR1	TGFBR2		ASIC2	ETV6	PLPP3		CXCL14	RPS6KA2	DAB1		ASTN2		CHD5	SLCO3A1
YWHAB	PCSK1N	TTYH1	HLA-A		GRIK1	MKNK1	CACHD1		IL1RAPL1	FGF13	GRIA3		LRRN1		GRIN2A	PXK
TUBA1A	SCN2A	GLUD1	ITGA6		SLC44A5	ARHGAP15	CABLES1		UNC5D	FAR2	EPHB6		PDZD2		NELL2	CNDP1
CLU	NSG2	PRKCA	MT2A		MYRIP	SLC4A7	ACSBG1		CNTN5	DNER	PIP5K1B		GALNT13		SATB2	MAP4K4
PLD3	GDI1	NHSL1	STOM		CACNA1D	CAPZB	ABLIM1		MTSS1	ZMAT4	RAB3C		KAT2B		NECTIN3	PLEKHH1
ATP6V0B	CADM3	NFIA	HEG1		GRM7	USP53	NEBL		ATP8A2	FMN1	MTUS2		SCN1A		RGS6	DNAJC6
PEBP1	SLC17A7	MED12L	DACH1		SEMA6D	MGAT4A	GRM3		TMEM132D	PRKG1	GPC6		ABHD2		NDST3	PTGDS
CCK	YWHAB	LINC00461	BST2			SH3RF3	TPD52L1		GRK3	PLXNA4	CDH13		LSAMP		GRIN2B	TCF12
NAPB	SCN3B	CPE	HIGD1B			BLNK	CDH20		GRM5	EPHA6	UNC13C		CNTNAP5		CACNA1C	CNTN2
NDRG4	SEZ6L2	NEAT1	SPARC			LRRK1	SORBS1		RPH3A	NDST3	DAPK1		GPC6		LRRC7	ZNF536
NDFIP1	DPYSL2	TRPS1	UACA			RBM47	RORB		CACNA2D1	SHISA9	FSTL5		ZNF462		CUX2	CDK18
ATP6V1B2	LMO4	PREX2	TACC1			HIVEP3	HIF3A		FAM110B	KCTD8	CDH8		PTPRT		MLIP	TMEFF2
CFL1	ATP6AP2	MGAT4C	SLC6A12			FOXP2	ACSS1		MCTP1	CALN1	ADCY2		NAV2		NKAIN2	SLC5A11
DNM1	ATP2B2	CSGALNACT1	PPFIBP1			PLCL2	MT2A		EXT1	CDH9	RALYL		OLIG1		SORBS2	C10orf90
TPI1	NDRG4	FBXL7	TBC1D4			ELMO1	MEIS2		NTNG1	CNTNAP5	EPHA6		USP24		CDH9	ABCA2
SYT4	CKB	FAT3	DCN			FOXN3	MGST1		DAB1	SPARCL1	RPS6KA2		SULF2		ATP8A2	GAB1
GDI1	SYT4	WWOX	SLC39A10			MYO1F	PTN		CDK14	SGCZ	CDH12		DISC1		PRKCB	MAG
DPYSL2	PRKCB	MAST4	PDGFRB			MTHFD1L	AGT		ZMAT4		CNTN5		RORA		KCNH1	CLDND1
KLC1	PGAM1	ITPR2	SRGN			PICALM	SOX5		EGFEM1P				SPATA6		NRG1	FAM107B
MTCH1	SV2A	ZBTB20	EPS8			MALAT1	PTGDS		GABRB2				GRIK2		KCNMA1	ERBIN
CCDC85B	CAP2		EGFL7			TAB2	ALDH1A1		IGSF11				KLF12		MSRA	ABCA8
LY6H	RGS4		WWTR1			LHFPL2	ITPR2		MAML3				HS6ST3		PCSK2	DNM3
IDS	NAPB		ATP1A2			ZNF710	SLC25A18		RELN				PTPRG		KIRREL3	CERCAM
TUBB	PEBP1		ST6GALNAC3			C1QB	SPARCL1		C8orf34				SORCS3		ANO3	LIMCH1
APLP1	SNCA		TNS1			SH3KBP1	RGS20		LUZP2				DAB1		ST6GALNAC5	AKAP6
GAP43	ATP6V1A		DUSP1			PKN2	SPON1		LINGO2				APOD		CSMD3	PTPRD
NSF	CFL1		SPTBN1			FLI1	APOE		SPOCK1				ZBTB20		CACNA1E	LPAR1
ATP1A3	BEX2		PLCB4			DDX5	APC		SCN1A				PLEKHH2		MTUS2	KLHL32
SLC39A10	PPIA		NXN			PTPRE	ATP13A4		ABI1				NTN1		CAMK2A	EXOC6B
SCN3B	OCIAD1		BGN			FGD4	CPE		EPHA3				SH3D19		GUCY1A2	LAMP2
ATP6V0E2	GAP43		RNF144B			UBE2E2	PON2		TOX				CCDC50		SHISA9	SLCO1A2
FTH1	SYNGR1		FOXP1			SKAP2	NTRK2		UNC5C				PDZRN4		MAN1A1	CLASP2
LDHA	TPI1		LAMA4			FCHSD2	WIF1		TIAM1				ERBB4		CELF4	SYNJ2
ATP2B1	NSF		HSPB1			SAT1	MMD2		DSCAML1				UST		CHSY3	POLR2F
SNCB	PRKAR1B		PECAM1			SDCCAG8	GRAMD2B		KCTD16				BCAS1		TMEM132D	CLMN
ACTB	YWHAZ		SLC38A11			SSH2	ARHGEF26		SYT1				PEAK1		GRM5	VRK2
PREPL	NPTXR		SLCO2B1			JAZF1	PRODH		INPP4B				TAOK3		FBXW7	ZFYVE16
CADM3	ATP6V1B2		SLCO1A2			MERTK	SASH1		DGKB				RIN2		CACNA2D3	PLD1
APP	APLP2		MYO1B			RYR1	GLUD1		NRG1				SGCD		GRM7	ARAP2
CPE	MDH1		PTPRM			PAG1	TCF7L2		PID1				DGKG		PTPRN2	PCSK6
RHBDD2	RAB6B		ZEB1			MAP3K5	OPHN1		NETO1				GRM5		EPHA4	PKP4
REEP5	SERINC3		IGF1R			USP15	SGCD		SEMA6D				NPAS3		SHANK2	TJP1
NSG2	KLC1		ETS2			RAPGEF1	ERBB4		FRAS1				PDE4B		AFF3	SAMD12
PCMT1	SLC22A17		CLIC4			IFNGR1	MT3		KIRREL3				IL1RAP		GRIA3	CARNS1
ITM2B	CLSTN3		TMSB10			LAPTM5	ACOT11						KIF26B		PTPRR	GLDN
PRKCB	BASP1		NAMPT			LRCH1	GABRA2						TNK2		MCTP1	PPP1R14A
PPIA	ITM2B		TMEM123			LYST	ZNRF3						TMEM132C		TMEM178B	LDB3
CHGA	GABBR2		SVIL			FMNL3	NCAN						FHIT		HECW1	PTK2
SPARCL1	REEP5		APOLD1			GRB2	RBMS3						TMEM163		SPTBN4	GSN
SEZ6L2	ATP6V0B		ACTN4			ZFAND3	MALAT1						SORCS1		ZNF804B	DAAM2
VDAC1	PCMT1		PLEKHG1			PCNX2	LRIG1						TOX		DAB1	MOG
PHYHIP	CLTC		CRIM1			AP1B1	FUT9						SHC3		GRIN1	OPALIN
MDH1	GABRA1		ITGB1			SMAP2	VAV3						SHISA9		CAMK2B	FAM13C
SERINC3	GNAS		ST6GAL1			APPL2	WWOX						ATRNL1		RIMS1	COL4A5
GHITM	BEX4		PARD3			SSBP2	MGAT4C						APBB2		KCNB2	SLC12A2
STMN3	ACTB		SLC20A2			SNX29	EPHB1						CHL1		PCDH7	MYRF
RAB6B	SULT4A1		EEF1A1			CHST11	MERTK						NCKAP5		GPC6	RAPGEF5
PDP1	GRIN1		ACVR1			LYN	RGMA						PCDH7		FLRT2	DIP2B
SYT11	SPARCL1		RPL13			ZNRF2	FYN						LDLRAD3		GRIA1	ASPA
BEX4	RHBDD2		PTMA			LPCAT2	MAPK10						TMEM132D			AGTPBP1
ARHGDIG	TUBA1A		GPR85			ADAP2	LIFR						MPPED2			ANLN
NPTXR	LY6H		FRMD3			ARL15	AHCYL1						KHDRBS3			LPGAT1
SLC22A17	KIF1A		MYH9			MAML2	MAML2						PTN			MBNL2
SULT4A1	SLC39A10		DOCK9			TLN2	MAP3K5						EGFEM1P			MVB12B
PTPRN	SYT11		ZFP36L1			UVRAG	FAM184A						SOX5			PSEN1
ACTG1	CAMK2B		RPS19			PIAS1	DDAH1						NRCAM			CDK19
DIRAS2	SV2B		PTEN			IKZF1	CSGALNACT1						C1orf21			MAP4K5
SV2B	ARL6IP5		SCARB1			IL6ST	GRAMD1C						ADAMTS17			BCAS1
YWHAZ	SUB1		MTUS1			C1QA	ZFHX4						LRP1			AGPAT4
BSG	KIF3A		SNRK			USP6NL	DLC1						CSMD2			GPR37
ATP5F1B	CAMK2N1		MYRIP			RASAL2	DOCK7						XKR4			ANKIB1
BASP1	DYNC1H1		LGALS1			PIK3R5	CDHR3						SERINC5			RYBP
PRKAR1B	TSC22D1		GALNT18			DISC1	CHPT1						FAM110B			ARHGAP21
TUBA4A	APLP1		TANC1			GAB2	LRP4						SLC24A3			JAM3
APLP2	TUBB		RPS28			B3GNT5	ZHX3						ARPP21			FOLH1
BRK1	ATP6V0A1		COL4A2			C1QC	FOXO1						NCAM2			QDPR
HINT1	MTCH1		MGLL			TBC1D5	TTYH1						CTTNBP2			PTBP2
ATP6AP1	HINT1		TMSB4X			MIS18BP1	MAPK4						MTSS1			ANO4
SNX3	PJA2		RUNDC3B			CHD9	MAST4						GPR158			HS3ST5
ATP2A2	MEF2C		RPL10			CSF3R	ANKDD1A						ASAP1			SELENOP
KIF1A	KIAA1549L		CYTH3			STAG1	CRB1						TANC2			FA2H
LY6E	SYN1		SLC12A2			ANKS1A	ASPH						FCHSD2			MALAT1
CAMK2B	PLPPR4		RPS6			IFI16	CEP85L						CDH20			CNTNAP4
SKP1	GABRB2		SNED1			RUBCNL	LGR4						NFIA			ERMN
TAGLN3	PPP3CB		LDLRAD3			ARHGAP25	PCSK5						LRRTM3			IQGAP1
NRN1	TMEM130		PAM			GNB4	PDE7B						SAMD4A			MAL
HSPA8	ATP5F1B		CTNNB1			RAP1A	CAMK2G						KCNT2			COLGALT2
TSPYL1	BSN		RBMS1			SPRED1	DOCK4						ANKRD28			LANCL1
SCN2A	SEC62		RPLP1			HCK	DCLK2						NFIB			USP54
LYNX1	CRMP1		FOXO1			TBC1D4	LINC00461						TRIO			SEMA4D
CAMK2N1	SLC12A5		TJP1			RHBDF2	RERG						CDH10			COBL
B4GAT1	CYFIP2		PRKG1			PLCG2	TPCN1						DSCAML1			HIPK2
C1QTNF4	USP11		MYO10			AFF1	ADD3						ZSWIM6			HIP1
RAC1	SNCB		BMPR2			TGFBR2	ACSL6									OTUD7A
OCIAD1	SCAMP5		BBS9			NIPBL	FGFR2									SECISBP2L
SYNGR1	CHGA		H3F3B			RUNX2	BMP2K									AK5
PGRMC1	ATP9A		PCCA			ARHGAP12	PRKCA									PICALM
MEF2C	GNG3		RPS15			TMSB4X	TRPM3									ATG4C
ANXA6	SKP1		ACTB			MRC1	SERPINE2									ZNF638
CDK5R1	TAGLN3		RAPGEF2			CD86	INTU									AATK
C9orf16	STMN3		SORBS2			RGS10	MED12L									SH3D19
GRIN1	COX4I1		IMMP2L			CACNB4	MKLN1									DST
CHGB	CCDC85B		HSPA1A			ENTPD1	BCL2									SSH2
ATP6V1A	SLC8A2		GRM8			TGFBR1	DGKG									APBB2
SOD1	MAPK1		RPL28			ZSWIM6	ADCY2									FNBP1
ATP2B2	PTPRN		ABLIM1			CSGALNACT1	PDZRN3									LINC01170
BNIP3	GHITM		SERF2			CAMK1D	QKI									SHROOM4
ARF1	SNX3		APBB2			ATP2C1	KANK1									MYO1E
PRKAR1A	GUK1		ARHGEF12			EVL	OLFM2									AMER2
MLLT11	PDP1		SPOCK2			PDE3B	DNAH7									SPP1
SYN1	KCNAB2		RPS27A			SPIDR	ARHGAP5									RNF130
ATP6V0D1	CAMKV		RPLP2			NAV2	PRKD1									KIF13B
SCOC	B4GAT1		PDE7B			MAF	SLC39A11									ZDHHC20
RABAC1	CDK5R1		NR3C1			FMN1	FNBP1									AGAP1
TUBB4B	CHGB		PICALM			B2M	NFIB									CCDC88A
CTSB	ACTR2		GMDS			FTL	ESRRG									KIF6
MAP1LC3A	NAP1L1		PTPRK			IMMP2L	LPP									SRCIN1
ACOT7	ATP6V0E2		ARL15			KHDRBS3	ITSN1									NCOA7
GNAS	HSPA8					CELF2	EFNA5									GNAI1
TUBB4A	PHYHIP					SDK1	ARHGEF12									MOB3B
SNX10	ACTG1					NEAT1										PPP1R12B
HSPH1	SNX10															APLP1
ENO1	RPL15															NFASC
DYNC1H1	SOD1															PPP1R16B
ATP6V1F	ATP6V0D1															PHLDB1
SYT5	ATP6AP1															GRM3
FXYD7	FTH1															TSPAN5
SV2A	CPE															SGK1
SLC25A3	DIRAS2															SUN2
EIF1	TSPYL1															NCKAP5
GPX4	PRKACB															GAB2
GUK1	SLC6A17															SORT1
TMEM130	TSPAN13															LIPA
MOAP1	G3BP2															FGFR2
GNG3	KIFAP3															NT5DC1
CMAS	MORF4L1															RNF13
TOLLIP	GABRG2															CHN2
PPP2R1A	LDHB															WSB1
GABRA1	KIF3C															MTUS1
GRINA	FRRS1L															ELL2
ATP5IF1	COX7C															ADIPOR2
RAN	LONRF2															PPM1H
AP2S1	CYP46A1															ACER3
CYCS	LDHA															PDE1A
TMEM160	TUBA4A															ZBTB20
ITM2C	C9orf16															GPRC5B
ARF5	DDX24															FAR1
UQCRHL	SCOC															NCAM2
TMEM30A	NCDN															APOD
USP11	DKK3															DIP2C
SUB1	NUAK1															ENOX1
CAMKV	TMEM14A															HECW2
GOT1	BRK1															GRID1
NUAK1	MAP1LC3A															OSBPL1A
RPL15	GRIN2B															DSCAML1
CAP2	KIF5A															KIRREL3
DKK3	ENO1															ST6GALNAC3
RHEB	PGRMC1															ATP10B
PPP3CB	C1QTNF4															NEO1
ARL6IP5	ADCY1															AUTS2
PINK1	NPTN															ALCAM
PJA2	CA11															BIN1
SNCG	LY6E															DOCK9
CRYM	ST8SIA3															UBE2E2
KIF3A	NDUFA4															BCAS3
ATP6V1E1	CX3CL1															NALCN
PTMS	PAK1															PTMA
SRP14	ATL1															SPOCK1
GABARAPL2	NELL2															FBXL7
LDHB	EIF1															CACNA2D1
NDUFA4	PPP2R1A															NEAT1
STX1A	VDAC1															FTH1
CEND1	GLRB
MAPK1	TMA7
RUNDC3A	TOLLIP
AP1S1	ATP5IF1
SPCS1	PNMA2
LRPAP1	BSG
ISCU	ARF1
TMEM14A	MOAP1
HPCA	GPX4
TMA7	CLU
NECAB1	CYCS
ATL1	PRKAR1A
SLC9A6	WASF1
NCDN	SPOCK2
TOMM20	RNF11
SCAMP5	TOMM20
VPS35	TMEM30A
UQCR10	SLC9A6
CLSTN3	RAC1
SLC12A5	SRP14
WSB2	RUNDC3A
TSC22D1	SYN2
RNF11	GOT1
TM2D3	RABAC1
GDA	KIF5C
PIN1	BNIP3
CHCHD10	NGEF
CYFIP2	TMEM160
KCNAB2	ATP6V1E1
KIF3C	CMAS
PCP4	UQCR10
KIF5A	NRXN2
ATP6V1C1	MLLT11
MORF4L1	HSPH1
ATP5MC3	CRYM
COX4I1	ATP6V1F
SPOCK2	SERF2
SLC8A2	GABARAPL2
EPHB6	CTSB
SIRPA	FBXW7
COX7C	GDA
GABBR1	GAS7
NUDT4	FXYD7
CLTC	UBB
VDAC3	PPP3CA
SLC6A17	NEFM
NAP1L2	AP2S1
MLF2	DYNC1I1
ZBTB18	ITM2C
TTC9B	NRN1
PSMA7	SLIT1
VGF	TUBB4A
GABBR2	NECAB1
FKBP8	CELF4
ATP6V1G1	GABRB3
PEA15	PAK3
CDC42	CHL1
FLOT1	SCG2
BSN	GRIN2A
SERF2	DCLK1
RCN2	RAB3C
CX3CL1	CNTN1
SEC62	SLC4A10
GABRB2	PCLO
SCG2
CA11
TMX4
G3BP2
NELL2
DDX24
NDFIP2
STMN4
CRMP1
PNMA2
TSPAN13
PLPPR4
MGST3
KIAA1549L
CLIP3
ADGRB2
LMBRD2
ST8SIA3
RAB3C
FTL
ACTR2
UBB
FBXW7
SYN2
YWHAE
COX5B
ATP9A
WASF1
USP22
ATP5F1E
LONRF2
NAP1L1
